# Supplementary material for: Development of the High-Affinity Carborane-Based Cannabinoid Receptor Type 2 PET Ligand [18F]LUZ5-d8
Source: J Med Chem. 2023 Mar 21;66(7):5242–60. doi: 10.1021/acs.jmedchem.3c00195 (PMC10782483; doi:10.1021/acs.jmedchem.3c00195)
Supplement: Supplementary file 1 — jm3c00195_si_001.csv [file jm3c00195_si_001.csv]

Compound	SMILE	KiCB2R (nM)	stability in aqeous DMSO-d6 (1H, 11B{1H}-NMR)	stability in DMSO-d6+H2O (5:1, 1H, 11B{1H}-NMR)	stability in DMSO-d6+D2O (5:1, 1H, 11B{1H}-NMR)
9	O=C(NC1234[BH]567[BH]89%10[BH]%11%12%13[BH]%14%15%16[BH]8%115[BH]%1416[BH]2%15%17[BH]%12%16%18[BH]3%17%19[BH]9%13%18[CH]4%10%197)C%20=CC%21=CC=CN=C%21N(CCCCF)C%20=O	40.8	< 2 h
10	O=C(NC1234[BH]567[BH]89%10[BH]%11%12%13[CH]%14%15%16[BH]8%115[BH]%1416[BH]2%15%17[BH]%12%16%18[BH]3%17%19[BH]9%13%18[BH]4%10%197)C%20=CC%21=CC=CN=C%21N(CCCCF)C%20=O	35.4	< 8 d
11	O=C(NC1234[BH]567[BH]89%10[CH]%11%12%13[BH]%14%15%16[BH]8%115[BH]%1416[BH]2%15%17[BH]%12%16%18[BH]3%17%19[BH]9%13%18[BH]4%10%197)C%20=CC%21=CC=CN=C%21N(CCCCF)C%20=O	3.9	? 491 d
12	O=C(NC123[BH]45[BH]678[BH]9%10([H]8)[CH]1%11[BH]9%12%13[BH]6%14%10[BH]7%154[BH]%14%12%16[BH]%112%13[BH]%1553%16)C%17=CC%18=CC=CN=C%18N(CCCCF)C%17=O
15	CC(S/1)=C(C)N(CCCCF)C1=N\C(C2345[BH]678[BH]9%102[CH]%11%123[BH]4%13%14[BH]65%15[BH]7%16%17[BH]9%188[BH]%10%19%11[BH]%18%16%20[BH]%15%13%17[BH]%19%12%14%20)=O	3.3	< 3 d
16 (LUZ5)	CC(S/1)=C(C)N(CCCCF)C1=N\C(C2345[BH]678[BH]9%102[BH]%11%123[BH]4%13%14[BH]65%15[BH]7%16%17[BH]9%188[BH]%10%19%11[BH]%18%16%20[BH]%15%13%17[CH]%19%12%14%20)=O	0.8	? 23 d	? 19 d	? 8 d
17	CC(S/1)=C(C)N(CCCCF)C1=N\C(C2345[BH]678[BH]9%102[BH]%11%123[BH]4%13%14[BH]65%15[BH]7%16%17[BH]9%188[BH]%10%19%11[CH]%18%16%20[BH]%15%13%17[BH]%19%12%14%20)=O	1.3	? 491 d
18	CC(S/1)=C(C)NC1=N\C(C2345[BH]678[BH]9%102[BH]%11%123[BH]4%13%14[BH]65%15[BH]7%16%17[BH]9%188[BH]%10%19%11[BH]%18%16%20[BH]%15%13%17[CH]%19%12%14%20)=O
19	CC(S/1)=C(C)N(C([2H])([2H])C([2H])([2H])C([2H])([2H])C([2H])([2H])Br)C1=N\C(C2345[BH]678[BH]9%102[BH]%11%123[BH]4%13%14[BH]65%15[BH]7%16%17[BH]9%188[BH]%10%19%11[BH]%18%16%20[BH]%15%13%17[CH]%19%12%14%20)=O
[18F]LUZ5	CC(S/1)=C(C)N(C([2H])([2H])C([2H])([2H])C([2H])([2H])C([2H])([2H])[18F])C1=N\C(C2345[BH]678[BH]9%102[BH]%11%123[BH]4%13%14[BH]65%15[BH]7%16%17[BH]9%188[BH]%10%19%11[BH]%18%16%20[BH]%15%13%17[CH]%19%12%14%20)=O
