# Supplementary material for: Development of the High-Affinity Carborane-Based Cannabinoid Receptor Type 2 PET Ligand [18F]LUZ5-d8
Source: J Med Chem. 2023 Mar 21;66(7):5242–60. doi: 10.1021/acs.jmedchem.3c00195 (PMC10782483; doi:10.1021/acs.jmedchem.3c00195)
Supplement: Supplementary file 2 — jm3c00195_si_002.cif [file jm3c00195_si_002.cif]

#------------------------------------------------------------------------------#
#                                  HEAD                                        #
#------------------------------------------------------------------------------#

data_global

_publ_contact_author               
;
 Evamarie Hey-Hawkins

 Structure Determination:
 Peter L\"onnecke
;
_publ_contact_author_phone   '49 / 341 / 9736151'
_publ_contact_author_fax     '49 / 341 / 9739319'
_publ_contact_author_email   hey@uni-leipzig.de
_publ_requested_journal   
;
Journal of Medicinal Chemistry
; 
_publ_section_title
;
Development of the Highly Affine Carborane -based Cannabinoid 
Receptor Type 2 PET Ligand [^18^F]LUZ5 for Theranostics 
;

loop_
_publ_author_name
;
Lea Ueberham
;
;
Rare\,s-Petru Moldovan
;
;
Martin Kellert
;
;
Winnie Deuther-Conrad
;
;
Daniel G\"undel
;
;
Friedrich-Alexander Ludwig
;
;
Peter L\"onnecke
;
;
Aleksandr Kazimir
;
;
Peter Brust
;
;
Evamarie Hey-Hawkins
;

#------------------------------------------------------------------------------#
#                               DATA BLOCK                                     #
#------------------------------------------------------------------------------#

 
data_comp_luz1_x3301fin
 
_audit_creation_method            'SHELXL-2018/3'
_shelx_SHELXL_version_number      '2018/3'
_chemical_name_systematic         ?
_chemical_name_common             ?
_chemical_melting_point           ?
_chemical_formula_moiety       'C15 H24 B10 F N3 O2'
_chemical_formula_sum
 'C15 H24 B10 F N3 O2' 
_chemical_formula_weight          405.47

loop_
 _atom_type_symbol
 _atom_type_description
 _atom_type_scat_dispersion_real
 _atom_type_scat_dispersion_imag
 _atom_type_scat_source
 'F'  'F'   0.0171   0.0103
 'International Tables Vol C Tables 4.2.6.8 and 6.1.1.4'
 'O'  'O'   0.0106   0.0060
 'International Tables Vol C Tables 4.2.6.8 and 6.1.1.4'
 'N'  'N'   0.0061   0.0033
 'International Tables Vol C Tables 4.2.6.8 and 6.1.1.4'
 'C'  'C'   0.0033   0.0016
 'International Tables Vol C Tables 4.2.6.8 and 6.1.1.4'
 'B'  'B'   0.0013   0.0007
 'International Tables Vol C Tables 4.2.6.8 and 6.1.1.4'
 'H'  'H'   0.0000   0.0000
 'International Tables Vol C Tables 4.2.6.8 and 6.1.1.4'
 
_space_group_crystal_system       monoclinic
_space_group_IT_number            14
_space_group_name_H-M_alt         'P 21/n'
_space_group_name_Hall            '-P 2yn'
 
_shelx_space_group_comment
;
The symmetry employed for this shelxl refinement is uniquely defined
by the following loop, which should always be used as a source of
symmetry information in preference to the above space-group names.
They are only intended as comments.
;
 
loop_
 _space_group_symop_operation_xyz
 'x, y, z'
 '-x+1/2, y+1/2, -z+1/2'
 '-x, -y, -z'
 'x-1/2, -y-1/2, z-1/2'
 
_cell_length_a                    15.3336(8)
_cell_length_b                    7.3247(3)
_cell_length_c                    18.8973(9)
_cell_angle_alpha                 90
_cell_angle_beta                  105.003(5)
_cell_angle_gamma                 90
_cell_volume                      2050.08(17)
_cell_formula_units_Z             4
_cell_measurement_temperature     130(2)
_cell_measurement_reflns_used   2044
_cell_measurement_theta_min     3.1620
_cell_measurement_theta_max     25.0640
 
_exptl_crystal_description                needle
_exptl_crystal_colour                     'clear colourless'
_exptl_crystal_density_meas       ?
_exptl_crystal_density_method     ?
_exptl_crystal_density_diffrn     1.314          
_exptl_crystal_F_000              840
_exptl_transmission_factor_min    ?
_exptl_transmission_factor_max    ?
_exptl_crystal_size_max                             0.40
_exptl_crystal_size_mid                             0.03
_exptl_crystal_size_min                             0.02
_exptl_absorpt_coefficient_mu     0.084
_shelx_estimated_absorpt_T_min    ?
_shelx_estimated_absorpt_T_max    ?
_exptl_absorpt_correction_type            multi-scan
_exptl_absorpt_correction_T_min                   0.71503
_exptl_absorpt_correction_T_max                   1.00000
_exptl_absorpt_process_details
;
CrysAlisPro 1.171.40.74a (Rigaku Oxford Diffraction, 2020)
Empirical absorption correction using spherical harmonics,
 implemented in SCALE3 ABSPACK scaling algorithm.
;
_exptl_absorpt_special_details    ?
_diffrn_ambient_temperature       130(2)
_diffrn_radiation_wavelength      0.71073
_diffrn_radiation_type            MoK\a
_diffrn_source 'fine-focus sealed X-ray tube'
_diffrn_measurement_device_type 'Xcalibur, Sapphire3, Gemini'
_diffrn_measurement_method '\w scans'
_diffrn_detector_area_resol_mean 16.3560
_diffrn_reflns_number             17036
_diffrn_reflns_av_unetI/netI      0.0811
_diffrn_reflns_av_R_equivalents   0.0618
_diffrn_reflns_limit_h_min        -20
_diffrn_reflns_limit_h_max        19
_diffrn_reflns_limit_k_min        -9
_diffrn_reflns_limit_k_max        9
_diffrn_reflns_limit_l_min        -22
_diffrn_reflns_limit_l_max        24
_diffrn_reflns_theta_min          1.982
_diffrn_reflns_theta_max          28.262
_diffrn_reflns_theta_full         25.350
_diffrn_measured_fraction_theta_max   0.881
_diffrn_measured_fraction_theta_full  1.000
_diffrn_reflns_Laue_measured_fraction_max    0.881
_diffrn_reflns_Laue_measured_fraction_full   1.000
_diffrn_reflns_point_group_measured_fraction_max   0.881
_diffrn_reflns_point_group_measured_fraction_full  1.000
_reflns_number_total              4476
_reflns_number_gt                 2702
_reflns_threshold_expression      'I > 2\s(I)'
_reflns_Friedel_coverage          0.000
_reflns_Friedel_fraction_max      .
_reflns_Friedel_fraction_full     .
 
_reflns_special_details
;
 Reflections were merged by SHELXL according to the crystal
 class for the calculation of statistics and refinement.
 
 _reflns_Friedel_fraction is defined as the number of unique
 Friedel pairs measured divided by the number that would be
 possible theoretically, ignoring centric projections and
 systematic absences.
;
 
_computing_data_collection     'CrysAlisPro 1.171.40.74a (Rigaku OD, 2020)'
_computing_cell_refinement     'CrysAlisPro 1.171.40.74a (Rigaku OD, 2020)'
_computing_data_reduction      'CrysAlisPro 1.171.40.74a (Rigaku OD, 2020)'
_computing_structure_solution 'SHELXT-2018-2'
_computing_structure_refinement 'SHELXL-2018/3 (Sheldrick, 2018)'
_computing_molecular_graphics
;
 ORTEP3 for Windows
 L. J. Farrugia, J. Appl. Crystallogr. 1997, 30, 565.
 or
 DIAMOND Version 4.5.3
 K. Brandenburg, Crystal Impact GbR, Bonn, Germany
;
_computing_publication_material
;
 WINGX
 L.J. Farrugia,
 J. Appl. Cryst., 2012, 45, 849-854.
;
_refine_special_details
;
 The carbaborane substituent is disordered on two positions with a ratio of
 0.811(4) : 0. 189(4). Carbaborane carbon atoms localized with bond length
 and displacement parameter analysis.
;
_refine_ls_structure_factor_coef  Fsqd
_refine_ls_matrix_type            full
_refine_ls_weighting_scheme       calc
_refine_ls_weighting_details
'w=1/[\s^2^(Fo^2^)+(0.0604P)^2^] where P=(Fo^2^+2Fc^2^)/3'
_atom_sites_solution_primary      dual
_atom_sites_solution_secondary    difmap
_atom_sites_solution_hydrogens    mixed
_refine_ls_hydrogen_treatment     mixed
_refine_ls_extinction_method      none
_refine_ls_extinction_coef        .
_refine_ls_number_reflns          4476
_refine_ls_number_parameters      401
_refine_ls_number_restraints      80
_refine_ls_R_factor_all           0.1122
_refine_ls_R_factor_gt            0.0565
_refine_ls_wR_factor_ref          0.1427
_refine_ls_wR_factor_gt           0.1171
_refine_ls_goodness_of_fit_ref    1.011
_refine_ls_restrained_S_all       1.010
_refine_ls_shift/su_max           0.000
_refine_ls_shift/su_mean          0.000
 
loop_
 _atom_site_label
 _atom_site_type_symbol
 _atom_site_fract_x
 _atom_site_fract_y
 _atom_site_fract_z
 _atom_site_U_iso_or_equiv
 _atom_site_adp_type
 _atom_site_occupancy
 _atom_site_site_symmetry_order  
 _atom_site_calc_flag
 _atom_site_refinement_flags_posn
 _atom_site_refinement_flags_adp
 _atom_site_refinement_flags_occupancy
 _atom_site_disorder_assembly
 _atom_site_disorder_group
C1 C 0.64308(15) 0.8811(3) 0.24737(13) 0.0310(6) Uani 1 1 d . . . . .
C2 C 0.54760(14) 0.7963(3) 0.26284(11) 0.0244(5) Uani 1 1 d D . . . .
B1 B 0.59817(18) 0.6854(4) 0.20319(14) 0.0306(6) Uani 1 1 d . . . . .
B2 B 0.64485(19) 0.8595(4) 0.15936(15) 0.0368(7) Uani 1 1 d . . . . .
B3 B 0.62302(19) 1.0707(4) 0.19586(15) 0.0338(7) Uani 1 1 d . . . . .
B4 B 0.56503(17) 1.0291(3) 0.26410(14) 0.0279(6) Uani 1 1 d . . . . .
B5 B 0.45878(17) 0.9285(3) 0.22080(14) 0.0268(6) Uani 1 1 d . . . . .
B6 B 0.48011(17) 0.7174(3) 0.18276(13) 0.0258(6) Uani 1 1 d . . . . .
B7 B 0.53925(18) 0.7583(4) 0.11550(14) 0.0303(6) Uani 1 1 d . . . . .
B8 B 0.55443(18) 0.9978(4) 0.11130(15) 0.0333(7) Uani 1 1 d . . . . .
B9 B 0.50523(18) 1.1035(3) 0.17687(15) 0.0307(6) Uani 1 1 d . . . . .
B10 B 0.45317(18) 0.9111(3) 0.12581(14) 0.0281(6) Uani 1 1 d . . . . .
F1 F 0.7388(2) -0.1538(5) 0.41232(18) 0.0507(8) Uani 0.811(4) 1 d D . P A 1
O1 O 0.4946(3) 0.9039(5) 0.3926(2) 0.0237(11) Uani 0.811(4) 1 d D . P A 1
O2 O 0.6418(2) 0.4213(5) 0.40180(17) 0.0288(7) Uani 0.811(4) 1 d D . P A 1
N1 N 0.5608(5) 0.7021(8) 0.3301(2) 0.0250(13) Uani 0.811(4) 1 d D . P A 1
H1N1 H 0.585531 0.593022 0.333001 0.030 Uiso 0.811(4) 1 calc R U P A 1
N2 N 0.67724(19) 0.4256(3) 0.52617(13) 0.0230(6) Uani 0.811(4) 1 d D . P A 1
N3 N 0.7094(2) 0.4064(4) 0.65259(15) 0.0274(7) Uani 0.811(4) 1 d D . P A 1
C3 C 0.5384(6) 0.7658(9) 0.3909(3) 0.021(2) Uani 0.811(4) 1 d D . P A 1
C4 C 0.5753(5) 0.6557(8) 0.4587(3) 0.023(3) Uani 0.811(4) 1 d D . P A 1
C5 C 0.6313(3) 0.4940(6) 0.45823(19) 0.0228(10) Uani 0.811(4) 1 d D . P A 1
C6 C 0.6634(3) 0.4898(6) 0.59142(17) 0.0233(9) Uani 0.811(4) 1 d D . P A 1
C7 C 0.6993(3) 0.4734(6) 0.7152(2) 0.0273(9) Uani 0.811(4) 1 d D . P A 1
H7 H 0.731604 0.416181 0.759308 0.033 Uiso 0.811(4) 1 calc R U P A 1
C8 C 0.6449(4) 0.6207(8) 0.7209(3) 0.026(2) Uani 0.811(4) 1 d D . P A 1
H8 H 0.641174 0.663719 0.767411 0.031 Uiso 0.811(4) 1 calc R U P A 1
C9 C 0.5965(6) 0.7029(8) 0.6576(3) 0.0243(18) Uani 0.811(4) 1 d D . P A 1
H9 H 0.558041 0.803406 0.659610 0.029 Uiso 0.811(4) 1 calc R U P A 1
C10 C 0.6046(4) 0.6371(7) 0.5906(3) 0.023(3) Uani 0.811(4) 1 d D . P A 1
C11 C 0.5619(5) 0.7185(7) 0.5219(3) 0.022(2) Uani 0.811(4) 1 d D . P A 1
H11 H 0.522904 0.819829 0.520722 0.026 Uiso 0.811(4) 1 calc R U P A 1
C12 C 0.74297(19) 0.2781(3) 0.52731(15) 0.0268(7) Uani 0.811(4) 1 d D . P A 1
H12A H 0.793960 0.292176 0.571457 0.032 Uiso 0.811(4) 1 calc R U P A 1
H12B H 0.767294 0.290450 0.483859 0.032 Uiso 0.811(4) 1 calc R U P A 1
C13 C 0.70296(17) 0.0878(3) 0.52750(15) 0.0259(7) Uani 0.811(4) 1 d D . P A 1
H13A H 0.674149 0.077521 0.568554 0.031 Uiso 0.811(4) 1 calc R U P A 1
H13B H 0.655869 0.068137 0.481221 0.031 Uiso 0.811(4) 1 calc R U P A 1
C14 C 0.77537(19) -0.0574(3) 0.53543(14) 0.0290(8) Uani 0.811(4) 1 d D . P A 1
H14A H 0.827062 -0.023343 0.576771 0.035 Uiso 0.811(4) 1 calc R U P A 1
H14B H 0.750962 -0.174365 0.548229 0.035 Uiso 0.811(4) 1 calc R U P A 1
C15 C 0.8097(2) -0.0868(5) 0.4683(2) 0.0285(9) Uani 0.811(4) 1 d D . P A 1
H15A H 0.831886 0.029814 0.453004 0.034 Uiso 0.811(4) 1 calc R U P A 1
H15B H 0.860217 -0.175244 0.479189 0.034 Uiso 0.811(4) 1 calc R U P A 1
F1F F 0.7312(14) -0.142(3) 0.4294(9) 0.097(9) Uiso 0.189(4) 1 d D U P A 2
O1F O 0.495(2) 0.908(4) 0.3935(17) 0.083(10) Uiso 0.189(4) 1 d D U P A 2
O2F O 0.6187(10) 0.390(2) 0.3968(9) 0.029(5) Uiso 0.189(4) 1 d D U P A 2
N1F N 0.544(2) 0.695(3) 0.3254(10) 0.012(5) Uiso 0.189(4) 1 d D U P A 2
H1NF H 0.551893 0.576444 0.322933 0.014 Uiso 0.189(4) 1 calc R U P A 2
N2F N 0.6450(7) 0.3792(15) 0.5197(6) 0.019(3) Uiso 0.189(4) 1 d D U P A 2
N3F N 0.6864(8) 0.3601(17) 0.6485(7) 0.023(4) Uiso 0.189(4) 1 d D U P A 2
C3F C 0.530(3) 0.758(4) 0.3892(13) 0.032(13) Uiso 0.189(4) 1 d D U P A 2
C4F C 0.572(2) 0.648(3) 0.4560(11) 0.022(14) Uiso 0.189(4) 1 d D U P A 2
C5F C 0.6118(9) 0.468(2) 0.4527(8) 0.032(7) Uiso 0.189(4) 1 d D U P A 2
C6F C 0.6469(10) 0.454(2) 0.5875(8) 0.030(7) Uiso 0.189(4) 1 d D U P A 2
C7F C 0.6832(11) 0.434(3) 0.7116(10) 0.023(6) Uiso 0.189(4) 1 d D U P A 2
H7F H 0.708011 0.366467 0.755007 0.028 Uiso 0.189(4) 1 calc R U P A 2
C8F C 0.6462(19) 0.604(3) 0.7189(16) 0.041(13) Uiso 0.189(4) 1 d D U P A 2
H8F H 0.647071 0.650543 0.765966 0.049 Uiso 0.189(4) 1 calc R U P A 2
C9F C 0.608(2) 0.702(4) 0.6567(14) 0.036(12) Uiso 0.189(4) 1 d D U P A 2
H9F H 0.582251 0.818348 0.659775 0.043 Uiso 0.189(4) 1 calc R U P A 2
C10F C 0.6088(16) 0.627(3) 0.5891(12) 0.029(14) Uiso 0.189(4) 1 d D U P A 2
C11F C 0.571(2) 0.718(4) 0.5214(12) 0.038(13) Uiso 0.189(4) 1 d D U P A 2
H11F H 0.544587 0.835148 0.522705 0.046 Uiso 0.189(4) 1 calc R U P A 2
C12F C 0.6835(6) 0.1873(16) 0.5189(7) 0.023(3) Uiso 0.189(4) 1 d D U P A 2
H12C H 0.671973 0.114431 0.559710 0.028 Uiso 0.189(4) 1 calc R U P A 2
H12D H 0.654041 0.125539 0.472275 0.028 Uiso 0.189(4) 1 calc R U P A 2
C13F C 0.7844(7) 0.2021(14) 0.5272(8) 0.041(4) Uiso 0.189(4) 1 d D U P A 2
H13C H 0.812898 0.269360 0.572714 0.050 Uiso 0.189(4) 1 calc R U P A 2
H13D H 0.795281 0.271859 0.485372 0.050 Uiso 0.189(4) 1 calc R U P A 2
C14F C 0.8275(8) 0.0138(15) 0.5298(6) 0.038(4) Uiso 0.189(4) 1 d D U P A 2
H14C H 0.799977 -0.069688 0.559112 0.046 Uiso 0.189(4) 1 calc R U P A 2
H14D H 0.892841 0.022704 0.553885 0.046 Uiso 0.189(4) 1 calc R U P A 2
C15F C 0.8141(13) -0.063(3) 0.4528(10) 0.082(12) Uiso 0.189(4) 1 d D U P A 2
H15C H 0.820058 0.035924 0.418814 0.099 Uiso 0.189(4) 1 calc R U P A 2
H15D H 0.861345 -0.155487 0.452833 0.099 Uiso 0.189(4) 1 calc R U P A 2
H1X H 0.6290(12) 0.555(3) 0.2218(10) 0.025(5) Uiso 1 1 d . . . . .
H2X H 0.7060(15) 0.837(3) 0.1464(12) 0.040(6) Uiso 1 1 d . . . . .
H3X H 0.6742(14) 1.176(3) 0.2092(11) 0.032(6) Uiso 1 1 d . . . . .
H4X H 0.5818(14) 1.095(3) 0.3152(13) 0.043(7) Uiso 1 1 d . . . . .
H5X H 0.4037(13) 0.937(2) 0.2471(10) 0.024(5) Uiso 1 1 d . . . . .
H6X H 0.4413(12) 0.599(2) 0.1868(10) 0.021(5) Uiso 1 1 d . . . . .
H7X H 0.5311(13) 0.669(3) 0.0684(11) 0.027(6) Uiso 1 1 d . . . . .
H8X H 0.5558(14) 1.061(3) 0.0612(12) 0.037(6) Uiso 1 1 d . . . . .
H9X H 0.4749(13) 1.238(3) 0.1693(10) 0.032(6) Uiso 1 1 d . . . . .
H10X H 0.3905(14) 0.919(3) 0.0872(12) 0.034(6) Uiso 1 1 d . . . . .
H1 H 0.6959(15) 0.869(3) 0.2902(12) 0.038(6) Uiso 1 1 d . . . . .
 
loop_
 _atom_site_aniso_label
 _atom_site_aniso_U_11
 _atom_site_aniso_U_22
 _atom_site_aniso_U_33
 _atom_site_aniso_U_23
 _atom_site_aniso_U_13
 _atom_site_aniso_U_12
C1 0.0240(13) 0.0404(14) 0.0283(13) 0.0000(11) 0.0063(11) 0.0001(11)
C2 0.0246(12) 0.0249(11) 0.0230(12) -0.0009(9) 0.0048(10) 0.0008(9)
B1 0.0280(15) 0.0349(15) 0.0286(15) -0.0042(12) 0.0065(12) 0.0088(12)
B2 0.0311(16) 0.0510(18) 0.0300(16) -0.0033(13) 0.0109(13) -0.0018(13)
B3 0.0328(16) 0.0381(15) 0.0303(15) 0.0029(13) 0.0081(12) -0.0097(13)
B4 0.0285(14) 0.0271(13) 0.0274(15) -0.0006(12) 0.0060(12) -0.0027(11)
B5 0.0241(14) 0.0263(13) 0.0281(14) 0.0002(11) 0.0031(11) 0.0022(11)
B6 0.0285(15) 0.0230(12) 0.0245(14) -0.0023(11) 0.0042(11) -0.0019(11)
B7 0.0296(15) 0.0374(15) 0.0239(14) -0.0039(12) 0.0066(12) 0.0050(12)
B8 0.0365(16) 0.0385(15) 0.0252(15) 0.0031(13) 0.0085(13) -0.0037(13)
B9 0.0340(16) 0.0260(14) 0.0307(15) 0.0005(12) 0.0056(12) -0.0024(12)
B10 0.0286(15) 0.0293(14) 0.0239(14) 0.0009(11) 0.0023(12) 0.0016(11)
F1 0.0389(14) 0.0753(19) 0.0328(14) -0.0123(12) -0.0003(11) -0.0068(10)
O1 0.0318(15) 0.0189(13) 0.0221(13) 0.0040(8) 0.0098(9) 0.0129(8)
O2 0.037(2) 0.0250(15) 0.0253(14) -0.0033(10) 0.0093(13) 0.0054(14)
N1 0.025(3) 0.0235(18) 0.0252(18) 0.0000(12) 0.0048(17) 0.0027(18)
N2 0.0221(15) 0.0204(13) 0.0257(14) -0.0017(10) 0.0049(11) 0.0036(12)
N3 0.0289(17) 0.0259(16) 0.0259(15) 0.0023(12) 0.0045(12) 0.0012(15)
C3 0.020(2) 0.021(3) 0.023(3) -0.0009(12) 0.0044(13) -0.0006(15)
C4 0.025(4) 0.019(3) 0.026(4) -0.0017(12) 0.0058(15) -0.0006(12)
C5 0.0219(18) 0.0219(18) 0.024(2) 0.0001(13) 0.0056(14) -0.0006(16)
C6 0.0250(18) 0.0220(18) 0.0227(19) 0.0000(13) 0.0056(13) -0.0003(18)
C7 0.028(2) 0.029(2) 0.0229(19) 0.0028(15) 0.0034(14) -0.0025(19)
C8 0.033(3) 0.024(2) 0.020(3) -0.0018(13) 0.0082(14) -0.0037(13)
C9 0.028(2) 0.021(3) 0.026(3) -0.0011(12) 0.0105(16) -0.0004(14)
C10 0.024(3) 0.019(3) 0.026(3) 0.0010(12) 0.0077(15) -0.0011(12)
C11 0.021(2) 0.017(3) 0.029(3) 0.0009(11) 0.0082(15) 0.0002(12)
C12 0.0263(16) 0.0238(14) 0.0304(16) 0.0012(12) 0.0075(13) 0.0062(13)
C13 0.0260(16) 0.0226(15) 0.0271(15) 0.0012(12) 0.0032(12) 0.0026(12)
C14 0.0315(17) 0.0219(14) 0.0295(16) -0.0006(12) 0.0006(13) 0.0037(13)
C15 0.0210(18) 0.0257(16) 0.0363(19) 0.0014(16) 0.0032(14) 0.0048(12)
 
_geom_special_details
;
 All esds (except the esd in the dihedral angle between two l.s. planes)
 are estimated using the full covariance matrix.  The cell esds are taken
 into account individually in the estimation of esds in distances, angles
 and torsion angles; correlations between esds in cell parameters are only
 used when they are defined by crystal symmetry.  An approximate (isotropic)
 treatment of cell esds is used for estimating esds involving l.s. planes.
;
 
loop_
 _geom_bond_atom_site_label_1
 _geom_bond_atom_site_label_2
 _geom_bond_distance
 _geom_bond_site_symmetry_2
 _geom_bond_publ_flag
C1 B2 1.678(4) . ?
C1 B3 1.678(3) . ?
C1 C2 1.684(3) . ?
C1 B4 1.704(3) . ?
C1 B1 1.711(3) . ?
C1 H1 0.99(2) . ?
C2 N1F 1.409(15) . ?
C2 N1 1.414(4) . ?
C2 B5 1.692(3) . ?
C2 B6 1.698(3) . ?
C2 B4 1.725(3) . ?
C2 B1 1.728(3) . ?
B1 B7 1.753(4) . ?
B1 B6 1.766(4) . ?
B1 B2 1.770(4) . ?
B1 H1X 1.085(19) . ?
B2 B3 1.761(4) . ?
B2 B8 1.767(4) . ?
B2 B7 1.779(4) . ?
B2 H2X 1.04(2) . ?
B3 B8 1.753(4) . ?
B3 B9 1.764(4) . ?
B3 B4 1.772(4) . ?
B3 H3X 1.08(2) . ?
B4 B9 1.753(4) . ?
B4 B5 1.782(4) . ?
B4 H4X 1.05(2) . ?
B5 B6 1.771(3) . ?
B5 B9 1.774(4) . ?
B5 B10 1.779(4) . ?
B5 H5X 1.087(19) . ?
B6 B10 1.764(3) . ?
B6 B7 1.768(4) . ?
B6 H6X 1.064(18) . ?
B7 B8 1.774(4) . ?
B7 B10 1.779(4) . ?
B7 H7X 1.087(19) . ?
B8 B10 1.763(4) . ?
B8 B9 1.785(4) . ?
B8 H8X 1.06(2) . ?
B9 B10 1.777(4) . ?
B9 H9X 1.080(19) . ?
B10 H10X 1.05(2) . ?
F1 C15 1.394(3) . ?
O1 C3 1.220(4) . ?
O2 C5 1.239(3) . ?
N1 C3 1.363(4) . ?
N1 H1N1 0.8800 . ?
N2 C6 1.386(3) . ?
N2 C5 1.388(4) . ?
N2 C12 1.474(3) . ?
N3 C7 1.327(4) . ?
N3 C6 1.336(3) . ?
C3 C4 1.497(4) . ?
C4 C11 1.344(5) . ?
C4 C5 1.464(4) . ?
C6 C10 1.404(5) . ?
C7 C8 1.384(5) . ?
C7 H7 0.9500 . ?
C8 C9 1.372(4) . ?
C8 H8 0.9500 . ?
C9 C10 1.391(5) . ?
C9 H9 0.9500 . ?
C10 C11 1.424(4) . ?
C11 H11 0.9500 . ?
C12 C13 1.523(3) . ?
C12 H12A 0.9900 . ?
C12 H12B 0.9900 . ?
C13 C14 1.516(3) . ?
C13 H13A 0.9900 . ?
C13 H13B 0.9900 . ?
C14 C15 1.510(4) . ?
C14 H14A 0.9900 . ?
C14 H14B 0.9900 . ?
C15 H15A 0.9900 . ?
C15 H15B 0.9900 . ?
F1F C15F 1.360(10) . ?
O1F C3F 1.229(16) . ?
O2F C5F 1.231(15) . ?
N1F C3F 1.362(16) . ?
N1F H1NF 0.8800 . ?
N2F C6F 1.387(14) . ?
N2F C5F 1.399(14) . ?
N2F C12F 1.526(15) . ?
N3F C7F 1.323(15) . ?
N3F C6F 1.344(14) . ?
C3F C4F 1.497(15) . ?
C4F C11F 1.341(15) . ?
C4F C5F 1.462(15) . ?
C6F C10F 1.401(15) . ?
C7F C8F 1.385(16) . ?
C7F H7F 0.9500 . ?
C8F C9F 1.373(16) . ?
C8F H8F 0.9500 . ?
C9F C10F 1.391(15) . ?
C9F H9F 0.9500 . ?
C10F C11F 1.425(15) . ?
C11F H11F 0.9500 . ?
C12F C13F 1.519(9) . ?
C12F H12C 0.9900 . ?
C12F H12D 0.9900 . ?
C13F C14F 1.524(9) . ?
C13F H13C 0.9900 . ?
C13F H13D 0.9900 . ?
C14F C15F 1.524(10) . ?
C14F H14C 0.9900 . ?
C14F H14D 0.9900 . ?
C15F H15C 0.9900 . ?
C15F H15D 0.9900 . ?
 
loop_
 _geom_angle_atom_site_label_1
 _geom_angle_atom_site_label_2
 _geom_angle_atom_site_label_3
 _geom_angle
 _geom_angle_site_symmetry_1
 _geom_angle_site_symmetry_3
 _geom_angle_publ_flag
B2 C1 B3 63.29(16) . . ?
B2 C1 C2 112.04(18) . . ?
B3 C1 C2 111.65(17) . . ?
B2 C1 B4 115.86(19) . . ?
B3 C1 B4 63.20(15) . . ?
C2 C1 B4 61.22(13) . . ?
B2 C1 B1 62.95(15) . . ?
B3 C1 B1 114.84(19) . . ?
C2 C1 B1 61.16(13) . . ?
B4 C1 B1 114.22(17) . . ?
B2 C1 H1 125.6(13) . . ?
B3 C1 H1 122.5(12) . . ?
C2 C1 H1 112.9(12) . . ?
B4 C1 H1 111.8(13) . . ?
B1 C1 H1 117.6(12) . . ?
N1F C2 C1 124.4(12) . . ?
N1 C2 C1 114.0(3) . . ?
N1F C2 B5 119.6(12) . . ?
N1 C2 B5 127.7(3) . . ?
C1 C2 B5 109.74(16) . . ?
N1F C2 B6 114.9(12) . . ?
N1 C2 B6 123.2(3) . . ?
C1 C2 B6 109.11(16) . . ?
B5 C2 B6 62.97(14) . . ?
N1F C2 B4 123.2(11) . . ?
N1 C2 B4 118.9(3) . . ?
C1 C2 B4 59.96(13) . . ?
B5 C2 B4 62.86(14) . . ?
B6 C2 B4 113.90(17) . . ?
N1F C2 B1 115.0(11) . . ?
N1 C2 B1 111.9(3) . . ?
C1 C2 B1 60.20(14) . . ?
B5 C2 B1 113.92(17) . . ?
B6 C2 B1 62.07(14) . . ?
B4 C2 B1 112.32(17) . . ?
C1 B1 C2 58.64(13) . . ?
C1 B1 B7 104.46(18) . . ?
C2 B1 B7 105.36(17) . . ?
C1 B1 B6 104.80(17) . . ?
C2 B1 B6 58.15(13) . . ?
B7 B1 B6 60.30(15) . . ?
C1 B1 B2 57.61(14) . . ?
C2 B1 B2 105.70(18) . . ?
B7 B1 B2 60.65(16) . . ?
B6 B1 B2 108.53(19) . . ?
C1 B1 H1X 119.6(10) . . ?
C2 B1 H1X 115.7(10) . . ?
B7 B1 H1X 130.6(10) . . ?
B6 B1 H1X 121.6(10) . . ?
B2 B1 H1X 126.4(10) . . ?
C1 B2 B3 58.36(15) . . ?
C1 B2 B8 104.10(19) . . ?
B3 B2 B8 59.61(16) . . ?
C1 B2 B1 59.45(15) . . ?
B3 B2 B1 107.99(19) . . ?
B8 B2 B1 107.17(19) . . ?
C1 B2 B7 104.76(19) . . ?
B3 B2 B7 107.8(2) . . ?
B8 B2 B7 60.06(15) . . ?
B1 B2 B7 59.21(15) . . ?
C1 B2 H2X 119.7(13) . . ?
B3 B2 H2X 120.2(12) . . ?
B8 B2 H2X 127.0(12) . . ?
B1 B2 H2X 119.8(12) . . ?
B7 B2 H2X 126.3(12) . . ?
C1 B3 B8 104.68(19) . . ?
C1 B3 B2 58.35(15) . . ?
B8 B3 B2 60.37(16) . . ?
C1 B3 B9 104.78(18) . . ?
B8 B3 B9 61.00(15) . . ?
B2 B3 B9 109.18(19) . . ?
C1 B3 B4 59.11(14) . . ?
B8 B3 B4 108.38(19) . . ?
B2 B3 B4 108.43(19) . . ?
B9 B3 B4 59.43(15) . . ?
C1 B3 H3X 116.3(11) . . ?
B8 B3 H3X 131.0(11) . . ?
B2 B3 H3X 121.2(11) . . ?
B9 B3 H3X 126.2(11) . . ?
B4 B3 H3X 115.0(11) . . ?
C1 B4 C2 58.82(13) . . ?
C1 B4 B9 104.18(18) . . ?
C2 B4 B9 104.66(17) . . ?
C1 B4 B3 57.69(14) . . ?
C2 B4 B3 105.37(18) . . ?
B9 B4 B3 60.07(15) . . ?
C1 B4 B5 104.73(17) . . ?
C2 B4 B5 57.66(13) . . ?
B9 B4 B5 60.23(14) . . ?
B3 B4 B5 107.95(18) . . ?
C1 B4 H4X 116.5(12) . . ?
C2 B4 H4X 118.0(12) . . ?
B9 B4 H4X 131.6(12) . . ?
B3 B4 H4X 122.6(12) . . ?
B5 B4 H4X 126.2(12) . . ?
C2 B5 B6 58.68(13) . . ?
C2 B5 B9 105.16(18) . . ?
B6 B5 B9 107.60(18) . . ?
C2 B5 B10 104.80(17) . . ?
B6 B5 B10 59.59(14) . . ?
B9 B5 B10 60.00(15) . . ?
C2 B5 B4 59.47(13) . . ?
B6 B5 B4 107.72(18) . . ?
B9 B5 B4 59.07(14) . . ?
B10 B5 B4 107.00(18) . . ?
C2 B5 H5X 116.5(10) . . ?
B6 B5 H5X 118.9(10) . . ?
B9 B5 H5X 128.7(10) . . ?
B10 B5 H5X 128.6(10) . . ?
B4 B5 H5X 119.5(10) . . ?
C2 B6 B10 105.22(17) . . ?
C2 B6 B1 59.78(13) . . ?
B10 B6 B1 107.76(18) . . ?
C2 B6 B7 105.98(18) . . ?
B10 B6 B7 60.51(14) . . ?
B1 B6 B7 59.47(14) . . ?
C2 B6 B5 58.35(13) . . ?
B10 B6 B5 60.45(14) . . ?
B1 B6 B5 108.29(18) . . ?
B7 B6 B5 109.09(18) . . ?
C2 B6 H6X 115.9(10) . . ?
B10 B6 H6X 130.6(10) . . ?
B1 B6 H6X 115.9(10) . . ?
B7 B6 H6X 126.1(10) . . ?
B5 B6 H6X 121.0(10) . . ?
B1 B7 B6 60.23(14) . . ?
B1 B7 B8 107.59(18) . . ?
B6 B7 B8 107.30(18) . . ?
B1 B7 B2 60.14(15) . . ?
B6 B7 B2 108.07(18) . . ?
B8 B7 B2 59.64(16) . . ?
B1 B7 B10 107.68(18) . . ?
B6 B7 B10 59.65(14) . . ?
B8 B7 B10 59.50(14) . . ?
B2 B7 B10 107.37(19) . . ?
B1 B7 H7X 120.8(10) . . ?
B6 B7 H7X 121.0(10) . . ?
B8 B7 H7X 123.3(10) . . ?
B2 B7 H7X 122.1(10) . . ?
B10 B7 H7X 122.6(10) . . ?
B3 B8 B10 108.21(19) . . ?
B3 B8 B2 60.02(16) . . ?
B10 B8 B2 108.59(19) . . ?
B3 B8 B7 108.35(19) . . ?
B10 B8 B7 60.39(15) . . ?
B2 B8 B7 60.30(16) . . ?
B3 B8 B9 59.81(15) . . ?
B10 B8 B9 60.08(14) . . ?
B2 B8 B9 107.96(19) . . ?
B7 B8 B9 108.29(18) . . ?
B3 B8 H8X 122.4(11) . . ?
B10 B8 H8X 121.2(11) . . ?
B2 B8 H8X 121.1(11) . . ?
B7 B8 H8X 120.4(11) . . ?
B9 B8 H8X 122.7(11) . . ?
B4 B9 B3 60.51(15) . . ?
B4 B9 B5 60.70(15) . . ?
B3 B9 B5 108.67(18) . . ?
B4 B9 B10 108.41(18) . . ?
B3 B9 B10 107.13(19) . . ?
B5 B9 B10 60.15(14) . . ?
B4 B9 B8 107.79(19) . . ?
B3 B9 B8 59.19(15) . . ?
B5 B9 B8 107.71(18) . . ?
B10 B9 B8 59.35(14) . . ?
B4 B9 H9X 120.7(11) . . ?
B3 B9 H9X 122.2(11) . . ?
B5 B9 H9X 120.6(11) . . ?
B10 B9 H9X 122.1(11) . . ?
B8 B9 H9X 123.1(10) . . ?
B8 B10 B6 107.95(19) . . ?
B8 B10 B9 60.58(15) . . ?
B6 B10 B9 107.79(18) . . ?
B8 B10 B7 60.11(15) . . ?
B6 B10 B7 59.85(14) . . ?
B9 B10 B7 108.47(18) . . ?
B8 B10 B5 108.46(18) . . ?
B6 B10 B5 59.97(14) . . ?
B9 B10 B5 59.85(14) . . ?
B7 B10 B5 108.18(18) . . ?
B8 B10 H10X 123.9(11) . . ?
B6 B10 H10X 119.9(11) . . ?
B9 B10 H10X 122.4(11) . . ?
B7 B10 H10X 122.2(11) . . ?
B5 B10 H10X 119.6(11) . . ?
C3 N1 C2 125.6(5) . . ?
C3 N1 H1N1 117.2 . . ?
C2 N1 H1N1 117.2 . . ?
C6 N2 C5 122.8(3) . . ?
C6 N2 C12 119.8(2) . . ?
C5 N2 C12 117.3(2) . . ?
C7 N3 C6 116.4(3) . . ?
O1 C3 N1 124.6(4) . . ?
O1 C3 C4 120.8(4) . . ?
N1 C3 C4 114.5(4) . . ?
C11 C4 C5 120.5(4) . . ?
C11 C4 C3 117.8(4) . . ?
C5 C4 C3 121.5(4) . . ?
O2 C5 N2 119.6(3) . . ?
O2 C5 C4 124.0(3) . . ?
N2 C5 C4 116.4(3) . . ?
N3 C6 N2 116.5(3) . . ?
N3 C6 C10 123.7(3) . . ?
N2 C6 C10 119.8(3) . . ?
N3 C7 C8 124.7(4) . . ?
N3 C7 H7 117.6 . . ?
C8 C7 H7 117.6 . . ?
C9 C8 C7 118.4(5) . . ?
C9 C8 H8 120.8 . . ?
C7 C8 H8 120.8 . . ?
C8 C9 C10 119.1(5) . . ?
C8 C9 H9 120.5 . . ?
C10 C9 H9 120.5 . . ?
C9 C10 C6 117.7(4) . . ?
C9 C10 C11 123.9(4) . . ?
C6 C10 C11 118.3(4) . . ?
C4 C11 C10 121.8(4) . . ?
C4 C11 H11 119.1 . . ?
C10 C11 H11 119.1 . . ?
N2 C12 C13 113.4(3) . . ?
N2 C12 H12A 108.9 . . ?
C13 C12 H12A 108.9 . . ?
N2 C12 H12B 108.9 . . ?
C13 C12 H12B 108.9 . . ?
H12A C12 H12B 107.7 . . ?
C14 C13 C12 110.9(2) . . ?
C14 C13 H13A 109.5 . . ?
C12 C13 H13A 109.5 . . ?
C14 C13 H13B 109.5 . . ?
C12 C13 H13B 109.5 . . ?
H13A C13 H13B 108.0 . . ?
C15 C14 C13 115.0(2) . . ?
C15 C14 H14A 108.5 . . ?
C13 C14 H14A 108.5 . . ?
C15 C14 H14B 108.5 . . ?
C13 C14 H14B 108.5 . . ?
H14A C14 H14B 107.5 . . ?
F1 C15 C14 108.4(3) . . ?
F1 C15 H15A 110.0 . . ?
C14 C15 H15A 110.0 . . ?
F1 C15 H15B 110.0 . . ?
C14 C15 H15B 110.0 . . ?
H15A C15 H15B 108.4 . . ?
C3F N1F C2 128(2) . . ?
C3F N1F H1NF 116.1 . . ?
C2 N1F H1NF 116.1 . . ?
C6F N2F C5F 124.6(12) . . ?
C6F N2F C12F 117.3(11) . . ?
C5F N2F C12F 118.1(11) . . ?
C7F N3F C6F 116.7(14) . . ?
O1F C3F N1F 122(2) . . ?
O1F C3F C4F 122(2) . . ?
N1F C3F C4F 115.5(16) . . ?
C11F C4F C5F 119.3(15) . . ?
C11F C4F C3F 117.7(16) . . ?
C5F C4F C3F 123.0(15) . . ?
O2F C5F N2F 117.9(16) . . ?
O2F C5F C4F 126.0(15) . . ?
N2F C5F C4F 116.1(13) . . ?
N3F C6F N2F 119.0(14) . . ?
N3F C6F C10F 123.0(14) . . ?
N2F C6F C10F 118.0(14) . . ?
N3F C7F C8F 124.7(18) . . ?
N3F C7F H7F 117.7 . . ?
C8F C7F H7F 117.7 . . ?
C9F C8F C7F 119(2) . . ?
C9F C8F H8F 120.7 . . ?
C7F C8F H8F 120.7 . . ?
C8F C9F C10F 118.6(19) . . ?
C8F C9F H9F 120.7 . . ?
C10F C9F H9F 120.7 . . ?
C9F C10F C6F 118.4(16) . . ?
C9F C10F C11F 123.0(17) . . ?
C6F C10F C11F 118.6(17) . . ?
C4F C11F C10F 123.4(19) . . ?
C4F C11F H11F 118.3 . . ?
C10F C11F H11F 118.3 . . ?
C13F C12F N2F 108.7(10) . . ?
C13F C12F H12C 110.0 . . ?
N2F C12F H12C 110.0 . . ?
C13F C12F H12D 110.0 . . ?
N2F C12F H12D 110.0 . . ?
H12C C12F H12D 108.3 . . ?
C12F C13F C14F 111.1(8) . . ?
C12F C13F H13C 109.4 . . ?
C14F C13F H13C 109.4 . . ?
C12F C13F H13D 109.4 . . ?
C14F C13F H13D 109.4 . . ?
H13C C13F H13D 108.0 . . ?
C13F C14F C15F 110.8(9) . . ?
C13F C14F H14C 109.5 . . ?
C15F C14F H14C 109.5 . . ?
C13F C14F H14D 109.5 . . ?
C15F C14F H14D 109.5 . . ?
H14C C14F H14D 108.1 . . ?
F1F C15F C14F 110.5(10) . . ?
F1F C15F H15C 109.5 . . ?
C14F C15F H15C 109.5 . . ?
F1F C15F H15D 109.5 . . ?
C14F C15F H15D 109.5 . . ?
H15C C15F H15D 108.1 . . ?
 
_refine_diff_density_max    0.203
_refine_diff_density_min   -0.250
_refine_diff_density_rms    0.050

_shelx_res_file
;
TITL x3301fin in P2(1)/n
    comp_luz1_x3301fin.res
    created by SHELXL-2018/3 at 11:45:08 on 23-Dec-2022
CELL  0.71073  15.3336   7.3247  18.8973   90.000  105.003   90.000
ZERR     4.00   0.0008   0.0003   0.0009    0.000    0.005    0.000
LATT   1
SYMM  1/2 - X, 1/2 + Y, 1/2 - Z
SFAC  F    O    N    C    B    H
UNIT  4 8 12 60 40 96
MERG   2
DFIX 1.36 0.01 C15,F1 C15F,F1F
DFIX 2.37 0.01 C14,F1 C14F,F1F
DFIX 1.53 0.01 C12,C13 C13,C14 C14,C15 C12F,C13F C13F,C14F C14F,C15F
DFIX 2.50 0.01 C12,C14 C13,C15 C12F,C14F C13F,C15F
SADI C2,N1 C2,N1F
SADI C3,N1 C3F,N1F
SIMU F1F > C15F
FLAT C5F,C7F,C10F,C3F,C4F,C6F,C8F,C9F,C11F,N2F,N3F,O2F
FMAP   2
PLAN    5
ACTA    50.70
BOND   $H
L.S.  10
TEMP  -143.00
WGHT    0.060400
FVAR       0.20610   0.81061
C1    4    0.643077    0.881057    0.247373    11.00000    0.02401    0.04042 =
         0.02831   -0.00002    0.00634    0.00010
C2    4    0.547601    0.796265    0.262838    11.00000    0.02459    0.02491 =
         0.02300   -0.00093    0.00477    0.00080
B1    5    0.598173    0.685354    0.203186    11.00000    0.02798    0.03492 =
         0.02858   -0.00417    0.00647    0.00883
B2    5    0.644849    0.859489    0.159359    11.00000    0.03110    0.05098 =
         0.02996   -0.00334    0.01091   -0.00178
B3    5    0.623022    1.070670    0.195859    11.00000    0.03283    0.03811 =
         0.03031    0.00286    0.00811   -0.00967
B4    5    0.565027    1.029059    0.264104    11.00000    0.02846    0.02708 =
         0.02743   -0.00055    0.00598   -0.00266
B5    5    0.458779    0.928465    0.220804    11.00000    0.02410    0.02630 =
         0.02808    0.00018    0.00307    0.00219
B6    5    0.480107    0.717394    0.182760    11.00000    0.02851    0.02301 =
         0.02447   -0.00233    0.00425   -0.00192
B7    5    0.539246    0.758296    0.115500    11.00000    0.02959    0.03738 =
         0.02392   -0.00388    0.00664    0.00500
B8    5    0.554427    0.997827    0.111301    11.00000    0.03652    0.03849 =
         0.02517    0.00313    0.00853   -0.00374
B9    5    0.505232    1.103541    0.176873    11.00000    0.03396    0.02597 =
         0.03065    0.00048    0.00558   -0.00241
B10   5    0.453172    0.911096    0.125812    11.00000    0.02860    0.02927 =
         0.02392    0.00092    0.00228    0.00155
PART  1
F1    1    0.738832   -0.153811    0.412319    21.00000    0.03887    0.07529 =
         0.03276   -0.01234   -0.00032   -0.00680
O1    2    0.494576    0.903887    0.392613    21.00000    0.03178    0.01889 =
         0.02211    0.00397    0.00977    0.01287
O2    2    0.641764    0.421339    0.401797    21.00000    0.03668    0.02500 =
         0.02530   -0.00326    0.00934    0.00536
N1    3    0.560788    0.702087    0.330120    21.00000    0.02537    0.02352 =
         0.02521    0.00000    0.00480    0.00268
AFIX  43
H1N1  6    0.585531    0.593022    0.333001    21.00000   -1.20000
AFIX   0
N2    3    0.677238    0.425631    0.526170    21.00000    0.02210    0.02042 =
         0.02569   -0.00174    0.00494    0.00359
N3    3    0.709435    0.406425    0.652586    21.00000    0.02895    0.02594 =
         0.02589    0.00230    0.00447    0.00124
C3    4    0.538444    0.765844    0.390859    21.00000    0.02005    0.02112 =
         0.02254   -0.00087    0.00444   -0.00055
C4    4    0.575303    0.655654    0.458712    21.00000    0.02501    0.01937 =
         0.02558   -0.00167    0.00583   -0.00060
C5    4    0.631294    0.493992    0.458229    21.00000    0.02187    0.02189 =
         0.02445    0.00006    0.00559   -0.00063
C6    4    0.663396    0.489822    0.591422    21.00000    0.02495    0.02198 =
         0.02265   -0.00004    0.00557   -0.00025
C7    4    0.699255    0.473406    0.715198    21.00000    0.02807    0.02921 =
         0.02293    0.00282    0.00338   -0.00251
AFIX  43
H7    6    0.731604    0.416181    0.759308    21.00000   -1.20000
AFIX   0
C8    4    0.644895    0.620653    0.720863    21.00000    0.03288    0.02424 =
         0.02048   -0.00175    0.00824   -0.00370
AFIX  43
H8    6    0.641174    0.663719    0.767411    21.00000   -1.20000
AFIX   0
C9    4    0.596509    0.702926    0.657621    21.00000    0.02774    0.02133 =
         0.02569   -0.00113    0.01049   -0.00043
AFIX  43
H9    6    0.558041    0.803406    0.659610    21.00000   -1.20000
AFIX   0
C10   4    0.604576    0.637144    0.590572    21.00000    0.02436    0.01924 =
         0.02561    0.00101    0.00768   -0.00112
C11   4    0.561902    0.718455    0.521910    21.00000    0.02114    0.01709 =
         0.02861    0.00089    0.00817    0.00025
AFIX  43
H11   6    0.522904    0.819829    0.520722    21.00000   -1.20000
AFIX   0
C12   4    0.742972    0.278111    0.527312    21.00000    0.02633    0.02377 =
         0.03035    0.00122    0.00746    0.00624
AFIX  23
H12A  6    0.793960    0.292176    0.571457    21.00000   -1.20000
H12B  6    0.767294    0.290450    0.483859    21.00000   -1.20000
AFIX   0
C13   4    0.702961    0.087804    0.527502    21.00000    0.02598    0.02257 =
         0.02712    0.00119    0.00319    0.00258
AFIX  23
H13A  6    0.674149    0.077521    0.568554    21.00000   -1.20000
H13B  6    0.655869    0.068137    0.481221    21.00000   -1.20000
AFIX   0
C14   4    0.775373   -0.057354    0.535425    21.00000    0.03155    0.02191 =
         0.02951   -0.00057    0.00059    0.00369
AFIX  23
H14A  6    0.827062   -0.023343    0.576771    21.00000   -1.20000
H14B  6    0.750962   -0.174365    0.548229    21.00000   -1.20000
AFIX   0
C15   4    0.809659   -0.086834    0.468255    21.00000    0.02103    0.02571 =
         0.03632    0.00136    0.00318    0.00478
AFIX  23
H15A  6    0.831886    0.029814    0.453004    21.00000   -1.20000
H15B  6    0.860217   -0.175244    0.479189    21.00000   -1.20000
PART  2
AFIX   0
F1F   1    0.731208   -0.141760    0.429374   -21.00000    0.09664
SAME O1 > C11
O1F   2    0.495251    0.908051    0.393549   -21.00000    0.08299
O2F   2    0.618710    0.389915    0.396759   -21.00000    0.02871
N1F   3    0.544003    0.695047    0.325395   -21.00000    0.01201
AFIX  43
H1NF  6    0.551893    0.576444    0.322933   -21.00000   -1.20000
AFIX   0
N2F   3    0.644980    0.379191    0.519750   -21.00000    0.01904
N3F   3    0.686368    0.360143    0.648452   -21.00000    0.02287
C3F   4    0.529793    0.758496    0.389226   -21.00000    0.03171
C4F   4    0.571541    0.647900    0.455989   -21.00000    0.02184
C5F   4    0.611838    0.468287    0.452666   -21.00000    0.03151
C6F   4    0.646916    0.454245    0.587546   -21.00000    0.02994
C7F   4    0.683175    0.434230    0.711600   -21.00000    0.02344
AFIX  43
H7F   6    0.708011    0.366467    0.755007   -21.00000   -1.20000
AFIX   0
C8F   4    0.646208    0.603525    0.718937   -21.00000    0.04058
AFIX  43
H8F   6    0.647071    0.650543    0.765966   -21.00000   -1.20000
AFIX   0
C9F   4    0.608284    0.701877    0.656705   -21.00000    0.03575
AFIX  43
H9F   6    0.582251    0.818348    0.659775   -21.00000   -1.20000
AFIX   0
C10F  4    0.608768    0.627471    0.589094   -21.00000    0.02903
C11F  4    0.571216    0.718497    0.521421   -21.00000    0.03808
AFIX  43
H11F  6    0.544587    0.835148    0.522705   -21.00000   -1.20000
AFIX   0
C12F  4    0.683492    0.187303    0.518941   -21.00000    0.02338
AFIX  23
H12C  6    0.671973    0.114431    0.559710   -21.00000   -1.20000
H12D  6    0.654041    0.125539    0.472275   -21.00000   -1.20000
AFIX   0
C13F  4    0.784437    0.202084    0.527150   -21.00000    0.04134
AFIX  23
H13C  6    0.812898    0.269360    0.572714   -21.00000   -1.20000
H13D  6    0.795281    0.271859    0.485372   -21.00000   -1.20000
AFIX   0
C14F  4    0.827470    0.013811    0.529776   -21.00000    0.03840
AFIX  23
H14C  6    0.799977   -0.069688    0.559112   -21.00000   -1.20000
H14D  6    0.892841    0.022704    0.553885   -21.00000   -1.20000
AFIX   0
C15F  4    0.814092   -0.063360    0.452799   -21.00000    0.08229
AFIX  23
H15C  6    0.820058    0.035924    0.418814   -21.00000   -1.20000
H15D  6    0.861345   -0.155487    0.452833   -21.00000   -1.20000
AFIX   0
PART  0
H1X   6    0.628985    0.554667    0.221819    11.00000    0.02467
H2X   6    0.705988    0.837423    0.146350    11.00000    0.03956
H3X   6    0.674176    1.176388    0.209152    11.00000    0.03196
H4X   6    0.581840    1.095245    0.315205    11.00000    0.04325
H5X   6    0.403655    0.937105    0.247063    11.00000    0.02368
H6X   6    0.441284    0.599239    0.186761    11.00000    0.02145
H7X   6    0.531099    0.668656    0.068384    11.00000    0.02748
H8X   6    0.555775    1.061039    0.061193    11.00000    0.03745
H9X   6    0.474930    1.237634    0.169285    11.00000    0.03223
H10X  6    0.390484    0.919230    0.087205    11.00000    0.03399
H1    6    0.695941    0.868721    0.290219    11.00000    0.03757
HKLF    4


REM  x3301fin in P2(1)/n
REM wR2 = 0.1427, GooF = S = 1.011, Restrained GooF = 1.010 for all data
REM R1 = 0.0565 for 2702 Fo > 4sig(Fo) and 0.1122 for all 4476 data
REM 401 parameters refined using 80 restraints

END

WGHT      0.0604      0.0000

REM Highest difference peak  0.203,  deepest hole -0.250,  1-sigma level  0.050
Q1    1   0.5526  0.8673  0.5343  11.00000  0.05    0.20
Q2    1   0.4585  0.8375  0.1748  11.00000  0.05    0.20
Q3    1   0.4986  1.0060  0.1364  11.00000  0.05    0.20
Q4    1   0.7250  0.2515  0.6436  11.00000  0.05    0.19
Q5    1   0.4991  1.0300  0.2248  11.00000  0.05    0.19
;
_shelx_res_checksum   23444

_shelx_hkl_file
;
   0   0   2   12.02    0.62
   0   0   2   12.45    0.70
   0   0   3    0.17    0.29
   0   0  -3   -0.11    0.26
   0   0   3   -0.17    0.31
   0   0  -3   -0.12    0.26
   0   0   4    7.01    0.69
   0   0  -4    7.29    0.71
   0   0  -4    7.78    0.86
   0   0   4    8.49    0.92
   0   0   5   -0.43    0.36
   0   0  -5    0.39    0.45
   0   0  -5    0.03    0.57
   0   0   5    0.14    0.56
   0   0  -6   37.04    1.84
   0   0   6   34.90    1.79
   0   0   6   36.65    2.09
   0   0  -6   38.14    2.22
   0   0  -7   -0.72    0.45
   0   0   7    0.46    0.48
   0   0  -7   -0.08    0.49
   0   0  -8   10.83    1.42
   0   0   8   10.56    1.37
   0   0   9   -0.29    0.52
   0   0  10   15.58    1.83
   0   0  11   -1.23    0.67
   0   0  12    0.13    0.61
   0   0  13    0.26    0.72
   0   0  14  169.84    7.04
   0   0  15    0.35    0.94
   0   0  16  154.45    7.28
   0   0  16  146.67    6.70
   0   0  17    0.68    0.88
   0   0  17    0.95    0.96
   0   0  18    0.12    1.20
   0   0  18    0.35    1.07
   0   0  19    1.84    1.15
   0   0  19   -0.48    0.73
   0   0  20    1.68    1.46
   0   0  20    0.16    0.82
   0   0  21    1.91    1.50
   0   0  21   -1.50    1.17
   0   0  22    1.46    1.27
   0   0  23   -0.43    1.24
   0   1   0   -0.50    0.27
   0  -1   0    0.14    0.30
   0   1   0    0.30    0.34
   0  -1   0    0.21    0.30
   0  -1   0    0.03    0.29
   0   1   0    0.09    0.27
   0  -1  -1  220.84    3.35
   0   1   1  218.98    3.39
   0   1   1  217.26    2.99
   0   1  -1  210.72    3.34
   0  -1   1  220.11    3.35
   0  -1   1  223.03    3.54
   0   1   1  221.64    3.24
   0  -1  -1  214.48    3.21
   0  -1  -1  218.57    3.28
   0   1   1  218.61    3.30
   0   1  -2    8.89    0.53
   0   1   2    9.16    0.84
   0  -1  -2    8.63    0.58
   0  -1   2    8.79    0.73
   0   1   2    9.76    0.56
   0  -1  -2    9.43    0.72
   0   1  -2    7.60    0.82
   0  -1   2    9.14    0.86
   0  -1  -2    8.42    0.55
   0   1   2    8.82    0.74
   0  -1  -2    8.32    0.78
   0  -1  -2    9.18    0.78
   0   1  -3  381.02    4.10
   0  -1   3  372.03    4.11
   0  -1  -3  373.80    5.76
   0   1  -3  369.90    4.42
   0   1   3  376.64    5.68
   0  -1   3  375.19    4.40
   0   1  -3  368.77    5.49
   0  -1   3  373.71    5.43
   0  -1  -3  367.34    4.32
   0  -1  -3  373.01    4.97
   0  -1   4   91.88    2.47
   0   1   4   96.37    3.19
   0  -1  -4   94.86    3.22
   0   1  -4   93.02    2.57
   0  -1   4   95.19    2.49
   0  -1  -4   93.63    2.19
   0   1  -4   95.83    3.06
   0  -1   4   93.94    2.97
   0  -1   4   90.99    2.20
   0  -1  -4   92.78    2.75
   0  -1   5    1.50    0.49
   0  -1   5    1.24    0.53
   0  -1   5    0.72    0.28
   0  -1  -5    0.89    0.34
   0  -1  -5    1.30    0.71
   0  -1   5    0.99    0.40
   0   1   5    0.68    0.46
   0   1  -5    1.53    0.48
   0   1  -6   23.35    1.85
   0  -1   6   20.71    1.52
   0  -1   6   20.06    1.57
   0  -1   6   22.01    1.08
   0  -1  -6   22.15    1.08
   0   1  -6   22.21    1.58
   0   1   6   22.25    1.80
   0  -1   6   23.47    1.56
   0  -1  -6   24.62    2.02
   0   1  -7    0.31    0.55
   0   1   7   -0.21    0.37
   0  -1   7    1.44    0.62
   0   1  -7    0.17    0.50
   0  -1   7   -0.11    0.51
   0  -1  -7    0.53    0.51
   0   1   7    0.59    0.66
   0   1  -8   15.80    1.69
   0   1   8   17.26    1.35
   0  -1   8   16.24    1.58
   0   1  -8   18.26    1.72
   0  -1   8   19.06    1.60
   0   1   8   17.41    1.84
   0   1   9    0.52    0.36
   0   1  -9    0.90    0.72
   0  -1   9    1.04    0.49
   0   1  -9    0.34    0.46
   0   1   9    2.17    0.84
   0  -1   9    1.06    0.50
   0   1  10   -0.37    0.47
   0  -1  10   -0.35    0.51
   0   1  10   -0.46    0.78
   0  -1  10    0.13    0.46
   0   1  11    0.44    0.47
   0  -1  11   -0.68    0.76
   0  -1  11   -1.08    0.65
   0   1  11    0.77    0.89
   0   1  12    5.98    0.99
   0  -1  12    8.82    1.49
   0   1  12   10.80    1.73
   0  -1  12    7.04    1.33
   0  -1  13    2.46    0.99
   0   1  13    3.27    1.05
   0  -1  13    2.70    0.90
   0   1  14    3.94    1.25
   0  -1  14    3.39    1.15
   0  -1  14    4.48    1.08
   0   1  15    3.59    1.26
   0  -1  15    2.09    0.94
   0  -1  15    1.00    0.78
   0  -1  16    4.07    1.58
   0   1  16    4.40    1.64
   0  -1  16    5.79    1.47
   0  -1  17    1.78    1.06
   0   1  17    3.53    1.47
   0  -1  17    4.48    1.39
   0  -1  18    0.14    0.78
   0   1  18    1.91    1.48
   0  -1  18    0.45    0.84
   0  -1  19    9.49    1.90
   0   1  19   11.36    2.47
   0  -1  19   12.10    2.21
   0  -1  20    4.13    1.66
   0   1  20    2.37    1.76
   0  -1  20    1.95    0.69
   0   1  21   -1.88    1.21
   0  -1  21   -0.66    1.24
   0  -1  21    0.89    0.94
   0   1  21    1.00    0.93
   0   1  22   -3.38    1.68
   0  -1  22   -1.45    1.26
   0  -1  22   -0.17    0.97
   0   1  23    8.06    2.53
   0  -1  23    4.57    1.87
   0  -2   0   16.09    1.38
   0   2   0   15.29    1.30
   0  -2   0   14.48    1.33
   0   2   0   12.18    1.17
   0  -2   0   13.99    1.27
   0   2  -1   91.30    2.29
   0   2   1   89.44    2.86
   0  -2  -1   93.82    3.10
   0  -2   1   88.55    3.07
   0   2  -1   94.84    3.26
   0  -2  -1   90.12    2.97
   0   2   1   91.95    2.93
   0   2   1   90.27    3.03
   0  -2   1   96.83    3.17
   0   2  -1   89.42    3.10
   0   2   1   93.69    2.89
   0   2   2    8.87    0.93
   0  -2   2    8.63    1.09
   0   2  -2    8.05    0.67
   0  -2   2    7.21    0.68
   0  -2  -2    8.62    1.04
   0   2   2    8.61    0.89
   0  -2   2    8.78    1.01
   0   2   2    7.47    0.99
   0  -2  -2    7.75    0.96
   0   2   2    7.92    1.01
   0   2  -3  138.79    2.67
   0  -2   3  129.16    2.64
   0   2   3  138.25    4.06
   0   2  -3  131.71    4.26
   0  -2  -3  133.86    3.13
   0   2   3  131.54    2.94
   0  -2  -3  135.35    3.72
   0  -2   3  134.57    3.78
   0  -2   3  136.93    4.13
   0  -2  -3  126.35    3.74
   0   2   3  133.52    3.78
   0  -2  -3  141.50    3.92
   0  -2   4   12.22    1.34
   0   2  -4   14.77    0.99
   0  -2   4   13.45    0.92
   0   2   4   14.27    1.49
   0   2  -4   14.60    1.16
   0  -2   4   13.47    1.27
   0  -2  -4   12.12    1.16
   0   2  -4   14.94    1.57
   0  -2  -4   13.74    1.04
   0  -2  -4   15.10    1.43
   0  -2  -4   15.73    1.40
   0   2   4   14.60    1.37
   0   2  -5   59.14    2.11
   0  -2   5   55.25    2.05
   0   2  -5   55.95    2.35
   0   2   5   57.34    2.96
   0   2  -5   57.28    3.07
   0  -2  -5   56.29    1.82
   0  -2  -5   54.96    2.40
   0  -2  -5   55.05    1.94
   0  -2   5   55.96    2.46
   0  -2   5   53.43    2.82
   0   2   5   50.61    2.60
   0  -2  -5   57.06    2.71
   0  -2   6  127.69    3.48
   0  -2  -6  122.43    4.82
   0   2   6  134.01    4.74
   0   2  -6  131.40    3.84
   0  -2   6  129.25    4.55
   0  -2  -6  120.85    2.68
   0  -2   6  124.81    3.63
   0   2  -6  126.68    4.67
   0  -2  -6  124.45    3.54
   0  -2  -6  121.49    4.10
   0  -2   7  558.76    7.95
   0   2   7  545.89   10.08
   0   2  -7  551.03    8.48
   0  -2  -7  562.27    7.48
   0  -2  -7  548.91    5.84
   0  -2   7  557.47    9.77
   0  -2   7  560.50    7.63
   0  -2  -7  546.64    9.01
   0  -2   8    0.19    0.37
   0  -2   8    0.33    0.40
   0   2   8   -1.24    0.90
   0   2  -8    0.58    0.43
   0  -2   8    0.25    0.37
   0  -2  -8    0.05    0.33
   0  -2   8    1.29    0.75
   0  -2  -8    0.16    0.56
   0  -2   9   -0.03    0.48
   0   2  -9    0.35    0.42
   0  -2   9    0.38    0.68
   0   2   9    0.22    0.51
   0  -2  -9    0.65    0.43
   0  -2   9   -0.38    0.63
   0  -2  -9    0.08    0.65
   0  -2  10    2.20    0.81
   0  -2  10    1.86    0.69
   0   2  10    0.01    0.60
   0   2 -10    1.80    0.47
   0  -2  10    0.66    0.50
   0  -2 -10    1.92    0.81
   0   2  11    1.80    0.63
   0  -2  11    1.95    0.81
   0   2  11    3.77    1.12
   0  -2  11    3.47    1.08
   0  -2 -11    1.89    0.93
   0   2  12   22.40    1.78
   0   2  12   21.66    2.53
   0  -2  12   22.59    2.19
   0  -2  12   24.70    2.55
   0  -2 -12   26.20    2.66
   0   2  13   19.08    1.71
   0  -2  13   22.61    2.30
   0   2  13   22.07    2.76
   0  -2  13   19.86    2.39
   0  -2 -13   17.80    2.25
   0   2  14    0.26    0.58
   0  -2  14   -0.16    0.76
   0   2  14    1.40    1.13
   0  -2  14    1.46    0.97
   0  -2 -14   -0.79    1.04
   0   2  15    4.87    0.92
   0  -2  15    6.43    1.50
   0   2  15    4.36    1.30
   0  -2  15    6.23    1.61
   0  -2 -15    6.09    1.62
   0  -2  16    5.25    1.28
   0   2  16    6.66    1.85
   0  -2  16   10.19    2.03
   0  -2 -16    7.95    1.74
   0  -2  17    7.28    1.66
   0   2  17    3.10    1.28
   0  -2  17    6.02    1.53
   0  -2 -17    6.58    1.70
   0  -2  18   -0.18    0.80
   0   2  18    0.79    1.04
   0  -2  18   -0.52    0.90
   0  -2 -18    1.09    1.15
   0  -2  19    0.46    0.99
   0  -2  19   -1.16    1.10
   0   2  19   -0.85    1.42
   0  -2  19   -0.34    0.94
   0  -2 -19    2.61    1.75
   0  -2  20    0.56    0.61
   0   2  20    0.55    1.12
   0  -2  20   -0.08    0.74
   0  -2 -20    0.58    1.14
   0  -2  21    0.38    0.63
   0  -2  21   -0.04    0.84
   0   2  21    2.29    1.62
   0  -2  21   -0.03    0.89
   0  -2 -21    0.12    1.38
   0   2  22    5.30    2.04
   0  -2  22    4.13    1.49
   0  -2 -22    6.90    1.99
   0  -3   0   -0.51    0.59
   0   3   0    0.50    0.59
   0  -3   0   -1.14    0.88
   0  -3   0   -0.05    0.58
   0   3   0    0.62    0.61
   0  -3   1   -0.10    0.70
   0   3   1   -0.47    0.68
   0   3  -1   -0.96    0.45
   0  -3   1    0.03    0.75
   0   3   1   -0.10    0.51
   0  -3  -1   -1.12    0.75
   0   3   1    0.42    0.55
   0   3   1   -0.37    0.40
   0  -3  -1   -0.16    0.51
   0   3  -1   -0.02    0.45
   0   3  -2   13.77    1.10
   0  -3   2   15.40    1.67
   0   3   2   10.71    1.22
   0   3   2   12.36    1.35
   0  -3  -2   13.00    1.51
   0  -3   2   14.11    1.55
   0   3   2   12.80    1.41
   0   3   2   12.73    1.39
   0   3  -2   11.05    1.41
   0  -3  -2   14.05    1.53
   0   3  -3    0.66    0.33
   0   3   3    0.85    0.61
   0  -3   3    1.33    0.68
   0   3   3    0.80    0.52
   0   3   3    1.26    0.50
   0   3   3    0.84    0.58
   0  -3  -3   -0.97    0.68
   0  -3   3    0.79    0.73
   0  -3  -3    0.78    0.77
   0   3   3    1.75    0.71
   0   3   3    0.98    0.68
   0  -3   4    1.05    0.81
   0   3   4    0.87    0.60
   0   3  -4    0.56    0.30
   0   3   4    0.54    0.50
   0  -3   4    0.54    0.26
   0   3   4    1.06    0.48
   0  -3  -4    1.69    0.73
   0  -3   4    0.40    0.58
   0   3   4    0.58    0.56
   0  -3  -4    0.76    0.57
   0  -3  -4    0.87    0.49
   0  -3   5   29.04    1.58
   0   3  -5   34.75    1.71
   0   3   5   31.70    2.51
   0  -3   5   32.41    2.32
   0  -3  -5   32.50    2.31
   0  -3  -5   27.12    2.16
   0  -3   5   33.40    2.48
   0   3   5   28.42    2.21
   0  -3  -5   31.82    2.41
   0   3  -6   10.87    1.07
   0  -3   6   11.52    1.71
   0  -3   6    9.03    0.94
   0   3   6    9.13    1.45
   0   3  -6    7.85    1.00
   0  -3  -6    8.05    0.96
   0  -3  -6    7.85    1.07
   0  -3   6    9.07    1.31
   0  -3  -6   10.23    1.46
   0  -3   7   71.15    2.74
   0   3  -7   71.42    3.15
   0   3   7   77.72    4.20
   0  -3  -7   77.18    3.46
   0  -3  -7   77.82    2.76
   0  -3   7   72.58    3.43
   0  -3   7   77.77    4.11
   0  -3  -7   78.32    3.84
   0  -3   8   92.68    3.39
   0   3  -8   87.87    3.74
   0   3   8   89.33    4.71
   0  -3   8   96.94    4.74
   0  -3   8   98.85    4.01
   0  -3  -8  101.30    3.11
   0  -3  -8   98.37    3.90
   0  -3   8   97.65    4.79
   0  -3  -8  100.78    4.51
   0  -3   9   48.12    2.62
   0   3   9   51.67    3.70
   0   3  -9   49.65    2.96
   0  -3   9   56.75    3.00
   0  -3  -9   55.20    2.92
   0  -3   9   49.48    3.59
   0  -3  -9   54.76    2.30
   0  -3   9   52.21    3.64
   0  -3  -9   57.25    3.51
   0  -3  10    0.68    0.31
   0  -3  10    2.66    0.97
   0   3  10    0.28    0.84
   0   3 -10    1.12    0.57
   0  -3  10    3.10    1.14
   0  -3 -10    0.85    0.34
   0  -3 -10    1.22    0.45
   0  -3 -10   -0.22    0.45
   0  -3 -10    1.32    0.88
   0  -3  11    4.89    1.27
   0  -3  11    3.25    0.76
   0   3  11    9.02    1.78
   0  -3 -11    4.47    0.66
   0  -3  11    5.51    1.54
   0  -3 -11    5.75    0.82
   0  -3 -11    6.49    1.40
   0   3  12   25.36    2.93
   0  -3 -12   21.44    1.38
   0  -3  12   25.13    2.88
   0  -3 -12   27.34    1.70
   0  -3 -12   29.30    2.84
   0  -3  12   27.96    2.86
   0   3  13    7.19    1.06
   0  -3  13    8.74    1.82
   0   3  13   10.45    2.10
   0  -3  13    8.29    1.79
   0  -3 -13   10.41    1.71
   0  -3  14    1.33    0.89
   0   3  14    2.01    0.61
   0   3  14    3.24    1.27
   0  -3  14    1.77    1.02
   0  -3 -14    1.50    0.94
   0  -3  15    4.14    1.39
   0   3  15    6.02    1.58
   0  -3  15    5.77    1.50
   0  -3 -15    5.29    1.38
   0  -3  16   10.40    2.13
   0   3  16   11.57    2.39
   0  -3  16   10.15    2.16
   0  -3 -16   11.18    2.11
   0  -3  17    1.31    0.84
   0   3  17    1.04    1.00
   0  -3  17    0.07    1.04
   0  -3 -17   -0.60    0.90
   0  -3  18   -0.53    0.84
   0   3  18    0.08    1.11
   0  -3  18    0.33    0.89
   0  -3 -18    2.03    1.20
   0  -3  19    0.46    0.74
   0   3  19    0.73    1.17
   0  -3  19    0.25    0.77
   0  -3 -19    0.38    1.08
   0  -3  20    1.86    1.05
   0   3  20    1.23    1.47
   0  -3  20    0.85    0.73
   0  -3 -20   -1.29    1.07
   0  -3  21    0.46    0.71
   0   3  21    1.81    1.28
   0  -3  21    1.11    0.96
   0  -3 -21   -0.67    1.19
   0  -3  22    0.66    0.96
   0  -3 -22    2.29    1.44
   0   4   0   39.61    2.43
   0  -4   0   36.31    2.85
   0  -4   0   34.02    2.70
   0  -4   1    2.29    1.03
   0   4  -1    1.30    0.51
   0  -4   1   -0.06    0.69
   0  -4  -1    2.56    1.02
   0  -4  -1    1.26    0.76
   0   4   1    0.38    0.81
   0  -4   2    1.05    0.70
   0   4  -2    1.86    0.54
   0  -4  -2    1.20    0.72
   0  -4   2    3.19    1.13
   0  -4  -2    2.06    0.90
   0   4   2    2.92    0.87
   0   4  -3   11.69    1.17
   0  -4   3   11.81    1.73
   0   4   3   10.86    1.61
   0   4   3   12.33    1.45
   0  -4  -3   10.72    1.55
   0  -4   3    9.65    1.48
   0   4   3    8.70    1.37
   0   4   3   10.07    1.46
   0  -4  -3   12.68    1.65
   0   4  -4    1.89    0.50
   0   4   4    2.64    0.81
   0  -4   4    1.80    0.86
   0   4   4    3.65    1.08
   0   4   4    2.71    0.78
   0  -4  -4    3.14    0.99
   0  -4   4    3.07    0.91
   0   4   4    2.70    0.82
   0  -4  -4    2.33    0.96
   0   4   4    2.85    0.82
   0   4   5    0.76    0.41
   0   4  -5    1.57    0.50
   0  -4   5    0.54    0.68
   0   4   5    1.69    0.80
   0  -4   5    1.00    0.61
   0  -4  -5    0.80    0.85
   0   4   5    0.61    0.40
   0  -4  -5    0.78    0.81
   0   4  -6    3.49    0.68
   0   4   6    2.22    0.71
   0  -4   6    1.15    0.66
   0   4   6    2.80    0.93
   0  -4   6    3.20    0.63
   0  -4  -6    3.55    0.85
   0  -4   6    2.82    0.90
   0  -4  -6    4.06    1.18
   0  -4   7   -1.31    0.89
   0   4   7    0.56    0.46
   0   4  -7    0.41    0.37
   0   4   7    1.22    0.80
   0  -4   7    0.51    0.35
   0   4  -7   -0.17    0.38
   0  -4   7   -0.81    0.67
   0  -4  -7    2.25    0.95
   0  -4  -7    1.95    0.80
   0  -4   8   -0.24    0.86
   0  -4   8    0.18    0.26
   0   4  -8    0.42    0.39
   0   4   8    1.02    0.92
   0  -4   8   -0.79    0.57
   0  -4  -8    0.45    0.51
   0  -4  -8    1.82    0.99
   0   4   8    0.14    0.45
   0  -4   9    4.28    1.35
   0  -4   9    6.17    0.96
   0   4   9    7.58    1.72
   0   4  -9    4.95    0.98
   0  -4   9    5.66    1.23
   0  -4  -9    7.30    1.33
   0  -4  -9    4.25    1.24
   0  -4  10    0.50    0.44
   0  -4  10    0.15    0.76
   0   4  10    1.99    0.90
   0  -4  10   -0.40    0.58
   0  -4 -10   -0.71    0.65
   0  -4 -10   -0.09    0.76
   0   4  11   11.23    2.16
   0  -4  11    8.28    1.82
   0  -4  11    8.11    1.23
   0  -4 -11    8.91    1.80
   0   4  12    6.78    1.72
   0  -4  12    6.90    1.73
   0  -4 -12    7.50    1.66
   0   4  13    1.77    1.21
   0  -4  13    1.82    1.13
   0  -4 -13    0.88    1.02
   0   4  14    1.55    0.98
   0  -4  14    1.56    0.84
   0  -4 -14    1.30    0.86
   0   4  15    8.72    1.99
   0  -4  15    9.79    2.19
   0  -4 -15    9.86    1.99
   0   4  16    0.76    0.98
   0  -4  16    4.32    1.69
   0  -4 -16    3.99    1.41
   0   4  17    1.59    1.30
   0  -4  17    1.10    1.11
   0  -4 -17    2.67    1.48
   0   4  18    5.32    2.00
   0  -4  18    1.47    0.82
   0  -4 -18    2.01    1.18
   0   4  19    1.22    1.10
   0  -4  19   -0.27    0.85
   0  -4 -19    1.11    1.11
   0  -4  20    0.16    0.79
   0  -4 -20   -0.40    1.26
   0  -4  21    2.81    1.64
   0  -4 -21    0.45    1.21
   0   5   0    0.11    0.52
   0  -5   0    0.61    0.92
   0   5  -1    8.97    1.30
   0  -5   1   11.39    1.81
   0  -5  -1    9.45    1.58
   0   5   1   11.03    1.63
   0  -5  -1   13.13    1.92
   0  -5   2    0.69    0.72
   0   5  -2   -0.61    0.41
   0   5   2   -0.31    0.59
   0  -5   2   -0.95    0.81
   0  -5  -2    0.27    0.72
   0  -5  -2   -0.66    0.84
   0   5   2    0.64    0.50
   0   5  -3   35.75    2.29
   0   5   3   29.75    2.94
   0  -5  -3   34.35    3.10
   0  -5   3   37.43    3.31
   0   5   3   34.61    2.74
   0   5   3   39.32    3.14
   0  -5  -3   32.91    2.94
   0  -5   3   32.94    3.03
   0  -5   4    8.46    1.72
   0   5  -4    5.92    0.93
   0   5   4    6.36    1.38
   0   5   4    8.32    1.40
   0  -5  -4    8.48    1.64
   0  -5   4    8.30    1.58
   0   5   4    6.30    1.37
   0  -5  -4    7.09    1.46
   0  -5   5    2.78    0.98
   0   5  -5    4.15    0.79
   0   5   5    4.37    1.31
   0  -5  -5    4.17    0.98
   0   5   5    6.06    1.26
   0  -5   5    2.73    0.90
   0  -5  -5    4.02    1.26
   0   5  -6    0.22    0.45
   0  -5   6   -0.38    0.85
   0   5   6    0.99    0.90
   0  -5  -6   -0.20    0.62
   0   5   6    0.05    0.44
   0  -5   6    0.32    0.88
   0  -5  -6   -1.20    0.75
   0  -5   7   12.45    1.96
   0   5  -7   12.41    1.26
   0   5  -7    8.70    1.32
   0   5   7   11.57    2.05
   0  -5  -7   13.17    2.00
   0  -5   7    9.35    1.84
   0  -5  -7   11.88    1.94
   0  -5   8    0.63    0.99
   0   5   8    2.20    1.15
   0  -5  -8    2.10    0.86
   0  -5   8    0.99    0.80
   0  -5  -8    1.16    0.74
   0  -5   9    7.11    1.85
   0   5   9    8.77    1.93
   0  -5  -9    8.69    1.58
   0  -5   9    8.57    1.71
   0  -5  -9    9.59    1.84
   0  -5  10    0.92    1.00
   0   5  10   -0.49    0.91
   0  -5  10   -0.14    0.76
   0  -5 -10   -0.09    0.60
   0  -5 -10   -1.59    0.97
   0   5  11   -1.20    1.12
   0  -5  11    1.27    0.83
   0  -5 -11    0.81    1.17
   0   5  12    0.17    0.97
   0  -5  12    2.37    1.34
   0  -5 -12   -1.68    1.33
   0   5  13    9.35    2.36
   0  -5  13   10.40    2.16
   0  -5 -13   10.02    1.84
   0   5  14   -0.24    1.20
   0  -5  14   -1.69    1.32
   0  -5 -14    1.32    1.22
   0   5  15    4.39    1.70
   0  -5  15    5.96    1.75
   0  -5 -15    5.09    1.65
   0   5  16    5.31    1.80
   0  -5  16    4.02    1.72
   0  -5 -16    5.26    1.77
   0   5  17    1.21    1.08
   0  -5  17    2.64    1.41
   0  -5 -17    2.30    1.19
   0   5  18    2.19    1.55
   0  -5  18    2.27    1.16
   0  -5 -18    3.46    1.67
   0  -5  19    0.33    0.94
   0  -5 -19    4.10    1.92
   0  -5 -20    3.53    1.89
   0   6   0   42.62    3.16
   0  -6   0   43.02    3.91
   0   6   0   44.35    3.80
   0   6   1   22.94    2.46
   0   6  -1   24.85    2.34
   0   6   1   22.99    2.67
   0  -6   1   22.45    2.81
   0  -6  -1   25.23    3.01
   0   6   1   26.26    2.95
   0   6   2    0.73    0.51
   0   6   2    1.74    0.88
   0   6  -2    1.12    0.73
   0  -6  -2   -0.05    1.09
   0  -6   2    0.58    0.75
   0   6   2    0.68    0.76
   0  -6  -2   -1.07    0.97
   0   6  -3    1.65    0.71
   0   6   3    1.13    0.80
   0  -6   3    0.21    1.12
   0   6   3    2.48    0.98
   0  -6  -3   -1.89    1.06
   0   6   3   -0.10    0.59
   0  -6  -3    0.86    0.83
   0  -6   3   -1.00    1.19
   0   6  -4    1.15    0.47
   0  -6   4    2.88    0.98
   0   6   4    0.02    0.71
   0  -6   4    2.23    1.25
   0  -6  -4    2.05    1.01
   0   6   4    1.43    1.14
   0   6   4   -0.16    0.97
   0  -6  -4    2.45    1.40
   0  -6   5    4.61    1.59
   0   6  -5    3.07    0.69
   0   6   5    2.92    1.29
   0  -6   5    3.34    1.40
   0  -6  -5    4.41    1.23
   0   6   5    2.04    0.58
   0  -6  -5    2.54    0.83
   0  -6   6    3.53    1.59
   0   6   6    4.02    1.15
   0  -6   6    4.56    1.61
   0   6   6    4.69    1.04
   0  -6  -6    4.24    1.25
   0  -6  -6    5.57    1.53
   0  -6   7    1.76    1.05
   0   6   7    0.37    0.79
   0  -6   7    0.49    1.06
   0  -6  -7    2.33    1.07
   0  -6  -7   -0.72    0.81
   0  -6   8   10.87    2.51
   0   6   8   14.23    2.55
   0  -6   8   10.83    2.03
   0  -6  -8   15.80    2.59
   0  -6  -8   12.83    2.28
   0  -6   9    9.02    1.88
   0   6   9   12.78    2.38
   0  -6   9   10.91    2.11
   0  -6  -9   12.74    2.29
   0  -6  -9   12.03    2.28
   0  -6  10    4.51    1.49
   0   6  10    5.92    1.95
   0  -6 -10    4.71    1.37
   0  -6 -10    4.11    1.20
   0   6  11    0.34    0.80
   0  -6  11    1.34    1.15
   0  -6 -11    1.90    1.13
   0   6  12    5.53    1.61
   0  -6  12    4.11    1.68
   0  -6 -12    5.29    1.49
   0   6  13    0.03    0.84
   0  -6  13    1.81    1.35
   0  -6 -13    0.30    0.91
   0   6  14    6.26    2.07
   0  -6  14    5.05    1.86
   0  -6 -14    6.15    1.73
   0   6  15   -0.31    1.16
   0  -6  15    1.63    1.23
   0  -6 -15    1.32    1.20
   0   6  16    0.76    1.36
   0  -6  16   -0.43    1.07
   0  -6 -16   -0.29    1.27
   0  -6 -17    1.74    1.50
   0  -6 -18    0.53    1.10
   0  -6 -19    0.97    1.27
   0   7   0   -0.14    0.57
   0   7   0    0.18    0.44
   0  -7   0    1.23    1.09
   0   7   0   -0.87    1.19
   0   7   1    1.92    0.85
   0   7   1    1.18    0.82
   0   7  -1    1.56    0.70
   0  -7  -1    2.30    1.25
   0  -7   1    1.58    1.21
   0   7   1    0.00    0.88
   0   7  -1    3.01    1.56
   0   7   2    0.70    0.91
   0   7   2    0.76    0.57
   0  -7   2    0.62    1.10
   0  -7  -2    1.43    1.23
   0   7   2    0.88    0.87
   0   7   2   -0.68    0.91
   0   7   3    2.15    1.05
   0   7   3    1.98    1.10
   0  -7   3    2.02    1.39
   0  -7  -3    1.85    1.21
   0   7   3    1.48    0.70
   0  -7  -3    1.48    0.95
   0   7   3    1.56    0.74
   0   7   4    0.52    0.66
   0  -7   4   -0.97    1.09
   0  -7  -4   -0.48    0.73
   0   7   4    0.32    0.70
   0   7   4   -0.87    0.66
   0  -7  -4    1.30    1.05
   0   7   5    1.91    1.15
   0  -7  -5    5.73    1.73
   0  -7   5    0.61    0.91
   0   7   5    3.95    1.15
   0  -7  -5    3.59    1.51
   0   7   6   -0.58    0.80
   0  -7   6    0.39    0.77
   0  -7  -6   -0.16    1.04
   0   7   6    0.31    0.57
   0  -7   6   -0.26    1.23
   0  -7  -6    2.03    1.31
   0  -7   7    2.02    1.75
   0   7   7    6.08    1.85
   0  -7  -7    3.46    1.35
   0  -7   7    4.00    1.45
   0  -7  -7    5.11    1.62
   0  -7   8    9.64    2.38
   0   7   8    8.84    2.16
   0  -7  -8   11.26    2.32
   0  -7   8    9.83    2.14
   0  -7  -8   10.35    2.27
   0   7   9    0.24    0.94
   0  -7   9   -0.48    0.79
   0  -7  -9   -0.15    1.13
   0   7  10   -0.34    0.86
   0  -7  10    0.33    0.95
   0  -7 -10   -0.63    1.11
   0   7  11    0.64    0.97
   0  -7  11    1.07    1.12
   0  -7 -11   -0.38    1.12
   0   7  12    1.58    1.25
   0  -7  12    1.58    1.14
   0  -7 -12    2.16    1.57
   0   7  13    5.19    1.78
   0  -7  13    2.50    1.68
   0  -7 -13   -0.62    1.19
   0   7  14    1.22    1.21
   0  -7 -14   -2.29    1.36
   0  -7 -15    2.25    1.37
   0  -7 -16   -0.13    1.06
   0   8   0   -1.28    1.05
   0  -8   0   -0.84    1.37
   0   8   0   -1.28    1.20
   0   8   1    6.77    1.70
   0  -8  -1    6.37    1.97
   0  -8   1    5.80    1.66
   0   8   1    6.01    1.52
   0   8  -1    6.42    2.03
   0   8   1    7.89    2.08
   0   8   2   -0.14    0.95
   0  -8   2   -0.12    1.02
   0  -8  -2    0.72    1.11
   0   8   2    0.78    0.63
   0   8  -2   -0.20    0.97
   0   8   2   -0.60    0.72
   0   8   3    3.13    1.17
   0   8   3    1.38    0.85
   0  -8   3    2.22    1.35
   0  -8  -3    4.97    1.87
   0   8   3    3.51    1.51
   0   8   4    7.62    2.05
   0  -8  -4    7.26    2.22
   0  -8   4    8.14    2.14
   0   8   5   13.84    2.58
   0   8   5   14.86    2.92
   0  -8  -5   13.01    2.74
   0  -8   5   11.89    2.60
   0  -8  -5   12.20    2.46
   0   8   6   11.18    2.44
   0  -8  -6    9.68    2.28
   0   8   7   16.33    2.98
   0  -8  -7   16.23    2.92
   0   8   8    3.26    1.73
   0  -8  -8    3.40    1.49
   0   8   9    6.13    2.08
   0  -8  -9    6.30    1.98
   0   8  10    2.76    1.77
   0  -8 -10   -0.39    0.94
   0   8  11    5.51    2.00
   0  -8 -11    9.51    2.52
   0  -8 -12   -0.29    1.05
   0  -8 -13    0.20    1.00
   0   9   0    0.01    1.06
   0   9   1    2.65    1.55
   0   9  -1    3.05    1.45
   0   9   6    0.41    0.72
   0   9   7    1.13    1.17
   0  -9  -7    0.79    1.48
   0   9   8    1.14    0.75
   0  -9  -8    2.78    1.54
  -1   0  23   -0.95    0.99
  -1   0  22    0.28    1.21
  -1   0  21    1.66    1.45
  -1   0  21   -0.25    0.68
  -1   0  20   -0.17    1.18
  -1   0  20    0.81    0.82
  -1   0  19   12.73    2.45
  -1   0  19   13.93    2.21
  -1   0  18    0.78    1.01
  -1   0  18    0.03    0.61
  -1   0  17    5.23    1.55
  -1   0  17    6.54    1.62
  -1   0  16    0.71    1.07
  -1   0  16    0.92    0.82
  -1   0  15    5.81    1.36
  -1   0  15    3.59    0.83
  -1   0  14   -1.14    0.88
  -1   0  14    0.69    0.83
  -1   0  13    6.88    1.55
  -1   0  12   -0.23    0.60
  -1   0  11   22.80    2.29
   1   0 -11   19.67    1.75
  -1   0  10    0.83    0.56
   1   0 -10   -0.46    0.38
  -1   0   9  160.60    5.34
   1   0  -9  148.87    4.22
   1   0  -8   -0.97    0.52
  -1   0   8   -0.04    0.50
   1   0  -8   -0.10    0.36
  -1   0   7   98.79    3.66
   1   0  -7   94.09    3.76
   1   0  -7   97.38    2.96
  -1   0   6    0.48    0.52
   1   0  -6   -0.23    0.43
   1   0  -6   -0.43    0.31
   1   0  -5   32.26    1.87
  -1   0   5   33.25    1.84
   1   0  -5   32.19    1.42
  -1   0   4    0.14    0.45
   1   0  -4    0.58    0.34
   1   0  -3  127.61    2.88
  -1   0   3  132.37    2.88
  -1   0   3  122.73    2.00
  -1   0   2    1.75    0.39
  -1   0  -1  483.90    4.25
   1   0   2    0.21    0.24
   1   0   2   -0.94    0.41
   1   0   3   86.32    2.34
  -1   0  -3   86.15    2.36
   1   0   3   86.44    2.35
   1   0   4   -0.26    0.47
  -1   0  -4   -0.02    0.43
   1   0   4   -0.14    0.40
  -1   0  -5   66.56    2.74
   1   0   5   69.65    2.64
   1   0   5   68.16    2.53
   1   0   6   -1.41    0.68
  -1   0  -6    0.24    0.51
   1   0   6    0.17    0.55
   1   0   7   75.94    3.27
  -1   0  -7   74.44    3.42
   1   0   7   71.45    2.98
  -1   0  -8   -0.08    0.60
   1   0   8    0.19    0.57
   1   0   8    0.00    0.49
   1   0   9   23.21    2.03
   1   0   9   25.11    2.00
   1   0  10    0.79    0.81
   1   0  10   -0.06    0.55
   1   0  11   15.76    1.85
   1   0  12   -0.36    0.66
   1   0  13   22.34    2.53
   1   0  14    0.03    0.80
   1   0  15  299.96    9.79
   1   0  16    2.44    1.48
   1   0  17    5.08    1.75
   1   0  17    7.23    1.74
   1   0  18    0.68    1.10
   1   0  18    0.13    0.80
   1   0  19    0.51    0.98
   1   0  19    0.19    0.80
   1   0  20    2.38    1.47
   1   0  20   -0.65    0.80
   1   0  21   13.13    2.77
   1   0  21   13.43    2.69
   1   0  22    1.19    1.13
   1   0  22   -0.44    0.78
   1   0  23    0.97    1.14
  -1  -1  24    5.41    1.74
  -1  -1  23    0.64    1.11
  -1   1  23    3.06    1.57
  -1  -1  22    0.86    1.00
  -1   1  22    0.02    1.03
  -1   1  21    4.35    1.60
  -1  -1  21    3.73    1.50
  -1  -1  21    2.85    1.37
  -1  -1  20    2.02    1.25
  -1   1  20    2.36    1.40
  -1  -1  20    2.00    1.04
  -1   1  20    1.01    0.62
  -1  -1  19    0.34    0.55
  -1  -1  19    2.39    1.05
  -1   1  19    0.81    1.22
  -1  -1  19    2.70    1.42
  -1  -1  18    5.47    1.43
  -1   1  18    5.01    1.80
  -1  -1  18    3.98    1.47
  -1  -1  17    1.81    0.96
  -1  -1  17   -1.23    0.85
  -1   1  17   -0.35    0.99
  -1  -1  16    1.35    0.87
  -1  -1  16    3.58    1.42
  -1   1  16    6.77    1.92
  -1  -1  15   39.72    3.35
  -1   1  15   40.30    3.77
  -1  -1  15   48.64    3.78
  -1  -1  14   39.45    3.13
  -1  -1  14   37.75    3.24
  -1   1  14   41.41    3.68
  -1  -1  13    3.15    1.09
  -1  -1  13    2.49    1.04
  -1   1  13    3.05    1.10
  -1  -1  12   10.24    1.47
  -1  -1  12   12.99    1.78
  -1   1  12   14.94    2.09
  -1  -1  11   11.57    1.62
  -1   1  11   13.82    1.93
  -1  -1  11   12.87    1.66
   1   1 -10    0.60    0.54
  -1  -1  10    0.23    0.20
  -1  -1  10   -0.66    0.67
  -1  -1  10    0.66    0.53
  -1   1  10    0.46    0.54
  -1   1   9    2.11    0.52
   1   1  -9    2.79    0.93
  -1  -1   9    0.84    0.27
  -1  -1   9    1.12    0.72
   1   1  -9    0.86    0.59
  -1   1   9    0.25    0.61
  -1  -1   9    1.06    0.65
  -1   1   8  233.47    4.06
  -1  -1   8  234.67    5.65
  -1  -1   8  235.24    3.54
  -1   1   8  233.59    6.40
  -1  -1   8  228.96    5.71
   1   1  -8  230.66    6.14
  -1   1   7  160.21    3.01
  -1  -1   7  164.49    4.47
  -1   1   7  161.32    3.10
   1   1  -7  159.44    4.76
  -1   1   7  167.21    5.10
   1  -1  -7  165.43    5.38
  -1  -1   7  167.43    4.59
  -1   1   6   26.57    1.10
   1  -1  -6   30.14    2.15
  -1  -1   6   31.65    1.88
   1   1  -6   27.00    1.85
  -1   1   6   30.19    2.11
   1   1  -6   28.26    1.85
  -1   1   6   26.62    1.32
  -1  -1   6   27.51    1.80
   1   1  -5   24.13    1.64
  -1   1   5   23.12    1.70
   1  -1  -5   22.23    1.81
  -1  -1   5   23.13    1.51
  -1   1   5   24.86    1.27
  -1  -1   5   23.39    1.51
   1   1  -5   24.93    1.61
   1  -1  -5   25.76    1.62
  -1  -1   5   22.91    1.58
  -1  -1   4   -0.17    0.53
   1  -1  -4   -0.67    0.49
  -1   1   4    0.88    0.60
   1   1  -4   -0.13    0.34
   1   1  -4   -0.10    0.41
  -1   1   4   -0.53    0.30
  -1  -1   4   -0.21    0.43
   1  -1  -4    0.64    0.45
   1   1  -3    3.30    0.62
  -1  -1   3    5.26    0.70
   1  -1  -3    4.70    0.65
  -1   1   3    3.11    0.62
   1   1  -3    4.00    0.60
  -1   1   3    4.63    0.60
   1   1  -3    4.93    0.71
   1  -1  -3    5.26    0.76
   1  -1  -3    3.64    0.68
  -1   1   3    3.65    0.60
   1  -1  -2  438.43    5.35
  -1   1   2  451.08    5.24
  -1   1   2  435.71    5.12
   1  -1  -2  437.58    4.82
  -1   1   2  446.66    5.54
   1   1  -2  429.38    5.61
   1  -1  -2  443.59    5.38
   1  -1  -2  434.93    5.59
  -1   1   2  441.20    5.39
  -1  -1   2  441.60    5.43
   1  -1  -1  305.33    3.72
  -1   1   1  309.36    3.67
  -1   1   1  316.96    4.31
  -1  -1   1  313.87    4.33
  -1   1   1  317.97    4.01
   1   1  -1  308.39    4.48
   1  -1  -1  308.84    4.07
   1  -1  -1  315.16    4.29
  -1   1   1  308.51    4.34
   1   1  -1  312.22    4.42
   1  -1   0    6.12    0.62
  -1   1   0    6.82    0.62
  -1   1   0    6.16    0.64
  -1   1   0    6.24    0.65
   1   1   0    6.92    0.67
  -1  -1   0    7.20    0.69
   1  -1   0    8.08    0.77
  -1   1   0    6.44    0.66
   1   1   0    6.81    0.55
  -1  -1   0    6.53    0.51
  -1   1  -1  239.36    3.45
   1  -1   1  249.11    3.50
  -1   1  -1  244.54    4.03
   1  -1   1  250.40    3.98
  -1   1  -1  243.22    3.80
  -1  -1  -1  241.56    3.04
  -1   1  -1  244.98    3.95
   1   1   1  242.00    3.07
  -1  -1  -1  250.13    3.10
  -1   1  -2   84.28    2.14
  -1   1  -2   79.76    2.63
   1  -1   2   85.53    2.22
   1  -1   2   87.11    2.57
  -1   1  -2   84.54    2.61
  -1   1  -2   85.31    2.28
  -1  -1  -2   88.29    2.05
   1   1   2   84.92    2.00
   1  -1   3   15.14    1.12
  -1   1  -3   15.36    1.08
  -1   1  -3   13.20    1.23
  -1   1  -3   15.91    0.80
   1  -1   3   14.97    0.78
   1   1   3   13.42    1.24
   1  -1   3   14.68    1.23
  -1   1  -3   14.38    1.22
  -1   1  -3   14.37    0.98
  -1  -1  -3   14.68    1.00
  -1   1  -4   45.80    1.98
   1  -1   4   47.27    2.07
  -1   1  -4   45.98    2.37
  -1   1  -4   45.92    1.69
   1  -1   4   52.01    2.37
   1   1   4   47.68    2.34
   1  -1   4   50.51    1.70
  -1   1  -4   49.42    1.73
   1  -1   5    4.51    0.74
  -1   1  -5    6.68    1.07
  -1   1  -5    5.76    0.69
   1  -1   5    4.58    0.90
  -1  -1  -5    5.31    0.97
   1   1   5    5.41    1.06
   1  -1   5    5.32    0.66
  -1   1  -5    4.35    0.65
  -1   1  -6    5.71    1.05
   1  -1   6    4.22    0.83
  -1   1  -6    5.03    0.61
   1  -1   6    5.06    0.94
   1  -1   6    5.97    0.76
  -1  -1  -6    4.71    0.89
   1   1   6    6.57    1.22
  -1   1  -6    6.00    0.85
  -1   1  -7    3.82    0.92
   1  -1   7    4.97    0.91
   1  -1   7    5.19    1.01
  -1  -1  -7    5.72    0.60
  -1   1  -7    4.74    0.55
  -1   1  -7    3.91    0.75
  -1  -1  -7    4.12    0.93
   1   1   7    5.82    1.05
   1  -1   7    5.08    0.84
  -1   1  -8    3.23    0.77
   1   1   8    2.67    0.67
   1  -1   8    1.14    0.58
   1  -1   8    2.05    0.79
  -1  -1  -8    2.29    0.42
   1  -1   8    1.87    0.66
   1   1   8    3.01    1.08
  -1   1  -8    2.71    0.69
   1   1   9    5.99    0.99
  -1  -1  -9    4.58    0.48
   1  -1   9    4.48    0.88
   1   1   9    2.71    0.76
  -1   1  -9    6.38    1.12
   1  -1   9    5.93    1.00
   1   1  10    6.19    1.03
   1  -1  10    6.21    1.25
   1   1  10    6.13    1.22
   1  -1  10    4.26    0.76
   1   1  11   -0.37    0.46
   1  -1  11    0.16    0.67
   1  -1  11   -0.33    0.70
   1   1  11    0.39    0.88
   1   1  12    8.24    1.28
   1  -1  12    8.05    1.42
   1   1  12    6.90    1.36
   1  -1  12    8.41    1.46
   1   1  13    0.16    0.51
   1  -1  13   -0.19    0.63
   1  -1  13   -0.26    0.82
   1   1  14    6.63    1.21
   1   1  14    8.97    1.75
   1  -1  14   11.58    1.84
   1  -1  14    9.31    1.90
   1  -1  15   27.38    2.83
   1   1  15   24.31    3.07
   1  -1  15   28.57    3.14
   1   1  16   71.32    5.28
   1  -1  16   68.73    4.61
   1  -1  16   68.10    4.80
   1  -1  17    2.25    1.24
   1   1  17    4.10    1.49
   1  -1  17    4.54    1.33
   1   1  18    3.50    1.35
   1  -1  18    2.74    1.28
   1  -1  18    3.04    1.24
   1  -1  19    3.23    1.57
   1   1  19    1.11    1.13
   1  -1  19    4.62    1.53
   1  -1  20   -0.86    0.87
   1   1  20    1.88    1.56
   1  -1  20    0.76    1.02
   1  -1  21    1.81    1.15
   1   1  21   -1.04    1.28
   1  -1  21    0.26    0.77
   1   1  22    7.04    2.05
   1  -1  22   10.20    2.39
   1  -1  22    7.72    2.07
  -1  -2  22    3.12    1.39
  -1   2  22    0.81    1.14
  -1  -2  22    0.91    1.07
   1  -2 -22    0.63    1.11
  -1  -2  21    2.30    1.48
  -1   2  21    1.86    1.79
  -1  -2  21    0.87    0.81
   1  -2 -21   -0.36    1.34
  -1  -2  20    1.98    1.02
  -1  -2  20    3.04    1.35
  -1   2  20    3.48    1.48
  -1  -2  20    4.78    1.64
   1  -2 -20    3.01    1.49
  -1  -2  19   -0.58    0.79
  -1  -2  19    1.02    1.08
  -1   2  19    0.03    0.87
  -1  -2  19   -1.32    1.02
   1  -2 -19    0.81    1.32
  -1  -2  18    6.88    1.56
  -1   2  18   13.05    2.49
  -1  -2  18    7.06    1.64
  -1  -2  18    7.76    1.76
   1  -2 -18    8.43    2.06
  -1  -2  17    3.32    1.18
  -1   2  17    1.81    0.93
  -1  -2  17    4.28    1.59
  -1  -2  17    1.88    0.76
   1  -2 -17    4.41    1.51
  -1  -2  16    8.03    1.77
  -1  -2  16    5.09    1.31
  -1   2  16    8.11    2.00
  -1  -2  16    7.18    1.64
   1  -2 -16    9.50    2.13
  -1  -2  15   11.53    1.83
  -1   2  15   11.11    2.13
  -1  -2  15   13.68    2.08
  -1  -2  15   15.01    2.25
   1  -2 -15   16.59    2.38
  -1  -2  14    1.27    0.82
  -1   2  14    0.94    0.87
  -1  -2  14    5.79    1.52
  -1  -2  14    2.65    1.11
   1  -2 -14    2.58    1.15
  -1  -2  13    3.26    1.02
  -1  -2  13    3.32    1.09
  -1   2  13    4.53    1.33
  -1  -2  13    3.85    1.20
   1  -2 -13    3.75    1.34
  -1   2  12   81.62    2.92
  -1   2  12   89.32    5.07
  -1  -2  12   95.07    4.51
  -1  -2  12   85.02    4.58
  -1  -2  12   88.64    4.62
   1  -2 -12   98.12    4.96
  -1   2  11    1.38    0.43
  -1  -2  11    1.96    0.60
  -1  -2  11    0.66    0.49
  -1  -2  11    1.37    0.80
  -1   2  11    1.36    0.72
  -1  -2  11    1.92    0.52
  -1  -2  11    2.11    0.84
   1  -2 -11    2.73    1.18
  -1  -2  10   27.91    2.04
  -1   2  10   31.28    1.63
  -1   2  10   28.58    2.70
  -1  -2  10   33.33    2.45
  -1  -2  10   33.47    2.63
  -1  -2  10   29.55    1.78
  -1  -2  10   30.60    2.58
   1  -2 -10   32.26    2.64
  -1  -2   9    3.86    0.78
  -1  -2   9    3.32    0.87
   1   2  -9    3.55    0.93
  -1  -2   9    3.63    0.92
  -1   2   9    3.37    1.10
  -1  -2   9    4.66    1.10
  -1  -2   9    3.23    0.62
   1  -2  -9    5.81    1.03
  -1  -2   8   66.08    2.70
  -1   2   8   63.82    3.60
   1   2  -8   63.29    3.23
   1  -2  -8   64.62    1.68
  -1  -2   8   60.82    3.35
  -1  -2   8   62.66    2.63
   1  -2  -8   64.25    3.30
  -1  -2   8   65.19    3.48
  -1  -2   7   52.34    2.19
  -1   2   7   54.26    3.16
   1   2  -7   48.68    2.71
  -1   2   7   47.35    2.41
   1   2  -7   49.76    3.01
   1  -2  -7   50.41    1.45
  -1  -2   7   51.27    2.88
  -1  -2   7   49.81    2.33
   1  -2  -7   49.00    2.78
  -1  -2   7   48.67    2.86
  -1  -2   6   19.82    1.20
  -1   2   6   18.34    1.83
   1  -2  -6   19.77    1.87
   1   2  -6   19.55    1.62
  -1   2   6   16.23    1.41
   1   2  -6   19.46    1.84
   1  -2  -6   18.29    1.25
  -1  -2   6   18.46    1.43
   1  -2  -6   18.68    1.64
   1  -2  -6   17.07    1.69
  -1  -2   6   19.75    1.86
  -1  -2   5    6.82    1.11
  -1  -2   5    5.62    0.53
   1   2  -5    6.38    0.95
  -1   2   5    6.52    1.14
   1  -2  -5    5.19    0.98
   1  -2  -5    7.69    0.99
  -1   2   5    8.03    1.11
   1   2  -5    5.30    1.01
  -1  -2   5    5.96    0.89
   1  -2  -5    6.72    0.77
   1  -2  -5    5.05    0.84
   1  -2  -5    5.60    0.90
  -1   2   5    3.65    0.74
  -1   2   4    9.27    0.78
  -1  -2   4    8.50    0.56
  -1  -2   4    9.24    1.25
   1  -2  -4    9.02    1.18
  -1   2   4    7.49    1.05
   1  -2  -4    8.44    0.94
  -1   2   4    9.31    1.11
   1  -2  -4    8.16    0.98
   1   2  -4    7.78    1.13
  -1   2   4    8.49    0.77
  -1   2   4    8.26    1.10
   1  -2  -4   10.20    1.21
   1  -2  -4    9.41    1.19
   1   2  -3    0.45    0.55
  -1  -2   3    0.33    0.58
  -1   2   3    0.70    0.30
  -1   2   3    0.08    0.47
   1  -2  -3    0.46    0.55
   1  -2  -3    0.86    0.60
  -1   2   3    0.54    0.38
  -1   2   3    1.24    0.58
  -1   2   3    0.32    0.45
   1  -2  -3    0.40    0.46
  -1   2   3   -0.05    0.46
  -1   2   3    0.46    0.53
   1  -2  -3    1.26    0.68
   1   2  -2  194.74    2.46
  -1   2   2  195.91    4.28
  -1   2   2  202.49    4.19
   1  -2  -2  200.04    4.49
  -1   2   2  198.41    4.82
   1   2  -2  199.66    5.00
  -1   2   2  199.72    4.77
   1  -2  -2  198.99    3.84
  -1   2   2  197.03    3.99
  -1  -2   2  189.48    4.69
  -1   2   2  204.22    4.66
   1  -2  -2  198.99    4.65
   1   2  -1    1.82    0.57
   1  -2  -1    2.42    0.63
  -1   2   1    2.17    0.54
   1   2  -1    2.92    0.84
   1  -2  -1    3.08    0.75
  -1   2   1    3.96    0.83
  -1   2   1    1.92    0.44
   1  -2  -1    2.38    0.72
   1   2  -1    2.99    0.67
  -1   2   0  151.96    3.56
   1  -2   0  154.55    3.98
  -1   2   0  153.73    4.19
   1   2   0  152.47    4.06
  -1   2   0  150.31    4.11
   1   2   0  154.73    3.73
   1  -2   0  153.17    4.08
   1  -2   0  156.92    3.80
  -1  -2   0  156.57    3.69
   1   2   0  154.69    4.12
   1  -2   1   71.86    2.40
  -1   2  -1   69.70    2.36
   1   2   1   74.39    2.79
   1  -2   1   73.91    2.78
  -1   2  -1   70.87    2.87
  -1  -2  -1   72.09    2.61
  -1   2  -1   66.57    2.86
  -1   2  -1   69.14    2.85
   1   2   1   72.35    2.36
   1   2   1   70.99    2.54
   1  -2   1   68.46    2.78
  -1  -2  -1   72.28    2.55
  -1   2  -2    1.62    0.41
   1  -2   2    1.21    0.46
  -1   2  -2    0.90    0.59
  -1   2  -2    0.40    0.52
  -1  -2  -2    0.22    0.53
   1  -2   2    0.39    0.58
  -1   2  -2    1.54    0.73
  -1  -2  -2    0.71    0.39
   1   2   2    1.74    0.47
  -1  -2  -2    1.02    0.41
  -1   2  -3    5.27    0.70
   1  -2   3    5.74    0.70
  -1   2  -3    5.50    0.89
  -1  -2  -3    5.57    0.78
   1  -2   3    6.95    0.94
   1  -2   3    6.11    1.03
  -1   2  -3    5.09    0.91
   1   2   3    6.68    0.85
  -1  -2  -3    7.25    0.96
  -1  -2  -3    5.53    0.89
  -1   2  -4   18.39    1.30
   1  -2   4   18.48    1.32
  -1   2  -4   19.34    1.12
   1   2   4   18.12    1.64
  -1   2  -4   19.00    1.54
   1  -2   4   18.70    1.77
  -1   2  -4   19.57    1.74
   1  -2   4   20.27    1.51
   1   2   4   19.56    1.48
  -1  -2  -4   18.55    1.45
   1  -2   5    7.71    0.96
  -1   2  -5    7.51    0.91
   1   2   5    7.30    1.23
  -1   2  -5    7.73    0.81
  -1   2  -5    8.41    1.23
  -1  -2  -5    7.80    1.00
  -1   2  -5    7.18    0.96
   1  -2   5    7.60    1.18
  -1  -2  -5    6.90    0.91
   1  -2   6    1.23    0.52
  -1   2  -6    0.02    0.43
   1   2   6    2.34    0.82
  -1   2  -6    0.05    0.45
   1  -2   6    0.79    0.50
  -1   2  -6    0.71    0.43
  -1  -2  -6    1.33    0.58
  -1  -2  -6    0.95    0.54
   1  -2   7    2.88    0.74
   1   2   7    3.17    0.82
   1  -2   7    4.44    0.71
  -1   2  -7    3.44    0.64
   1  -2   7    2.58    0.78
  -1  -2  -7    3.58    0.72
  -1  -2  -7    3.14    0.36
  -1  -2  -7    3.77    0.81
   1  -2   8  169.81    5.23
   1   2   8  178.29    6.22
  -1   2  -8  167.11    4.73
   1  -2   8  175.08    4.60
   1  -2   8  182.48    6.04
  -1  -2  -8  181.90    4.35
  -1  -2  -8  170.09    5.16
   1  -2   9   14.51    1.60
  -1   2  -9   15.26    1.63
   1  -2   9   15.22    1.49
   1   2   9   13.90    1.92
   1  -2   9   16.03    1.97
  -1  -2  -9   13.71    1.22
  -1  -2  -9   15.63    1.67
  -1   2 -10    0.44    0.36
   1   2  10   -0.32    0.62
   1  -2  10    0.82    0.67
  -1  -2 -10   -0.15    0.30
   1  -2  10    0.61    0.59
  -1  -2 -10   -1.28    0.71
   1  -2  11    1.51    0.73
   1   2  11    0.67    0.74
  -1  -2 -11    0.51    0.37
   1  -2  11    0.43    0.64
  -1  -2 -11   -0.18    0.85
   1   2  12    0.62    0.38
   1   2  12   -0.48    0.96
   1  -2  12    2.39    0.74
   1  -2  12    1.43    1.09
  -1  -2 -12   -0.28    0.68
   1   2  13    0.55    0.53
   1  -2  13   -0.04    0.54
   1   2  13    0.12    0.68
   1  -2  13   -0.20    0.76
  -1  -2 -13    0.05    0.75
   1   2  14    4.73    1.03
   1  -2  14    7.08    1.37
   1   2  14    6.17    1.44
   1  -2  14    6.13    1.64
  -1  -2 -14    6.51    1.55
   1   2  15    1.24    0.71
   1  -2  15    3.07    1.26
   1   2  15    1.79    1.16
   1  -2  15    0.44    1.02
  -1  -2 -15    1.37    1.12
   1   2  16    3.80    1.00
   1   2  16    4.85    1.70
   1  -2  16    4.77    1.36
   1  -2  16    3.75    1.25
  -1  -2 -16    3.27    1.39
   1   2  17    0.19    0.74
   1  -2  17   -2.49    1.07
   1  -2  17    0.61    0.97
  -1  -2 -17   -1.38    0.92
   1  -2  18    0.83    0.71
   1   2  18    1.06    1.21
   1  -2  18    1.62    0.97
  -1  -2 -18    1.34    0.95
   1  -2  19   -1.36    1.04
   1   2  19    0.29    1.23
   1  -2  19   -1.09    0.79
  -1  -2 -19   -0.89    1.14
   1   2  20    2.44    2.00
   1  -2  20    3.09    1.26
   1  -2  20    1.11    1.04
  -1  -2 -20    1.78    1.29
   1   2  21    4.05    1.78
   1  -2  21    7.16    1.98
  -1  -2 -21    7.59    2.34
   1  -2  22    5.80    1.79
  -1  -2 -22   12.75    2.96
   1  -2  23    2.76    1.30
  -1  -3  22    0.80    0.76
   1  -3 -22   -0.05    1.07
  -1  -3  21    0.28    1.14
  -1   3  21   -0.16    0.87
  -1  -3  21    1.45    0.81
   1  -3 -21   -0.29    1.03
  -1  -3  20    2.83    1.35
  -1   3  20    2.05    1.48
  -1  -3  20    3.80    1.63
   1  -3 -20   -0.82    1.52
  -1  -3  19    0.99    0.92
  -1   3  19   -0.01    1.20
  -1  -3  19    0.24    0.90
   1  -3 -19    2.86    1.45
  -1  -3  18   -1.17    1.16
  -1   3  18    0.48    0.83
  -1  -3  18   -0.96    1.03
   1  -3 -18   -0.08    1.07
  -1  -3  17    1.39    1.14
  -1   3  17   -1.15    1.24
  -1  -3  17    0.71    0.96
   1  -3 -17    0.49    0.99
  -1  -3  16    2.16    1.15
  -1   3  16    2.63    1.22
  -1  -3  16   -0.60    0.91
   1  -3 -16    0.09    1.03
  -1   3  15   34.10    3.68
  -1  -3  15   31.96    3.36
  -1  -3  15   29.98    3.30
   1  -3 -15   35.83    3.58
  -1   3  14   -0.10    0.28
  -1  -3  14    0.22    0.72
  -1   3  14   -0.62    0.64
  -1  -3  14    0.66    0.73
  -1  -3  13   20.11    2.54
  -1   3  13   19.04    1.44
  -1   3  13   21.10    2.73
  -1  -3  13   22.34    2.58
   1  -3 -13   20.73    1.07
   1  -3 -13   22.47    2.58
  -1   3  12    0.88    0.40
  -1  -3  12   -0.04    0.41
  -1  -3  12    0.32    0.68
  -1   3  12    1.54    0.88
  -1  -3  12    0.92    0.90
   1  -3 -12    0.75    0.29
   1  -3 -12    1.24    0.51
  -1  -3  12   -0.10    0.34
   1  -3 -12    1.13    1.00
  -1  -3  11   -0.01    0.33
  -1  -3  11    0.68    0.70
  -1   3  11    0.38    0.90
   1  -3 -11    0.09    0.47
  -1  -3  11    1.12    0.58
  -1  -3  11    2.07    0.90
   1  -3 -11    3.50    1.35
  -1  -3  10    0.69    0.91
  -1  -3  10    1.37    0.35
  -1   3  10    1.21    0.65
  -1  -3  10    0.53    0.46
   1  -3 -10    0.80    0.37
   1  -3 -10    0.00    0.74
  -1  -3   9   55.57    2.52
   1   3  -9   53.66    3.22
  -1   3   9   51.85    3.66
  -1  -3   9   58.16    3.07
   1  -3  -9   51.46    2.43
  -1  -3   9   58.09    3.84
   1  -3  -9   56.17    3.58
  -1  -3   8   13.01    1.10
  -1  -3   8    8.82    1.60
  -1   3   8   10.54    1.62
   1   3  -8    9.95    1.41
   1  -3  -8   10.63    1.09
  -1  -3   8   12.41    1.42
   1  -3  -8   10.53    1.60
  -1  -3   7   18.14    1.16
  -1  -3   7   16.47    1.92
   1   3  -7   16.84    1.68
  -1   3   7   19.46    2.12
   1  -3  -7   17.83    1.74
  -1  -3   7   18.96    1.81
   1  -3  -7   17.91    1.41
  -1   3   7   19.82    1.43
   1  -3  -7   16.57    1.89
  -1  -3   6   21.59    1.14
   1   3  -6   19.43    1.71
  -1   3   6   21.93    2.13
   1  -3  -6   21.38    1.87
  -1  -3   6   22.18    1.91
  -1  -3   6   22.54    2.30
  -1   3   6   21.77    1.51
   1  -3  -6   22.38    2.12
   1   3  -5    7.86    0.65
  -1  -3   5    7.06    0.61
  -1  -3   5    5.73    1.25
  -1   3   5    6.93    0.99
  -1   3   5    9.12    1.49
  -1  -3   5    6.85    1.11
  -1   3   5    6.11    1.14
   1  -3  -5    6.15    0.96
   1  -3  -5    9.00    1.38
   1   3  -4   24.25    1.06
  -1   3   4   22.14    1.94
  -1   3   4   22.18    1.62
  -1   3   4   24.63    1.70
  -1  -3   4   24.97    1.98
  -1   3   4   22.65    2.06
   1  -3  -4   22.05    1.89
  -1   3   4   25.03    2.14
  -1  -3   4   22.34    2.09
   1  -3  -4   23.83    2.14
  -1   3   4   24.08    1.70
   1   3  -3   35.91    1.41
  -1   3   3   36.18    2.38
  -1   3   3   34.58    2.53
   1  -3  -3   37.00    2.39
  -1   3   3   37.81    2.18
  -1   3   3   34.61    2.08
  -1  -3   3   37.90    2.50
  -1   3   3   37.30    2.16
  -1   3   3   37.69    2.52
   1   3  -3   35.18    2.46
   1  -3  -3   35.86    2.52
  -1   3   3   34.59    2.47
  -1  -3   3   39.41    2.67
   1   3  -2    9.18    1.38
  -1  -3   2    8.28    1.21
   1   3  -2    7.82    0.74
  -1   3   2   10.34    1.26
  -1   3   2    7.68    1.15
   1  -3  -2    7.30    1.21
   1   3  -2    9.52    1.44
  -1  -3   2    8.43    1.25
  -1   3   2    7.79    1.14
   1  -3  -2    9.20    1.37
   1   3  -2    9.22    1.33
  -1   3   2    8.08    1.22
  -1   3   2   10.97    1.39
   1  -3  -2    8.55    1.07
  -1   3   1   33.17    2.04
   1  -3  -1   38.86    2.48
  -1   3   1   35.86    2.50
   1   3  -1   38.59    2.57
  -1  -3   1   40.23    2.53
   1   3  -1   34.21    2.51
   1   3  -1   30.97    2.17
   1  -3  -1   37.91    2.25
  -1   3   1   33.22    2.42
   1  -3  -1   37.78    2.43
  -1   3   0   42.74    2.24
   1  -3   0   44.93    2.67
   1   3   0   40.74    2.61
  -1   3   0   41.20    2.67
  -1  -3   0   43.01    2.71
  -1  -3   0   42.88    2.42
   1  -3   0   41.88    2.49
   1   3   0   42.92    2.68
  -1   3   0   38.53    2.58
   1  -3   0   42.48    2.61
   1   3   0   44.54    2.58
   1   3   1    0.71    0.57
   1  -3   1    0.01    0.57
  -1   3  -1    1.03    0.48
  -1  -3  -1    0.81    0.62
  -1   3  -1   -0.51    0.66
   1   3   1   -0.30    0.50
   1  -3   1    0.72    0.76
   1   3   1   -0.01    0.50
   1   3   1    0.22    0.50
  -1  -3  -1    0.11    0.51
  -1   3  -1    2.14    0.79
  -1   3  -2   32.86    1.85
   1   3   2   33.73    2.29
   1  -3   2   33.82    2.35
  -1  -3  -2   35.08    2.45
  -1   3  -2   31.85    2.38
   1   3   2   34.87    2.12
   1   3   2   32.03    2.18
  -1  -3  -2   33.31    2.18
   1   3   2   37.48    2.40
   1  -3   2   31.35    2.34
  -1   3  -3    1.93    0.51
   1  -3   3    1.81    0.87
   1  -3   3    2.11    0.58
  -1  -3  -3    1.64    0.56
  -1  -3  -3    2.72    0.74
  -1   3  -3    2.01    0.76
   1  -3   3    2.82    0.87
  -1  -3  -3    2.24    0.69
   1   3   3    3.13    0.76
  -1  -3  -3    2.23    0.59
  -1   3  -4   26.11    1.68
   1  -3   4   24.50    1.68
   1   3   4   30.66    2.46
  -1  -3  -4   27.41    2.21
   1  -3   4   27.74    2.14
  -1   3  -4   24.57    2.10
  -1  -3  -4   25.50    1.79
   1   3   4   28.23    1.54
  -1  -3  -4   26.86    2.06
   1   3   4   25.42    1.99
  -1  -3  -4   25.29    1.93
  -1   3  -5    0.77    0.35
   1   3   5    0.39    0.61
  -1   3  -5   -0.47    0.43
   1  -3   5    0.18    0.32
   1   3   5    0.57    0.26
  -1   3  -5   -1.22    0.72
  -1  -3  -5   -0.69    0.65
   1  -3   5    0.67    0.56
  -1  -3  -5    0.82    0.49
  -1  -3  -5    0.13    0.59
   1   3   5    0.56    0.54
  -1  -3  -5   -0.14    0.56
   1  -3   6    8.73    1.03
  -1   3  -6    9.80    1.16
  -1   3  -6    9.62    1.04
   1   3   6    9.05    1.43
  -1  -3  -6    9.51    1.04
   1  -3   6    9.74    1.48
  -1  -3  -6    8.72    1.16
   1  -3   6   10.08    1.36
  -1  -3  -6   10.92    1.41
   1  -3   7   21.26    1.72
  -1   3  -7   23.82    1.82
   1   3   7   20.59    2.35
  -1   3  -7   22.94    1.67
  -1  -3  -7   23.20    1.72
  -1  -3  -7   22.34    1.92
   1  -3   7   22.14    2.28
  -1  -3  -7   21.64    2.03
   1  -3   8    4.67    0.86
  -1   3  -8    3.77    0.76
   1   3   8    6.84    1.50
   1  -3   8    4.47    1.23
  -1  -3  -8    4.29    0.89
  -1  -3  -8    5.32    0.85
  -1  -3  -8    6.38    1.19
   1  -3   9   28.59    2.23
  -1   3  -9   31.43    2.21
   1   3   9   33.32    3.08
  -1  -3  -9   38.03    2.47
   1  -3   9   33.53    3.02
  -1  -3  -9   36.82    2.80
   1   3  10    2.21    1.39
  -1   3 -10    1.04    0.59
   1  -3  10    2.09    1.02
  -1  -3 -10    0.43    0.50
  -1  -3 -10    1.53    0.78
  -1   3 -11    2.10    0.77
   1   3  11    1.02    1.31
   1  -3  11    0.26    0.83
  -1  -3 -11    2.98    0.79
  -1  -3 -11    2.49    0.94
   1   3  12    0.25    0.69
  -1  -3 -12    1.42    0.63
   1  -3  12    1.52    0.97
  -1  -3 -12    1.76    1.01
   1   3  13    0.94    0.93
   1  -3  13    0.64    0.92
  -1  -3 -13   -0.35    1.07
   1   3  14    0.52    0.49
   1   3  14   -1.32    1.28
   1  -3  14   -0.41    0.82
  -1  -3 -14   -0.41    0.78
   1   3  15    2.19    0.76
   1   3  15    1.28    1.40
   1  -3  15    3.38    1.15
  -1  -3 -15   -1.11    1.24
   1   3  16    6.28    1.72
   1  -3  16    2.89    1.10
  -1  -3 -16    2.41    1.16
   1   3  17   -0.69    0.89
   1  -3  17    0.25    1.04
  -1  -3 -17   -0.98    1.04
   1  -3  18    2.98    1.37
   1   3  18    0.04    0.97
   1  -3  18    0.01    0.73
  -1  -3 -18    3.45    1.65
   1  -3  19    0.43    0.85
   1   3  19    1.43    1.22
   1  -3  19    2.02    1.37
  -1  -3 -19    2.80    1.24
   1  -3  20   -0.39    0.76
   1   3  20   -0.90    1.40
   1  -3  20   -1.31    1.00
  -1  -3 -20   -0.37    1.27
   1  -3  21    0.04    1.02
   1  -3  21    0.57    0.90
  -1  -3 -21   -0.27    1.12
   1  -3  22    1.76    1.18
   1  -3  22    0.54    0.84
  -1  -3 -22   -1.06    1.24
  -1  -4  22   -0.79    1.14
  -1  -4  21    0.32    0.90
   1  -4 -21    2.15    1.43
  -1  -4  20    3.06    1.42
   1  -4 -20    5.28    1.93
  -1   4  19    6.65    2.06
  -1  -4  19    9.05    2.08
   1  -4 -19    9.59    2.31
  -1   4  18    1.23    1.04
  -1  -4  18    2.36    1.13
   1  -4 -18    1.48    0.82
  -1   4  17   -1.44    1.65
  -1  -4  17    1.28    1.19
   1  -4 -17    0.28    0.98
  -1   4  16   20.35    3.11
  -1  -4  16   26.95    3.40
   1  -4 -16   30.68    3.59
  -1   4  15    0.13    0.95
  -1  -4  15   -0.17    1.03
   1  -4 -15    1.44    1.08
  -1   4  14   12.81    2.39
  -1  -4  14    7.54    1.87
   1  -4 -14    9.58    1.91
  -1   4  13   22.69    3.05
  -1  -4  13   23.21    2.23
   1  -4 -13   26.89    2.98
  -1  -4  13   21.47    3.01
  -1  -4  12    3.08    1.30
  -1   4  12    2.16    1.22
  -1  -4  12    2.84    0.90
   1  -4 -12    3.39    1.35
  -1   4  11    3.68    0.81
  -1  -4  11    2.28    0.75
  -1  -4  11    3.29    0.66
  -1   4  11    2.80    1.14
  -1  -4  11    5.11    1.12
   1  -4 -11    4.05    1.47
  -1  -4  10   18.10    1.44
  -1   4  10   19.56    2.55
  -1  -4  10   24.11    2.33
  -1  -4  10   26.49    2.89
  -1   4  10   18.68    1.67
   1  -4 -10   24.32    2.69
  -1  -4   9   20.22    1.41
  -1   4   9   18.93    2.36
  -1  -4   9   25.09    2.40
   1  -4  -9   23.68    2.59
  -1  -4   9   22.67    2.71
  -1   4   9   19.51    1.67
  -1  -4   8   -0.96    0.97
  -1   4   8    0.55    0.38
  -1  -4   8    0.84    0.33
  -1   4   8    2.79    1.01
   1  -4  -8    1.37    0.55
  -1  -4   8    1.80    0.83
   1  -4  -8    2.18    1.26
  -1  -4   7    0.85    0.81
  -1   4   7   -0.04    0.32
  -1   4   7    1.29    0.85
  -1  -4   7    0.67    0.30
   1   4  -7    0.29    0.38
  -1  -4   7    0.34    0.65
   1  -4  -7    1.33    0.89
   1  -4  -7    2.09    0.92
  -1  -4   6    1.20    1.04
   1   4  -6    0.08    0.25
  -1   4   6    0.10    0.36
  -1   4   6   -0.70    0.65
   1  -4  -6    0.97    0.81
  -1  -4   6   -0.44    0.55
   1  -4  -6    1.34    0.97
   1   4  -5   56.63    1.96
  -1   4   5   54.18    3.52
  -1   4   5   57.84    3.02
   1  -4  -5   61.60    3.60
  -1   4   5   46.89    2.74
  -1  -4   5   56.86    3.57
  -1   4   5   52.23    2.92
  -1  -4   5   59.42    3.78
   1  -4  -5   55.73    3.53
  -1   4   5   69.78    4.05
  -1   4   4    5.07    0.96
  -1  -4   4    7.11    1.42
   1   4  -4    6.61    0.73
  -1   4   4    7.53    1.33
   1  -4  -4    5.28    1.16
  -1   4   4    4.74    1.00
  -1   4   4    6.49    0.98
  -1  -4   4    3.74    1.04
   1  -4  -4    5.41    1.19
  -1   4   4    6.25    1.19
  -1  -4   3    2.51    0.95
  -1   4   3    0.11    0.52
   1   4  -3    2.24    0.54
   1  -4  -3    2.40    0.90
  -1   4   3    1.94    0.69
  -1   4   3    2.16    0.78
  -1  -4   3    1.12    0.83
  -1   4   3    2.65    0.98
   1  -4  -3    1.04    0.72
   1   4  -2    9.68    1.01
  -1   4   2    8.32    1.28
   1  -4  -2   11.97    1.58
  -1  -4   2    8.96    1.51
   1  -4  -2   12.89    1.78
  -1   4   2   10.43    1.55
   1  -4  -1    1.52    0.96
   1   4  -1    1.21    0.53
  -1   4   1    1.80    0.60
  -1   4   1    1.63    0.81
   1  -4  -1    0.17    0.71
  -1  -4   1    1.03    0.66
   1  -4  -1    1.53    0.98
  -1   4   0   38.49    2.44
  -1  -4   0   38.07    2.94
   1  -4   0   34.31    2.75
   1  -4   0   35.56    2.68
  -1  -4   0   31.39    2.57
   1  -4   0   34.84    2.82
   1  -4   1    9.72    1.48
  -1   4  -1   10.59    1.20
   1  -4   1   11.86    1.75
  -1  -4  -1   12.93    1.71
   1   4   1    9.06    1.24
  -1  -4  -1   12.64    1.66
   1  -4   2    3.86    1.19
  -1   4  -2    2.79    0.72
   1  -4   2    3.41    1.04
  -1  -4  -2    3.36    1.11
   1   4   2    3.11    0.85
  -1  -4  -2    3.50    0.98
  -1   4  -3    4.52    0.86
   1  -4   3    3.52    0.97
  -1  -4  -3    5.78    1.23
   1  -4   3    4.43    1.13
  -1  -4  -3    2.18    0.86
   1   4   3    3.15    0.92
  -1   4  -4    5.33    0.90
   1  -4   4    5.65    1.42
   1   4   4    5.35    1.35
   1  -4   4    5.10    0.82
   1   4   4    5.36    0.95
   1  -4   4    7.56    1.32
  -1  -4  -4    6.67    1.39
  -1  -4  -4    6.39    1.22
  -1   4  -5    7.50    1.06
   1  -4   5    6.93    1.35
   1   4   5   10.47    1.80
   1  -4   5    6.71    0.96
   1  -4   5    8.02    1.40
   1   4   5    7.84    1.01
  -1  -4  -5    6.81    1.21
  -1  -4  -5    9.69    1.42
  -1   4  -6   26.63    1.90
   1  -4   6   23.05    1.80
   1   4   6   26.32    2.73
  -1   4  -6   23.77    1.72
  -1  -4  -6   27.95    2.56
   1  -4   6   24.66    2.36
  -1  -4  -6   28.04    2.57
   1  -4   6   24.87    2.69
   1  -4   7    0.81    0.93
  -1   4  -7    1.06    0.44
  -1   4  -7    0.49    0.37
   1   4   7    2.41    1.11
   1  -4   7    0.58    0.28
  -1  -4  -7    1.78    0.92
   1  -4   7    2.44    0.95
  -1  -4  -7    0.45    0.43
  -1  -4  -7    0.35    0.67
   1  -4   8    4.32    1.38
  -1   4  -8    2.49    0.70
  -1   4  -8    2.95    0.73
   1  -4   8    2.86    0.74
   1   4   8    2.58    1.24
  -1  -4  -8    2.74    0.81
  -1  -4  -8    3.54    0.86
  -1  -4  -8    3.26    1.05
   1  -4   9   -0.24    0.71
   1  -4   9   -0.16    0.39
  -1   4  -9    0.00    0.35
   1   4   9   -1.29    1.01
  -1  -4  -9    0.52    0.46
  -1  -4  -9   -0.46    0.71
  -1  -4  -9    0.34    0.79
   1  -4  10   12.65    2.19
   1  -4  10    7.47    1.16
  -1   4 -10    8.76    1.31
   1   4  10   11.91    2.23
  -1  -4 -10   13.22    1.46
  -1  -4 -10   11.97    1.62
  -1  -4 -10   14.67    1.93
   1  -4  11    1.71    0.89
   1   4  11    1.95    1.19
  -1  -4 -11    1.19    0.65
  -1  -4 -11    1.33    0.50
  -1  -4 -11    2.72    1.25
   1  -4  12   14.12    2.39
   1   4  12   15.82    2.57
  -1  -4 -12   14.87    1.55
  -1  -4 -12   15.26    1.92
   1  -4  12   13.14    2.28
  -1  -4 -12   17.89    2.41
   1  -4  13    0.92    0.81
   1   4  13   -1.42    1.03
   1  -4  13    0.85    0.96
  -1  -4 -13   -1.83    0.93
   1  -4  14    0.08    0.93
   1   4  14   -0.48    1.14
   1  -4  14   -1.45    1.18
  -1  -4 -14   -0.03    0.76
   1  -4  15   -0.44    0.78
   1   4  15    0.34    0.86
   1  -4  15   -0.72    0.98
  -1  -4 -15    1.19    0.94
   1  -4  16    1.48    1.10
   1   4  16    1.20    1.29
   1  -4  16    0.62    1.05
  -1  -4 -16    1.22    0.86
   1  -4  17   -0.75    0.76
   1   4  17    0.70    1.39
   1  -4  17    0.60    0.94
  -1  -4 -17    0.16    1.17
   1  -4  18    4.01    1.71
   1   4  18    3.82    1.71
   1  -4  18    4.55    1.85
  -1  -4 -18    3.14    1.40
   1  -4  19    0.30    0.89
   1   4  19   -0.94    1.32
   1  -4  19    1.03    1.21
  -1  -4 -19    1.43    1.12
   1  -4  20   -0.66    0.99
   1  -4  20    0.05    0.77
  -1  -4 -20    0.38    1.20
   1  -4  21    1.29    1.39
  -1  -4 -21    0.76    1.07
   1  -5 -20    2.57    1.51
  -1  -5  19    3.18    1.43
   1  -5 -19    8.34    2.37
  -1   5  18   -0.36    1.16
  -1  -5  18    0.82    1.24
   1  -5 -18   -0.65    1.20
  -1   5  17   -0.59    0.78
  -1  -5  17   -0.38    0.84
   1  -5 -17    0.58    1.22
  -1   5  16    0.83    0.98
  -1  -5  16    2.48    1.27
   1  -5 -16    2.01    1.32
  -1   5  15    2.98    1.39
  -1  -5  15    3.39    1.45
   1  -5 -15    1.58    1.23
  -1   5  14   -0.03    0.84
  -1  -5  14    0.42    1.20
   1  -5 -14   -0.41    0.89
  -1   5  13   -0.98    0.67
  -1  -5  13    1.51    0.91
   1  -5 -13   -0.76    1.03
  -1  -5  12   -0.91    1.21
  -1   5  12    0.85    0.70
  -1  -5  12    1.02    0.53
  -1  -5  11    2.44    1.32
  -1   5  11    0.60    0.68
  -1  -5  11    2.29    1.11
   1  -5 -11    3.31    1.40
  -1  -5  10    1.95    1.37
  -1   5  10    0.09    1.02
  -1  -5  10    0.72    0.72
   1  -5 -10   -0.58    0.84
  -1  -5   9   18.35    2.45
  -1   5   9   21.64    2.82
  -1  -5   9   18.38    2.34
   1  -5  -9   21.84    2.76
  -1   5   8   61.04    4.63
  -1  -5   8   68.85    4.52
  -1  -5   8   58.41    4.39
   1  -5  -8   69.28    4.68
  -1  -5   7    0.64    0.70
  -1   5   7   -0.45    0.77
   1  -5  -7    1.05    0.84
  -1  -5   7    1.36    0.81
   1  -5  -7    0.45    0.76
   1   5  -6   27.24    1.48
  -1   5   6   24.94    2.80
   1  -5  -6   27.51    2.77
  -1   5   6   28.34    2.43
  -1  -5   6   29.07    2.93
   1  -5  -6   29.83    3.04
  -1  -5   6   27.66    3.00
   1   5  -5    0.17    0.30
  -1  -5   5    0.38    0.81
  -1   5   5   -0.56    0.82
   1  -5  -5   -0.49    0.84
  -1  -5   5   -0.19    0.68
  -1   5   5    0.62    0.83
  -1   5   5    0.43    0.92
   1  -5  -5    0.66    0.93
   1   5  -4    1.25    0.51
  -1   5   4    2.14    0.99
   1  -5  -4    2.45    0.95
  -1  -5   4    1.66    0.87
  -1   5   4    1.67    0.78
   1  -5  -4    1.27    0.77
  -1  -5   4    1.72    1.04
  -1   5   4    1.11    0.84
   1   5  -3    0.25    0.31
  -1   5   3   -0.32    0.76
  -1   5   3   -0.25    0.54
  -1  -5   3    0.21    0.63
   1  -5  -3   -0.59    0.61
  -1   5   3   -0.13    0.78
   1  -5  -3   -0.36    0.65
  -1   5   2    0.55    0.52
  -1   5   2    0.94    0.75
   1   5  -2    0.09    0.43
   1  -5  -2    0.32    0.66
  -1  -5   2    0.99    0.81
  -1   5   2   -0.52    0.59
   1  -5  -2   -0.48    0.71
  -1   5   2   -0.53    0.73
  -1   5   1    4.87    1.09
   1   5  -1    4.62    0.92
  -1   5   1    4.26    1.01
  -1  -5   1    6.64    1.49
   1  -5  -1    5.45    1.25
  -1   5   1    4.19    1.08
   1  -5  -1    4.97    1.30
  -1   5   0   48.36    3.10
   1  -5   0   50.86    3.71
  -1  -5   0   52.10    3.78
   1  -5   0   45.21    3.53
   1  -5   0   48.42    3.47
   1   5   0   50.54    3.40
  -1   5  -1   32.37    2.48
   1  -5   1   31.69    2.92
  -1  -5  -1   30.65    2.99
  -1  -5  -1   31.45    2.80
   1  -5   1   29.74    2.81
   1   5   1   37.53    2.94
   1  -5   2    1.75    0.83
  -1   5  -2    2.41    0.73
  -1  -5  -2    0.44    0.88
   1  -5   2    0.96    0.72
   1   5   2    1.81    0.84
  -1  -5  -2    1.37    0.85
   1  -5   3    8.39    1.68
  -1   5  -3    7.81    1.18
  -1  -5  -3    7.71    1.34
   1  -5   3    7.49    1.51
   1   5   3    7.89    1.48
  -1  -5  -3    8.14    1.42
   1  -5   4    3.04    1.15
  -1   5  -4    4.46    0.89
   1   5   4    4.09    1.14
  -1  -5  -4    4.71    1.20
   1   5   4    3.77    1.00
   1  -5   4    4.72    1.33
  -1  -5  -4    2.72    0.99
   1  -5   5   14.13    2.16
  -1   5  -5   14.93    1.52
   1   5   5   14.70    2.24
   1   5   5   16.39    1.74
   1  -5   5   17.75    2.26
  -1  -5  -5   11.01    1.71
  -1  -5  -5   21.15    2.44
  -1   5  -6   33.90    2.28
   1   5   6   39.76    3.64
   1   5   6   34.92    2.36
   1  -5   6   33.50    3.11
  -1  -5  -6   38.50    3.40
   1  -5   6   36.85    3.39
  -1  -5  -6   41.58    3.36
   1  -5   7   40.42    2.50
  -1   5  -7   57.29    3.00
  -1   5  -7   38.75    2.51
   1   5   7   58.04    4.53
  -1  -5  -7   54.89    3.96
  -1  -5  -7   59.38    4.03
   1  -5   7   55.55    4.30
  -1   5  -8   -0.52    0.45
   1  -5   8    0.45    1.02
   1   5   8    0.54    0.87
   1  -5   8   -0.12    0.39
  -1  -5  -8    0.19    0.60
  -1  -5  -8   -0.04    0.74
   1  -5   9   -1.02    1.27
   1   5   9   -1.64    1.31
  -1  -5  -9    1.99    1.25
  -1  -5  -9    0.28    0.82
   1  -5  10    1.81    1.51
   1   5  10    3.40    1.29
  -1  -5 -10    0.97    0.79
  -1  -5 -10    0.87    0.86
   1  -5  11    9.69    2.05
   1   5  11    8.64    2.02
  -1  -5 -11   14.03    2.05
  -1  -5 -11   10.65    1.96
   1  -5  12    0.73    0.95
   1   5  12    0.85    1.19
  -1  -5 -12    0.98    0.84
  -1  -5 -12    0.32    0.86
   1   5  13    1.40    1.38
   1  -5  13    1.43    1.15
  -1  -5 -13   -0.20    0.91
   1   5  14    2.91    1.40
   1  -5  14    6.86    1.84
  -1  -5 -14    5.76    1.68
   1   5  15    0.45    0.97
   1  -5  15    0.41    1.12
  -1  -5 -15   -0.10    0.86
   1   5  16   -1.05    1.53
   1  -5  16   -0.80    1.26
  -1  -5 -16    1.12    1.29
   1   5  17    3.57    2.20
   1  -5  17    4.02    1.55
  -1  -5 -17    3.17    1.53
   1  -5  18    0.66    1.36
  -1  -5 -18    0.37    1.00
  -1  -5 -19    3.06    1.51
   1  -6 -18   -0.73    0.99
  -1  -6  17    1.97    1.12
   1  -6 -17    3.08    1.73
  -1   6  16    1.50    1.44
  -1  -6  16   -0.29    1.04
   1  -6 -16    0.80    1.41
  -1   6  15   -1.24    1.04
  -1  -6  15    1.07    1.53
   1  -6 -15   -0.09    1.01
  -1   6  14    1.82    1.24
  -1  -6  14    1.03    0.91
   1  -6 -14    2.22    1.33
  -1   6  13    0.31    1.03
  -1  -6  13   -0.60    1.21
   1  -6 -13    0.48    1.33
  -1  -6  12    6.80    1.86
  -1   6  12    2.39    1.27
  -1  -6  12    4.95    1.43
   1  -6 -12    9.52    2.21
  -1  -6  11    5.68    1.78
  -1   6  11    6.69    1.94
  -1  -6  11    5.46    1.52
   1  -6 -11    6.35    1.76
  -1  -6  10    8.02    2.12
  -1   6  10    6.87    1.84
  -1  -6  10    6.74    1.66
   1  -6 -10    7.40    1.69
  -1   6   9   45.04    4.35
  -1  -6   9   45.11    3.93
   1  -6  -9   46.21    4.21
  -1  -6   9   40.12    4.08
  -1  -6   8    9.09    2.09
  -1   6   8    5.30    1.66
  -1  -6   8    9.20    1.89
   1  -6  -8    9.88    2.05
  -1  -6   7   23.29    3.18
  -1   6   7   21.31    2.85
  -1  -6   7   25.03    2.87
   1  -6  -7   30.69    3.38
  -1   6   6    0.71    0.83
  -1  -6   6    0.33    0.92
  -1   6   6    0.96    0.73
   1  -6  -6    2.00    1.10
  -1  -6   6    1.10    1.03
   1  -6  -6    1.84    0.86
  -1   6   5    2.87    1.15
   1  -6  -5    0.63    0.74
  -1   6   5    1.55    0.88
  -1  -6   5    3.24    1.35
   1  -6  -5    4.06    1.55
  -1   6   5    1.27    0.72
   1   6  -4    2.79    0.75
  -1   6   4    0.88    0.65
  -1   6   4    2.19    1.12
   1  -6  -4    2.66    1.21
  -1  -6   4    1.57    1.08
  -1   6   4    3.13    0.94
   1  -6  -4    3.22    1.39
   1   6  -3    1.87    0.66
  -1   6   3    0.11    0.53
  -1   6   3    0.99    0.63
   1  -6  -3    0.84    0.95
  -1   6   3    1.08    0.77
  -1  -6   3    3.13    1.09
  -1   6   3    2.28    1.14
   1  -6  -3    1.92    0.92
  -1   6   2    5.44    1.34
  -1   6   2    5.79    1.31
   1   6  -2    3.62    0.74
  -1  -6   2    6.14    1.61
   1  -6  -2    7.20    1.78
  -1   6   2    5.72    1.24
   1  -6  -2    5.15    1.55
  -1   6   2    6.37    1.49
  -1   6   1    2.23    1.14
  -1   6   1    0.87    0.69
   1   6  -1    1.42    0.53
   1  -6  -1    1.97    1.02
  -1  -6   1    2.15    1.25
   1  -6  -1    2.41    1.35
  -1   6   1    0.69    0.63
   1   6   0    1.25    0.69
  -1   6   0    1.16    0.44
  -1   6   0    1.61    0.88
   1  -6   0   -1.27    1.12
  -1  -6   0   -1.14    1.09
   1   6   0    0.23    0.84
  -1   6  -1    0.46    0.43
  -1  -6  -1    2.53    1.31
   1  -6   1    2.09    1.06
   1  -6   1    1.46    0.77
   1   6   1    2.62    1.18
   1  -6   2    8.23    1.74
  -1   6  -2    5.84    1.11
  -1  -6  -2    9.78    1.89
   1  -6   2    8.53    1.65
   1   6   2    7.77    1.51
  -1  -6  -2    7.18    1.65
  -1   6  -3   -0.29    0.38
   1  -6   3   -0.06    0.71
   1   6   3   -1.22    0.86
   1  -6   3    1.73    1.04
  -1  -6  -3   -0.36    0.90
  -1  -6  -3   -0.08    0.80
   1   6   3   -1.00    0.75
  -1   6  -4    1.87    0.70
   1  -6   4    1.33    0.97
   1   6   4    4.10    1.45
  -1  -6  -4    1.41    0.75
   1   6   4    1.96    0.83
   1  -6   4    0.61    0.87
  -1  -6  -4    2.66    1.47
  -1   6  -5   23.57    2.07
   1  -6   5   22.63    2.95
   1   6   5   22.07    2.95
  -1  -6  -5   25.39    2.99
   1   6   5   22.70    2.34
   1  -6   5   22.12    2.85
  -1  -6  -5   23.66    2.76
   1  -6   6   13.16    2.28
  -1   6  -6   10.19    1.40
   1   6   6   12.38    2.32
   1   6   6    8.39    1.37
  -1  -6  -6    9.68    1.90
  -1  -6  -6   11.01    2.01
   1  -6   7    5.98    1.80
   1   6   7    7.27    1.91
  -1  -6  -7    6.76    1.56
  -1  -6  -7    6.45    1.59
   1  -6   8   13.20    2.34
   1   6   8   17.51    2.86
  -1  -6  -8   15.20    2.30
  -1  -6  -8   18.91    2.63
   1  -6   9   -0.63    1.12
   1   6   9    0.37    0.96
  -1  -6  -9    0.02    0.84
  -1  -6  -9    1.16    0.95
   1  -6  10    1.24    1.02
   1   6  10    1.56    1.29
  -1  -6 -10    0.63    0.65
  -1  -6 -10   -0.41    1.11
   1  -6  11    2.90    1.43
   1   6  11    5.35    1.93
  -1  -6 -11    5.52    1.62
  -1  -6 -11    3.60    1.41
   1  -6  12    6.00    1.58
   1   6  12    8.07    2.33
  -1  -6 -12    5.74    1.49
  -1  -6 -12    8.23    2.07
   1   6  13    0.83    1.11
   1  -6  13   -0.37    0.96
  -1  -6 -13   -0.04    0.96
   1   6  14   -0.62    1.37
   1  -6  14    1.49    1.34
  -1  -6 -14    1.63    1.19
   1   6  15    1.95    1.78
   1  -6  15    3.35    1.54
  -1  -6 -15    1.79    1.22
   1  -6  16    4.82    1.70
  -1  -6 -16    3.45    1.57
  -1  -6 -17   -1.66    1.02
   1  -7 -16   -1.12    1.17
   1  -7 -15    1.48    1.42
  -1   7  14    1.82    1.35
   1  -7 -14   -0.15    1.25
  -1   7  13   -3.09    1.69
  -1  -7  13    0.35    1.09
   1  -7 -13    0.48    1.13
  -1   7  12    4.51    1.64
  -1  -7  12    5.15    1.97
   1  -7 -12    3.38    1.52
  -1  -7  11    1.05    1.35
  -1   7  11    0.25    1.03
  -1  -7  11    0.23    0.74
   1  -7 -11    1.74    1.61
  -1   7  10    2.02    1.08
  -1  -7  10    3.51    1.33
   1  -7 -10    2.43    1.35
  -1  -7  10    1.74    1.57
  -1   7   9   23.78    3.36
  -1  -7   9   24.15    3.22
  -1  -7   9   21.55    3.41
   1  -7  -9   17.00    2.83
  -1   7   8   12.24    2.43
  -1  -7   8   11.05    2.33
   1  -7  -8   16.07    2.84
  -1   7   7   42.38    4.34
  -1  -7   7   36.45    3.90
   1  -7  -7   40.73    4.29
  -1   7   6   36.13    3.95
  -1  -7   6   33.40    3.76
  -1   7   6   36.41    3.46
   1  -7  -6   37.08    3.96
  -1   7   5   -0.28    0.63
  -1   7   5    0.04    0.70
  -1  -7   5    0.04    1.18
  -1   7   5   -0.64    0.79
   1  -7  -5    0.22    0.87
  -1   7   4   -0.13    0.64
  -1   7   4    0.15    0.77
   1  -7  -4    0.29    0.90
  -1  -7   4    0.66    0.80
  -1   7   4    0.18    0.71
   1  -7  -4    1.08    1.06
  -1   7   4    0.38    0.69
  -1   7   3    1.39    0.63
  -1   7   3    0.74    0.81
   1  -7  -3    0.97    0.86
  -1  -7   3    1.41    0.95
  -1   7   3    3.23    1.27
  -1   7   3    2.24    1.08
   1  -7  -3    4.54    1.69
  -1   7   2   -0.45    0.66
  -1   7   2    0.76    0.66
  -1  -7   2   -0.44    1.08
   1  -7  -2    0.26    0.91
  -1   7   2   -0.13    0.80
  -1   7   2    0.16    0.73
  -1   7   1    0.06    0.59
  -1   7   1    0.20    0.68
  -1   7   1    1.48    0.82
   1  -7  -1    0.80    1.19
  -1  -7   1   -0.19    0.91
  -1   7   1    0.16    0.64
   1   7  -1   -0.11    0.73
   1   7   0    0.12    0.52
  -1   7   0    1.39    0.70
  -1   7   0    1.91    0.81
  -1  -7   0    1.80    0.69
   1  -7   0    0.42    1.17
   1   7   0    0.69    0.83
  -1   7   0   -0.83    1.02
  -1   7  -1    1.53    0.83
   1   7   1   -0.51    1.00
   1   7   1    1.36    0.88
  -1   7  -1    0.06    0.47
  -1  -7  -1    3.51    1.49
   1  -7   1    0.23    0.77
   1   7   1    1.45    0.83
   1   7   2    0.35    0.65
  -1   7  -2    0.31    0.61
   1   7   2    0.16    0.96
   1  -7   2    0.19    0.91
  -1  -7  -2   -0.58    0.90
   1   7   2   -0.17    0.97
   1   7   3    5.69    1.79
   1  -7   3    4.60    1.39
   1   7   3    7.93    1.72
  -1  -7  -3    6.35    1.60
   1  -7   3    7.50    1.79
  -1  -7  -3    1.28    1.08
   1   7   3    5.61    1.49
   1   7   4    0.20    0.82
  -1  -7  -4   -0.82    1.27
   1   7   4    0.34    0.61
   1  -7   4   -0.97    0.83
  -1  -7  -4    1.14    1.00
   1  -7   5    1.69    1.32
   1   7   5    3.39    1.44
   1   7   5    2.48    0.97
  -1  -7  -5    2.60    1.63
  -1  -7  -5    2.41    1.10
   1  -7   6   12.34    2.55
   1   7   6    8.56    2.06
  -1  -7  -6   15.00    2.66
  -1  -7  -6   11.82    2.34
   1  -7   7    0.87    1.22
   1   7   7    0.64    0.83
  -1  -7  -7   -1.16    1.18
  -1  -7  -7    0.09    0.88
   1  -7   8   26.47    3.61
   1   7   8   29.34    4.01
  -1  -7  -8   31.10    3.72
  -1  -7  -8   29.28    3.44
   1  -7   9   -0.15    1.48
   1   7   9   -0.63    1.24
  -1  -7  -9    1.61    1.14
  -1  -7  -9    1.08    1.07
   1  -7  10    5.78    2.03
   1   7  10    6.53    2.03
  -1  -7 -10    9.05    2.20
  -1  -7 -10    7.02    1.73
   1   7  11    0.20    1.05
   1  -7  11   -0.04    1.13
  -1  -7 -11    2.30    1.67
   1   7  12   10.04    2.53
   1  -7  12   11.04    2.38
  -1  -7 -12   13.13    2.55
   1   7  13    0.50    1.28
   1  -7  13    1.88    1.82
  -1  -7 -13    0.76    1.36
  -1  -7 -14    0.61    0.91
   1  -8 -13    1.34    1.35
  -1   8  12    2.71    1.41
   1  -8 -12    4.32    1.95
  -1   8  11    1.30    1.06
   1  -8 -11    3.48    1.76
  -1   8  10    0.06    0.86
   1  -8 -10    0.06    1.18
  -1   8   9    1.52    0.96
  -1  -8   9    2.10    1.24
   1  -8  -9    1.72    1.50
  -1   8   8   -0.50    1.06
  -1  -8   8   -1.56    1.26
   1  -8  -8    0.45    1.18
  -1   8   7   13.93    2.85
  -1   8   7   16.45    2.88
  -1  -8   7   16.14    2.89
   1  -8  -7   12.86    2.62
  -1   8   6   -0.34    0.85
  -1   8   6   -3.17    1.50
  -1  -8   6    0.66    1.15
   1  -8  -6   -0.06    1.14
  -1   8   5    0.51    0.65
  -1   8   5    0.37    0.71
  -1  -8   5   -0.94    1.34
  -1   8   4    0.34    0.82
  -1   8   4   -0.55    0.96
  -1  -8   4    0.07    0.96
  -1   8   4    0.49    0.69
   1  -8  -4    0.48    1.04
  -1   8   4   -1.13    0.73
  -1   8   3   -0.69    1.11
  -1   8   3    1.93    0.78
  -1  -8   3    0.13    0.89
  -1   8   3   -1.89    1.52
   1   8  -3    0.60    1.02
  -1   8   2   11.06    2.10
  -1  -8   2    7.73    1.78
  -1   8   2   12.70    2.35
  -1   8   2    9.02    2.21
   1   8  -2   12.47    2.38
   1   8  -1   -0.15    0.83
  -1   8   1    1.43    0.67
  -1  -8   1    2.00    1.40
  -1   8   1    1.83    1.21
   1   8  -1    0.83    0.96
   1   8   0   -0.52    0.69
  -1   8   0   -0.73    1.03
  -1  -8   0   -2.30    1.45
  -1   8   0   -0.20    0.85
   1   8   0    1.24    1.26
   1   8   1    0.17    0.63
   1   8   1    0.76    1.11
  -1  -8  -1    1.62    1.19
  -1   8  -1    0.65    0.91
  -1   8  -1    0.40    0.85
   1   8   1   -0.36    0.75
   1   8   2    5.24    1.76
   1   8   2    3.88    1.41
  -1  -8  -2    4.02    1.42
   1   8   2    3.07    1.23
  -1   8  -2    6.93    1.98
   1   8   3    1.43    1.00
  -1  -8  -3    3.59    1.50
   1   8   4    0.52    0.95
  -1  -8  -4   -0.41    0.99
   1   8   5    1.41    1.25
  -1  -8  -5    2.23    1.50
  -1  -8  -5    1.48    1.00
  -1  -8  -6    0.63    0.95
  -1  -8  -6    0.74    0.99
   1   8   7    2.67    1.61
  -1  -8  -7    1.54    1.31
   1  -8   7   -0.49    0.97
  -1  -8  -7    0.93    1.51
   1   8   8    2.08    1.28
  -1  -8  -8    0.35    1.24
   1  -8   8    3.63    1.75
  -1  -8  -8    3.19    1.87
   1  -8   9   18.35    3.27
   1   8   9   15.45    3.06
  -1  -8  -9   19.84    3.31
  -1  -8  -9   18.26    3.07
   1   8  10    2.07    1.68
  -1  -8 -10    1.89    1.25
   1   8  11    0.46    0.97
  -1  -8 -11    1.39    1.38
  -1   9   9   -0.62    0.92
   1  -9  -7    0.30    1.08
   1  -9  -6    4.50    1.98
  -1   9   3   10.84    2.76
  -1   9   2   -0.07    0.93
  -1   9   2    1.88    1.59
  -1   9   1    0.17    0.78
  -1   9   1    0.00    0.76
  -1   9   0   -1.78    1.17
   1   9   0    0.05    1.00
  -1   9   0   -0.42    1.12
  -1   9  -1    6.31    2.27
  -1   9  -1    3.41    1.36
  -1   9  -2   -0.58    0.97
  -1   9  -2    0.24    1.14
  -1   9  -3   -1.11    1.35
  -1   9  -3   -1.48    1.06
   1   9   4   -1.07    1.17
   1   9   5   -0.09    0.86
   1   9   6    0.60    0.94
   1   9   7    0.01    0.88
  -1  -9  -7   -0.23    0.98
  -1  -9  -8    4.43    1.81
  -2   0  23    0.90    0.94
  -2   0  22    0.35    1.18
  -2   0  21   -0.26    1.06
  -2   0  20    6.61    2.13
  -2   0  20    4.81    1.28
  -2   0  19   -0.94    0.86
  -2   0  19   -0.58    0.74
  -2   0  18   25.34    3.33
  -2   0  18   22.26    2.53
  -2   0  18   23.70    2.32
  -2   0  17   -0.16    0.64
  -2   0  17    1.84    1.36
  -2   0  17    0.74    0.79
  -2   0  16  262.91    9.46
  -2   0  16  242.33    7.72
  -2   0  16  246.75    7.01
  -2   0  15    1.04    0.62
  -2   0  15   -0.19    0.73
  -2   0  14    8.42    1.37
  -2   0  14   10.03    1.81
   2   0 -13   -0.44    0.36
  -2   0  13   -0.82    0.66
  -2   0  13    1.08    0.50
  -2   0  12    2.67    0.92
   2   0 -12    1.53    0.63
  -2   0  12    1.60    0.60
  -2   0  11    0.70    0.68
   2   0 -11   -0.73    0.48
  -2   0  11   -0.69    0.48
   2   0 -10   72.46    2.98
  -2   0  10   72.53    3.82
  -2   0  10   71.03    3.02
  -2   0   9    0.58    0.62
   2   0  -9   -0.54    0.33
  -2   0   9   -0.53    0.39
   2   0  -8   54.74    2.26
   2   0  -8   52.42    3.10
  -2   0   8   53.55    2.95
  -2   0   8   52.03    2.19
  -2   0   8   53.42    2.20
   2   0  -7    0.20    0.65
  -2   0   7   -0.55    0.40
  -2   0   7    0.05    0.43
  -2   0   6   23.25    1.75
   2   0  -6   24.62    1.83
  -2   0   6   22.44    1.16
  -2   0   6   24.46    1.27
  -2   0   5   -0.03    0.29
   2   0  -5    1.64    0.64
  -2   0   5    0.23    0.45
  -2   0   5    0.46    0.30
   2   0  -5    0.82    0.31
   2   0  -4  600.26    7.53
  -2   0   4  616.78    7.34
   2   0  -4  610.94    5.26
  -2   0   4  601.39    4.24
   2   0  -4  615.93    5.20
  -2   0   3    0.43    0.38
   2   0  -3    0.77    0.38
  -2   0   3    0.81    0.31
  -2   0   2  125.60    2.73
   2   0  -2  124.37    2.76
  -2   0   2  128.77    2.55
   2   0  -2  124.51    2.49
   2   0  -1    0.18    0.22
  -2   0   1   -0.10    0.25
   2   0  -1   -0.03    0.17
  -2   0   1   -0.22    0.19
  -2   0   1   -0.23    0.24
  -2   0   0   90.44    2.13
   2   0   0   88.83    2.14
   2   0   1    0.89    0.39
  -2   0  -1    0.39    0.35
   2   0   1    0.23    0.27
  -2   0  -1    0.68    0.33
  -2   0  -2 1027.58    8.72
   2   0   2 1006.62    8.97
  -2   0  -2 1008.96    6.74
  -2   0  -3   -1.43    0.63
   2   0   3    1.10    0.65
   2   0   3    0.14    0.38
   2   0   4   57.69    2.64
   2   0   4   62.02    2.35
   2   0   5   -0.05    0.49
   2   0   5    0.00    0.45
  -2   0  -5   -0.03    0.39
   2   0   5    0.03    0.48
   2   0   6   22.52    1.75
   2   0   6   21.11    1.90
  -2   0  -6   20.41    1.68
   2   0   6   24.31    1.82
   2   0   7   -0.39    0.68
   2   0   7    0.09    0.65
  -2   0  -7    0.05    0.59
   2   0   7   -0.37    0.45
   2   0   8    3.90    0.90
   2   0   8    5.30    1.03
  -2   0  -8    3.72    0.91
   2   0   9    0.44    0.50
   2   0   9    0.16    0.63
   2   0  10    2.89    0.80
   2   0  10    1.78    0.77
   2   0  11   -0.31    0.77
   2   0  11    0.06    0.57
   2   0  12    4.46    1.10
   2   0  12    1.62    0.79
   2   0  13   -0.60    0.72
   2   0  14  104.11    5.55
   2   0  15   -0.62    1.03
   2   0  16    1.90    1.37
   2   0  17   -1.53    1.31
   2   0  18   97.75    6.29
   2   0  18   94.73    6.25
   2   0  19   -0.19    1.00
   2   0  19   -0.33    0.97
   2   0  20   16.31    2.98
   2   0  20   12.04    2.48
   2   0  21    1.28    1.55
   2   0  21    0.42    1.39
   2   0  22    0.10    1.30
   2   0  22    2.13    1.22
   2   0  23    0.85    1.41
  -2  -1  24    3.48    1.54
  -2   1  23    3.47    1.84
  -2  -1  23    6.84    2.08
  -2  -1  22   -0.88    1.00
  -2   1  22   -0.21    1.27
  -2   1  21   -1.27    1.29
  -2  -1  21   -0.09    0.84
  -2  -1  20    1.61    1.19
  -2   1  20    2.59    1.11
  -2  -1  20    0.51    0.65
  -2  -1  19    3.73    0.97
  -2   1  19    2.88    1.48
  -2  -1  19    4.49    1.51
  -2  -1  19    5.22    1.45
  -2   1  19    2.95    1.10
  -2  -1  18    1.35    0.55
  -2  -1  18    3.24    1.16
  -2  -1  18    1.74    0.89
  -2   1  18    2.53    1.24
  -2  -1  17    2.75    1.02
  -2  -1  17    4.17    1.43
  -2   1  17    0.59    0.91
  -2  -1  17    4.39    1.29
  -2   1  16   65.61    4.97
  -2  -1  16   64.69    4.54
  -2  -1  16   64.35    4.14
  -2  -1  16   58.15    3.87
  -2  -1  15   10.75    1.56
  -2  -1  15    9.48    1.49
  -2   1  15   10.77    2.11
  -2  -1  15   13.08    2.06
  -2  -1  14    5.71    1.16
  -2  -1  14    4.45    1.15
  -2  -1  14    5.62    1.22
  -2   1  14    7.04    1.58
  -2  -1  13   -0.27    0.52
  -2  -1  13    0.10    0.60
  -2  -1  13   -0.35    0.58
  -2  -1  12    1.25    0.71
  -2  -1  12    2.05    0.92
  -2  -1  12    1.99    0.35
  -2   1  12    3.04    1.20
  -2  -1  12    2.96    0.90
   2   1 -11    4.45    0.95
  -2  -1  11    7.04    1.11
  -2  -1  11    5.83    1.23
  -2   1  11    7.61    1.55
  -2  -1  11    5.93    0.61
  -2   1  11    6.38    0.63
  -2  -1  11    7.90    1.26
  -2  -1  10   44.48    2.92
  -2   1  10   40.15    3.01
  -2   1  10   38.64    1.65
  -2  -1  10   37.59    2.43
  -2  -1  10   44.51    2.66
  -2   1   9   33.70    2.63
  -2  -1   9   34.69    2.48
  -2   1   9   31.70    1.55
  -2  -1   9   33.11    2.16
  -2  -1   9   35.40    2.28
  -2  -1   8    6.55    1.03
   2   1  -8    6.61    1.17
  -2   1   8   10.27    1.51
  -2  -1   8    7.45    1.17
  -2   1   8    6.63    0.75
  -2  -1   8    6.95    1.04
   2  -1  -7   18.33    1.87
  -2   1   7   18.33    1.75
   2   1  -7   19.17    1.78
  -2  -1   7   18.80    1.66
  -2  -1   7   18.77    1.53
   2   1  -7   18.74    1.53
  -2  -1   7   19.77    1.59
   2   1  -6   40.67    2.37
  -2   1   6   42.65    2.45
   2  -1  -6   42.85    2.54
  -2  -1   6   42.17    2.30
  -2  -1   6   35.14    1.93
   2   1  -6   43.85    2.11
  -2  -1   6   41.13    2.19
   2  -1  -6   43.58    2.37
   2   1  -5   -0.15    0.47
  -2  -1   5    0.27    0.47
   2   1  -5   -0.10    0.46
   2  -1  -5   -0.81    0.61
  -2   1   5   -0.05    0.62
   2   1  -5    0.58    0.43
   2  -1  -5   -0.21    0.59
  -2   1   4   36.24    1.91
   2  -1  -4   37.19    2.03
   2   1  -4   39.06    2.05
   2   1  -4   36.45    1.92
   2   1  -4   38.34    1.80
   2  -1  -4   37.10    1.86
   2  -1  -4   35.29    1.99
   2   1  -4   37.62    1.92
  -2  -1   4   35.04    1.86
   2   1  -3    3.01    0.67
  -2   1   3    2.39    0.60
   2  -1  -3    2.79    0.60
   2   1  -3    2.98    0.68
  -2  -1   3    2.99    0.69
  -2   1   3    3.24    0.73
   2  -1  -3    2.39    0.54
  -2   1   3    3.02    0.64
   2  -1  -3    2.45    0.64
  -2   1   2  264.81    3.05
   2  -1  -2  261.94    4.04
  -2   1   2  267.09    4.04
   2   1  -2  267.34    4.75
  -2  -1   2  265.21    4.59
   2  -1  -2  275.04    4.51
  -2   1   2  261.40    4.48
  -2   1   2  260.62    4.56
   2  -1  -2  270.36    4.48
  -2   1   1  521.69    6.18
   2  -1  -1  526.77    5.14
   2   1  -1  516.71    4.08
  -2  -1   1  511.91    3.99
   2  -1  -1  516.58    6.27
  -2   1   1  507.63    5.11
   2  -1  -1  522.63    4.72
  -2   1   1  523.10    4.72
  -2  -1   1  505.16    6.26
   2  -1  -1  504.92    6.21
   2  -1  -1  523.75    5.11
  -2   1   1  514.34    5.15
  -2   1   1  516.53    6.06
   2  -1  -1  512.21    5.96
  -2   1   1  501.83    6.04
  -2   1   0  271.25    4.24
  -2   1   0  270.39    4.40
   2  -1   0  265.50    4.51
   2   1   0  271.25    3.68
   2  -1   0  273.95    4.24
  -2   1   0  268.31    4.14
  -2   1   0  270.71    4.45
   2  -1   0  273.23    4.58
   2  -1   0  269.44    4.08
  -2   1   0  273.94    4.43
   2   1   0  275.15    2.79
   2  -1   0  277.20    4.39
   2  -1   1   37.00    1.77
  -2   1  -1   37.87    1.82
  -2   1  -1   38.25    1.75
   2  -1   1   38.48    1.71
   2  -1   1   36.30    1.66
  -2   1  -1   38.82    1.74
  -2   1  -1   37.62    1.71
   2   1   1   37.57    1.02
  -2  -1  -1   38.69    1.06
   2  -1   2    9.04    1.00
   2  -1   2    9.68    0.94
  -2   1  -2   10.03    0.98
  -2   1  -2    9.66    1.08
   2  -1   2    8.99    0.95
  -2  -1  -2    9.70    0.64
  -2   1  -3  275.94    4.97
  -2   1  -3  264.89    5.52
   2  -1   3  269.16    5.08
   2  -1   3  270.32    5.42
  -2   1  -3  270.59    3.14
   2  -1   3  273.64    3.05
   2  -1   3  275.32    5.36
  -2  -1  -3  269.06    3.75
   2  -1   4   23.60    1.68
  -2   1  -4   23.93    1.83
  -2   1  -4   24.03    1.62
   2  -1   4   23.71    1.82
   2   1   4   22.47    1.72
   2  -1   4   23.92    1.17
  -2   1  -4   24.43    1.22
   2  -1   4   25.98    1.80
  -2   1  -5    0.16    0.32
   2   1   5    0.69    0.61
   2  -1   5    0.62    0.33
  -2   1  -5   -0.12    0.44
  -2   1  -5   -0.75    0.67
   2  -1   5    1.04    0.52
   2  -1   5    1.31    0.82
   2  -1   5    1.30    0.52
  -2   1  -6   21.88    1.94
   2  -1   6   21.16    1.90
   2  -1   6   24.18    2.00
   2  -1   6   21.28    1.43
   2   1   6   20.80    1.85
  -2   1  -6   22.05    1.56
   2  -1   7    8.98    1.30
   2  -1   7   12.35    1.45
  -2   1  -7    9.40    1.31
  -2   1  -7    9.17    0.85
   2  -1   7    9.83    1.03
  -2   1  -7    8.53    1.06
   2   1   7   11.48    1.55
  -2   1  -8    8.93    0.81
  -2   1  -8    9.40    1.28
   2   1   8   10.31    1.54
   2  -1   8    6.85    0.98
   2   1   9   12.12    1.56
  -2   1  -9    9.98    1.40
   2  -1   9   11.19    1.40
   2   1   9    9.97    1.66
  -2   1  -9    9.25    0.80
   2   1  10    1.48    0.64
   2  -1  10    0.38    0.61
   2   1  10   -0.53    0.63
  -2   1 -10    0.03    0.19
  -2  -1 -10    0.88    0.29
   2  -1  10   -0.31    0.72
   2   1  11    3.32    0.91
   2   1  11    2.51    1.11
   2  -1  11    4.17    1.02
  -2  -1 -11    3.10    0.41
   2  -1  11    2.53    0.89
   2   1  12   23.36    2.24
   2  -1  12   21.24    2.44
   2   1  12   25.34    2.67
   2  -1  12   25.41    2.33
   2   1  13   25.56    2.47
   2  -1  13   23.40    2.66
   2  -1  13   25.29    2.46
   2   1  13   23.19    2.79
   2   1  14    0.98    0.83
   2  -1  14    0.43    0.76
   2   1  14    2.44    1.21
   2  -1  14    0.64    0.86
   2   1  15   15.62    2.07
   2   1  15   19.39    2.77
   2  -1  15    9.50    1.68
   2  -1  15   11.93    2.30
   2  -1  16   22.97    2.74
   2   1  16   14.29    2.45
   2  -1  16   21.07    2.85
   2  -1  17    2.23    1.18
   2   1  17   -1.27    1.23
   2  -1  17    2.72    1.28
   2  -1  18    3.96    1.50
   2   1  18    0.15    0.97
   2  -1  18    2.50    1.45
   2   1  19    3.59    1.48
   2  -1  19    1.56    1.15
   2  -1  19    2.52    1.53
   2  -1  20    0.50    1.15
   2   1  20   -0.69    1.21
   2  -1  20   -0.48    0.92
   2   1  21    6.34    1.98
   2  -1  21    5.65    1.75
   2  -1  21    4.30    1.60
   2   1  22    4.52    1.76
   2  -1  22    5.39    1.88
   2   1  22    5.73    1.98
   2  -1  23    5.54    1.86
  -2  -2  23   -0.12    1.02
  -2   2  22    1.56    1.45
  -2  -2  22    0.62    1.21
   2  -2 -22    0.26    1.09
  -2   2  21    9.37    2.36
  -2  -2  21    8.73    2.04
  -2  -2  21    6.74    1.73
   2  -2 -21    6.37    1.97
  -2  -2  20    0.72    0.78
  -2  -2  20   -0.98    1.15
  -2   2  20   -3.04    1.65
  -2  -2  20    0.53    0.62
   2  -2 -20    3.01    1.85
  -2  -2  19    2.09    0.98
  -2  -2  19    1.28    1.25
  -2   2  19    4.01    1.58
  -2  -2  19   -0.21    0.66
   2  -2 -19    0.85    1.06
  -2  -2  18    0.14    0.66
  -2   2  18    1.06    1.07
  -2  -2  18    0.12    0.82
  -2  -2  18   -0.21    0.94
   2  -2 -18   -0.61    1.02
  -2  -2  17    1.59    0.60
  -2  -2  17    7.04    1.86
  -2   2  17    3.73    1.50
  -2  -2  17    5.66    1.49
   2  -2 -17    4.60    1.52
  -2  -2  16    0.87    0.74
  -2   2  16    0.03    1.08
  -2  -2  16    0.22    0.73
  -2  -2  16    0.59    0.58
   2  -2 -16    1.23    0.80
  -2  -2  15   15.73    2.09
  -2   2  15   15.41    2.44
  -2  -2  15   17.02    2.31
  -2  -2  15   14.56    2.05
   2  -2 -15   18.22    2.54
  -2  -2  14    6.94    1.46
  -2  -2  14    9.10    1.58
  -2   2  14    9.63    1.92
  -2  -2  14    6.16    1.25
  -2  -2  14    6.66    0.78
   2  -2 -14    9.48    1.71
  -2  -2  13   23.34    2.41
  -2   2  13   18.37    2.45
  -2  -2  13   18.62    1.36
  -2  -2  13   18.71    2.17
  -2  -2  13   20.60    2.34
   2  -2 -13   23.22    2.55
  -2  -2  12    1.20    0.53
  -2  -2  12    2.72    1.04
  -2   2  12    3.82    1.30
  -2  -2  12    2.09    0.71
  -2  -2  12    1.96    0.63
  -2  -2  12    1.28    0.48
   2  -2 -12    1.30    1.08
  -2  -2  11   23.04    1.87
  -2  -2  11   30.36    2.49
  -2   2  11   29.96    2.78
  -2  -2  11   26.97    1.74
  -2  -2  11   25.17    2.31
   2  -2 -11   31.53    2.78
  -2  -2  11   30.48    2.58
  -2  -2  10    0.68    0.61
  -2  -2  10    2.32    0.61
  -2   2  10    3.59    1.38
  -2  -2  10    1.49    0.74
  -2  -2  10    1.52    0.45
  -2   2  10    1.51    0.51
   2  -2 -10    1.79    0.98
  -2  -2   9  133.99    3.82
  -2   2   9  136.87    2.26
  -2   2   9  146.66    5.68
  -2   2   9  127.38    4.07
  -2  -2   9  144.93    5.07
   2  -2  -9  140.40    5.20
  -2  -2   9  140.10    5.22
  -2  -2   8    5.50    1.14
  -2   2   8    4.59    0.40
  -2  -2   8    4.63    0.66
  -2   2   8    3.33    0.89
   2   2  -8    4.74    1.09
  -2   2   8    3.34    0.69
   2   2  -8    3.96    0.95
   2  -2  -8    3.89    0.92
  -2  -2   7  125.48    2.95
   2   2  -7  120.30    4.46
  -2   2   7  134.45    4.95
   2   2  -7  121.11    4.56
  -2   2   7  120.76    3.96
   2  -2  -7  130.82    4.60
  -2  -2   7  129.00    4.60
  -2   2   7  124.66    1.93
  -2  -2   6   24.99    1.10
  -2   2   6   24.57    2.07
   2  -2  -6   22.65    2.05
   2   2  -6   23.27    1.95
   2   2  -6   25.49    2.05
  -2   2   6   22.42    1.74
   2  -2  -6   25.59    1.72
   2  -2  -6   25.84    1.97
  -2   2   6   22.44    1.95
  -2   2   6   24.57    0.92
   2  -2  -6   22.11    1.92
  -2  -2   6   22.54    1.98
  -2   2   5   46.81    2.59
   2  -2  -5   47.77    2.75
  -2   2   5   45.99    1.40
   2  -2  -5   45.98    2.21
  -2   2   5   44.65    2.38
   2   2  -5   44.96    2.61
  -2   2   5   42.06    2.52
   2   2  -5   48.11    2.80
   2  -2  -5   48.67    2.59
  -2  -2   5   46.66    2.66
   2  -2  -5   43.83    2.64
   2   2  -4    9.46    1.35
  -2  -2   4    7.27    1.05
   2  -2  -4    7.77    1.12
  -2   2   4    6.00    0.95
   2  -2  -4    7.41    1.02
   2   2  -4    8.84    1.24
  -2   2   4    6.97    1.02
  -2   2   4    6.76    0.95
   2  -2  -4    6.67    1.03
  -2   2   4    8.46    1.31
   2  -2  -4    7.53    1.11
   2  -2  -3    7.23    0.77
   2   2  -3    7.23    1.07
   2  -2  -3    6.33    0.92
  -2   2   3    6.79    0.93
  -2   2   3    8.79    1.12
   2   2  -3    7.54    1.08
  -2   2   3    7.22    0.94
   2  -2  -3    8.19    1.00
   2  -2  -3    6.56    1.09
  -2   2   3    7.17    1.13
  -2   2   3    6.18    0.90
   2  -2  -2    0.85    0.44
   2   2  -2    0.98    0.68
   2  -2  -2    0.34    0.37
  -2   2   2    0.97    0.46
   2   2  -2    0.82    0.55
  -2   2   2    0.41    0.51
  -2   2   2    0.86    0.43
   2  -2  -2   -0.05    0.55
  -2   2   2    1.00    0.68
  -2   2   2    0.43    0.55
  -2   2   1    6.53    0.71
  -2   2   1    6.73    0.94
   2   2  -1    8.04    1.19
  -2  -2   1    6.18    0.97
  -2   2   1    7.78    1.02
  -2   2   1    7.18    0.97
   2   2  -1    6.77    0.84
   2  -2  -1    8.28    1.14
  -2   2   1    6.10    1.02
   2  -2   0  188.30    4.41
  -2   2   0  192.79    4.45
  -2   2   0  192.38    3.15
  -2   2   0  190.09    4.79
  -2   2   0  192.59    4.76
  -2  -2   0  196.56    4.68
   2  -2   0  194.84    4.78
   2   2   0  194.31    3.97
   2   2   0  193.81    3.25
  -2   2   0  191.34    4.88
  -2   2  -1    7.13    0.92
   2  -2   1    8.51    1.02
  -2   2  -1    7.04    0.51
   2  -2   1    6.83    1.06
  -2  -2  -1    7.53    0.96
  -2   2  -1    8.20    1.01
  -2   2  -1    6.29    0.97
  -2  -2  -1    8.95    0.89
  -2   2  -1    7.53    1.14
   2   2   1    8.70    0.86
   2  -2   1    6.56    0.88
  -2   2  -2    0.15    0.44
  -2   2  -2   -0.16    0.65
   2  -2   2    0.26    0.50
   2  -2   2    0.00    0.50
  -2  -2  -2   -0.39    0.48
  -2   2  -2   -0.16    0.66
  -2   2  -2   -0.25    0.50
  -2  -2  -2   -0.51    0.45
   2   2   2    0.25    0.38
  -2   2  -2    1.05    0.62
  -2  -2  -2    0.94    0.49
  -2   2  -3    8.63    1.30
  -2   2  -3   12.62    1.21
   2  -2   3   10.37    1.04
  -2   2  -3   10.67    1.36
   2  -2   3   11.63    1.46
  -2   2  -3   10.76    1.13
  -2  -2  -3   10.52    1.02
   2   2   3   11.00    1.05
  -2   2  -4   -0.54    0.60
   2  -2   4    0.19    0.49
  -2   2  -4    0.55    0.47
  -2   2  -4    0.86    0.24
  -2   2  -4    0.58    0.51
   2  -2   4    0.28    0.86
  -2   2  -4   -0.15    0.45
  -2  -2  -4    1.15    0.56
   2  -2   5    1.59    0.61
  -2   2  -5   -0.83    0.57
   2   2   5    0.82    0.60
  -2   2  -5    0.11    0.28
  -2   2  -5    0.18    0.48
   2  -2   5    0.61    0.84
  -2  -2  -5   -0.01    0.44
   2  -2   6   22.47    1.86
  -2   2  -6   24.51    1.89
  -2   2  -6   23.56    1.40
   2  -2   6   23.40    1.33
   2   2   6   23.57    2.10
  -2   2  -6   24.23    1.77
   2  -2   6   22.92    2.14
  -2  -2  -6   20.28    1.59
   2  -2   7   21.70    1.91
  -2   2  -7   28.82    2.20
  -2   2  -7   26.65    1.68
   2   2   7   28.86    2.55
   2  -2   7   25.51    1.53
  -2   2  -7   25.12    1.78
   2  -2   7   26.36    2.34
  -2  -2  -7   27.99    2.05
   2  -2   8   23.19    2.09
   2  -2   8   26.47    1.70
   2   2   8   25.90    2.56
  -2   2  -8   24.55    1.80
   2  -2   8   23.74    2.29
  -2   2  -8   24.45    1.77
  -2  -2  -8   25.47    2.06
  -2   2  -9    0.01    0.32
   2  -2   9    0.66    0.47
  -2   2  -9    0.27    0.39
   2  -2   9   -0.81    0.65
  -2  -2  -9   -0.52    0.42
  -2  -2  -9   -0.24    0.68
   2   2  10    6.15    1.47
  -2   2 -10    3.65    0.82
   2  -2  10    5.21    0.80
  -2  -2 -10    5.41    0.76
   2  -2  10    4.88    1.34
  -2  -2 -10    5.41    1.21
   2   2  11    3.81    1.23
   2  -2  11    3.42    0.92
   2  -2  11    2.27    0.89
  -2  -2 -11    3.31    0.66
  -2  -2 -11    4.46    1.12
   2   2  12    1.14    0.64
   2  -2  12    0.76    0.73
   2   2  12    1.75    1.00
   2  -2  12    1.27    0.72
  -2  -2 -12    0.60    0.32
  -2  -2 -12    2.42    0.85
   2   2  13    0.68    0.60
   2  -2  13    1.74    0.64
   2   2  13    1.90    0.97
   2  -2  13   -0.74    0.82
  -2  -2 -13    1.47    0.45
  -2  -2 -13    2.48    1.12
   2   2  14    8.67    1.54
   2   2  14    6.35    1.85
   2  -2  14    7.36    1.35
   2  -2  14    9.82    1.99
   2   2  15    6.69    1.39
   2  -2  15    5.18    1.10
   2   2  15    8.55    1.97
   2  -2  15    4.96    1.36
  -2  -2 -15    8.07    1.76
   2   2  16    0.94    0.88
   2  -2  16    3.54    1.34
   2   2  16    1.78    1.14
   2  -2  16    0.95    0.81
  -2  -2 -16    1.82    1.06
   2  -2  17    0.53    0.68
   2   2  17    0.05    1.30
   2  -2  17   -0.60    0.82
  -2  -2 -17    0.23    0.81
   2  -2  18    2.03    1.10
   2   2  18    0.58    0.98
   2  -2  18    1.52    1.25
  -2  -2 -18   -0.90    1.04
   2  -2  19    0.32    0.80
   2   2  19   -0.91    1.29
   2  -2  19    2.89    1.60
  -2  -2 -19    1.38    1.07
   2   2  20   -0.89    1.38
   2  -2  20   -0.92    0.77
  -2  -2 -20   -0.28    1.10
   2   2  21    0.64    1.00
   2  -2  21    0.50    0.72
  -2  -2 -21    1.28    1.39
   2  -2  22    2.63    1.45
  -2  -2 -22    0.72    1.11
   2  -3 -22    4.85    1.80
  -2   3  21   -0.43    1.02
  -2  -3  21   -1.35    1.01
   2  -3 -21   -0.62    1.05
  -2   3  20    0.26    1.25
  -2  -3  20   -0.63    1.18
   2  -3 -20   -2.17    1.65
  -2   3  19    0.51    0.82
  -2  -3  19    0.63    0.76
   2  -3 -19    0.60    1.18
  -2   3  18    2.32    1.35
  -2  -3  18    1.76    1.16
   2  -3 -18    1.05    1.08
  -2   3  17    3.54    1.37
  -2  -3  17    5.04    1.59
   2  -3 -17    3.53    1.25
  -2   3  16   -0.22    1.13
  -2  -3  16    1.81    1.14
   2  -3 -16    1.93    1.46
  -2   3  15    0.56    1.15
  -2  -3  15   -0.19    0.81
   2  -3 -15   -1.42    1.11
  -2  -3  14    0.50    0.86
  -2   3  14    0.16    0.95
  -2  -3  14    1.08    0.46
   2  -3 -14    0.42    0.82
  -2  -3  13   10.41    1.86
  -2  -3  13    6.47    1.13
  -2   3  13   12.57    2.25
  -2  -3  13   10.25    1.29
   2  -3 -13   10.79    1.77
  -2   3  12   40.01    1.51
  -2  -3  12   38.34    2.43
  -2   3  12   46.25    3.86
   2  -3 -12   31.79    2.22
  -2  -3  12   44.77    2.71
  -2  -3  12   44.47    3.59
   2  -3 -12   47.68    3.67
  -2   3  11    1.68    0.36
  -2  -3  11    2.99    1.13
  -2  -3  11    1.04    0.50
  -2   3  11    1.49    1.02
  -2  -3  11    1.14    0.54
   2  -3 -11    1.22    0.56
  -2   3  11    1.35    0.36
   2  -3 -11    0.51    1.05
  -2  -3  10   21.28    1.53
  -2   3  10   28.41    2.82
  -2  -3  10   22.67    2.01
   2  -3 -10   18.59    1.67
  -2   3  10   21.20    1.12
   2  -3 -10   25.18    2.63
  -2  -3  10   19.94    2.32
  -2  -3   9    3.11    0.53
  -2   3   9    3.68    0.51
  -2  -3   9    3.89    1.23
  -2   3   9    2.70    0.89
  -2  -3   9    4.15    0.90
   2  -3  -9    2.81    0.70
   2  -3  -9    4.48    1.09
  -2  -3   8    0.18    0.18
  -2  -3   8    0.30    0.74
  -2   3   8    0.24    0.22
  -2   3   8    0.34    0.63
  -2  -3   8    0.44    0.42
   2  -3  -8    0.18    0.57
   2  -3  -8   -0.25    0.77
  -2  -3   7   15.49    1.84
  -2  -3   7   15.35    0.79
   2   3  -7   14.16    1.63
  -2   3   7   15.91    1.91
   2  -3  -7   15.55    1.47
  -2  -3   7   16.67    1.60
  -2   3   7   15.91    1.15
   2  -3  -7   18.19    2.03
  -2   3   6   19.33    1.96
  -2   3   6   18.90    1.29
   2  -3  -6   19.77    1.69
   2  -3  -6   22.17    2.18
  -2  -3   6   22.42    2.25
  -2  -3   5    1.23    0.89
  -2   3   5   -0.15    0.57
  -2   3   5    0.45    0.34
  -2   3   5   -1.17    0.84
   2  -3  -5    0.19    0.59
  -2   3   4   17.71    1.73
  -2   3   4   20.29    1.69
  -2   3   4   22.46    2.08
  -2  -3   4   20.07    2.01
   2  -3  -4   19.75    2.06
   2  -3  -3    0.27    0.50
  -2   3   3   -0.08    0.42
   2   3  -3    0.73    0.22
  -2   3   3    0.99    0.47
   2  -3  -3    0.21    0.78
  -2   3   3   -0.22    0.72
  -2   3   2   35.45    2.10
  -2   3   2   39.02    2.41
   2   3  -2   33.53    2.51
   2  -3  -2   35.23    2.45
   2   3  -2   38.41    2.39
   2  -3  -2   38.09    2.19
  -2   3   2   37.43    2.57
  -2   3   1   36.06    2.32
  -2   3   1   37.27    2.03
  -2   3   1   34.28    2.35
   2   3  -1   33.08    2.52
   2   3  -1   35.66    2.58
   2   3  -1   36.26    2.28
   2  -3  -1   37.40    2.29
  -2   3   1   34.48    2.52
   2  -3  -1   35.87    2.58
  -2   3   0  425.06    7.58
  -2   3   0  427.05    6.17
  -2   3   0  417.21    8.52
   2   3   0  411.98    8.51
   2   3   0  421.15    7.56
   2  -3   0  429.72    8.49
   2   3   0  431.42    8.89
   2   3   0  435.63    6.58
   2  -3   0  431.92    7.82
  -2   3  -1   -0.88    0.49
  -2   3  -1    0.41    0.59
  -2  -3  -1   -0.74    0.54
   2   3   1    0.26    0.38
   2   3   1    1.57    0.54
  -2  -3  -1    1.00    0.56
   2  -3   1   -0.61    0.62
   2  -3   2   19.09    1.62
  -2   3  -2   22.29    1.66
  -2  -3  -2   21.99    1.81
   2   3   2   21.17    1.66
  -2  -3  -2   22.36    1.72
  -2   3  -3    4.29    0.88
   2  -3   3    5.13    0.96
  -2  -3  -3    4.75    0.84
  -2  -3  -3    3.45    0.66
   2   3   3    3.77    0.74
  -2  -3  -3    3.43    0.76
  -2   3  -4   -0.06    0.38
   2  -3   4    0.65    0.49
  -2   3  -4   -0.18    0.24
   2  -3   4    0.26    0.74
  -2  -3  -4    0.42    0.62
  -2  -3  -4    0.27    0.42
   2   3   4   -0.25    0.56
  -2  -3  -4    0.38    0.37
  -2   3  -5    0.71    0.49
   2   3   5    0.75    0.77
  -2   3  -5    1.23    0.38
   2  -3   5    1.28    0.44
  -2  -3  -5    0.34    0.42
   2  -3   5    1.01    0.58
   2   3   5    1.04    0.32
   2   3   5    1.50    0.55
  -2  -3  -5    1.02    0.50
  -2  -3  -5    1.89    0.69
   2  -3   6    6.32    1.05
  -2   3  -6    6.21    0.94
   2   3   6    5.37    1.33
  -2   3  -6    5.90    0.69
  -2  -3  -6    6.73    1.00
   2  -3   6    5.13    1.13
  -2  -3  -6    6.66    1.13
  -2  -3  -6    5.85    1.10
  -2   3  -7    3.28    0.75
   2  -3   7    3.12    0.81
   2   3   7    4.12    1.05
  -2   3  -7    3.73    0.65
   2  -3   7    1.70    0.80
  -2  -3  -7    3.07    0.81
  -2  -3  -7    3.99    0.92
  -2   3  -8    1.85    0.60
   2  -3   8    2.34    0.66
  -2   3  -8    2.11    0.46
   2   3   8    3.07    1.24
  -2  -3  -8    2.45    0.64
   2  -3   8    2.83    0.91
  -2  -3  -8    2.73    0.91
   2   3   9   27.61    2.97
  -2   3  -9   22.95    1.77
  -2  -3  -9   25.23    2.11
   2  -3   9   25.42    2.76
  -2  -3  -9   24.67    2.20
  -2   3 -10   -0.14    0.40
   2   3  10   -0.19    0.69
   2  -3  10    0.91    0.86
  -2  -3 -10    0.00    0.38
  -2  -3 -10   -0.96    0.68
  -2   3 -11   23.29    2.11
   2   3  11   30.32    3.24
  -2  -3 -11   34.09    2.36
   2  -3  11   31.73    3.22
  -2  -3 -11   30.75    2.67
   2   3  12    5.94    1.66
  -2  -3 -12    3.91    0.84
   2  -3  12    5.84    1.60
  -2  -3 -12    2.89    1.08
   2   3  13    1.17    0.84
  -2  -3 -13    0.92    0.51
   2  -3  13    0.59    0.62
  -2  -3 -13   -0.39    0.76
   2   3  14   17.90    2.05
   2   3  14   18.49    2.85
   2  -3  14   17.69    2.63
  -2  -3 -14   17.05    2.27
   2   3  15    2.74    0.66
   2   3  15    2.78    0.99
   2  -3  15    3.20    0.96
   2  -3  15    5.16    1.53
  -2  -3 -15    5.76    1.55
   2  -3  16   11.58    1.82
   2   3  16   11.22    2.39
   2  -3  16   10.08    2.27
  -2  -3 -16   13.04    2.33
   2   3  17   -0.82    1.36
   2  -3  17    0.54    1.05
  -2  -3 -17    1.16    1.00
   2   3  18    1.96    1.40
   2  -3  18   -0.92    1.33
  -2  -3 -18    0.02    0.94
   2   3  19   -2.07    1.66
   2  -3  19    0.29    0.68
  -2  -3 -19    1.74    1.47
   2   3  20   -2.03    1.55
   2  -3  20    1.07    0.96
  -2  -3 -20    0.03    0.92
   2  -3  21    0.10    0.96
   2  -3  21   -1.46    1.10
  -2  -3 -21    0.80    0.89
   2  -3  22    1.90    1.19
  -2  -3 -22    1.15    0.96
  -2  -4  22    3.38    1.66
  -2  -4  21    0.66    0.71
   2  -4 -21    1.44    1.09
  -2   4  20    1.67    1.27
  -2  -4  20   -0.55    0.92
   2  -4 -20    3.02    1.61
  -2   4  19    3.54    1.58
  -2  -4  19    2.45    1.30
   2  -4 -19    2.50    1.54
  -2   4  18    2.28    1.39
  -2  -4  18    0.15    0.72
   2  -4 -18    0.59    1.20
  -2   4  17    9.43    2.43
  -2  -4  17    6.86    1.95
   2  -4 -17    7.45    1.90
  -2   4  16   -0.54    0.97
  -2  -4  16    0.68    0.79
   2  -4 -16   -1.42    1.31
  -2   4  15    1.00    0.98
  -2  -4  15    2.44    1.21
   2  -4 -15    0.55    0.92
  -2  -4  14    8.79    1.87
  -2   4  14    8.48    1.98
  -2  -4  14    5.93    1.24
   2  -4 -14   10.34    2.07
  -2  -4  13    1.61    0.89
  -2   4  13    1.06    0.71
  -2  -4  13    1.14    0.70
   2  -4 -13    1.70    1.04
  -2  -4  12   18.37    2.57
  -2   4  12   13.70    2.34
  -2  -4  12   17.56    1.99
   2  -4 -12   17.55    2.50
  -2  -4  11    9.61    0.97
  -2  -4  11   13.63    2.12
  -2   4  11   13.08    2.29
  -2  -4  11   12.15    1.64
   2  -4 -11   17.43    2.40
  -2   4  10    2.48    0.54
  -2  -4  10    2.88    1.06
  -2   4  10    4.16    1.19
  -2  -4  10    2.51    0.44
  -2  -4  10    3.90    0.85
   2  -4 -10    4.55    1.36
  -2  -4   9   18.76    2.43
  -2  -4   9   13.70    0.84
  -2   4   9   18.43    2.38
  -2  -4   9   15.11    1.87
   2  -4  -9   15.91    2.04
  -2   4   9   13.46    1.24
  -2  -4   8    0.13    1.08
  -2   4   8    0.19    0.77
  -2  -4   8   -0.53    0.62
   2  -4  -8   -0.30    0.85
  -2  -4   7    9.37    1.80
  -2   4   7    9.49    1.63
  -2  -4   7    7.63    1.34
   2  -4  -7    9.32    1.76
  -2  -4   6   18.54    2.14
  -2   4   6   17.15    2.04
  -2  -4   6   14.45    1.89
  -2   4   6   14.03    1.43
   2  -4  -6   17.53    2.13
  -2   4   5    8.15    1.45
  -2   4   5    7.21    1.12
  -2  -4   5    7.45    1.37
  -2   4   5    8.94    1.31
  -2   4   5    8.74    1.44
   2  -4  -5   10.68    1.59
  -2  -4   5    8.87    1.64
   2   4  -4    0.44    0.22
  -2   4   4    0.28    0.57
  -2   4   4    0.50    0.47
  -2   4   4    0.31    0.35
  -2  -4   4   -0.23    0.57
  -2   4   4    0.14    0.58
   2  -4  -4    1.68    0.99
  -2   4   3    0.78    0.58
   2   4  -3    0.29    0.23
  -2   4   3    1.00    0.66
  -2  -4   3   -0.77    0.69
   2  -4  -3    0.47    0.78
  -2   4   3    0.04    0.71
   2  -4  -3   -0.61    0.67
   2  -4  -2    6.47    1.23
  -2   4   2    8.68    1.38
  -2   4   2    7.99    1.20
   2   4  -2    7.68    0.87
  -2   4   2    8.98    1.58
  -2  -4   2    6.37    1.31
   2  -4  -2    7.61    1.41
  -2   4   2    8.86    1.68
  -2   4   1  163.15    5.48
  -2   4   1  163.09    4.93
  -2  -4   1  175.66    6.21
  -2   4   1  166.79    5.88
   2  -4  -1  170.52    5.51
   2  -4  -1  157.90    5.94
  -2   4   0   33.93    2.46
  -2   4   0   28.29    2.00
  -2  -4   0   32.54    2.68
   2  -4   0   29.21    2.66
   2  -4   0   31.73    2.50
   2   4   0   30.19    2.11
   2  -4   1    6.93    1.34
  -2   4  -1    7.32    0.98
  -2   4  -1    6.33    1.15
  -2  -4  -1    4.69    1.02
   2   4   1    6.23    1.05
  -2  -4  -1    5.09    0.98
   2  -4   2    0.21    0.59
  -2   4  -2    0.39    0.48
  -2  -4  -2    0.48    1.11
  -2  -4  -2    0.94    0.58
   2   4   2    0.02    0.53
  -2   4  -3   42.84    2.59
   2  -4   3   35.02    2.37
  -2  -4  -3   42.86    2.83
  -2  -4  -3   48.05    3.37
   2  -4   3   45.93    3.23
  -2  -4  -3   45.14    2.87
   2  -4   4    8.53    1.51
  -2   4  -4    8.51    1.21
   2  -4   4    6.94    1.06
  -2  -4  -4    8.22    1.44
  -2  -4  -4    7.85    1.26
  -2  -4  -4    8.24    1.34
  -2   4  -5    1.85    0.47
   2  -4   5    3.14    1.15
   2  -4   5    2.52    0.74
   2   4   5    3.13    1.02
  -2   4  -5    2.43    0.53
  -2  -4  -5    3.45    0.78
   2   4   5    3.28    0.72
  -2  -4  -5    3.53    1.07
  -2  -4  -5    2.92    0.98
  -2   4  -6   14.60    1.61
   2  -4   6   12.32    1.43
  -2   4  -6   11.38    1.06
   2   4   6   14.19    2.18
  -2  -4  -6   14.16    1.83
   2   4   6   13.81    1.10
  -2  -4  -6   14.84    1.64
  -2  -4  -6   14.61    1.83
  -2   4  -7    0.30    0.44
  -2   4  -7    0.35    0.32
   2   4   7    0.88    0.73
   2  -4   7    0.22    0.44
  -2  -4  -7   -1.00    0.92
  -2  -4  -7    1.09    0.79
  -2  -4  -7    0.19    0.93
  -2   4  -8   23.58    2.13
  -2   4  -8   20.26    1.57
   2   4   8   22.46    2.85
  -2  -4  -8   25.55    2.46
  -2  -4  -8   23.86    2.07
  -2  -4  -8   22.75    2.32
  -2   4  -9    1.31    0.59
   2   4   9    1.65    1.21
  -2   4  -9    1.34    0.48
  -2  -4  -9    2.14    0.75
   2  -4   9    0.11    0.70
  -2  -4  -9    1.92    0.67
  -2  -4  -9    1.27    0.72
   2   4  10    0.52    0.79
  -2  -4 -10    0.61    0.52
   2  -4  10    1.29    1.00
  -2  -4 -10    0.98    0.71
  -2  -4 -10   -1.04    0.95
   2   4  11    2.07    1.03
  -2  -4 -11    1.54    0.59
   2  -4  11    4.23    1.53
  -2  -4 -11    1.31    0.73
  -2  -4 -11    2.68    1.29
   2   4  12    0.96    0.86
   2  -4  12    0.00    0.89
  -2  -4 -12    1.03    0.66
  -2  -4 -12   -0.17    0.41
  -2  -4 -12    1.49    1.00
   2   4  13    0.44    0.85
   2  -4  13    2.40    1.25
  -2  -4 -13    0.93    0.59
  -2  -4 -13    0.57    0.37
  -2  -4 -13    1.77    1.04
   2   4  14   -0.06    1.07
   2  -4  14    0.17    0.73
  -2  -4 -14    1.76    1.15
   2   4  15    3.41    1.55
   2  -4  15    3.93    1.47
  -2  -4 -15    3.89    1.41
   2   4  16    0.95    1.11
   2  -4  16    0.73    1.06
  -2  -4 -16    0.55    0.84
   2  -4  17    0.62    0.85
   2   4  17    0.71    1.03
   2  -4  17   -0.89    0.98
  -2  -4 -17   -0.54    1.22
   2  -4  18   -0.83    0.90
   2   4  18   -1.09    1.32
   2  -4  18   -0.03    0.77
  -2  -4 -18   -0.54    1.23
   2  -4  19    2.83    1.44
   2   4  19    2.50    1.64
   2  -4  19   -0.31    1.08
  -2  -4 -19    2.75    1.44
   2  -4  20   -1.44    1.38
   2  -4  20   -0.13    0.96
  -2  -4 -20    0.66    1.16
  -2  -5  20    0.24    0.79
   2  -5 -20    1.23    1.18
  -2  -5  19   15.43    2.80
   2  -5 -19   14.30    2.85
  -2   5  18    0.18    1.01
  -2  -5  18    0.26    0.80
   2  -5 -18    0.85    1.25
  -2   5  17    1.80    1.44
  -2  -5  17    2.86    1.31
   2  -5 -17    3.52    1.76
  -2   5  16    9.28    2.25
  -2  -5  16   10.16    2.39
   2  -5 -16    8.72    1.97
  -2   5  15    0.67    1.00
  -2  -5  15    1.16    1.21
   2  -5 -15   -1.51    1.38
  -2  -5  14    0.15    0.95
  -2   5  14   -0.55    0.93
  -2  -5  14   -0.51    0.60
   2  -5 -14   -0.57    0.91
  -2  -5  13    6.89    1.83
  -2   5  13    7.20    1.80
  -2  -5  13    8.58    1.61
   2  -5 -13    5.24    1.36
  -2  -5  12    0.25    0.89
  -2   5  12    1.28    1.04
  -2  -5  12   -0.70    1.12
   2  -5 -12    1.61    1.26
  -2  -5  11   12.46    2.22
  -2   5  11   10.12    2.18
  -2  -5  11    9.67    1.82
   2  -5 -11   11.25    2.05
  -2  -5  10   12.37    2.34
  -2   5  10    9.50    1.88
  -2  -5  10   10.37    1.82
   2  -5 -10   14.50    2.40
  -2  -5   9    0.35    0.88
  -2   5   9   -0.83    0.63
  -2  -5   9   -0.45    0.61
   2  -5  -9    1.57    0.98
  -2  -5   8    2.13    1.09
  -2   5   8    1.38    1.07
  -2  -5   8    0.20    0.66
   2  -5  -8    1.52    0.94
  -2   5   7    1.55    0.85
  -2  -5   7    0.58    0.80
  -2  -5   7    0.58    0.83
   2  -5  -7    3.44    1.04
  -2   5   6   -0.67    0.79
  -2  -5   6    0.15    0.88
  -2   5   6   -0.47    0.82
   2  -5  -6    0.98    0.74
  -2   5   6    2.56    1.26
  -2  -5   6   -0.07    0.92
   2   5  -5   18.23    0.94
  -2   5   5   21.41    2.46
  -2  -5   5   18.84    2.34
  -2   5   5   21.12    2.23
   2  -5  -5   20.39    2.51
  -2   5   5   19.82    2.48
   2   5  -4    0.23    0.29
  -2   5   4   -0.51    0.51
  -2  -5   4    0.83    0.84
  -2   5   4    0.19    0.56
   2  -5  -4   -0.79    0.96
  -2   5   4   -0.01    0.68
   2   5  -3    9.68    1.02
  -2   5   3    8.25    1.50
  -2   5   3    8.35    1.38
  -2  -5   3   10.61    1.84
  -2   5   3    8.91    1.58
  -2   5   3   11.80    2.06
   2  -5  -3    7.61    1.64
  -2   5   2    0.99    0.65
  -2   5   2    1.22    0.93
   2   5  -2    0.64    0.34
  -2   5   2    0.10    0.62
  -2  -5   2   -0.17    0.93
  -2   5   2    0.04    0.61
   2  -5  -2    1.18    0.85
   2  -5  -2    1.71    1.00
   2  -5  -1    0.70    0.96
  -2   5   1    0.10    0.58
  -2   5   1   -0.03    0.38
  -2  -5   1    0.51    0.71
  -2   5   1    0.19    0.86
   2  -5  -1   -0.72    0.95
  -2   5   0  107.31    4.84
  -2   5   0  112.45    4.51
  -2  -5   0  122.80    5.94
   2   5   0  116.27    4.87
   2  -5   0  109.86    5.19
   2  -5   0  114.92    5.62
   2  -5   1   -0.85    1.09
  -2   5  -1   -0.60    0.64
  -2   5  -1    0.34    0.35
  -2  -5  -1    0.31    0.70
   2   5   1   -1.02    0.59
   2  -5   2    1.57    0.87
  -2   5  -2    1.31    0.54
  -2  -5  -2    2.23    0.73
   2   5   2    1.00    0.79
  -2  -5  -2    1.90    0.81
  -2   5  -3   23.56    2.09
  -2  -5  -3   30.08    3.00
  -2  -5  -3   24.37    2.46
   2  -5   3   26.02    2.85
  -2   5  -4   24.60    2.20
  -2  -5  -4   28.71    2.94
   2  -5   4   24.54    2.71
  -2  -5  -4   21.20    2.23
  -2   5  -5    9.47    1.40
   2  -5   5    8.55    1.77
   2   5   5    9.59    1.94
  -2  -5  -5   13.65    2.10
   2   5   5   11.70    1.42
  -2  -5  -5   10.89    1.77
  -2   5  -6   36.04    2.65
  -2   5  -6   28.12    1.87
   2   5   6   40.67    3.93
  -2  -5  -6   37.89    3.36
   2   5   6   38.80    2.30
   2  -5   6   37.79    3.54
  -2  -5  -6   41.33    3.28
  -2   5  -7   62.77    3.47
   2   5   7   65.01    4.94
  -2  -5  -7   70.96    4.53
   2  -5   7   66.68    4.74
  -2  -5  -7   70.43    4.30
   2  -5   8   16.33    2.54
  -2   5  -8   18.50    1.96
   2   5   8   14.21    2.54
  -2  -5  -8   17.95    2.41
  -2  -5  -8   18.31    2.35
   2  -5   9    1.17    0.99
  -2   5  -9    0.07    0.49
   2   5   9   -0.31    1.08
  -2  -5  -9    1.75    0.83
  -2  -5  -9    0.99    0.50
  -2  -5  -9    2.71    1.21
   2  -5  10    9.82    2.13
   2   5  10    8.76    2.09
  -2  -5 -10   11.55    1.89
  -2  -5 -10   10.58    1.62
  -2  -5 -10   10.65    1.90
   2  -5  11   -1.58    1.21
   2   5  11   -1.13    1.05
  -2  -5 -11   -0.36    0.78
  -2  -5 -11   -0.26    0.51
  -2  -5 -11    0.66    1.04
   2  -5  12    0.85    0.90
   2   5  12    1.97    1.45
  -2  -5 -12    0.78    0.73
  -2  -5 -12    0.77    1.07
   2  -5  13    2.50    1.47
   2   5  13    1.79    1.47
  -2  -5 -13    1.82    0.89
  -2  -5 -13    3.15    1.39
   2   5  14   -1.22    1.37
   2  -5  14    1.24    1.28
  -2  -5 -14    1.05    0.91
   2   5  15    0.08    1.12
   2  -5  15    0.91    1.23
  -2  -5 -15    1.36    1.18
   2   5  16    4.86    1.84
   2  -5  16    3.21    1.26
  -2  -5 -16    3.72    1.25
   2  -5  17   -0.13    0.99
  -2  -5 -17   -0.42    0.88
   2  -5  18    4.62    1.71
   2  -6 -18    7.25    2.26
  -2  -6  17    3.63    1.76
   2  -6 -17    4.67    1.61
  -2   6  16    0.42    1.15
  -2  -6  16    1.69    0.78
   2  -6 -16    4.25    1.64
  -2   6  15    2.14    1.43
  -2  -6  15    1.60    1.45
   2  -6 -15    1.76    1.80
  -2  -6  14   -0.05    0.88
  -2   6  14    0.33    1.00
  -2  -6  14    0.61    0.56
   2  -6 -14   -0.75    1.31
  -2  -6  13   -0.65    1.19
  -2   6  13    0.86    0.95
  -2  -6  13    0.27    0.83
   2  -6 -13   -0.81    1.11
  -2  -6  12   -0.67    0.79
  -2   6  12   -2.01    1.51
  -2  -6  12    0.81    0.89
   2  -6 -12    0.43    1.07
  -2  -6  11    1.39    1.00
  -2   6  11    0.83    1.04
  -2  -6  11    1.07    0.88
   2  -6 -11    1.00    1.15
  -2   6  10   42.01    4.17
  -2  -6  10   39.95    3.72
   2  -6 -10   45.47    4.29
  -2  -6  10   32.30    3.88
  -2   6   9   28.52    3.47
  -2  -6   9   24.31    2.96
   2  -6  -9   28.03    3.49
  -2  -6   9   22.67    3.14
  -2   6   8   49.98    4.40
  -2  -6   8   46.32    4.04
   2  -6  -8   48.47    4.39
  -2   6   7   16.62    2.56
  -2  -6   7   16.85    2.53
   2  -6  -7   17.30    2.72
  -2   6   6    5.57    1.51
  -2  -6   6    5.56    1.55
  -2   6   6    5.26    1.22
  -2   6   6    8.51    1.96
   2  -6  -6    6.58    1.69
  -2   6   5   14.58    2.23
  -2  -6   5   12.38    2.08
  -2   6   5   14.75    2.05
  -2   6   5   20.44    2.80
   2  -6  -5   13.33    2.29
   2   6  -4   12.08    1.13
  -2   6   4   14.38    2.19
  -2   6   4   12.85    2.03
  -2   6   4   12.49    2.00
  -2  -6   4   13.11    2.21
   2  -6  -4   13.71    2.43
  -2   6   4   13.55    2.35
  -2   6   3   -0.06    0.79
  -2   6   3    0.16    0.61
   2   6  -3   -0.42    0.51
  -2   6   3    1.28    0.72
  -2  -6   3    0.28    0.87
   2  -6  -3    0.00    0.84
  -2   6   3    0.17    0.84
   2   6  -2   19.05    1.82
  -2   6   2   19.11    2.37
  -2   6   2   17.78    2.24
  -2  -6   2   19.69    2.66
  -2   6   2   24.08    2.75
   2  -6  -2   21.49    2.69
  -2   6   2   22.39    2.85
   2   6  -1    4.92    1.04
  -2   6   1    3.63    1.00
  -2   6   1    3.81    1.03
  -2   6   1    6.84    1.61
  -2  -6   1    4.18    1.45
   2   6  -1    3.28    1.26
  -2   6   1    4.68    1.38
   2  -6  -1    5.47    1.78
   2  -6   0    1.01    0.76
  -2   6   0    1.62    0.66
  -2   6   0    2.42    0.97
  -2  -6   0    2.73    1.16
   2   6   0    1.74    0.58
   2  -6   1    0.40    0.92
  -2   6  -1    0.75    0.66
  -2   6  -1    0.84    0.89
  -2  -6  -1    0.10    0.79
   2   6   1   -0.16    0.56
  -2   6  -2   -0.48    0.69
   2  -6   2    1.67    0.99
  -2   6  -2    1.28    0.64
  -2  -6  -2   -0.17    0.84
   2   6   2   -0.15    0.52
  -2  -6  -2    0.36    0.75
   2  -6   3   -0.15    0.93
  -2   6  -3    0.56    0.59
  -2   6  -3   -0.70    0.62
  -2  -6  -3    0.72    0.85
  -2  -6  -3   -0.35    0.93
  -2   6  -4   32.64    2.70
   2   6   4   36.62    3.78
   2   6   4   36.86    2.99
  -2  -6  -4   36.85    3.74
  -2  -6  -4   35.27    3.25
   2  -6   4   34.58    3.47
   2  -6   5   18.22    2.67
  -2   6  -5   16.28    1.92
   2   6   5   18.81    2.94
  -2  -6  -5   25.11    3.07
   2   6   5   17.25    1.95
  -2  -6  -5   17.62    2.30
  -2   6  -6   59.40    3.55
   2   6   6   66.25    5.40
  -2  -6  -6   75.31    5.32
   2   6   6   59.88    3.36
   2  -6   6   59.67    4.82
  -2  -6  -6   66.01    4.47
   2  -6   7   25.03    3.21
  -2   6  -7   21.80    2.18
   2   6   7   25.57    3.53
  -2  -6  -7   27.70    3.24
  -2  -6  -7   24.62    2.81
   2  -6   8   22.43    3.11
   2   6   8   20.67    3.27
  -2  -6  -8   23.00    2.90
  -2  -6  -8   18.27    2.63
   2  -6   9    0.69    1.12
   2   6   9    0.87    1.06
  -2  -6  -9   -0.16    0.86
  -2  -6  -9    0.21    0.85
   2  -6  10    3.47    1.77
   2   6  10    0.22    1.16
  -2  -6 -10    1.83    0.83
  -2  -6 -10    1.56    0.97
   2  -6  11    8.92    2.05
   2   6  11    4.83    1.84
  -2  -6 -11    6.73    1.83
  -2  -6 -11    6.72    1.83
   2  -6  12   -1.29    1.09
   2   6  12    0.75    0.86
  -2  -6 -12    2.39    1.18
  -2  -6 -12    1.39    1.38
   2  -6  13   -0.34    1.22
   2   6  13    2.04    1.65
  -2  -6 -13    0.01    0.65
  -2  -6 -13    0.05    0.86
   2   6  14    2.65    1.56
   2  -6  14    1.59    1.02
  -2  -6 -14    0.60    1.03
   2   6  15    2.48    1.22
   2  -6  15    2.20    1.31
  -2  -6 -15    1.59    1.07
   2  -7 -16   -1.47    0.99
   2  -7 -15    1.37    1.10
  -2   7  14    1.48    1.25
   2  -7 -14    1.02    1.47
  -2  -7  14   -0.69    1.40
  -2   7  13   -1.21    1.29
  -2  -7  13   -1.04    1.00
   2  -7 -13   -0.25    1.02
  -2   7  12   -0.22    1.10
  -2  -7  12    0.73    0.80
   2  -7 -12   -0.47    0.99
  -2   7  11    2.30    1.29
  -2  -7  11    0.32    0.95
   2  -7 -11    1.49    1.40
  -2   7  10   -0.41    0.95
  -2  -7  10    2.46    1.24
   2  -7 -10    0.71    0.89
  -2   7   9    1.94    0.99
  -2  -7   9    3.27    1.60
   2  -7  -9    1.53    1.01
  -2   7   8    9.57    2.12
  -2  -7   8    7.89    2.01
   2  -7  -8    7.72    2.01
  -2   7   7   24.90    3.35
  -2  -7   7   28.41    3.50
   2  -7  -7   29.46    3.75
  -2   7   6   12.45    2.37
  -2   7   6   11.79    2.23
  -2  -7   6   12.61    2.31
  -2   7   6   10.30    1.95
   2  -7  -6   10.78    2.45
  -2   7   5    8.82    2.01
  -2   7   5    8.29    1.99
  -2   7   5    8.00    1.72
  -2  -7   5   10.69    2.24
   2  -7  -5    4.20    1.46
  -2   7   5   13.30    2.38
  -2   7   4    0.97    0.90
  -2   7   4   -0.05    0.58
  -2  -7   4    0.91    1.32
  -2   7   4    1.15    1.11
   2  -7  -4   -1.17    1.16
  -2   7   4    1.22    0.97
  -2   7   3    0.40    0.92
  -2   7   3    0.99    0.58
  -2  -7   3    2.22    1.30
  -2   7   3   -0.54    0.69
   2  -7  -3   -1.17    0.98
  -2   7   3   -0.32    0.83
  -2   7   2   -0.41    0.76
  -2   7   2    0.84    0.93
  -2  -7   2   -1.28    1.31
  -2   7   2    1.75    1.20
   2  -7  -2    0.53    0.84
   2   7  -2    0.09    0.94
  -2   7   2    1.87    1.47
  -2   7   1    7.79    1.68
  -2   7   1    4.45    1.21
  -2   7   1   10.12    2.20
  -2  -7   1    4.08    1.49
  -2   7   1    4.47    1.35
   2   7  -1    5.49    1.39
  -2   7   0   -0.66    0.64
  -2   7   0   -0.03    0.63
  -2   7   0    0.07    1.05
  -2  -7   0   -1.26    0.99
  -2   7   0    0.01    0.92
   2   7   0    0.19    0.63
  -2   7  -1    0.77    0.70
   2   7   1    1.65    0.99
  -2   7  -1    1.04    0.47
  -2  -7  -1    2.49    1.19
   2  -7   1    0.99    1.07
   2   7   1    1.32    0.69
   2  -7   2    3.96    1.63
  -2   7  -2    2.24    0.93
  -2  -7  -2    3.00    1.53
   2   7   2    4.41    1.38
   2  -7   3    2.06    1.03
   2   7   3    2.21    1.09
   2   7   3    0.47    0.87
  -2  -7  -3    1.36    1.15
   2  -7   4    6.70    1.93
   2   7   4    4.88    1.78
   2   7   4    6.00    1.45
  -2  -7  -4    7.34    1.98
  -2  -7  -4    6.42    1.69
   2  -7   5   -0.48    1.19
   2   7   5    1.76    0.75
  -2  -7  -5    2.95    1.35
  -2  -7  -5    2.89    1.08
   2  -7   6   10.09    2.27
   2   7   6    4.87    1.84
  -2  -7  -6    7.40    2.01
  -2  -7  -6    3.95    1.44
   2  -7   7   10.44    2.30
   2   7   7   14.52    2.96
  -2  -7  -7   11.23    2.43
  -2  -7  -7   13.44    2.36
   2  -7   8   24.40    3.30
   2   7   8   28.52    4.14
  -2  -7  -8   27.94    3.61
  -2  -7  -8   25.77    3.26
   2  -7   9    8.37    2.01
   2   7   9    8.80    2.56
  -2  -7  -9   10.20    2.43
  -2  -7  -9   10.35    2.29
   2  -7  10    0.74    1.04
   2   7  10   -1.28    1.00
  -2  -7 -10    1.19    1.32
  -2  -7 -10    2.40    1.32
   2  -7  11    2.99    1.65
   2   7  11    4.39    2.06
  -2  -7 -11    3.79    1.56
  -2  -7 -11    3.44    1.22
   2  -7  12   -1.51    1.32
   2   7  12    1.45    1.55
  -2  -7 -12   -0.31    0.99
  -2  -7 -12    0.53    1.16
   2   7  13    2.95    1.70
  -2   8  12    2.93    1.61
  -2  -8  12    2.03    1.08
   2  -8 -12    4.95    1.71
  -2   8  11    0.94    1.01
  -2  -8  11   -1.07    0.99
   2  -8 -11    2.09    1.38
  -2   8  10   -1.21    1.07
  -2  -8  10    0.24    0.76
   2  -8 -10   -0.71    1.46
  -2   8   9   13.85    2.78
  -2  -8   9   15.06    2.91
   2  -8  -9    7.95    1.87
  -2   8   8    5.01    1.76
  -2   8   8    6.19    2.23
  -2  -8   8    5.81    1.96
   2  -8  -8    5.39    1.96
  -2   8   7   11.38    2.38
  -2   8   7   12.87    2.78
  -2  -8   7   11.20    2.49
   2  -8  -7   15.95    2.89
  -2   8   6    3.40    1.56
  -2   8   6    2.19    1.03
  -2  -8   6    1.29    1.05
   2  -8  -6    0.43    1.20
  -2   8   5    0.71    0.68
  -2   8   5   -0.13    1.11
  -2   8   5   -0.05    0.68
  -2  -8   5    2.64    1.63
  -2   8   5   -0.26    1.15
   2  -8  -5    0.70    0.89
  -2   8   4    0.50    0.77
  -2   8   4    0.74    0.69
  -2  -8   4   -0.61    0.77
  -2   8   4    0.83    0.68
  -2   8   4    0.08    1.00
  -2   8   3    2.62    1.48
  -2  -8   3    1.44    1.11
  -2   8   3    1.73    0.96
  -2  -8   2   16.61    3.04
  -2   8   2   20.07    3.08
  -2   8   2   23.29    3.48
  -2  -8   1    2.98    1.58
  -2   8   1    4.76    1.77
  -2   8   1    1.71    0.95
  -2   8   0   -0.46    0.95
  -2  -8   0    0.82    1.13
  -2   8   0    0.98    0.88
   2   8   1   -0.17    0.84
  -2   8  -1    1.25    1.00
  -2  -8  -1    0.59    1.18
  -2   8  -1    2.74    1.37
   2   8   2    3.42    1.32
  -2   8  -2    3.06    1.59
  -2  -8  -2    1.32    1.48
   2   8   2    1.52    0.87
   2   8   3    5.09    1.87
  -2  -8  -3    3.96    1.53
   2   8   4    1.05    0.88
  -2  -8  -4   -0.57    1.27
   2  -8   4    3.23    1.63
   2   8   5    9.94    2.55
  -2  -8  -5    7.95    2.27
   2  -8   5    8.40    2.37
   2  -8   6    4.13    1.68
   2   8   6    3.49    1.72
  -2  -8  -6    2.16    0.97
  -2  -8  -6    0.08    1.09
   2  -8   7    6.21    1.99
   2   8   7    5.28    2.00
  -2  -8  -7    4.70    2.05
  -2  -8  -7    5.97    1.86
   2  -8   8   10.75    2.74
   2   8   8    9.29    2.71
  -2  -8  -8    8.99    2.35
  -2  -8  -8   10.12    2.29
   2   8   9    3.29    1.81
  -2  -8  -9    1.32    0.83
  -2  -8  -9    3.02    1.51
   2   8  10    0.70    1.29
  -2  -8 -10    2.04    1.69
  -2  -8 -11    2.63    1.53
  -2   9   4   -0.01    0.80
  -2   9   3    0.63    1.14
  -2   9   2    3.66    1.74
  -2   9   2    5.57    2.06
  -2   9   1   -0.01    0.82
  -2   9   1    0.76    0.79
  -2   9   0    4.88    1.94
  -2   9   0    3.64    1.81
  -2   9  -1    8.74    2.25
  -2   9  -1    8.27    2.41
  -2   9  -2    3.37    1.83
  -2   9  -2    3.36    1.51
   2   9   3    0.34    0.87
  -2   9  -3   -1.26    1.49
  -2   9  -3   -0.71    1.27
   2   9   4    1.47    1.26
   2   9   5    0.43    0.91
   2   9   6    1.40    0.86
  -3   0  23    4.39    1.93
  -3   0  22    0.62    1.16
  -3   0  21    3.93    1.78
  -3   0  20   -1.23    1.10
  -3   0  19    5.38    1.83
  -3   0  19    2.24    0.82
  -3   0  18    0.10    0.96
  -3   0  18   -0.71    0.78
  -3   0  17   38.29    3.83
  -3   0  17   32.19    2.75
  -3   0  17   33.10    2.57
  -3   0  16   -0.33    0.54
  -3   0  16   -0.21    0.51
   3   0 -15   44.28    2.88
  -3   0  15   65.89    4.67
  -3   0  15   57.58    3.42
  -3   0  15   54.55    3.09
   3   0 -14    0.16    0.38
  -3   0  14   -0.17    0.43
  -3   0  14   -0.77    0.55
  -3   0  14    0.66    0.77
  -3   0  13    6.85    1.02
   3   0 -13    5.01    0.90
  -3   0  13    5.25    0.96
  -3   0  13    7.17    1.54
   3   0 -12    0.41    0.44
  -3   0  12    0.43    0.34
  -3   0  12    0.09    0.58
  -3   0  12    0.10    0.37
   3   0 -11   29.81    1.96
  -3   0  11   33.67    2.84
  -3   0  11   32.04    2.04
  -3   0  11   32.05    1.97
   3   0 -10    0.06    0.31
  -3   0  10   -0.46    0.39
  -3   0  10    0.53    0.62
   3   0 -10   -0.14    0.32
  -3   0  10   -0.63    0.50
  -3   0   9  142.81    5.21
  -3   0   9  134.03    3.50
   3   0  -9  138.04    3.58
  -3   0   9  140.25    3.60
  -3   0   8   -0.41    0.35
   3   0  -8   -0.28    0.43
  -3   0   8    0.02    0.39
  -3   0   8   -0.01    0.63
   3   0  -8   -0.60    0.40
   3   0  -7   12.76    0.97
  -3   0   7   11.40    0.84
   3   0  -7   11.72    1.44
  -3   0   7   13.57    1.52
   3   0  -6    0.07    0.33
  -3   0   6   -0.07    0.59
   3   0  -6    0.44    0.52
   3   0  -6    0.88    0.43
  -3   0   6    0.09    0.25
  -3   0   5   61.56    2.69
   3   0  -5   58.61    2.73
  -3   0   5   57.80    1.91
   3   0  -5   58.73    1.89
   3   0  -4   -1.05    0.54
  -3   0   4    0.44    0.52
  -3   0   4    0.80    0.39
   3   0  -3   99.53    3.06
  -3   0   3  103.95    2.82
   3   0  -3   98.40    2.72
   3   0  -2   -0.16    0.33
  -3   0   2    0.55    0.49
   3   0  -2   -0.23    0.27
   3   0  -2    0.24    0.32
  -3   0   2    0.00    0.34
  -3   0   1  791.42    7.40
   3   0  -1  792.78    7.55
   3   0  -1  778.25    5.53
  -3   0   1  796.18    5.62
   3   0   0   -0.25    0.38
  -3   0   0   -0.35    0.37
   3   0   0    0.13    0.22
  -3   0   0    0.65    0.28
   3   0   1   12.38    1.16
  -3   0  -1   14.08    1.14
   3   0   1   14.00    1.04
  -3   0  -1   12.46    0.70
   3   0   2   -0.40    0.57
  -3   0  -2   -0.19    0.45
   3   0   2    0.52    0.47
  -3   0  -2    0.36    0.49
  -3   0  -3    4.53    0.84
   3   0   3    3.59    0.82
  -3   0  -3    4.45    0.69
  -3   0  -4   -0.55    0.63
   3   0   4   -1.13    0.63
  -3   0  -4    0.12    0.42
   3   0   4    1.04    0.61
   3   0   5   41.40    2.23
   3   0   5   40.48    2.63
   3   0   6    0.35    0.52
   3   0   6    0.37    0.67
   3   0   6   -0.68    0.49
   3   0   7   93.78    3.77
   3   0   7   93.18    4.02
   3   0   8    0.75    0.65
   3   0   8    0.08    0.52
   3   0   9   33.21    2.51
   3   0   9   34.59    2.63
   3   0  10   -0.28    0.56
   3   0  10   -0.77    0.61
   3   0  11    2.88    1.01
   3   0  11    5.26    1.35
   3   0  12   -1.32    0.72
   3   0  12   -0.75    1.00
   3   0  13   -0.43    0.61
   3   0  13    1.61    0.95
   3   0  14    1.13    0.99
   3   0  14    0.55    0.58
   3   0  15   31.92    3.29
   3   0  16    1.23    1.11
   3   0  17   -1.29    1.25
   3   0  18   -0.31    0.90
   3   0  19    0.56    1.04
   3   0  19   -0.19    1.12
   3   0  20   -1.00    0.93
   3   0  20    1.53    1.15
   3   0  21   10.28    2.49
   3   0  21    8.95    2.30
   3   0  22   -0.48    0.87
   3   0  22   -1.85    1.67
   3   0  23   20.11    3.59
  -3  -1  24    1.83    1.45
  -3   1  23    1.11    1.25
  -3  -1  23    2.52    1.55
  -3  -1  22    3.81    1.71
  -3   1  22    5.90    1.90
  -3   1  21    3.14    1.47
  -3  -1  21    3.89    1.57
  -3  -1  20    1.37    0.84
  -3  -1  20    1.24    1.21
  -3   1  20    0.29    0.91
  -3  -1  19   -0.04    0.57
  -3  -1  19   -0.58    0.66
  -3   1  19    1.30    0.95
  -3  -1  18    0.43    0.58
  -3   1  18    0.43    0.95
  -3  -1  18   -1.78    1.10
  -3   1  18   -0.65    0.63
  -3  -1  18   -0.27    0.82
  -3  -1  17    5.50    1.19
  -3   1  17    5.90    1.76
  -3  -1  17    8.92    1.99
  -3  -1  17    7.83    1.53
  -3   1  17    5.75    1.17
  -3  -1  16   64.07    4.63
  -3   1  16   59.90    4.74
  -3  -1  16   59.46    3.83
  -3   1  16   56.56    2.70
  -3  -1  16   58.23    3.76
  -3   1  15   81.60    5.31
  -3  -1  15   83.71    5.07
  -3  -1  15   72.63    4.09
  -3   1  15   74.59    2.97
  -3  -1  15   80.60    4.23
  -3  -1  14   23.39    2.53
  -3   1  14   21.20    2.71
   3  -1 -14   15.80    1.19
  -3  -1  14   18.98    1.97
  -3  -1  14   17.00    0.93
  -3  -1  14   18.69    2.00
  -3   1  14   18.88    1.42
  -3   1  13    0.08    0.28
  -3  -1  13   -0.82    0.69
   3  -1 -13    0.01    0.25
  -3   1  13    0.22    0.22
  -3  -1  13    0.05    0.51
  -3   1  13    0.36    0.67
  -3  -1  13   -0.93    0.59
  -3  -1  12    1.84    0.63
  -3   1  12    2.63    0.53
  -3  -1  12    2.38    0.85
  -3   1  12    1.90    0.45
   3  -1 -12    2.15    0.41
  -3   1  12    1.30    0.99
  -3  -1  12    3.20    0.98
  -3  -1  11    4.53    0.98
  -3   1  11    4.14    0.58
  -3  -1  11    3.49    0.90
  -3   1  11    3.89    0.62
   3  -1 -11    5.29    0.58
  -3   1  11    5.13    1.30
  -3  -1  11    5.66    1.23
  -3  -1  10    0.47    0.41
  -3   1  10   -0.10    0.24
  -3   1  10    3.42    1.09
  -3  -1  10    2.51    1.03
   3  -1 -10    0.49    0.19
  -3  -1  10    0.64    0.37
  -3   1   9   94.18    4.38
  -3  -1   9   97.18    4.23
  -3  -1   9   90.79    3.45
   3   1  -9   91.41    3.71
  -3  -1   9   91.88    3.60
  -3  -1   8   46.13    2.78
  -3   1   8   42.89    2.85
   3   1  -8   40.82    2.79
   3   1  -8   40.17    2.38
   3   1  -8   44.76    2.30
  -3  -1   8   43.01    2.40
  -3  -1   7    3.76    0.80
  -3  -1   7    2.12    0.66
   3  -1  -7    2.63    0.90
   3   1  -7    1.93    0.65
  -3   1   7    2.36    0.84
   3   1  -7    2.84    0.70
   3   1  -7    2.89    0.66
   3  -1  -7    3.57    0.97
   3  -1  -6   88.63    3.69
   3   1  -6   90.54    3.71
  -3   1   6   97.65    3.73
   3   1  -6   87.68    3.29
   3   1  -6   94.08    3.01
   3  -1  -6   91.66    3.42
   3   1  -6   94.97    3.37
  -3   1   5   91.56    3.42
   3   1  -5   92.73    3.55
   3  -1  -5   84.48    3.34
   3   1  -5   90.24    2.79
   3   1  -5   87.90    3.17
   3  -1  -5   92.48    3.55
   3  -1  -5   93.40    3.24
   3   1  -5   89.92    3.15
  -3   1   4    2.83    0.74
   3  -1  -4    4.29    0.77
  -3  -1   4    2.94    0.47
   3   1  -4    3.88    0.73
  -3  -1   4    3.97    0.81
   3  -1  -4    3.79    0.79
  -3   1   4    5.73    0.96
   3  -1  -4    2.77    0.70
   3   1  -4    3.40    0.69
  -3   1   4    5.16    0.96
   3  -1  -3    9.32    0.65
   3   1  -3    8.21    0.66
  -3  -1   3    8.66    0.63
  -3   1   3    4.64    0.77
   3  -1  -3    7.41    0.92
  -3   1   3    8.84    0.93
  -3  -1   3    7.88    1.02
  -3   1   3    9.61    0.63
  -3   1   3    8.56    1.00
  -3   1   3    7.20    0.92
   3  -1  -3    9.78    1.07
   3  -1  -3    6.69    0.95
   3  -1  -2  204.09    3.32
   3  -1  -2  199.44    4.57
  -3   1   2  205.92    4.55
  -3  -1   2  207.74    3.08
   3   1  -2  205.55    3.16
  -3   1   2  208.43    3.81
   3  -1  -2  204.14    3.77
   3  -1  -2  206.02    3.15
   3  -1  -2  207.95    4.54
  -3  -1   2  206.61    4.45
  -3   1   2  198.67    3.09
  -3   1   2  208.31    4.28
   3  -1  -2  205.51    4.21
  -3   1   2  199.03    4.32
  -3  -1   1  468.63    5.07
   3   1  -1  467.41    5.22
  -3   1   1  469.89    6.67
   3  -1  -1  474.74    6.93
   3  -1  -1  472.01    5.65
   3  -1  -1  467.88    4.96
  -3   1   1  468.56    4.98
   3  -1  -1  473.01    5.30
   3  -1  -1  473.70    6.83
  -3   1   1  469.00    6.28
   3  -1  -1  470.40    6.17
   3  -1   0 1051.01   10.12
   3  -1   0 1059.82    9.33
   3   1   0 1017.90    8.67
  -3  -1   0 1033.64    8.43
  -3   1   0 1064.30   10.03
   3  -1   0 1033.68    6.15
   3  -1   0 1062.00    8.94
   3  -1   0 1036.35   10.20
  -3   1   0 1047.01    9.80
  -3   1   0 1050.13    9.22
   3  -1   0 1036.81    9.14
   3   1   1   20.74    1.41
   3  -1   1   19.46    1.52
  -3   1  -1   20.63    1.44
   3  -1   1   19.66    1.41
   3  -1   1   20.20    1.40
  -3   1  -1   19.60    1.45
   3  -1   1   18.04    1.28
  -3   1  -1   19.07    1.37
   3   1   2    2.40    0.74
   3  -1   2    1.67    0.45
   3  -1   2    2.27    0.66
  -3   1  -2    2.60    0.60
  -3   1  -2    1.61    0.61
  -3   1  -2    3.72    0.76
  -3  -1  -2    2.29    0.32
   3  -1   3   38.91    2.30
  -3   1  -3   38.42    2.17
   3  -1   3   36.62    2.19
   3   1   3   35.47    2.20
   3   1   3   35.58    1.16
   3  -1   3   39.11    1.33
   3  -1   4   36.98    2.35
   3   1   4   32.50    2.29
  -3   1  -4   35.72    2.19
   3  -1   4   35.14    2.30
   3  -1   4   34.88    1.49
  -3   1  -5  117.85    4.10
   3  -1   5  119.75    4.40
   3   1   5  113.09    4.43
   3  -1   5  124.70    4.44
   3  -1   5  123.88    3.12
   3   1   5  125.49    4.43
  -3   1  -6   23.96    2.00
   3  -1   6   23.29    2.07
   3  -1   6   25.07    2.15
  -3  -1  -6   24.46    1.03
   3  -1   6   22.72    1.46
   3   1   6   22.44    2.07
   3  -1   7  204.77    6.25
  -3  -1  -7  207.38    3.25
   3  -1   7  202.24    4.78
   3   1   7  201.18    6.19
  -3   1  -7  199.31    5.10
   3  -1   8    2.20    0.91
   3  -1   8    2.38    0.64
   3   1   8    0.43    0.61
  -3   1  -8    1.05    0.54
   3  -1   9    1.15    0.65
  -3   1  -9    1.81    0.50
   3  -1   9    3.07    0.78
   3   1   9    2.17    0.74
   3  -1  10   60.82    3.89
   3   1  10   65.41    3.77
  -3   1 -10   57.81    2.22
   3   1  10   62.94    3.96
   3  -1  10   65.80    3.38
   3   1  11   41.41    3.08
  -3   1 -11   32.60    1.57
   3   1  11   37.09    3.19
   3  -1  11   40.68    2.83
   3   1  12   37.88    3.04
   3   1  12   37.73    3.32
   3  -1  12   37.33    2.85
  -3  -1 -12   35.24    1.48
  -3   1 -12   32.19    1.41
   3  -1  12   36.65    3.29
   3   1  13   -0.50    0.70
   3   1  13    0.53    0.90
   3  -1  13    0.78    0.66
  -3  -1 -13    0.14    0.13
   3  -1  13   -1.12    0.83
   3  -1  14   -0.45    1.04
   3   1  14   -1.05    1.06
   3   1  14    0.53    0.65
   3  -1  14   -0.21    0.69
   3   1  15   -0.29    0.93
   3  -1  15    1.12    0.67
   3   1  15    1.18    0.80
   3  -1  15    1.13    0.93
   3   1  16   19.07    2.49
   3  -1  16   24.23    3.21
   3  -1  16   26.29    2.93
   3   1  16   22.00    3.12
   3   1  17    8.27    1.72
   3  -1  17    8.49    1.75
   3   1  17   11.81    2.29
   3  -1  17    8.79    2.11
   3   1  18   20.08    3.13
   3  -1  18   24.61    3.15
   3  -1  18   24.60    3.46
   3   1  19   10.64    2.53
   3  -1  19    9.14    2.22
   3  -1  19    4.72    1.73
   3   1  20    1.50    1.48
   3  -1  20    2.33    1.35
   3   1  21    0.90    1.31
   3  -1  21   -0.16    0.79
   3   1  22   -0.05    1.11
   3  -1  22    1.00    0.91
  -3  -2  23    0.61    0.89
  -3  -2  22    0.76    1.35
  -3   2  22    0.60    0.96
   3  -2 -22   -1.50    1.78
  -3   2  21    0.92    1.24
  -3  -2  21   -0.78    1.03
   3  -2 -21   -0.64    1.50
  -3  -2  20    2.79    1.21
  -3   2  20    1.65    1.26
  -3  -2  20    0.93    0.89
  -3  -2  20    0.19    0.68
   3  -2 -20    1.09    1.32
  -3  -2  19    0.02    0.74
  -3   2  19   -0.61    0.83
  -3  -2  19   -0.41    1.09
  -3  -2  19    0.34    0.59
   3  -2 -19   -1.14    1.41
  -3  -2  18    0.91    0.68
  -3   2  18    2.58    1.20
  -3  -2  18    2.92    1.47
  -3  -2  18    2.79    1.12
   3  -2 -18    4.75    1.91
  -3  -2  17    2.54    1.07
  -3  -2  17    3.92    1.21
  -3   2  17    5.31    1.79
  -3  -2  17    3.12    1.04
   3  -2 -17    3.08    1.40
  -3  -2  16    4.94    1.38
  -3   2  16    4.51    1.49
  -3  -2  16    6.59    1.34
  -3  -2  16    6.94    1.50
   3  -2 -16    6.86    1.62
  -3  -2  15    2.04    1.16
  -3   2  15    0.91    1.10
  -3  -2  15    0.35    0.70
  -3  -2  15    0.40    0.26
  -3  -2  15    1.19    0.96
   3  -2 -15    1.13    0.94
  -3   2  14   -0.11    0.15
  -3  -2  14   -0.08    0.61
  -3   2  14    0.39    0.96
  -3  -2  14    0.79    0.63
  -3  -2  14    0.05    0.41
  -3  -2  14   -0.75    0.58
   3  -2 -14   -1.16    0.85
  -3  -2  13    4.34    1.04
  -3   2  13    5.13    1.31
  -3  -2  13    6.20    0.90
  -3   2  13    4.68    0.84
  -3  -2  13    4.47    1.01
   3  -2 -13    6.62    1.57
  -3  -2  12    8.06    1.47
  -3   2  12    8.99    1.74
  -3   2  12    5.71    0.89
   3  -2 -12   10.28    1.54
  -3  -2  11    1.61    0.72
  -3   2  11    1.31    1.08
  -3   2  11    2.20    0.65
   3  -2 -11    3.13    1.15
  -3  -2  10   -0.09    0.81
  -3   2  10    0.98    0.82
  -3   2  10   -0.09    0.45
   3  -2 -10    1.74    0.93
  -3   2   9   25.33    2.43
   3   2  -9   24.59    2.10
  -3   2   9   22.50    1.78
  -3  -2   9   29.94    2.39
   3  -2  -9   28.89    2.44
  -3   2   8  207.10    6.47
  -3   2   8  190.32    5.18
   3   2  -8  201.56    5.94
  -3  -2   8  213.89    6.14
   3  -2  -8  203.63    6.12
  -3  -2   7    0.39    0.78
   3   2  -7   -0.11    0.55
   3   2  -7   -0.50    0.47
  -3   2   7    0.05    0.53
   3   2  -7    1.06    0.74
   3   2  -7    0.64    0.44
  -3   2   7   -0.05    0.36
   3  -2  -7    0.24    0.65
   3   2  -6    5.66    1.18
   3  -2  -6    7.71    1.26
  -3   2   6    7.09    1.17
   3   2  -6    5.24    1.03
   3   2  -6    7.70    1.18
   3   2  -6    6.23    1.12
  -3   2   6    4.93    0.81
   3  -2  -6    8.04    1.28
  -3  -2   6    7.64    1.17
   3   2  -5    2.34    0.75
   3  -2  -5    2.79    0.40
  -3   2   5    2.76    0.40
  -3   2   5    2.01    0.67
   3  -2  -5    3.07    0.72
   3   2  -5    2.61    0.76
   3  -2  -5    2.17    0.80
  -3   2   5    2.14    0.77
   3  -2  -5    3.29    0.91
   3  -2  -5    3.22    1.01
  -3   2   5    3.92    0.96
   3   2  -4   -0.04    0.55
   3  -2  -4    0.34    0.31
  -3   2   4   -0.32    0.29
  -3   2   4   -0.45    0.56
   3  -2  -4   -0.12    0.59
   3   2  -4    0.22    0.60
   3  -2  -4    0.90    0.57
  -3   2   4    0.89    0.58
   3  -2  -4    1.33    0.79
  -3   2   4   -0.47    0.67
   3   2  -3    4.58    1.01
  -3   2   3    3.40    0.55
  -3   2   3    2.13    0.66
  -3   2   3    2.56    0.63
   3  -2  -3    3.11    0.72
  -3  -2   3    4.44    0.96
   3  -2  -3    3.51    0.69
   3   2  -3    3.36    0.77
  -3   2   3    4.03    0.97
   3  -2  -3    4.48    0.87
  -3   2   3    2.77    0.80
   3   2  -2    2.74    0.41
  -3   2   2    2.30    0.67
  -3   2   2    2.93    0.79
  -3   2   2    3.46    0.59
   3  -2  -2    2.79    0.64
   3  -2  -2    2.29    0.75
  -3  -2   2    2.25    0.65
  -3   2   2    1.68    0.53
  -3   2   2    1.70    0.54
   3   2  -2    0.85    0.46
   3  -2  -2    2.26    0.74
  -3   2   2    3.17    0.88
   3  -2  -1  102.61    3.75
  -3   2   1  107.47    3.39
  -3   2   1  107.17    3.73
   3   2  -1  105.75    2.57
  -3   2   1  111.44    2.68
   3  -2  -1  105.65    2.70
  -3   2   1  109.19    3.70
  -3   2   1  107.69    3.46
  -3  -2   1  101.45    3.72
  -3   2   1  107.95    3.88
   3  -2  -1  110.48    3.76
   3   2  -1  108.16    2.90
  -3   2   0  625.42    8.61
   3   2   0  610.18    7.07
   3  -2   0  600.98    8.87
  -3   2   0  620.15    8.67
  -3   2   0  625.34    5.22
   3  -2   0  614.01    5.27
   3  -2   0  622.74    8.47
  -3   2   0  607.17    8.81
  -3   2   0  607.05    8.58
  -3  -2   0  639.65    8.84
  -3   2   0  598.26    9.02
   3  -2   0  618.84    8.94
   3   2   0  622.05    6.59
  -3   2  -1   40.41    2.40
  -3   2  -1   41.37    2.24
   3  -2   1   38.06    2.26
   3  -2   1   42.32    2.35
  -3   2  -1   40.86    2.38
  -3   2  -1   38.49    2.35
  -3   2  -1   38.05    2.33
   3  -2   1   36.54    2.23
  -3  -2  -1   39.47    1.47
   3   2   1   38.16    1.59
  -3  -2  -1   38.39    1.59
  -3   2  -2   16.98    1.61
  -3   2  -2   17.79    1.56
   3  -2   2   16.32    1.57
  -3   2  -2   16.06    1.59
   3  -2   2   15.93    1.60
  -3  -2  -2   16.33    1.10
  -3   2  -2   16.56    1.58
   3   2   2   18.30    1.13
  -3   2  -3    6.73    0.98
   3  -2   3    8.85    1.17
  -3   2  -3    8.74    1.27
   3  -2   3    7.31    1.14
  -3   2  -3    8.25    1.30
   3   2   3    7.54    0.83
  -3  -2  -3    8.59    0.89
  -3   2  -3    8.65    1.25
  -3   2  -4    7.07    1.05
   3  -2   4    6.85    1.09
   3  -2   4    8.07    1.41
  -3   2  -4    8.95    1.13
  -3  -2  -4    9.15    0.98
  -3   2  -5    2.76    0.60
   3  -2   5    2.09    0.45
   3  -2   5    3.47    0.41
  -3   2  -5    2.99    0.41
   3  -2   5    3.66    1.10
  -3   2  -5    3.87    0.83
  -3  -2  -5    2.56    0.63
  -3   2  -6    3.64    0.87
   3  -2   6    3.96    0.97
   3   2   6    2.56    0.85
   3  -2   6    3.36    0.49
  -3   2  -6    3.27    0.55
  -3   2  -6    1.89    0.58
   3  -2   6    0.95    0.76
  -3  -2  -6    2.09    0.67
  -3   2  -7   19.22    1.96
   3  -2   7   19.07    1.28
   3   2   7   22.12    2.29
  -3   2  -7   20.13    1.41
  -3   2  -7   18.83    1.62
   3  -2   7   20.69    2.17
  -3  -2  -7   19.99    1.69
   3   2   8    9.52    1.62
  -3   2  -8    8.21    1.02
   3  -2   8    8.61    0.97
   3  -2   8    7.41    1.38
  -3   2  -8    7.50    1.03
  -3  -2  -8    8.10    1.10
  -3   2  -9    5.14    0.86
   3   2   9    7.48    1.44
   3  -2   9    5.56    0.91
   3  -2   9    5.56    1.38
  -3   2  -9    5.42    0.97
  -3  -2  -9    6.70    1.12
   3   2  10   -0.91    0.90
   3  -2  10    0.68    0.57
  -3   2 -10   -0.63    0.37
   3  -2  10   -1.25    0.85
  -3   2 -10    0.03    0.42
  -3  -2 -10   -1.48    0.92
  -3   2 -11   -0.47    0.52
   3   2  11   -0.09    0.70
   3  -2  11    0.27    0.46
  -3  -2 -11    0.14    0.36
   3  -2  11   -0.11    0.77
  -3   2 -11    0.51    0.48
  -3  -2 -11   -0.51    0.55
   3  -2  12    0.31    0.47
   3   2  12    1.05    1.02
   3  -2  12    0.25    0.70
  -3  -2 -12    0.15    0.35
  -3  -2 -12    1.55    0.81
   3   2  13    0.24    0.55
   3  -2  13   -0.16    0.78
  -3  -2 -13   -0.36    0.41
   3   2  13   -0.73    0.66
   3  -2  13    0.33    0.58
   3   2  14    7.18    1.39
   3  -2  14    4.83    1.53
   3   2  14    3.29    1.29
   3  -2  14    4.91    1.12
   3   2  15   20.74    2.50
   3  -2  15   19.97    2.24
   3   2  15   20.04    3.08
   3  -2  15   18.44    2.74
   3   2  16   19.81    2.42
   3  -2  16   19.87    2.40
   3   2  16   22.04    3.17
   3  -2  16   23.90    3.20
  -3  -2 -16   19.11    2.70
   3   2  17    1.30    0.72
   3   2  17    0.04    0.93
   3  -2  17    1.02    0.83
   3  -2  17    1.65    1.23
  -3  -2 -17    0.06    0.99
   3   2  18   -1.19    1.32
   3  -2  18   -0.15    1.18
  -3  -2 -18    1.60    1.13
   3   2  19    5.89    2.14
   3  -2  19    8.92    2.21
  -3  -2 -19    7.46    1.92
   3   2  20    2.73    1.57
   3  -2  20    1.08    1.18
  -3  -2 -20    0.18    1.00
   3   2  21    0.61    1.17
   3  -2  21   -1.00    1.35
  -3  -2 -21   -0.11    1.36
  -3  -2 -22    2.48    1.50
   3  -3 -22    2.68    1.68
  -3   3  21    1.97    1.60
  -3  -3  21   -0.35    0.61
   3  -3 -21    3.25    1.63
  -3   3  20    4.82    1.83
  -3  -3  20    5.75    1.68
   3  -3 -20    3.12    1.59
  -3   3  19    0.14    0.96
  -3  -3  19    0.56    0.77
   3  -3 -19   -0.61    0.98
  -3   3  18    1.83    1.26
  -3  -3  18    1.42    1.16
   3  -3 -18    0.53    0.99
  -3   3  17    6.84    1.92
  -3  -3  17    5.97    1.64
   3  -3 -17    8.07    2.10
  -3   3  16    2.22    1.41
  -3  -3  16   -0.67    0.71
   3  -3 -16    0.80    0.91
  -3   3  15   39.95    4.01
  -3  -3  15   33.65    2.33
   3  -3 -15   40.30    3.79
  -3  -3  15   39.29    3.62
  -3  -3  14    6.74    1.59
  -3   3  14    7.85    1.80
  -3  -3  14    8.15    1.22
   3  -3 -14    8.93    1.88
  -3  -3  13    3.90    0.82
  -3  -3  13    8.24    1.80
  -3   3  13    7.53    1.68
  -3  -3  13    6.87    1.13
   3  -3 -13   10.06    2.15
  -3  -3  12    1.44    0.44
  -3  -3  12    1.53    0.92
  -3   3  12    1.08    0.70
  -3  -3  12    0.27    0.40
   3  -3 -12    0.33    0.64
  -3  -3  11    7.92    0.95
  -3  -3  11   11.34    1.74
  -3   3  11   10.29    1.80
  -3  -3  11    9.77    1.29
   3  -3 -11   10.04    1.73
  -3  -3  10    9.76    1.61
  -3  -3  10    5.67    0.72
  -3   3  10    7.34    1.63
   3  -3 -10    5.04    0.92
   3  -3 -10    6.25    1.44
  -3  -3   9   10.83    0.81
  -3  -3   9    9.50    1.52
  -3   3   9   12.50    1.88
   3  -3  -9    9.43    1.27
   3  -3  -9   10.45    1.65
  -3   3   8   26.55    2.53
   3  -3  -8   22.05    1.94
   3  -3  -8   28.63    2.62
  -3  -3   8   26.94    2.53
  -3   3   7   65.69    3.74
  -3   3   7   62.30    1.99
   3  -3  -7   60.57    3.14
  -3  -3   7   70.74    3.91
   3  -3  -7   66.46    3.81
  -3   3   6    1.55    0.70
  -3   3   6    0.85    0.37
   3  -3  -6    1.13    0.59
   3  -3  -6    1.39    0.68
   3  -3  -5    0.44    0.45
  -3   3   5    1.59    0.67
   3  -3  -5    0.12    0.50
  -3   3   5    0.47    0.57
   3  -3  -5    1.12    0.76
   3  -3  -4    0.46    0.37
  -3   3   4    0.35    0.52
   3  -3  -4    1.31    0.69
  -3   3   4    0.18    0.51
   3  -3  -4    0.47    0.55
  -3   3   4    2.68    0.96
   3  -3  -3    2.70    0.72
  -3   3   3    1.98    0.68
  -3   3   3    1.94    0.69
   3  -3  -3    2.51    0.65
  -3   3   3    4.09    0.99
  -3   3   3    1.53    0.80
   3  -3  -3    2.62    0.85
   3  -3  -2    5.15    0.92
  -3   3   2    5.94    1.08
  -3   3   2    5.15    0.75
  -3   3   2    5.24    1.10
  -3   3   2    5.94    1.07
   3   3  -2    4.21    0.76
   3  -3  -2    5.28    1.07
  -3   3   1   87.63    3.75
  -3   3   1   90.30    2.94
  -3  -3   1   80.42    3.75
  -3   3   1   82.23    3.78
  -3   3   1   89.63    3.93
   3   3  -1   84.66    3.33
   3  -3  -1   80.81    3.83
  -3   3   0   64.98    3.14
  -3   3   0   65.08    2.25
  -3  -3   0   65.36    3.37
  -3   3   0   67.23    3.54
  -3   3   0   68.55    3.48
   3  -3   0   68.91    3.49
   3   3   0   69.17    2.93
   3   3   0   69.69    2.44
  -3   3  -1    3.07    1.01
  -3   3  -1    1.65    0.36
   3  -3   1    0.70    0.52
  -3   3  -1    0.65    0.47
  -3  -3  -1    1.56    0.70
   3  -3   1    0.94    0.68
   3   3   1    0.68    0.32
  -3  -3  -1    1.35    0.55
  -3   3  -2   11.19    1.32
  -3   3  -2    9.92    0.63
   3  -3   2   10.20    1.34
  -3  -3  -2    9.70    1.26
   3   3   2    8.96    1.06
  -3  -3  -2    9.95    1.10
  -3   3  -3   65.33    3.20
   3  -3   3   61.72    3.21
   3  -3   3   62.38    3.50
  -3  -3  -3   61.37    3.13
   3   3   3   62.22    2.73
  -3  -3  -3   58.34    2.59
  -3  -3  -3   61.25    2.70
  -3   3  -4    8.21    1.17
   3  -3   4    8.94    1.30
   3  -3   4    9.64    1.38
  -3  -3  -4    9.49    1.26
  -3  -3  -4    7.95    1.04
   3   3   4    8.73    1.12
  -3  -3  -4    9.55    1.13
  -3   3  -5    1.09    0.61
   3  -3   5    1.25    0.70
   3  -3   5    0.60    0.61
   3   3   5    1.02    0.22
  -3  -3  -5    0.07    0.46
   3   3   5    0.75    0.51
  -3  -3  -5    0.45    0.38
  -3   3  -6    1.18    0.58
  -3   3  -6    0.42    0.23
   3   3   6    0.31    0.69
   3  -3   6    1.17    0.77
  -3  -3  -6    0.21    0.51
  -3   3  -7   10.06    1.45
   3   3   7   11.19    1.92
  -3   3  -7    9.84    0.86
   3  -3   7   12.26    1.90
  -3  -3  -7   12.32    1.45
  -3   3  -8   -0.03    0.50
  -3   3  -8    0.43    0.34
   3   3   8    0.79    0.82
   3  -3   8   -0.06    0.73
  -3  -3  -8    0.94    0.69
  -3   3  -9   22.08    2.27
  -3   3  -9   18.03    1.49
   3   3   9   23.41    2.67
  -3  -3  -9   23.17    2.08
   3  -3   9   24.45    2.71
  -3  -3  -9   24.31    2.32
  -3   3 -10   11.74    1.33
   3   3  10   14.32    2.29
   3  -3  10   15.80    2.32
  -3  -3 -10   16.97    1.77
  -3  -3 -10   13.31    1.76
   3   3  11   34.76    3.53
  -3   3 -11   28.70    2.29
  -3  -3 -11   41.16    2.76
   3  -3  11   41.25    3.71
  -3  -3 -11   37.16    2.93
   3   3  12    0.56    1.09
   3  -3  12    2.16    1.53
  -3  -3 -12   -0.37    0.46
  -3  -3 -12   -0.17    0.65
   3   3  13    3.93    1.33
   3  -3  13    5.99    1.08
  -3  -3 -13    6.90    1.10
   3  -3  13    3.96    1.58
  -3  -3 -13    7.04    1.52
   3  -3  14   -0.06    0.51
   3   3  14    3.12    1.19
   3  -3  14    0.80    1.18
  -3  -3 -14    1.43    1.15
   3   3  15   11.02    1.82
   3   3  15    8.77    2.14
   3  -3  15   12.25    2.43
  -3  -3 -15   12.87    2.24
   3   3  16    3.40    1.50
   3  -3  16    7.53    2.00
  -3  -3 -16    7.89    1.79
   3   3  17    2.15    1.55
   3  -3  17    1.06    1.18
  -3  -3 -17    0.87    0.90
   3   3  18    3.02    1.82
   3  -3  18    0.20    0.89
  -3  -3 -18    0.47    1.03
   3   3  19    2.12    1.45
   3  -3  19    1.93    1.19
  -3  -3 -19    1.11    1.23
   3   3  20    4.00    2.06
   3  -3  20    4.66    1.74
  -3  -3 -20    2.44    1.36
  -3  -4  22    2.07    0.86
  -3  -4  21    0.26    0.97
   3  -4 -21   -0.21    1.38
  -3   4  20    3.93    1.67
  -3  -4  20    3.39    1.48
   3  -4 -20    5.52    2.06
  -3   4  19    7.64    2.20
  -3  -4  19    6.85    1.84
   3  -4 -19    8.61    2.27
  -3   4  18    2.46    1.34
  -3  -4  18    6.90    1.92
   3  -4 -18    3.97    1.61
  -3   4  17   -0.34    0.80
  -3  -4  17    0.08    0.80
   3  -4 -17    2.34    1.38
  -3   4  16    2.71    1.17
  -3  -4  16    3.27    1.50
   3  -4 -16    1.11    1.08
  -3   4  15    0.16    0.73
  -3  -4  15    0.01    0.43
   3  -4 -15   -0.53    1.13
  -3   4  14   -0.04    0.77
  -3  -4  14    0.15    0.50
   3  -4 -14    0.50    1.04
  -3  -4  13    5.00    1.36
  -3   4  13    4.28    1.70
  -3  -4  13    3.55    0.91
   3  -4 -13    5.48    1.64
  -3  -4  12   10.37    1.91
  -3   4  12    9.65    1.87
  -3  -4  12   10.53    1.64
   3  -4 -12   12.38    2.04
  -3  -4  11    9.72    0.70
  -3  -4  11   11.96    2.10
  -3   4  11   12.01    1.99
  -3  -4  11   13.34    1.86
   3  -4 -11   13.22    2.13
  -3  -4  10   -0.02    0.69
  -3   4  10    0.68    0.96
  -3  -4  10    1.08    0.61
   3  -4 -10    0.32    0.88
  -3  -4   9    8.96    1.85
  -3   4   9    7.82    1.60
  -3  -4   9    6.62    1.34
   3  -4  -9    8.03    1.64
  -3   4   8    0.51    0.70
  -3  -4   8    0.57    0.68
  -3  -4   8   -1.16    0.95
   3  -4  -8    0.83    0.99
  -3   4   7   38.05    3.07
  -3  -4   7   38.21    2.95
  -3   4   7   32.19    1.98
   3  -4  -7   41.39    3.33
  -3   4   6    2.23    0.80
  -3   4   6    2.47    0.69
   3  -4  -6    1.98    0.97
  -3   4   6    2.60    1.04
  -3   4   5   -0.11    0.49
  -3   4   5    0.81    0.53
  -3   4   5    1.06    0.60
  -3   4   5    0.23    0.72
   3  -4  -5    1.62    0.89
   3  -4  -4    6.43    1.02
  -3   4   4    7.64    1.28
  -3   4   4    6.65    1.21
   3  -4  -4    7.92    1.59
  -3   4   4    8.21    1.66
   3  -4  -3   10.22    1.34
   3   4  -3    9.25    0.76
  -3   4   3   10.56    1.64
  -3   4   3   10.95    1.44
  -3   4   3   13.42    1.71
  -3   4   3   11.07    1.67
   3  -4  -3   11.21    1.75
  -3   4   2   52.66    3.37
  -3   4   2   52.25    2.87
  -3   4   2   53.05    3.41
   3  -4  -2   51.54    3.51
   3  -4  -2   51.25    2.98
   3  -4  -1   16.49    1.81
  -3   4   1   21.21    2.13
  -3   4   1   16.88    1.52
  -3   4   1   18.00    2.11
   3   4  -1   19.26    1.59
   3  -4  -1   19.39    2.20
   3  -4   0    3.87    1.07
  -3   4   0    3.06    0.90
  -3   4   0    1.87    0.61
  -3   4   0    3.85    1.25
   3   4   0    3.58    0.71
   3  -4   0    1.92    0.86
  -3   4  -1   20.80    1.94
  -3   4  -1   23.10    1.54
  -3  -4  -1   19.56    2.10
  -3  -4  -1   21.96    1.90
   3   4   1   17.98    1.82
   3  -4   1   24.71    2.31
   3   4   1   24.40    1.88
  -3   4  -2   20.99    1.96
  -3   4  -2   20.24    1.32
  -3  -4  -2   19.05    1.95
  -3  -4  -2   19.16    1.79
   3   4   2   16.56    1.70
  -3   4  -3   13.72    1.68
  -3   4  -3   13.97    0.98
  -3  -4  -3   13.86    1.63
   3   4   3   10.91    1.39
  -3  -4  -3   14.59    1.56
  -3   4  -4   11.65    1.54
  -3   4  -4   10.03    0.74
  -3  -4  -4   12.48    1.62
  -3  -4  -4   12.61    1.47
  -3  -4  -4    8.52    1.25
  -3   4  -5   21.75    2.08
  -3   4  -5   20.33    0.99
  -3  -4  -5   19.86    2.03
   3   4   5   21.75    1.42
  -3  -4  -5   21.61    2.04
  -3   4  -6    5.70    1.12
   3   4   6    5.57    1.70
  -3   4  -6    4.99    0.51
   3   4   6    5.16    0.61
  -3  -4  -6    6.36    1.10
  -3  -4  -6    6.51    1.43
  -3  -4  -6    4.68    1.16
  -3   4  -7   33.34    2.64
  -3   4  -7   27.26    1.29
   3   4   7   32.21    3.32
  -3  -4  -7   34.92    2.67
   3  -4   7   29.87    3.04
  -3  -4  -7   35.42    2.97
  -3  -4  -7   32.27    2.61
  -3   4  -8   35.67    2.81
   3   4   8   35.91    3.73
  -3   4  -8   28.76    1.49
  -3  -4  -8   34.67    2.62
   3  -4   8   35.65    3.35
  -3  -4  -8   38.75    3.15
  -3  -4  -8   36.36    2.89
  -3   4  -9    1.92    0.70
  -3   4  -9    1.46    0.47
   3   4   9    3.49    1.75
   3  -4   9    3.71    1.41
  -3  -4  -9    1.08    0.53
  -3  -4  -9    1.23    0.67
  -3  -4  -9    1.74    0.84
   3   4  10    4.92    1.60
  -3  -4 -10    4.99    1.07
  -3  -4 -10    4.35    1.12
   3  -4  10    2.45    0.76
  -3  -4 -10    4.37    1.31
   3   4  11    3.73    1.38
   3  -4  11    5.45    1.69
  -3  -4 -11    6.49    1.36
  -3  -4 -11    6.59    1.35
  -3  -4 -11    6.59    1.32
   3   4  12    1.05    1.39
  -3  -4 -12    0.83    0.48
   3  -4  12    3.61    1.19
  -3  -4 -12    3.11    0.98
  -3  -4 -12    1.49    0.97
   3   4  13    4.04    1.48
  -3  -4 -13    6.56    1.37
   3  -4  13    6.77    1.65
  -3  -4 -13    6.39    1.22
  -3  -4 -13    4.84    1.24
   3   4  14    1.57    1.41
   3  -4  14    2.48    1.42
  -3  -4 -14    0.65    0.98
   3   4  15    1.57    1.12
   3  -4  15    1.04    0.94
  -3  -4 -15    1.11    1.15
   3   4  16    6.50    2.19
   3  -4  16    6.21    1.91
  -3  -4 -16    7.04    1.74
   3   4  17    4.73    1.98
   3  -4  17    1.66    1.25
  -3  -4 -17    1.39    0.80
   3   4  18    0.42    1.04
   3  -4  18   -0.44    1.21
  -3  -4 -18    1.60    0.95
   3  -4  19    0.48    1.13
   3  -4  19    0.12    1.12
  -3  -5  20    3.82    1.63
  -3  -5  19   -1.76    1.24
   3  -5 -19   -0.02    1.26
  -3   5  18    1.56    1.53
  -3  -5  18    0.17    0.88
   3  -5 -18    0.40    1.22
  -3   5  17    0.47    0.80
  -3  -5  17    3.53    1.64
   3  -5 -17    1.45    0.96
  -3   5  16    0.54    1.14
  -3  -5  16   -0.62    0.96
   3  -5 -16    0.23    1.01
  -3  -5  15   -0.24    1.06
  -3   5  15    2.11    1.40
  -3  -5  15    0.10    0.64
   3  -5 -15    0.98    1.22
  -3  -5  14    1.32    1.17
  -3   5  14    1.96    0.99
  -3  -5  14    2.59    1.18
   3  -5 -14    0.38    1.24
  -3  -5  13    4.18    1.54
  -3   5  13    3.74    1.37
  -3  -5  13    1.54    0.78
   3  -5 -13    4.50    1.33
  -3  -5  12   -1.04    1.05
  -3   5  12    1.17    0.69
  -3  -5  12   -0.27    0.60
   3  -5 -12    1.60    1.43
  -3   5  11    1.54    1.04
  -3  -5  11    3.04    1.19
   3  -5 -11    3.73    1.35
  -3  -5  11    3.73    1.61
  -3   5  10    5.95    1.58
  -3  -5  10    5.89    1.36
  -3  -5  10    4.24    1.35
   3  -5 -10    5.93    1.64
  -3   5   9    1.14    0.97
  -3  -5   9    0.96    0.74
   3  -5  -9    2.38    1.06
  -3   5   8   -0.97    0.98
  -3  -5   8   -0.95    0.68
   3  -5  -8   -1.12    0.83
  -3   5   7    5.05    1.24
  -3  -5   7    3.97    1.31
  -3   5   7    2.98    0.85
   3  -5  -7    3.26    1.13
  -3   5   6    9.97    1.68
  -3  -5   6    8.37    1.74
   3  -5  -6    9.80    1.85
  -3   5   6    9.64    2.00
  -3   5   5    2.35    0.91
  -3  -5   5    2.31    0.82
  -3   5   5    1.72    0.98
  -3   5   5    3.69    1.32
   3  -5  -5    1.85    0.95
  -3   5   4   29.05    2.93
   3   5  -4   26.53    1.16
  -3   5   4   25.93    2.51
  -3  -5   4   27.81    2.91
  -3   5   4   31.53    2.82
   3  -5  -4   34.35    3.31
  -3   5   4   29.81    3.09
   3  -5  -3    0.73    0.58
   3   5  -3    0.81    0.34
  -3   5   3    1.43    0.68
  -3   5   3    1.53    0.97
  -3   5   3    1.26    0.70
  -3  -5   3    3.71    1.27
  -3   5   3    3.32    1.16
   3  -5  -3   -0.35    0.72
   3  -5  -2    2.81    1.06
  -3   5   2   -0.64    0.77
  -3   5   2    1.04    0.66
  -3   5   2   -0.15    0.69
  -3  -5   2    0.92    0.70
  -3   5   2    2.18    1.08
   3  -5  -2    0.14    0.62
   3  -5  -1    9.12    1.51
  -3   5   1    8.72    1.46
  -3   5   1    6.07    1.08
  -3   5   1    7.59    1.59
  -3  -5   1   10.45    1.84
   3  -5  -1    9.71    1.96
   3   5  -1    9.11    1.31
  -3   5   0   17.64    2.08
   3  -5   0   19.39    2.19
  -3   5   0   18.62    1.75
  -3   5   0   22.09    2.56
  -3  -5   0   18.45    2.22
   3   5   0   20.85    1.98
   3  -5   0   18.44    2.32
   3  -5   1    2.53    0.78
  -3   5  -1    3.09    0.90
  -3   5  -1    3.40    0.73
  -3  -5  -1    3.92    1.14
   3   5   1    4.09    1.02
   3  -5   2    1.19    0.62
  -3   5  -2    0.35    0.55
  -3   5  -2    0.45    0.39
  -3  -5  -2    1.41    0.69
  -3  -5  -2    0.95    0.62
   3  -5   3   12.62    2.00
  -3   5  -3   10.44    1.56
  -3   5  -3   10.43    1.08
  -3  -5  -3   10.89    1.86
  -3  -5  -3   10.89    1.55
   3  -5   4    1.39    0.75
  -3   5  -4    1.19    0.64
  -3   5  -4    1.18    0.36
  -3  -5  -4    3.55    1.33
  -3  -5  -4    0.86    0.63
  -3   5  -5   20.65    2.14
  -3   5  -5   18.72    1.22
  -3  -5  -5   28.16    3.04
  -3  -5  -5   22.61    2.38
   3   5   5   23.17    1.83
   3  -5   5   25.94    2.95
  -3  -5  -5   23.83    2.31
  -3   5  -6   12.75    1.71
   3  -5   6   12.80    2.11
   3   5   6   14.53    2.42
  -3  -5  -6   14.73    2.26
   3   5   6   11.41    1.16
  -3  -5  -6   15.38    1.87
  -3  -5  -6   15.08    1.95
   3  -5   7    4.59    1.31
  -3   5  -7    3.01    0.88
   3   5   7    3.35    1.14
  -3  -5  -7    5.25    1.31
  -3  -5  -7    3.52    0.95
  -3  -5  -7    2.12    0.87
  -3   5  -8    0.75    0.50
   3  -5   8    0.77    0.89
   3   5   8   -0.60    0.89
  -3  -5  -8    0.39    0.61
  -3  -5  -8    0.33    0.70
  -3  -5  -8    1.59    0.91
   3  -5   9    4.02    1.57
  -3   5  -9    2.54    0.90
   3   5   9    5.19    1.76
  -3  -5  -9    2.36    0.86
  -3  -5  -9    4.37    1.39
  -3  -5  -9    4.34    1.21
  -3   5 -10    3.97    0.96
   3  -5  10    3.23    1.57
   3   5  10    4.76    1.46
  -3  -5 -10    4.97    1.26
  -3  -5 -10    5.58    1.55
  -3  -5 -10    3.53    1.12
   3  -5  11    2.37    1.19
   3   5  11    1.68    1.38
  -3  -5 -11    3.33    1.05
  -3  -5 -11    4.11    1.25
  -3  -5 -11    3.34    1.25
   3  -5  12    2.08    1.53
   3   5  12    0.61    0.93
  -3  -5 -12    1.73    1.02
  -3  -5 -12    2.92    1.40
   3  -5  13   -0.76    1.13
   3   5  13    1.53    1.64
  -3  -5 -13    0.54    0.70
  -3  -5 -13    0.15    0.86
   3   5  14    3.70    1.79
   3  -5  14    6.49    2.32
  -3  -5 -14    5.16    1.54
   3   5  15   14.04    2.98
   3  -5  15   14.71    2.85
  -3  -5 -15   15.54    2.49
   3   5  16    3.11    1.64
   3  -5  16    4.12    1.83
   3  -5  17    2.49    1.66
   3  -6 -18   -2.30    2.00
  -3   6  17    1.42    1.32
   3  -6 -17    1.18    1.32
  -3  -6  17    0.31    1.29
  -3   6  16    5.93    2.28
  -3  -6  16    2.79    1.25
   3  -6 -16    3.81    1.48
  -3   6  15    2.29    1.37
   3  -6 -15    1.28    1.06
  -3  -6  15    0.61    1.18
  -3   6  14   -1.21    1.38
  -3  -6  14    0.17    0.71
  -3  -6  14   -0.98    1.08
   3  -6 -14    0.42    1.04
  -3   6  13   14.85    2.74
  -3  -6  13   14.87    2.34
   3  -6 -13   16.76    2.93
  -3   6  12    0.63    1.16
  -3  -6  12    0.55    0.83
   3  -6 -12   -0.13    1.24
  -3   6  11    3.73    1.63
  -3  -6  11    1.68    0.95
   3  -6 -11    1.89    1.04
  -3   6  10    7.53    1.84
  -3  -6  10    6.60    1.62
   3  -6 -10    8.52    1.97
  -3   6   9    5.67    1.43
  -3  -6   9    7.79    1.88
   3  -6  -9    7.55    1.99
  -3   6   8    6.71    1.54
  -3  -6   8    7.91    1.73
   3  -6  -8   11.49    2.34
  -3   6   7   -1.16    1.12
  -3  -6   7   -0.95    0.66
   3  -6  -7   -0.34    1.08
  -3   6   6    7.19    2.01
  -3   6   6    5.81    1.40
  -3  -6   6    4.75    1.37
  -3   6   6    7.44    1.51
   3  -6  -6    7.64    1.83
  -3   6   6    8.36    1.82
  -3   6   5    2.46    1.10
  -3   6   5    0.26    0.86
  -3  -6   5    1.27    0.86
  -3   6   5    2.02    1.05
  -3   6   5    5.91    1.60
   3  -6  -5    0.89    1.10
  -3   6   4    3.35    1.14
  -3   6   4    2.80    1.08
  -3   6   4    4.33    1.30
  -3  -6   4    4.28    1.15
  -3   6   4    3.04    1.05
   3  -6  -4    4.83    1.57
  -3   6   3    1.13    0.89
   3   6  -3    0.73    0.42
  -3   6   3    0.59    0.51
  -3   6   3    0.94    0.65
  -3  -6   3   -1.17    1.13
  -3   6   3    2.10    1.02
   3  -6  -3    0.01    0.73
  -3   6   2    0.20    0.62
  -3   6   2   -0.68    0.58
   3   6  -2    0.08    0.44
  -3  -6   2   -0.58    0.70
  -3   6   2   -0.97    0.81
   3   6  -2    0.76    0.63
   3  -6  -2    1.57    0.90
  -3   6   2   -0.81    0.72
   3  -6  -2   -0.41    0.89
   3  -6  -1   -1.24    0.94
  -3   6   1   -0.08    0.76
  -3   6   1   -0.08    0.48
  -3   6   1   -0.61    0.79
  -3  -6   1   -1.16    1.16
   3  -6  -1    2.03    1.12
   3   6  -1    1.21    0.72
   3  -6   0    7.74    1.73
  -3   6   0    6.32    1.30
  -3   6   0    7.53    1.31
  -3  -6   0    8.67    2.07
  -3   6   0    5.27    1.66
   3   6   0    7.58    1.39
   3  -6   1   -1.00    0.88
  -3   6  -1    0.12    0.70
  -3   6  -1    0.74    0.54
  -3   6  -1   -1.20    1.12
  -3  -6  -1    0.41    1.08
   3   6   1    0.53    0.54
  -3   6  -2    2.24    0.92
   3  -6   2    2.70    1.06
  -3   6  -2    2.48    0.75
  -3  -6  -2    5.06    1.56
   3  -6   3   15.12    2.36
  -3   6  -3   11.56    1.77
  -3   6  -3   12.94    1.44
  -3  -6  -3   15.28    2.35
  -3  -6  -3   15.14    2.03
   3  -6   4   17.62    2.59
  -3   6  -4   15.79    2.03
  -3  -6  -4   23.15    3.07
  -3  -6  -4   14.30    2.11
   3  -6   5   18.86    2.67
  -3   6  -5   18.87    2.18
   3   6   5   21.73    3.13
  -3  -6  -5   24.62    3.14
   3   6   5   20.42    2.03
  -3  -6  -5   18.24    2.27
  -3   6  -6   25.61    2.53
   3   6   6   27.19    3.60
  -3  -6  -6   32.86    3.60
   3  -6   6   29.81    3.46
  -3  -6  -6   30.75    3.03
   3  -6   7    8.18    2.00
  -3   6  -7    5.17    1.18
   3   6   7    7.45    2.06
  -3  -6  -7    8.67    2.01
  -3  -6  -7    6.26    1.48
   3  -6   8   10.84    2.33
   3   6   8   10.08    2.44
  -3  -6  -8   11.96    2.24
  -3  -6  -8   11.71    2.07
   3  -6   9   -0.24    1.03
   3   6   9    1.21    1.47
  -3  -6  -9    0.45    0.71
  -3  -6  -9    1.10    1.07
   3  -6  10   -1.51    1.38
   3   6  10   -0.95    1.12
  -3  -6 -10    0.26    0.91
  -3  -6 -10   -0.88    0.85
   3  -6  11    0.96    1.16
   3   6  11    0.01    0.97
  -3  -6 -11   -1.05    1.05
  -3  -6 -11   -1.50    1.27
   3  -6  12    0.21    0.84
   3   6  12    0.81    0.96
  -3  -6 -12    0.24    0.89
  -3  -6 -12    1.09    1.26
   3  -6  13   -0.92    1.21
   3   6  13    0.04    1.11
  -3  -6 -13    0.98    1.02
  -3  -6 -13   -0.29    1.17
   3   6  14    4.29    2.06
   3  -6  14   -1.14    1.38
  -3   7  15    1.60    1.27
   3  -7 -15    1.56    1.09
  -3   7  14    1.23    1.22
  -3  -7  14    0.20    0.93
   3  -7 -14    0.89    1.08
  -3   7  13    1.09    1.24
  -3  -7  13    3.59    1.49
   3  -7 -13    2.25    1.15
  -3   7  12    0.75    1.08
  -3  -7  12    0.60    0.89
   3  -7 -12    0.80    1.26
  -3   7  11    4.99    1.58
  -3  -7  11    6.27    1.94
   3  -7 -11    9.58    2.26
  -3   7  10   20.27    3.07
  -3  -7  10   21.76    3.13
   3  -7 -10   18.99    3.21
  -3   7   9    0.22    0.70
  -3  -7   9    0.97    0.95
   3  -7  -9    1.16    1.21
  -3   7   8    3.43    1.53
  -3   7   8    0.05    0.82
  -3  -7   8    3.22    1.41
   3  -7  -8    1.21    0.99
  -3   7   7   28.18    3.84
  -3   7   7   23.87    3.00
  -3  -7   7   23.37    3.23
   3  -7  -7   24.77    3.60
  -3   7   6    3.72    1.19
  -3   7   6    3.02    1.58
  -3  -7   6    6.28    1.75
  -3   7   6    5.59    1.63
   3  -7  -6    4.50    1.65
  -3   7   6    6.89    2.21
  -3   7   5    0.96    0.84
  -3   7   5    1.13    1.01
  -3  -7   5   -0.79    1.05
  -3   7   5    0.21    0.95
   3  -7  -5    0.71    0.99
  -3   7   5    0.77    1.06
  -3   7   4    4.14    1.56
  -3   7   4    3.34    1.19
  -3  -7   4    5.12    1.77
  -3   7   4    3.26    1.30
   3  -7  -4    4.83    1.60
  -3   7   4    4.64    1.60
  -3   7   3    5.42    1.61
  -3   7   3    5.11    1.32
  -3   7   3    4.72    1.39
  -3  -7   3    5.40    1.86
  -3   7   3    6.40    1.74
   3   7  -3    6.48    1.51
   3  -7  -3    6.97    2.03
  -3   7   2    1.54    0.85
  -3   7   2    1.27    0.71
  -3   7   2   -0.46    0.93
  -3  -7   2    1.71    1.22
  -3   7   2   -0.26    1.44
   3  -7  -2    1.70    1.23
   3   7  -2    2.18    0.80
  -3   7   1    4.87    1.24
  -3   7   1    6.20    1.40
  -3   7   1    6.86    1.71
  -3  -7   1    3.64    1.31
   3   7  -1    6.92    1.61
  -3   7   1    5.14    1.65
  -3   7   0    3.02    0.99
  -3  -7   0    2.29    1.33
  -3   7   0    1.18    0.79
   3   7   0    4.81    1.30
   3  -7   0    5.14    1.61
   3  -7   1    1.32    1.13
  -3   7  -1   -0.24    0.72
  -3  -7  -1   -1.17    1.04
  -3   7  -1   -0.60    1.02
   3   7   1    1.77    1.10
   3  -7   2   -0.43    1.11
  -3   7  -2    0.39    0.61
  -3  -7  -2    1.88    0.91
  -3   7  -2    0.72    0.90
  -3   7  -3    3.03    0.88
   3  -7   3    4.16    1.66
  -3  -7  -3    5.42    1.82
   3  -7   4    0.89    0.82
   3   7   4    1.66    1.22
  -3  -7  -4    0.31    0.94
   3  -7   5    0.17    0.92
   3   7   5    0.97    0.96
  -3  -7  -5    1.74    1.22
  -3  -7  -5   -0.94    1.11
   3  -7   6    0.44    1.03
   3   7   6    0.15    0.77
  -3  -7  -6   -0.71    1.08
  -3  -7  -6    1.73    0.93
   3  -7   7    7.86    2.02
   3   7   7   11.17    2.53
  -3  -7  -7   10.91    2.55
  -3  -7  -7   10.60    2.11
   3  -7   8   15.38    2.80
   3   7   8   12.04    2.73
  -3  -7  -8   14.08    2.57
  -3  -7  -8    8.95    1.96
   3  -7   9    3.67    1.54
   3   7   9    4.74    2.05
  -3  -7  -9    5.83    1.84
  -3  -7  -9    5.78    1.75
   3  -7  10    3.74    1.76
   3   7  10    2.20    1.59
  -3  -7 -10    6.59    2.01
  -3  -7 -10    3.74    1.64
   3  -7  11   17.86    3.23
   3   7  11   14.13    3.18
  -3  -7 -11   16.67    2.80
   3   7  12    0.79    0.89
  -3  -7 -12    1.68    1.23
  -3   8  13    0.77    1.12
  -3  -8  13    1.37    1.17
  -3   8  12    5.08    1.82
  -3  -8  12    2.72    1.42
  -3   8  11   -1.29    1.30
  -3  -8  11   -0.42    0.84
   3  -8 -11    1.79    1.67
  -3   8  10    1.78    1.64
  -3   8  10    0.78    0.80
  -3  -8  10   -1.03    0.95
   3  -8 -10    0.60    0.90
  -3   8   9    2.12    1.13
  -3   8   9    2.64    1.34
  -3  -8   9    2.51    1.72
   3  -8  -9   -0.22    1.07
  -3   8   8    3.67    1.68
  -3   8   8    2.41    1.06
  -3  -8   8    4.67    1.85
   3  -8  -8    1.35    1.31
  -3   8   7    7.25    2.22
  -3   8   7    9.40    2.16
  -3  -8   7    7.52    2.16
   3  -8  -7    4.45    1.47
  -3   8   6    8.30    2.01
  -3   8   6    7.62    2.24
  -3  -8   6    7.38    1.95
   3  -8  -6    7.73    2.16
  -3   8   5    2.51    1.31
  -3   8   5    1.24    1.00
  -3  -8   5    0.94    1.22
   3  -8  -5    0.36    1.05
  -3   8   5    0.59    0.90
  -3   8   4    1.25    0.97
  -3   8   4    1.81    1.38
  -3  -8   4    1.72    1.16
   3  -8  -4    2.61    1.66
  -3   8   4    0.75    0.78
  -3   8   3   -0.39    1.02
  -3  -8   3   -1.37    1.14
  -3   8   3   -1.09    1.31
  -3   8   3    0.42    1.51
  -3   8   2    0.87    0.75
  -3  -8   2    0.11    0.87
  -3   8   2    0.46    1.03
  -3   8   1   -0.34    1.15
  -3  -8   1   -1.57    1.24
  -3   8   1    0.83    1.11
  -3   8   0   -1.78    1.61
  -3  -8   0    0.39    1.06
  -3   8   0   -0.22    0.72
  -3   8  -1    0.42    1.15
  -3  -8  -1    3.00    1.60
   3   8   2    2.98    1.30
  -3   8  -2    0.97    1.26
  -3  -8  -2    4.06    1.75
   3  -8   2    2.04    1.19
   3  -8   3    2.68    1.47
  -3   8  -3    1.30    1.04
  -3  -8  -3    1.29    0.92
   3   8   3    2.14    1.42
   3  -8   4   -1.04    1.24
  -3   8  -4   -1.14    1.08
  -3  -8  -4    0.90    1.30
   3   8   4    1.62    1.17
   3  -8   5    1.50    1.36
  -3  -8  -5    1.45    1.48
   3   8   5   -0.94    1.10
   3  -8   6   19.03    3.19
  -3  -8  -6   20.70    3.40
   3   8   6   22.25    3.87
   3  -8   7   -1.78    1.43
  -3  -8  -7   -0.42    0.91
   3   8   7    0.04    1.14
   3  -8   8   -0.05    1.19
   3   8   8   -1.07    1.56
  -3  -8  -8    1.52    0.89
   3   8   9    2.00    1.26
  -3  -8  -9    2.97    1.75
  -3  -8 -10    0.89    1.56
  -3  -8 -11    0.29    0.96
  -3  -8 -12    4.44    1.88
  -3   9   5    1.01    1.24
  -3   9   4    2.69    1.64
  -3   9   3    4.68    1.81
  -3   9   3    4.62    1.86
  -3   9   2    0.12    1.01
  -3   9   2   -1.77    1.52
  -3   9   1    6.22    2.06
  -3   9   1    7.25    2.26
  -3   9   0    1.86    0.98
  -3   9   0    5.22    1.88
   3   9   1    2.56    1.50
  -3   9  -1    2.32    1.92
  -3   9  -1    2.52    1.57
   3   9   2   -0.57    0.97
  -3   9  -2   -2.40    1.30
  -3   9  -2   -2.15    1.54
   3   9   3    0.87    1.21
   3   9   4    3.56    1.80
   3   9   5    2.43    1.44
  -4   0  23   -0.57    1.13
  -4   0  22    1.99    1.38
  -4   0  21    3.59    1.55
  -4   0  20    9.55    2.03
  -4   0  19    0.77    0.94
  -4   0  18    0.41    0.51
  -4   0  18   -1.35    1.28
  -4   0  17    0.13    0.38
  -4   0  17   -0.34    0.53
  -4   0  16   38.01    3.66
  -4   0  16   33.68    2.57
  -4   0  16   34.04    2.41
   4   0 -15   -0.07    0.33
  -4   0  15   -0.25    0.38
  -4   0  15   -1.10    1.08
  -4   0  15   -0.56    0.37
   4   0 -15   -0.15    0.42
   4   0 -14   55.73    2.99
  -4   0  14   67.49    4.49
  -4   0  14   60.16    3.07
   4   0 -14   54.25    2.84
  -4   0  14   63.08    3.03
  -4   0  13   -0.79    0.49
   4   0 -13   -0.28    0.38
  -4   0  13    0.99    0.71
   4   0 -13    0.77    0.61
  -4   0  13   -0.38    0.39
   4   0 -12    7.13    1.03
  -4   0  12    6.03    1.19
   4   0 -12    6.43    0.98
  -4   0  12    7.05    0.98
  -4   0  12    6.82    0.95
  -4   0  11    0.38    0.43
   4   0 -11   -0.19    0.32
  -4   0  11   -0.79    0.66
   4   0 -10   20.04    1.48
  -4   0  10   20.97    1.39
  -4   0  10   20.92    2.09
  -4   0   9   -0.40    0.27
   4   0  -9    0.17    0.36
  -4   0   9   -0.24    0.55
  -4   0   8   10.21    1.47
  -4   0   7   -0.68    0.75
   4   0  -7    0.17    0.28
  -4   0   6   98.52    3.81
   4   0  -6   91.27    3.82
  -4   0   6   94.24    2.78
   4   0  -6   92.43    2.68
  -4   0   5   -0.31    0.51
  -4   0   5   -0.48    0.62
   4   0  -5    0.10    0.46
  -4   0   5   -0.11    0.39
  -4   0   4    8.38    1.06
   4   0  -4    9.21    1.12
   4   0  -4    8.07    0.94
   4   0  -3   -0.04    0.48
  -4   0   3   -0.51    0.51
   4   0  -3    0.14    0.44
  -4   0   3   -0.08    0.42
   4   0  -3    0.23    0.41
   4   0  -3   -0.04    0.39
   4   0  -2   26.06    1.65
  -4   0   2   25.40    1.60
   4   0  -2   24.43    1.24
  -4   0   2   24.20    1.27
   4   0  -1    0.74    0.55
  -4   0   1   -0.53    0.52
  -4   0   1    0.02    0.28
   4   0  -1    0.12    0.29
   4   0   0    0.86    0.67
  -4   0   0    0.34    0.54
   4   0   0    0.05    0.27
  -4   0   0    0.17    0.23
   4   0   1   -0.70    0.58
  -4   0  -1    0.52    0.58
   4   0   1    0.36    0.39
  -4   0  -1    0.11    0.25
   4   0   2  287.86    6.24
  -4   0  -2  286.72    5.90
   4   0   2  291.33    5.24
   4   0   3   -0.25    0.62
  -4   0  -3   -0.44    0.64
  -4   0  -3    0.44    0.46
   4   0   4  265.59    6.70
  -4   0  -4  272.75    6.37
  -4   0  -4  275.17    5.00
  -4   0  -5    0.77    0.51
   4   0   5    0.45    0.43
  -4   0  -6  176.12    4.28
   4   0   6  170.22    4.97
   4   0   7   -0.04    0.46
   4   0   7    1.17    0.85
   4   0   8   43.37    2.85
   4   0   8   47.36    3.22
   4   0   9   -0.26    0.50
   4   0   9    0.10    0.83
   4   0  10   60.26    3.69
   4   0  10   57.13    3.88
   4   0  11   -0.88    0.80
   4   0  11    0.39    0.62
   4   0  12   22.51    2.51
   4   0  12   20.92    2.50
   4   0  13   -0.65    0.73
   4   0  13   -0.41    0.79
   4   0  14    0.87    1.04
   4   0  14    0.54    0.96
   4   0  15   -2.24    1.37
   4   0  15   -0.31    0.81
   4   0  16    0.49    1.00
   4   0  17    0.61    1.06
   4   0  18    8.19    2.02
   4   0  19   -0.46    0.88
   4   0  20   34.36    4.20
   4   0  20   30.14    4.17
   4   0  21   -1.58    1.09
   4   0  21    0.00    1.05
   4   0  22    3.29    1.97
  -4  -1  24    0.98    1.08
  -4  -1  23    1.57    1.21
  -4   1  23   -0.39    1.30
  -4   1  22    4.43    1.79
  -4  -1  22    3.10    1.66
  -4   1  21    1.51    1.19
  -4  -1  21    3.29    1.77
  -4  -1  20   -1.49    1.11
  -4   1  20    3.41    1.66
  -4  -1  19    0.91    0.65
  -4   1  19    1.91    1.07
  -4  -1  19    0.88    1.34
  -4  -1  18    8.89    1.56
  -4  -1  18   13.48    2.39
  -4   1  18   11.18    2.18
  -4  -1  18    9.94    1.64
  -4  -1  17   23.21    2.89
  -4   1  17   25.49    3.25
  -4  -1  17   21.92    2.36
  -4   1  17   20.99    2.03
  -4  -1  17   22.08    2.29
  -4  -1  16   20.68    2.65
  -4   1  16   22.46    2.93
  -4  -1  16   22.06    2.30
  -4   1  16   21.81    2.03
  -4  -1  16   20.36    2.20
  -4  -1  15    1.11    0.67
  -4   1  15    1.18    0.85
  -4  -1  15    1.73    1.11
  -4   1  15    1.49    0.56
  -4  -1  15    2.03    0.84
  -4  -1  14    2.75    0.96
  -4   1  14    2.47    1.04
  -4  -1  14    4.79    1.32
  -4   1  14    3.10    0.56
  -4  -1  14    3.52    0.88
  -4   1  14    3.91    0.82
  -4  -1  13   32.74    2.99
  -4   1  13   31.01    3.13
  -4  -1  13   27.40    2.21
  -4  -1  13   27.46    2.26
  -4  -1  12   -0.16    0.53
  -4  -1  12   -0.16    0.67
  -4  -1  12    0.14    0.37
  -4   1  11   14.05    1.92
  -4  -1  11   18.46    2.09
   4   1 -11   12.42    1.52
  -4  -1  11   16.00    1.68
  -4  -1  10   10.51    1.56
  -4   1  10   11.60    1.62
   4   1 -10   11.01    1.40
  -4  -1  10   12.14    1.38
  -4   1   9   26.55    2.40
  -4  -1   9   22.99    2.16
   4   1  -9   25.99    1.79
   4   1  -9   20.04    1.77
  -4   1   8   15.71    1.70
   4   1  -8   16.12    1.62
   4   1  -8   15.71    1.33
   4  -1  -8   14.36    1.56
   4   1  -8   14.78    1.55
   4   1  -7   11.68    1.27
  -4   1   7   15.73    1.72
   4  -1  -7   13.75    1.63
   4   1  -7   13.73    1.61
  -4   1   7   14.17    0.75
   4   1  -7   14.19    1.21
   4   1  -7   14.37    1.49
   4  -1  -7   12.69    1.57
   4  -1  -7   12.60    1.45
   4   1  -6   10.90    1.25
  -4  -1   6   13.02    1.19
   4  -1  -6   13.50    1.51
   4   1  -6   13.83    1.59
  -4   1   6   13.00    1.41
   4   1  -6   14.78    1.46
   4   1  -6   12.87    1.12
  -4  -1   6   14.45    1.50
   4  -1  -6   13.83    1.44
   4  -1  -6   13.29    1.51
  -4  -1   5  109.87    2.93
   4  -1  -5  111.66    3.95
  -4   1   5  116.34    3.94
   4   1  -5  111.53    4.24
  -4  -1   5  118.14    3.82
   4  -1  -5  114.85    3.77
   4  -1  -5  108.50    4.07
  -4  -1   4   12.08    0.96
  -4   1   4   14.45    1.48
  -4   1   4   13.88    1.31
   4  -1  -4   15.46    1.43
  -4  -1   4   13.54    1.35
   4  -1  -4   13.03    1.27
  -4   1   4   14.58    1.49
   4  -1  -4   11.96    1.40
  -4   1   4   14.27    1.40
  -4  -1   3   -0.01    0.33
  -4   1   3    1.08    0.59
   4  -1  -3    0.41    0.46
   4  -1  -3   -0.01    0.59
   4   1  -3   -0.11    0.36
  -4   1   3    0.44    0.50
   4  -1  -3   -0.69    0.35
  -4   1   3    0.55    0.52
  -4   1   3    0.62    0.61
   4  -1  -3    0.30    0.45
   4   1  -2  628.95    6.92
  -4  -1   2  622.45    6.62
  -4   1   2  638.54    8.71
   4  -1  -2  636.11    8.99
   4  -1  -2  627.98    7.24
  -4   1   2  638.64    7.25
   4  -1  -2  615.52    8.70
   4  -1  -2  630.25    6.18
  -4   1   2  625.14    7.93
   4  -1  -2  633.99    7.81
  -4   1   1  781.71    9.50
   4   1  -1  780.73    8.18
   4  -1  -1  782.69   10.02
  -4  -1   1  775.79    7.87
   4  -1  -1  766.12    7.23
   4  -1  -1  763.81    9.74
   4  -1  -1  793.62    7.78
  -4   1   1  783.84    8.64
   4  -1  -1  782.43    8.42
   4  -1   0  528.04    7.40
  -4  -1   0  519.29    6.93
   4  -1   0  518.08    8.02
   4   1   0  529.20    7.26
  -4   1   0  537.73    7.97
   4  -1   0  510.15    8.03
  -4   1   0  538.61    7.81
  -4   1   0  515.06    6.94
   4  -1   0  518.82    6.89
  -4  -1  -1   85.15    3.04
   4  -1   1   89.60    3.27
   4   1   1   87.49    3.18
  -4   1  -1   85.97    3.30
   4  -1   1   83.11    3.33
  -4   1  -1   83.66    3.12
   4  -1   1   82.21    3.25
  -4   1  -1   82.30    2.86
   4  -1   1   85.15    2.85
   4  -1   2   49.59    2.61
  -4  -1  -2   53.20    2.57
   4   1   2   51.62    2.66
   4  -1   2   49.60    2.68
  -4   1  -2   52.47    2.61
  -4   1  -2   54.19    2.54
  -4   1  -2   53.74    2.39
   4  -1   3   12.73    1.44
  -4   1  -3   11.51    1.33
   4   1   3   12.52    1.49
   4  -1   3   12.61    1.43
  -4   1  -3   14.01    1.41
   4   1   3   11.91    0.86
   4   1   4    1.60    0.72
  -4   1  -4    0.22    0.51
   4  -1   4    1.52    0.68
   4  -1   4    0.35    0.56
  -4   1  -4   -0.49    0.52
   4  -1   4   -0.05    0.33
   4  -1   5   49.90    3.08
   4  -1   5   54.52    3.13
  -4   1  -5   55.10    3.07
   4  -1   5   52.16    2.16
   4  -1   6   66.73    3.64
  -4   1  -6   61.24    3.39
   4  -1   6   63.99    2.62
   4   1   6   60.90    3.39
  -4   1  -7   71.46    3.84
   4  -1   7   64.03    3.73
  -4  -1  -7   70.27    2.07
   4   1   7   70.16    3.77
   4  -1   7   64.69    2.84
   4  -1   8   41.37    3.14
  -4  -1  -8   39.30    1.65
   4  -1   8   39.74    2.40
   4   1   8   43.51    3.09
   4  -1   9    5.50    1.34
  -4  -1  -9    6.03    0.71
   4  -1   9    5.93    1.06
   4   1   9    5.65    1.25
   4   1  10   -0.14    0.70
   4  -1  10    0.71    0.74
  -4  -1 -10   -0.09    0.28
   4   1  10    1.47    0.58
   4  -1  10    0.18    0.60
   4  -1  11   10.14    1.95
   4   1  11    8.15    1.49
  -4   1 -11    5.17    0.80
  -4  -1 -11    6.88    0.83
   4  -1  11    5.66    1.18
   4   1  11    8.67    1.71
   4  -1  12    2.98    0.97
   4   1  12    2.19    0.98
  -4   1 -12    1.67    0.44
   4  -1  12    2.67    0.88
   4   1  12    2.24    0.98
   4   1  13    1.66    1.03
   4  -1  13   -0.67    0.84
   4   1  13   -0.78    1.02
   4   1  14   85.39    5.22
   4  -1  14   87.54    5.77
   4  -1  14   89.03    4.92
   4   1  14   85.25    5.52
   4   1  15   62.68    4.58
   4  -1  15   63.66    4.38
   4   1  15   64.06    4.90
   4  -1  15   68.72    5.31
   4   1  16    8.99    2.07
   4  -1  16    7.29    1.66
   4   1  16    7.83    1.78
   4  -1  16    7.26    1.80
   4   1  17    2.63    1.24
   4  -1  17    0.88    0.97
   4  -1  17    3.26    1.30
   4   1  17    3.36    1.51
   4   1  18    3.95    1.33
   4   1  18    8.13    2.24
   4  -1  18    4.69    1.39
   4  -1  18    7.72    2.19
   4   1  19    1.47    1.05
   4  -1  19    0.36    0.88
   4   1  20    1.92    1.27
   4  -1  20   -1.87    1.39
   4   1  21   10.15    2.62
   4  -1  21    7.94    2.30
   4   1  22    4.10    1.66
  -4   2  22    0.43    1.27
   4  -2 -22    2.14    1.38
  -4   2  21   -0.97    1.09
   4  -2 -21   -0.63    1.51
  -4   2  20   -2.59    1.54
  -4  -2  20    1.48    0.93
   4  -2 -20   -0.50    1.39
  -4   2  19    0.37    0.94
  -4  -2  19    0.38    0.70
   4  -2 -19    0.93    1.08
  -4   2  18    7.68    1.81
  -4  -2  18    5.12    1.25
   4  -2 -18    5.80    1.85
  -4   2  17   11.65    2.38
  -4  -2  17   11.18    1.86
   4  -2 -17   15.87    2.73
  -4   2  16   26.39    3.29
  -4  -2  16   23.31    2.60
   4  -2 -16   26.42    3.28
  -4  -2  15    2.73    0.88
  -4   2  15    3.34    1.34
  -4  -2  15    1.39    0.46
   4  -2 -15    2.82    1.37
  -4  -2  14    0.54    0.56
  -4   2  14    0.67    0.64
  -4   2  14    0.80    0.39
   4  -2 -14    0.96    0.71
  -4  -2  13   16.12    2.06
  -4   2  13   15.07    2.24
  -4   2  13    9.47    1.25
   4  -2 -13   14.40    2.07
  -4  -2  12    2.07    0.77
  -4   2  12    0.34    0.93
  -4   2  12    1.93    0.67
   4  -2 -12    2.26    1.02
  -4  -2  11    5.98    1.26
  -4   2  11    7.83    1.55
  -4   2  11    4.11    0.81
   4  -2 -11    7.67    1.59
  -4   2  10   56.00    3.75
  -4   2  10   47.60    2.73
  -4  -2  10   55.57    3.47
   4  -2 -10   53.22    3.47
  -4   2   9    0.09    0.73
   4   2  -9   -0.13    0.58
   4  -2  -9    0.83    0.71
  -4   2   8    3.60    1.02
   4   2  -8    3.44    0.77
   4  -2  -8    3.25    0.97
  -4  -2   7   13.13    0.90
  -4   2   7   16.47    1.82
   4   2  -7   13.98    1.51
   4  -2  -7   15.70    1.74
   4  -2  -6    0.41    0.18
   4   2  -6    0.14    0.53
  -4   2   6    1.31    0.67
   4  -2  -6   -0.02    0.53
  -4  -2   6    0.55    0.22
   4   2  -6    0.47    0.67
   4  -2  -6    1.19    0.77
  -4  -2   5    8.21    0.54
   4   2  -5    6.97    1.12
   4  -2  -5    9.21    1.26
  -4   2   5    8.13    1.13
   4  -2  -5    7.62    1.13
  -4  -2   5    7.63    1.14
   4   2  -5    7.49    1.24
  -4   2   5    9.04    1.32
  -4   2   5    7.11    1.20
   4  -2  -5    7.02    1.16
  -4  -2   4    3.33    0.38
   4  -2  -4    2.85    0.75
  -4   2   4    2.97    1.00
  -4   2   4    3.22    0.83
   4   2  -4    2.34    0.35
  -4  -2   4    3.32    0.89
   4  -2  -4    3.19    0.85
  -4   2   4    3.00    0.60
   4   2  -4    2.86    0.67
  -4   2   4    4.00    0.81
   4  -2  -4    2.97    0.83
  -4   2   4    4.42    1.16
  -4  -2   3   64.70    1.76
  -4   2   3   59.99    2.31
   4   2  -3   61.33    1.80
  -4   2   3   65.35    3.21
  -4   2   3   64.73    2.62
   4  -2  -3   64.53    2.65
  -4   2   3   60.19    2.40
   4  -2  -3   60.82    3.10
  -4  -2   3   65.14    3.24
  -4   2   3   60.72    3.07
   4  -2  -3   62.11    3.02
  -4   2   3   65.23    3.20
   4  -2  -2   55.58    2.97
  -4   2   2   54.44    2.37
   4   2  -2   57.09    1.97
  -4   2   2   57.50    2.94
  -4   2   2   55.42    2.22
   4  -2  -2   55.10    2.22
  -4  -2   2   51.66    2.82
   4  -2  -2   55.94    3.06
  -4   2   2   54.46    2.41
  -4   2   2   55.96    2.87
  -4   2   2   55.50    2.90
   4  -2  -2   52.29    2.73
  -4   2   1   96.90    3.79
   4   2  -1   98.33    2.90
   4  -2  -1   94.96    3.92
  -4   2   1   95.86    3.42
  -4   2   1   97.98    2.59
   4  -2  -1  100.35    2.58
  -4   2   1  103.81    3.83
  -4  -2   1   97.74    3.83
   4  -2  -1  101.00    3.38
   4  -2  -1   91.87    3.90
  -4   2   1   99.40    3.41
   4   2  -1   97.90    2.59
   4  -2  -1  100.28    3.76
  -4   2   1  101.22    3.87
   4  -2   0  106.97    3.80
   4  -2   0  106.06    4.06
  -4   2   0  103.66    3.75
   4   2   0   99.33    3.22
  -4   2   0  111.90    3.96
  -4   2   0  101.15    2.18
   4  -2   0  102.47    2.16
   4  -2   0  111.62    3.70
  -4   2   0  102.31    3.86
  -4   2   0   98.29    3.62
   4  -2   0  107.08    3.85
   4   2   0  104.37    2.48
  -4   2   0  104.02    3.89
   4  -2   1    3.13    0.86
   4   2   1    1.18    0.46
  -4   2  -1    2.41    0.75
  -4   2  -1    1.60    0.65
   4  -2   1    2.07    0.72
  -4   2  -1    1.58    0.72
   4  -2   1    1.86    0.73
  -4   2  -1    2.51    0.75
  -4  -2  -1    1.71    0.30
   4  -2   1    0.22    0.52
   4   2   1    1.54    0.33
  -4   2  -1    2.35    0.62
   4   2   2   12.03    1.33
  -4   2  -2   11.82    1.45
   4  -2   2   12.16    1.54
  -4   2  -2   13.56    1.54
   4  -2   2   12.23    1.42
   4  -2   2   14.06    1.58
  -4   2  -2   13.82    1.57
   4   2   2   10.99    0.82
  -4   2  -2   11.52    1.45
  -4  -2  -2   11.36    0.80
   4   2   3    0.57    0.60
   4  -2   3    1.08    0.65
   4  -2   3    1.95    0.68
  -4   2  -3    0.65    0.57
   4  -2   3    1.33    0.73
  -4  -2  -3    0.98    0.37
  -4   2  -3    0.80    0.66
   4  -2   4   -0.20    0.70
   4  -2   4    0.55    0.53
  -4   2  -4   -0.33    0.65
   4  -2   4    0.21    0.54
  -4   2  -4   -0.03    0.50
  -4  -2  -4   -0.22    0.41
  -4   2  -5    1.48    0.72
   4  -2   5    0.81    0.59
   4  -2   5    0.79    0.24
   4  -2   5    0.98    0.70
  -4  -2  -5   -0.50    0.43
  -4   2  -6   65.89    3.53
   4  -2   6   67.83    2.04
   4  -2   6   68.50    3.84
  -4  -2  -6   62.98    2.59
  -4   2  -7    0.97    0.81
   4  -2   7    0.53    0.30
   4   2   7   -0.29    0.77
   4  -2   7   -0.01    0.78
  -4  -2  -7    0.77    0.47
  -4   2  -8    0.40    0.72
   4  -2   8    0.25    0.46
   4   2   8   -0.94    0.95
   4  -2   8   -0.89    0.80
  -4   2  -8    0.20    0.38
  -4  -2  -8    0.35    0.41
   4  -2   9   32.41    2.00
   4   2   9   30.97    3.06
  -4   2  -9   25.94    2.07
   4  -2   9   30.60    2.90
  -4  -2  -9   30.00    2.20
   4  -2  10    4.62    0.91
   4   2  10    3.86    1.25
   4  -2  10    2.83    1.11
  -4   2 -10    3.43    0.89
  -4  -2 -10    4.37    1.01
   4  -2  11   80.72    3.62
   4   2  11   87.77    5.36
  -4   2 -11   64.75    3.18
   4  -2  11   74.83    4.87
  -4  -2 -11   78.50    4.02
   4   2  12    4.78    1.30
   4  -2  12    4.15    0.78
   4  -2  12    4.88    1.60
  -4  -2 -12    1.87    0.91
   4   2  13    3.74    1.14
  -4  -2 -13    2.60    0.63
   4  -2  13    2.11    0.91
   4   2  13    0.25    0.90
   4  -2  13    3.80    1.03
   4   2  14   27.56    2.96
   4  -2  14   25.49    2.42
   4   2  14   23.34    3.07
   4  -2  14   26.04    3.34
   4   2  15    2.40    0.85
   4  -2  15    3.73    1.12
   4   2  15    2.74    1.08
   4  -2  15    4.72    1.62
  -4  -2 -15    2.46    1.22
   4   2  16    8.97    1.89
   4  -2  16   10.85    1.85
   4   2  16   10.02    2.32
   4  -2  16    8.35    1.87
  -4  -2 -16   10.25    1.95
   4   2  17   -0.15    0.58
   4   2  17   -0.02    0.90
   4  -2  17   -0.87    1.13
  -4  -2 -17   -1.06    1.01
   4   2  18    1.32    1.40
   4  -2  18   -1.17    1.28
  -4  -2 -18    1.04    1.16
   4   2  19    2.10    1.17
   4  -2  19    0.47    0.72
  -4  -2 -19    1.17    1.28
   4   2  20    0.71    1.10
   4  -2  20   -0.01    1.20
  -4  -2 -20   -0.99    0.93
  -4   3  21   -2.00    1.48
   4  -3 -21    1.07    1.67
  -4   3  20    2.30    1.67
  -4  -3  20    2.34    1.08
   4  -3 -20    1.95    1.06
  -4   3  19    0.66    0.86
  -4  -3  19    2.29    1.21
   4  -3 -19   -0.02    1.02
  -4   3  18   18.11    3.09
  -4  -3  18   22.70    3.02
   4  -3 -18   21.97    3.24
  -4   3  17    1.51    1.44
  -4  -3  17    1.41    0.90
   4  -3 -17    1.78    1.56
  -4   3  16   43.50    4.29
  -4  -3  16   43.63    3.86
   4  -3 -16   45.96    4.26
  -4  -3  15   18.92    2.54
  -4   3  15   18.31    2.82
  -4  -3  15   19.04    1.86
   4  -3 -15   24.43    3.01
  -4  -3  14    2.93    1.14
  -4   3  14    5.19    1.46
  -4  -3  14    4.62    0.99
   4  -3 -14    6.15    1.59
  -4   3  13   10.21    1.98
  -4  -3  13    6.24    0.94
  -4  -3  13    9.32    1.81
   4  -3 -13   10.41    1.92
  -4   3  12    1.90    1.26
  -4  -3  12    1.77    1.15
  -4  -3  12    1.27    0.39
   4  -3 -12    1.02    0.70
  -4  -3  11   -0.13    0.21
   4  -3 -11    0.91    0.99
  -4  -3  11    0.40    0.69
  -4   3  10   16.50    2.19
  -4  -3  10   13.20    0.93
   4  -3 -10   15.66    2.07
  -4  -3  10   14.22    2.19
  -4   3   9   11.82    1.81
  -4  -3   9    9.02    0.62
  -4  -3   9    8.91    0.59
   4  -3  -9   10.63    1.74
  -4   3   8  105.95    4.98
  -4   3   8  102.91    2.09
   4  -3  -8  108.43    5.08
  -4   3   7   -0.92    0.63
  -4   3   7   -0.05    0.18
   4  -3  -7    1.23    0.75
  -4   3   6    4.45    1.11
  -4   3   6    5.03    0.68
   4  -3  -6    4.51    0.64
  -4   3   6    6.16    1.35
   4  -3  -6    3.79    1.08
  -4   3   5   40.36    2.66
   4  -3  -5   34.42    2.51
  -4   3   5   37.89    1.95
   4  -3  -5   38.57    1.94
  -4   3   5   36.66    2.83
   4  -3  -5   38.50    2.83
  -4   3   4   15.63    1.40
  -4   3   4   17.46    1.94
  -4   3   4   16.50    1.68
   4  -3  -4   16.61    1.68
  -4   3   4   15.16    1.58
  -4   3   4   17.00    1.96
   4  -3  -4   16.72    1.89
   4  -3  -4   15.65    1.34
   4   3  -3   16.37    0.89
  -4   3   3   16.30    1.51
  -4   3   3   17.29    1.97
  -4   3   3   16.44    1.47
   4  -3  -3   17.09    1.57
  -4  -3   3   14.52    1.76
  -4   3   3   15.02    1.60
  -4   3   3   17.35    1.77
   4  -3  -3   15.17    1.81
  -4   3   3   21.97    2.19
  -4   3   2  337.74    7.12
  -4   3   2  354.14    8.20
   4   3  -2  352.41    5.07
   4  -3  -2  355.54    6.39
  -4   3   2  355.75    6.25
  -4   3   2  336.85    7.49
  -4   3   2  367.32    8.04
  -4  -3   2  355.38    8.16
   4   3  -2  350.28    6.84
   4  -3  -2  351.37    8.10
  -4   3   1   47.80    2.82
   4   3  -1   44.09    2.05
  -4   3   1   50.01    3.05
  -4   3   1   47.17    2.06
  -4   3   1   45.18    2.82
  -4   3   1   46.27    2.91
  -4  -3   1   51.24    3.04
   4   3  -1   48.28    1.72
   4   3  -1   50.45    2.50
   4  -3  -1   49.12    3.07
  -4   3   0   10.32    1.41
   4   3   0    9.61    1.07
  -4   3   0   11.28    0.88
  -4   3   0    9.00    1.25
   4  -3   0    7.56    1.29
  -4   3   0   12.76    1.67
  -4  -3   0    9.71    1.49
   4  -3   0   13.13    1.68
   4   3   0   10.67    1.11
  -4   3  -1   -0.60    0.50
   4  -3   1   -0.31    0.53
  -4   3  -1   -0.03    0.17
   4  -3   1   -0.35    0.68
  -4  -3  -1   -0.06    0.67
  -4   3  -1    0.20    0.68
   4  -3   1   -0.34    0.53
   4   3   1   -0.14    0.31
  -4   3  -2    9.86    1.46
   4  -3   2    9.17    1.38
   4  -3   2   10.09    1.50
  -4  -3  -2    9.68    1.46
  -4   3  -2    9.62    1.49
  -4  -3  -2    9.79    1.02
   4   3   2    8.62    1.00
  -4  -3  -2    8.85    0.95
  -4   3  -3   17.63    1.82
   4  -3   3   15.98    1.80
  -4  -3  -3   14.53    1.26
   4   3   3   15.93    1.37
  -4  -3  -3   17.63    1.40
  -4   3  -4    2.54    0.88
   4  -3   4    2.13    0.88
  -4  -3  -4    2.51    0.68
  -4  -3  -4    3.37    0.68
   4   3   4    2.03    0.62
  -4   3  -5    1.23    0.48
   4  -3   5    4.98    1.53
  -4  -3  -5    3.39    0.70
  -4   3  -6   61.62    3.59
   4  -3   6   59.86    3.95
  -4  -3  -6   66.13    3.05
  -4   3  -7    9.00    1.46
   4   3   7    8.75    1.69
   4  -3   7   11.76    2.04
  -4  -3  -7    8.32    1.21
  -4   3  -8    2.51    0.90
   4   3   8    3.13    1.45
   4  -3   8    2.31    0.95
  -4  -3  -8    2.28    0.85
  -4   3  -9    0.59    0.72
   4   3   9    1.08    0.95
   4  -3   9    0.56    0.89
  -4  -3  -9    0.06    0.51
   4   3  10    2.74    1.43
   4  -3  10    2.61    1.05
  -4  -3 -10    2.00    0.80
   4   3  11    7.38    1.69
   4  -3  11    7.84    1.82
  -4  -3 -11   10.17    1.47
  -4  -3 -11    8.32    1.54
   4  -3  12    5.37    0.90
   4   3  12    4.94    1.54
   4  -3  12    4.91    1.51
  -4  -3 -12    6.31    1.12
  -4  -3 -12    6.40    1.47
   4  -3  13   15.21    1.63
   4   3  13   17.47    2.90
   4  -3  13   13.81    2.47
  -4  -3 -13   18.10    1.87
  -4  -3 -13   15.25    2.02
   4   3  14    3.65    1.60
   4  -3  14    5.62    1.55
  -4  -3 -14    4.05    1.24
   4   3  15    1.10    0.83
   4   3  15    1.07    1.03
   4  -3  15   -1.47    0.93
  -4  -3 -15   -0.12    0.78
   4   3  16   -1.12    1.26
   4  -3  16   -1.02    1.14
  -4  -3 -16    0.12    0.88
   4   3  17   -0.90    1.39
  -4  -3 -17    1.11    0.98
   4   3  18    5.59    2.17
   4  -3  18    6.32    2.01
  -4  -3 -18    7.34    1.74
   4   3  19   -0.58    1.38
   4  -3  19   -1.35    1.24
  -4  -4  21    0.73    1.15
   4  -4 -21    0.82    1.37
  -4   4  20    0.08    1.12
  -4  -4  20    1.55    0.84
   4  -4 -20   -0.18    1.23
  -4   4  19    0.62    1.31
  -4  -4  19   -2.08    1.16
   4  -4 -19    2.15    1.36
  -4   4  18    3.05    1.54
  -4  -4  18    0.92    0.99
   4  -4 -18    0.46    0.97
  -4   4  17    0.73    0.91
  -4  -4  17   -0.37    1.03
   4  -4 -17    2.59    1.45
  -4   4  16    0.86    1.28
  -4  -4  16   -0.33    0.77
   4  -4 -16    0.11    1.07
  -4  -4  15    1.04    0.92
  -4   4  15    0.49    0.83
  -4  -4  15    1.08    0.74
   4  -4 -15    1.01    1.35
  -4   4  14    3.01    1.35
  -4  -4  14    1.36    0.71
  -4  -4  14    1.41    0.86
   4  -4 -14    1.98    1.20
  -4   4  13    3.76    1.31
  -4  -4  13    4.02    1.15
   4  -4 -13    3.27    1.19
  -4  -4  13    4.06    1.49
  -4   4  12   -0.72    0.67
  -4  -4  12    0.90    0.55
  -4  -4  12   -1.24    1.18
   4  -4 -12    1.42    1.01
  -4   4  11    0.81    1.01
  -4  -4  11   -0.32    0.73
   4  -4 -11    0.55    1.13
  -4   4  10   31.36    3.19
  -4   4  10   25.35    1.03
   4  -4 -10   35.59    3.28
  -4   4   9    8.57    1.61
  -4   4   9    9.59    0.84
   4  -4  -9   10.71    1.87
  -4   4   8  100.53    3.13
  -4   4   8  112.30    5.50
   4  -4  -8  113.20    5.68
  -4   4   7   19.91    1.54
  -4   4   7   25.70    2.51
  -4   4   7   17.71    1.51
   4  -4  -7   26.11    2.81
  -4   4   7   25.15    2.85
  -4   4   6    0.30    0.61
  -4   4   6   -0.16    0.51
  -4   4   6    1.30    0.81
   4  -4  -6    1.02    1.18
  -4   4   5    0.76    0.78
  -4   4   5    1.66    0.77
  -4   4   5    0.90    0.48
   4  -4  -5    0.99    0.38
   4  -4  -5    0.82    0.90
  -4   4   5    0.53    0.83
  -4   4   4   25.79    2.58
  -4   4   4   21.40    1.93
  -4   4   4   23.40    2.15
  -4   4   4   20.85    2.20
   4  -4  -4   24.47    1.98
  -4   4   4   22.95    2.48
   4  -4  -4   22.55    2.40
  -4   4   3    0.46    0.43
   4   4  -3    1.22    0.34
   4  -4  -3    0.73    0.48
  -4   4   3    0.64    0.56
  -4   4   3    0.93    0.47
  -4   4   3   -0.62    0.87
  -4   4   3   -0.08    0.60
   4  -4  -3   -0.44    0.92
   4  -4  -2    2.92    0.90
   4   4  -2    2.06    0.48
  -4   4   2    2.35    0.86
  -4   4   2    2.02    0.61
  -4   4   2    1.82    0.89
   4  -4  -2    2.26    0.95
  -4   4   1   20.54    2.09
  -4   4   1   21.26    1.65
  -4   4   1   20.30    2.32
  -4  -4   1   20.36    2.24
   4  -4  -1   20.37    2.28
   4   4  -1   21.48    1.51
   4   4  -1   18.04    1.81
  -4   4   0    9.24    1.41
  -4   4   0    9.59    1.02
  -4  -4   0   11.78    1.68
  -4   4   0   12.31    1.79
   4  -4   0    9.60    1.57
   4   4   0    8.32    1.26
   4   4   0   10.21    1.12
  -4   4  -1   11.23    1.50
  -4   4  -1   10.46    0.93
  -4  -4  -1   13.38    1.75
  -4   4  -1   11.90    1.82
   4   4   1    8.90    1.27
   4  -4   1   10.65    1.82
  -4   4  -2   22.98    2.13
  -4   4  -2   21.83    1.05
  -4  -4  -2   22.78    2.24
  -4  -4  -2   22.94    1.84
   4   4   2   18.30    1.74
  -4   4  -3    7.83    1.45
  -4  -4  -3    6.32    1.24
   4   4   3    5.64    1.01
  -4  -4  -3    6.21    1.08
  -4   4  -4    1.89    0.85
  -4  -4  -4    1.94    0.83
   4   4   4    1.83    0.63
  -4  -4  -4    2.18    0.68
  -4  -4  -4    2.34    0.87
  -4   4  -5   17.71    2.02
   4  -4   5   18.54    2.50
  -4  -4  -5   19.28    2.10
  -4  -4  -5   15.38    1.66
   4   4   5   15.72    1.71
  -4  -4  -5   18.03    1.77
  -4   4  -6    2.55    0.83
   4  -4   6    3.18    1.12
  -4  -4  -6    4.35    1.24
  -4  -4  -6    2.15    0.64
  -4   4  -7   -0.04    0.48
   4   4   7    0.44    1.02
  -4  -4  -7   -0.57    0.54
   4  -4   7    0.41    0.93
  -4  -4  -7    0.16    0.75
  -4   4  -8   22.53    2.36
   4   4   8   22.96    3.03
  -4  -4  -8   23.13    2.30
   4  -4   8   24.90    2.97
  -4  -4  -8   26.96    2.40
  -4   4  -9   17.00    2.13
   4   4   9   14.59    2.46
  -4  -4  -9   14.69    1.92
  -4  -4  -9   13.93    2.00
   4  -4   9   14.46    2.38
  -4  -4  -9   17.36    2.01
  -4   4 -10   10.05    1.71
   4   4  10   11.07    2.27
  -4  -4 -10    9.80    1.62
   4  -4  10   11.30    2.29
  -4  -4 -10   10.98    1.69
   4   4  11    2.12    1.23
  -4  -4 -11    0.96    0.64
   4  -4  11    1.55    0.97
  -4  -4 -11    0.64    0.86
   4   4  12    2.31    1.38
  -4  -4 -12    0.03    0.49
   4  -4  12    1.67    1.20
  -4  -4 -12    1.37    1.08
   4   4  13    5.77    2.12
   4  -4  13    5.55    1.87
  -4  -4 -13    5.64    1.07
  -4  -4 -13    6.66    1.60
   4   4  14    0.16    1.17
   4  -4  14    0.95    1.25
  -4  -4 -14   -0.34    0.85
   4   4  15    3.70    1.71
   4  -4  15   -0.55    1.04
  -4  -4 -15    2.49    1.21
   4   4  16    1.06    1.56
   4  -4  16    0.75    1.09
  -4  -4 -16   -0.53    0.93
   4   4  17   -0.04    1.02
   4  -4  17   -0.05    1.23
   4   4  18    0.36    1.01
   4  -4  18   -1.05    1.16
   4  -5 -19    6.17    2.28
  -4   5  18   -1.19    1.05
   4  -5 -18   -1.06    1.44
  -4   5  17    2.23    1.59
   4  -5 -17    2.45    1.62
  -4   5  16   10.01    2.44
   4  -5 -16    6.68    1.88
  -4   5  15    1.00    1.12
  -4  -5  15    1.08    0.79
   4  -5 -15    3.09    1.22
  -4   5  14    3.33    1.47
  -4  -5  14    2.46    0.93
   4  -5 -14    5.14    1.73
  -4   5  13    1.59    1.05
  -4  -5  13    2.93    0.94
   4  -5 -13    5.77    1.46
  -4   5  12    1.47    1.16
  -4  -5  12    0.63    0.85
   4  -5 -12    0.48    0.88
  -4   5  11    0.89    1.15
  -4  -5  11   -0.70    1.07
   4  -5 -11    2.50    1.17
  -4   5  10   13.86    2.19
  -4  -5  10   11.13    1.71
   4  -5 -10   15.36    2.53
  -4   5   9  117.43    6.27
  -4  -5   9  122.60    6.00
   4  -5  -9  139.73    6.99
  -4   5   8   15.16    2.16
  -4  -5   8   17.01    2.22
   4  -5  -8   18.21    2.64
  -4   5   7   41.07    3.44
  -4  -5   7   41.35    3.49
  -4   5   7   39.71    3.71
   4  -5  -7   40.70    3.81
  -4   5   6    0.36    0.98
  -4   5   6    0.47    0.56
  -4  -5   6   -0.10    0.80
  -4   5   6    0.23    0.88
   4  -5  -6   -0.64    0.76
  -4   5   5    3.02    1.14
  -4   5   5    2.99    1.04
  -4   5   5    4.47    1.18
   4  -5  -5    2.50    1.18
  -4   5   5    4.08    1.41
   4  -5  -4    0.02    0.61
  -4   5   4    0.94    0.92
  -4   5   4    1.16    0.68
  -4   5   4    1.27    1.05
   4  -5  -4    0.62    0.93
  -4   5   4    0.56    0.85
   4   5  -3   -0.05    0.20
   4  -5  -3   -0.11    0.75
   4   5  -3   -0.09    0.26
  -4   5   3    0.43    0.64
  -4   5   3    0.03    0.57
  -4   5   3   -0.21    0.88
   4  -5  -3   -0.79    0.72
  -4   5   3   -0.75    0.94
   4  -5  -2   -0.26    0.68
  -4   5   2   -0.05    0.42
  -4   5   2   -0.94    0.71
   4   5  -2    0.06    0.53
   4  -5  -2    0.14    0.73
  -4   5   1   31.70    2.94
  -4   5   1   30.79    2.22
  -4   5   1   37.99    3.35
   4  -5  -1   35.92    3.02
   4  -5  -1   28.40    2.98
   4   5  -1   29.81    2.21
   4  -5   0   16.74    2.16
  -4   5   0   16.60    1.54
  -4   5   0   15.53    2.03
  -4   5   0   17.97    2.39
   4  -5   0   16.05    2.33
   4   5   0   16.59    1.65
   4  -5   1    1.22    0.61
  -4   5  -1    1.65    0.90
  -4   5  -1    2.09    0.55
  -4   5  -1    0.81    0.81
  -4   5  -2   26.30    2.51
  -4   5  -2   26.03    1.58
  -4  -5  -2   26.66    2.69
  -4   5  -2   26.83    3.14
   4  -5   2   28.75    2.94
  -4   5  -3    7.62    1.42
   4  -5   3    4.83    1.28
  -4   5  -3    5.94    0.62
  -4  -5  -3    5.44    1.26
  -4  -5  -3    5.60    1.05
  -4   5  -4    5.05    1.24
  -4  -5  -4    5.32    1.45
  -4  -5  -4    6.16    1.48
  -4  -5  -4    5.02    1.05
  -4   5  -5    2.75    1.02
  -4  -5  -5    1.99    0.62
  -4  -5  -5    0.95    0.71
  -4  -5  -5    2.96    0.93
  -4   5  -6    1.18    0.91
   4   5   6    1.63    1.31
   4   5   6    1.85    0.48
  -4  -5  -6    1.92    0.74
  -4  -5  -6    1.59    0.66
  -4  -5  -6    2.54    0.96
  -4   5  -7    3.08    0.97
   4   5   7    4.25    1.56
  -4  -5  -7    3.24    1.13
  -4  -5  -7    2.44    1.06
  -4  -5  -7    2.20    0.89
  -4   5  -8   -0.90    0.68
   4   5   8    1.17    1.25
  -4  -5  -8    0.90    0.95
  -4  -5  -8   -0.21    0.59
  -4  -5  -8   -0.42    0.71
  -4   5  -9    0.21    0.68
   4   5   9   -1.47    1.00
  -4  -5  -9    0.51    0.51
  -4  -5  -9    0.05    0.83
  -4  -5  -9   -0.86    0.89
  -4   5 -10    0.34    0.61
   4   5  10    1.15    0.90
  -4  -5 -10   -0.57    0.61
  -4  -5 -10   -0.06    0.68
  -4  -5 -10    0.35    0.71
  -4  -5 -11    0.11    0.79
  -4  -5 -11   -0.68    0.81
  -4  -5 -11   -0.35    0.67
   4   5  12   -0.33    1.10
  -4  -5 -12   -0.71    0.79
   4  -5  12    2.30    1.66
  -4  -5 -12   -0.76    0.69
   4   5  13    2.72    1.60
   4  -5  13    1.32    1.11
  -4  -5 -13    1.26    0.62
  -4  -5 -13    0.87    1.03
   4   5  14   -0.45    1.25
   4  -5  14   -0.08    0.96
   4   5  15   -0.20    1.17
   4  -5  15   -0.89    1.12
   4   5  16   -1.97    1.42
   4  -5  16    0.43    0.79
  -4   6  17    0.81    1.36
   4  -6 -17   -1.04    1.23
  -4   6  16    5.11    1.87
   4  -6 -16    4.93    2.06
  -4   6  15    2.42    1.20
  -4  -6  15    3.32    1.20
   4  -6 -15    2.48    1.47
  -4   6  14    1.40    1.04
  -4  -6  14    3.70    1.28
   4  -6 -14    2.37    1.25
  -4   6  13    0.08    0.97
  -4  -6  13    0.42    0.73
   4  -6 -13    0.62    0.97
  -4   6  12    6.55    1.99
  -4  -6  12    6.55    1.60
   4  -6 -12    6.02    1.87
  -4   6  11    3.04    1.05
  -4  -6  11    2.72    1.23
   4  -6 -11    3.79    1.55
  -4   6  10   15.98    2.70
  -4  -6  10   13.20    2.30
   4  -6 -10   14.52    2.46
  -4   6   9    1.20    1.01
  -4  -6   9    1.35    1.05
   4  -6  -9   -1.45    0.87
  -4   6   8    0.98    0.86
  -4  -6   8    0.83    0.81
   4  -6  -8    0.92    0.94
  -4   6   7   23.20    3.31
  -4   6   7   22.07    2.79
  -4  -6   7   18.70    2.55
  -4   6   7   25.18    3.39
   4  -6  -7   23.72    3.15
  -4   6   6    1.07    0.54
  -4   6   6    1.29    1.09
  -4  -6   6    1.72    0.85
  -4   6   6    3.19    1.22
   4  -6  -6    2.33    1.26
  -4   6   5    6.75    1.83
  -4   6   5    4.76    1.25
  -4  -6   5    4.58    1.44
  -4   6   5    6.71    1.55
   4  -6  -5    5.94    1.68
  -4   6   5    6.36    1.74
  -4   6   4    1.52    1.22
  -4   6   4    0.68    0.53
  -4   6   4    0.64    0.66
  -4  -6   4    1.52    0.89
   4  -6  -4    0.63    0.81
  -4   6   4    2.91    1.68
   4  -6  -3    1.57    1.10
  -4   6   3    1.20    0.63
  -4   6   3    1.15    0.64
  -4  -6   3    1.37    1.10
  -4   6   3    2.69    1.03
  -4   6   3    1.23    1.05
   4  -6  -3    1.51    1.10
   4   6  -3    1.25    0.80
   4  -6  -2    1.02    1.07
  -4   6   2    0.84    0.65
   4   6  -2    0.49    0.39
  -4   6   2    1.44    0.80
  -4  -6   2    1.20    1.07
  -4   6   2   -0.28    0.88
   4  -6  -2    2.32    1.01
   4   6  -2    1.56    0.78
  -4   6   2    1.12    0.85
   4  -6  -1    2.23    1.14
  -4   6   1    1.52    0.75
  -4   6   1    0.10    0.69
  -4  -6   1    1.04    0.78
  -4   6   1    2.37    1.29
   4   6  -1    1.65    0.75
   4  -6  -1    0.61    0.98
  -4   6   0   20.47    2.47
   4  -6   0   23.19    2.73
  -4   6   0   19.28    1.89
  -4   6   0   18.69    2.73
  -4  -6   0   24.94    3.08
   4   6   0   23.46    2.27
   4  -6   1   11.15    2.16
  -4   6  -1   11.86    1.96
  -4  -6  -1   13.27    2.40
  -4   6  -1   11.61    2.31
  -4   6  -1   10.16    1.28
   4  -6   2    9.20    1.67
  -4   6  -2    8.02    1.54
  -4  -6  -2   10.88    2.24
  -4   6  -2    9.72    2.21
  -4   6  -3   18.07    2.26
   4  -6   3   19.47    2.73
  -4  -6  -3   20.99    2.98
  -4   6  -4    1.87    0.71
   4  -6   4   -0.68    1.10
  -4  -6  -4    1.68    0.73
  -4  -6  -4    1.55    0.78
   4  -6   5   10.05    2.20
  -4   6  -5    8.28    1.61
  -4  -6  -5    9.03    1.95
  -4  -6  -5    8.14    1.52
   4  -6   6    3.43    1.49
  -4   6  -6    2.38    0.88
   4   6   6    4.80    1.67
  -4  -6  -6    3.07    1.41
  -4  -6  -6    5.90    1.51
   4  -6   7    7.72    1.94
  -4   6  -7    4.55    1.35
   4   6   7    4.91    1.77
  -4  -6  -7    7.28    1.74
  -4  -6  -7    5.52    1.45
  -4   6  -8    2.21    0.95
   4  -6   8    1.25    0.95
   4   6   8    0.63    1.21
  -4  -6  -8    4.34    1.31
  -4  -6  -8    3.13    1.29
  -4  -6  -8    2.28    0.96
   4  -6   9    4.13    1.46
   4   6   9    2.83    1.53
  -4  -6  -9    4.46    1.37
  -4  -6  -9    4.94    1.61
  -4  -6  -9    5.91    1.50
   4  -6  10    3.39    1.62
   4   6  10    2.84    1.83
  -4  -6 -10    2.15    1.10
  -4  -6 -10    2.25    1.10
  -4  -6 -10    1.39    0.85
  -4  -6 -11   -1.22    1.01
   4   6  11    0.97    1.15
   4  -6  12    0.97    1.33
  -4  -6 -12   -0.82    0.96
   4   6  12    1.21    1.03
   4   6  13   -0.79    1.17
   4  -6  13    2.23    1.21
   4   6  14    3.21    1.85
   4  -6  14    3.65    1.53
  -4   7  15   -0.82    1.45
   4  -7 -15    0.47    1.17
  -4   7  14   -0.31    1.02
  -4  -7  14    0.34    0.84
   4  -7 -14    1.38    1.04
  -4   7  13    9.51    2.47
  -4  -7  13    5.44    1.75
   4  -7 -13    6.99    2.21
  -4   7  12    2.42    1.33
  -4  -7  12    3.71    1.38
   4  -7 -12    2.49    1.43
  -4   7  11    2.14    1.23
  -4  -7  11    0.05    0.72
   4  -7 -11    0.93    1.29
  -4   7  10    0.62    0.88
  -4  -7  10    1.05    1.12
   4  -7 -10    0.01    1.00
  -4   7   9    0.42    0.96
  -4   7   9    0.43    0.62
  -4  -7   9    0.73    0.81
   4  -7  -9    0.17    1.13
  -4   7   8    0.97    1.27
  -4   7   8    0.37    0.66
  -4  -7   8   -0.79    1.19
   4  -7  -8    1.19    0.97
  -4   7   7    1.96    1.30
  -4   7   7    0.22    0.79
  -4  -7   7    1.41    0.95
  -4   7   7    1.74    1.45
   4  -7  -7   -1.05    1.45
  -4   7   6    0.24    1.12
  -4   7   6    1.83    1.04
  -4  -7   6    0.59    0.87
   4  -7  -6    1.01    1.32
  -4   7   6    1.24    0.93
  -4   7   5    2.37    1.27
  -4   7   5    5.04    1.40
  -4  -7   5    5.35    1.58
  -4   7   5    5.30    1.73
  -4   7   5    3.91    1.91
   4  -7  -5    3.87    1.41
  -4   7   4   -1.02    0.96
  -4   7   4   -0.07    0.56
  -4  -7   4    0.85    0.88
  -4   7   4   -0.59    0.68
  -4   7   4    0.56    1.39
   4  -7  -4    0.01    1.34
  -4   7   3    4.08    1.33
  -4   7   3    4.65    1.31
  -4   7   3    5.85    1.74
  -4  -7   3    7.07    1.86
   4  -7  -3    7.61    2.17
  -4   7   3    7.84    2.24
  -4   7   2   19.15    2.80
  -4   7   2   21.75    3.16
  -4  -7   2   16.66    2.76
   4  -7  -2   18.86    2.65
   4  -7  -2   16.74    2.95
  -4   7   2   20.98    3.20
   4  -7  -1    2.12    1.10
  -4   7   1    0.64    0.71
  -4   7   1    2.28    1.39
  -4  -7   1    4.42    1.55
  -4   7   1    0.65    1.57
   4  -7   0    2.39    1.22
  -4   7   0    0.12    1.26
  -4  -7   0    1.11    1.07
  -4   7   0    0.81    0.74
  -4   7  -1    0.50    0.85
   4  -7   1   -1.17    1.04
  -4   7  -1    0.01    0.91
  -4  -7  -1   -0.75    0.87
  -4   7  -2    0.34    0.75
   4  -7   2   -1.84    1.33
  -4  -7  -2   -0.67    0.84
  -4   7  -2    1.96    1.29
   4  -7   3    0.86    1.14
  -4   7  -3   -0.36    0.76
  -4   7  -3   -1.13    1.04
  -4  -7  -3    1.13    1.18
   4  -7   4    2.33    1.37
  -4   7  -4    1.45    0.96
   4  -7   5    3.33    1.48
   4   7   5    1.79    1.38
  -4  -7  -5    4.10    1.54
  -4  -7  -5    2.99    1.36
   4  -7   6   -0.60    1.29
   4   7   6    0.16    0.85
  -4  -7  -6   -0.56    1.17
  -4  -7  -6    0.74    0.89
   4  -7   7    0.08    1.20
   4   7   7    1.49    1.33
  -4  -7  -7    0.53    1.16
  -4  -7  -7    2.16    1.28
   4  -7   8    6.50    1.91
  -4  -7  -8    5.71    1.89
   4   7   8    5.50    2.01
   4  -7   9    1.07    1.24
  -4  -7  -9    2.79    1.57
   4   7   9    1.14    1.31
   4  -7  10   -0.06    1.07
  -4  -7 -10    0.39    0.96
   4   7  10   -1.50    1.34
   4  -7  11    1.32    1.26
   4   7  11    2.44    1.70
  -4  -7 -11    1.78    1.11
  -4  -7 -12    0.24    0.79
  -4   8  13    0.06    1.09
  -4  -8  13    1.25    0.71
  -4   8  12   -1.19    1.75
  -4   8  12   -0.24    1.04
  -4  -8  12   -1.11    1.18
  -4   8  11    0.33    0.71
  -4   8  11    1.61    1.04
  -4  -8  11    0.88    0.83
   4  -8 -11    1.82    1.34
  -4   8  10    8.59    2.34
  -4   8  10    6.62    1.95
  -4  -8  10   10.63    2.51
   4  -8 -10    7.96    2.36
  -4   8   9   14.00    3.13
  -4   8   9    8.09    2.26
  -4  -8   9   10.33    2.20
   4  -8  -9    8.20    2.34
  -4   8   8    0.40    0.85
  -4   8   8    0.43    0.61
  -4  -8   8    0.10    1.05
   4  -8  -8   -1.10    1.65
  -4   8   7   23.14    3.71
  -4  -8   7   17.76    2.98
   4  -8  -7   20.73    3.50
  -4   8   6    1.77    0.91
  -4  -8   6    4.85    1.55
  -4   8   6    9.86    2.43
   4  -8  -6    4.72    1.68
  -4   8   5    0.86    1.06
  -4  -8   5    0.18    1.14
  -4   8   5   -0.74    0.89
  -4   8   5   -2.10    1.30
   4  -8  -5   -1.30    1.36
  -4   8   4    3.63    1.54
  -4   8   4    3.45    1.61
  -4  -8   4    8.77    2.37
   4  -8  -4    2.63    1.33
  -4   8   4    1.90    1.41
  -4   8   3    1.47    1.22
  -4  -8   3    3.25    1.41
  -4   8   3    1.15    0.89
  -4   8   3    1.32    1.40
  -4   8   2    0.54    1.32
  -4   8   2   -0.14    0.88
  -4  -8   2    0.26    1.32
  -4   8   2   -0.98    1.19
  -4   8   1   -0.92    1.28
  -4  -8   1    0.71    1.13
  -4   8   1    0.60    0.94
  -4   8   0    1.41    1.37
  -4  -8   0    0.40    0.89
  -4   8   0    0.54    1.24
  -4   8  -1    1.92    1.59
  -4  -8  -1    1.74    1.57
   4  -8   1    2.34    1.49
   4  -8   2    1.08    1.26
  -4   8  -2    2.18    1.45
  -4  -8  -2    0.57    1.15
   4  -8   3   -0.54    1.13
  -4  -8  -3    0.09    1.09
  -4   8  -3    0.33    1.19
   4   8   3   -0.15    0.84
   4  -8   4    7.11    2.30
  -4   8  -4    5.44    1.91
  -4  -8  -4    3.78    1.42
   4   8   4    5.46    2.13
   4  -8   5    2.17    1.42
  -4   8  -5    3.72    2.41
  -4  -8  -5    5.76    2.32
   4   8   5    3.44    1.71
   4  -8   6   -1.81    1.58
  -4  -8  -6   -1.47    1.58
  -4   8  -6    1.79    0.92
   4   8   6    2.13    1.65
   4  -8   7   -0.34    1.29
   4   8   7   -0.10    1.16
  -4  -8  -7    0.40    0.90
   4   8   8    1.35    1.85
  -4  -8  -8   -0.28    0.95
  -4  -8  -9    2.70    1.49
  -4  -8 -10    2.44    1.42
  -4  -8 -11   12.29    2.83
  -4   9   5    3.07    1.75
  -4   9   4    6.72    2.17
  -4   9   4    6.73    2.46
  -4   9   3    4.80    1.52
  -4   9   3    4.27    1.97
  -4   9   2   -0.80    1.33
  -4   9   2   -1.73    1.40
  -4   9   1    1.02    1.31
  -4   9   1    1.29    0.96
  -4   9   0    2.84    1.44
  -4   9   0    3.79    1.82
   4   9   1    1.44    1.01
  -4   9  -1    2.68    1.74
  -4   9  -1    0.47    1.18
   4   9   2    1.51    1.30
  -4   9  -2   -0.17    1.31
   4   9   3   -0.24    1.23
   4   9   4    3.92    1.73
  -5   0  23   21.23    3.51
  -5   0  22    1.44    1.29
  -5   0  21   -1.93    1.62
  -5   0  20    2.39    1.31
  -5   0  19    1.22    1.15
  -5   0  18   -0.40    1.05
  -5   0  17    1.06    0.48
  -5   0  17    2.32    1.38
  -5   0  16   -0.09    0.38
  -5   0  16    0.25    0.86
   5   0 -15   11.88    1.41
  -5   0  15   13.64    1.47
   5   0 -15   11.23    1.37
  -5   0  15   17.61    2.52
   5   0 -14   -0.28    0.40
  -5   0  14   -0.81    1.05
   5   0 -14   -0.25    0.39
  -5   0  14    0.19    0.30
  -5   0  13    1.06    0.94
  -5   0  13    0.92    0.43
  -5   0  12   -1.08    1.11
  -5   0  12    0.18    0.33
  -5   0  11    7.69    1.55
  -5   0  10    1.01    0.76
  -5   0   9  347.23    8.54
   5   0  -9  351.85    6.02
   5   0  -8    0.13    0.30
  -5   0   8    0.64    0.58
  -5   0   8   -0.35    0.38
  -5   0   7   94.82    4.06
  -5   0   7  102.49    3.24
  -5   0   6   -0.14    0.50
  -5   0   6   -0.61    0.66
   5   0  -6   -0.04    0.54
  -5   0   6    0.19    0.46
   5   0  -6   -0.22    0.48
  -5   0   5   11.64    1.33
   5   0  -5   12.27    1.55
   5   0  -5   13.52    1.40
  -5   0   4    0.07    0.53
   5   0  -4    0.86    0.52
   5   0  -4   -0.95    0.56
   5   0  -4   -0.51    0.52
   5   0  -4    1.18    0.57
  -5   0   3   65.41    2.81
   5   0  -3   63.39    2.92
   5   0  -3   65.88    2.34
  -5   0   3   65.11    2.36
   5   0  -2    1.54    0.72
  -5   0   2   -0.39    0.59
   5   0  -2   -0.39    0.41
  -5   0   1   59.14    2.74
   5   0  -1   58.33    2.82
  -5   0   1   60.13    1.92
   5   0  -1   56.64    1.86
  -5   0   0   -1.85    0.75
   5   0   0   -0.63    0.52
   5   0   0    0.18    0.30
  -5   0   0   -0.08    0.30
   5   0   1    1.11    0.71
  -5   0  -1    1.19    0.51
   5   0   1    0.84    0.55
  -5   0  -1    1.32    0.40
  -5   0  -2   -0.79    0.86
   5   0   2   -0.14    0.43
   5   0   2    0.14    0.49
  -5   0  -2   -0.31    0.38
   5   0   3   -0.10    0.53
  -5   0  -3   -0.21    0.64
   5   0   3    0.19    0.37
  -5   0  -4   -0.66    0.79
  -5   0  -4    0.63    0.47
  -5   0  -5    0.45    0.60
  -5   0  -5    0.89    0.51
  -5   0  -6   -0.72    0.47
   5   0   6   -0.57    0.44
   5   0   7  104.88    4.95
  -5   0  -7  102.25    3.60
   5   0   7  102.04    4.30
   5   0   8   -0.34    0.62
  -5   0  -8   -0.37    0.51
   5   0   8   -0.92    0.49
   5   0   9    2.86    1.17
  -5   0  -9    3.23    0.75
   5   0   9    3.38    1.02
   5   0  10   -0.58    0.93
  -5   0 -10    0.16    0.53
   5   0  10    1.79    0.83
   5   0  11    0.78    0.73
   5   0  11    1.32    0.91
   5   0  12   -1.09    1.02
   5   0  12   -0.45    0.74
   5   0  13    2.95    1.11
   5   0  13    2.12    1.17
   5   0  14    0.49    0.96
   5   0  14    0.62    0.68
   5   0  15   11.87    2.25
   5   0  15   10.86    2.22
   5   0  16   -0.03    1.01
   5   0  16   -0.56    0.93
   5   0  17   17.56    2.88
   5   0  18   -0.80    0.84
   5   0  19   17.01    2.91
   5   0  20    1.91    1.62
   5   0  20   -1.40    1.18
  -5  -1  23   -0.43    1.18
  -5   1  23   -0.13    1.21
  -5  -1  22    1.07    1.39
  -5   1  22    0.02    1.03
  -5  -1  21    3.28    1.42
  -5   1  21    4.65    2.03
  -5  -1  20    2.52    1.32
  -5   1  20    2.61    1.49
  -5  -1  19    1.04    1.12
  -5   1  19    1.64    1.45
  -5  -1  18    2.01    1.16
  -5   1  18    2.86    1.07
  -5  -1  17   -1.38    1.26
  -5   1  17    0.50    0.88
  -5   1  16    0.41    0.43
  -5   1  16    0.11    0.94
  -5  -1  16   -0.40    0.90
  -5   1  15    4.98    0.89
  -5   1  15    4.74    1.47
  -5  -1  15    8.43    1.81
  -5   1  14    9.87    1.06
  -5  -1  14   13.49    2.13
  -5   1  14   11.88    2.03
  -5   1  13   30.29    1.69
  -5  -1  13   31.89    3.03
  -5   1  13   32.18    3.16
  -5   1  12   18.62    1.21
  -5  -1  12   19.71    2.30
  -5   1  12   20.73    2.49
   5  -1 -11   22.93    0.98
  -5   1  11   25.17    2.61
  -5  -1  11   23.01    2.40
   5   1 -11   20.77    1.98
  -5   1  11   22.76    1.16
  -5   1  10   25.61    2.46
   5   1 -10   26.13    1.80
  -5   1  10   26.61    1.03
   5   1 -10   24.65    2.07
   5  -1 -10   26.22    2.41
   5   1  -9    0.51    0.38
  -5   1   9    1.25    0.85
   5   1  -9    1.20    0.41
   5   1  -9    3.10    0.89
   5  -1  -9    2.65    0.76
  -5   1   8   14.31    1.77
   5   1  -8   14.87    1.27
  -5   1   8   14.73    0.95
   5  -1  -8   12.76    1.61
   5  -1  -8   14.77    0.79
   5   1  -8   14.78    1.59
  -5  -1   7   19.87    1.56
  -5   1   7   23.65    2.07
  -5  -1   7   23.13    1.87
   5   1  -7   23.17    1.52
   5   1  -7   20.98    1.85
   5  -1  -7   23.58    1.96
  -5  -1   6    1.69    0.54
  -5   1   6    1.43    0.73
   5  -1  -6    0.19    0.59
   5   1  -6    1.13    0.87
  -5   1   6    1.01    0.71
  -5  -1   6    0.52    0.63
   5  -1  -6    2.64    0.81
   5  -1  -6    0.92    0.62
   5  -1  -5   11.38    1.36
  -5   1   5   10.29    1.40
  -5   1   5   11.04    1.32
  -5  -1   5   10.10    1.02
  -5  -1   5   11.22    1.38
   5  -1  -5   11.01    1.25
   5  -1  -5    9.82    1.28
  -5   1   5   12.48    1.41
  -5  -1   4   26.16    1.55
  -5   1   4   26.21    2.07
   5   1  -4   24.33    1.61
  -5   1   4   28.17    1.95
   5  -1  -4   24.01    1.87
   5  -1  -4   25.67    1.08
  -5   1   4   24.85    1.86
   5  -1  -4   28.05    1.92
  -5   1   4   26.65    1.94
   5   1  -4   25.87    1.43
   5  -1  -3   25.82    2.00
  -5   1   3   27.33    2.03
  -5  -1   3   26.22    1.55
   5   1  -3   27.82    1.75
   5  -1  -3   26.66    1.82
   5  -1  -3   27.18    1.33
   5  -1  -3   28.05    1.85
  -5   1   3   24.41    1.78
   5   1  -3   26.77    1.20
  -5   1   3   27.09    1.89
  -5  -1   2    3.58    0.69
   5   1  -2    4.36    0.70
   5  -1  -2    4.55    0.96
   5  -1  -2    6.54    0.92
  -5   1   2    4.47    0.92
   5  -1  -2    4.66    0.83
  -5   1   2    3.21    0.69
   5  -1  -2    4.58    0.69
   5  -1  -2    4.56    0.82
  -5  -1   1  448.74    6.82
   5   1  -1  444.10    7.16
  -5   1   1  466.66    8.06
   5  -1  -1  444.05    8.30
   5  -1  -1  451.65    6.34
   5  -1  -1  438.81    8.06
  -5   1   1  447.63    6.92
   5  -1  -1  450.12    6.86
  -5   1   0    2.50    0.82
   5   1   0    1.67    0.57
  -5  -1   0    2.50    0.77
   5  -1   0    2.69    0.76
   5  -1   0    2.27    0.62
   5  -1   0    3.59    0.77
  -5   1   0    1.75    0.61
  -5   1  -1   13.21    1.44
   5  -1   1   16.04    1.66
  -5  -1  -1   13.23    1.38
   5   1   1   13.15    1.40
   5  -1   1   12.06    1.41
  -5   1  -1   13.71    1.47
  -5   1  -1   12.08    1.20
   5  -1   1   12.74    1.23
   5  -1   2   33.39    2.28
  -5  -1  -2   35.22    2.28
   5   1   2   35.36    2.42
  -5   1  -2   36.11    2.42
   5  -1   2   36.94    2.57
  -5   1  -2   36.21    2.25
  -5   1  -2   34.23    2.02
   5  -1   3  137.51    4.83
   5   1   3  134.32    4.95
  -5   1  -3  143.25    4.89
   5  -1   3  131.79    4.96
  -5   1  -3  143.84    4.52
   5   1   3  135.72    3.39
  -5   1  -3  136.71    4.12
  -5   1  -4   75.05    3.67
   5  -1   4   79.32    3.88
   5   1   4   72.00    2.43
  -5   1  -4   74.66    3.34
   5  -1   5    3.92    1.03
  -5   1  -5    2.86    0.93
  -5   1  -5    4.33    0.86
   5  -1   5    3.73    0.68
   5  -1   6   28.44    2.51
  -5   1  -6   25.61    2.34
  -5   1  -6   27.44    2.11
   5  -1   6   24.75    1.72
   5  -1   7    6.80    1.39
  -5   1  -7    5.99    1.30
  -5   1  -7    6.03    1.10
   5  -1   7    7.22    1.07
   5   1   7    6.60    1.34
   5  -1   8   16.94    2.14
   5  -1   8   15.90    1.56
   5   1   8   14.19    1.95
   5  -1   9    1.37    0.71
  -5  -1  -9    3.17    0.59
   5   1   9    2.38    0.93
   5  -1   9    3.91    0.95
   5  -1  10    9.16    1.85
  -5  -1 -10    7.55    0.86
   5  -1  10    8.54    1.41
   5   1  10    9.35    1.78
   5  -1  11    0.16    0.93
   5   1  11   -0.24    0.68
  -5  -1 -11    0.62    0.35
   5   1  11    1.47    0.77
   5  -1  11    0.43    0.71
   5  -1  12    4.18    1.24
   5   1  12    3.11    1.18
  -5  -1 -12    2.54    0.56
   5   1  12    2.57    1.01
   5  -1  12    3.77    1.14
   5  -1  13    3.35    1.31
   5   1  13    1.39    0.73
  -5  -1 -13    2.56    0.66
   5   1  13    0.83    0.90
   5  -1  13    1.19    0.70
   5   1  14    2.13    0.69
   5  -1  14    2.67    1.01
   5   1  14    3.56    1.37
   5   1  15   27.92    3.38
   5  -1  15   31.38    3.12
   5   1  15   36.20    3.87
   5  -1  15   30.44    3.66
   5  -1  16   -0.09    0.74
   5   1  16   -1.10    1.28
   5   1  16    0.87    1.08
   5  -1  16   -1.26    1.20
   5   1  17    2.04    1.13
   5  -1  17    0.90    0.97
   5  -1  17    2.44    1.37
   5   1  17    2.39    1.47
   5   1  18    1.36    0.84
   5   1  18    7.18    2.05
   5  -1  18    3.81    1.73
   5   1  19   -0.42    1.10
   5  -1  19    0.60    0.94
   5   1  20    0.05    1.05
   5  -1  20    1.25    1.25
   5   1  21    0.50    0.99
  -5   2  22    1.15    1.05
   5  -2 -22    0.62    1.19
  -5   2  21    3.45    1.53
   5  -2 -21    2.09    1.36
  -5   2  20   -1.04    1.10
   5  -2 -20    0.32    1.33
  -5   2  19   -0.39    0.92
   5  -2 -19   -0.18    1.29
  -5   2  18    5.40    1.71
   5  -2 -18    3.76    1.53
  -5   2  17   10.78    2.18
   5  -2 -17   10.63    2.25
  -5   2  16   19.48    2.92
   5  -2 -16   21.35    3.02
  -5   2  15   18.38    2.72
   5  -2 -15   19.91    2.72
  -5   2  14    3.59    1.13
  -5   2  14    3.36    0.83
   5  -2 -14    7.50    1.89
  -5   2  13   -1.21    0.82
  -5   2  13   -0.12    0.45
   5  -2 -13   -0.31    0.90
  -5   2  12    3.72    1.16
  -5   2  12    2.65    0.72
   5  -2 -12    2.68    1.06
  -5   2  11    5.35    1.36
   5  -2 -11    1.93    0.94
  -5   2  10    3.70    1.20
   5   2 -10    3.51    0.95
   5  -2 -10    2.87    1.04
  -5   2   9    1.78    1.01
  -5  -2   9    0.73    0.33
   5   2  -9    0.59    0.42
   5  -2  -9    1.35    0.61
  -5  -2   8   13.14    1.10
  -5   2   8   15.96    1.96
   5   2  -8   11.76    1.45
   5  -2  -8   12.68    1.67
  -5   2   7    3.14    0.80
  -5  -2   7    2.22    0.46
  -5   2   7    2.37    0.44
   5  -2  -7    0.40    0.66
  -5  -2   6   15.30    0.99
  -5   2   6   15.06    1.66
   5  -2  -6   15.94    1.72
  -5   2   6   17.73    1.96
  -5  -2   6   15.47    1.79
  -5   2   6   13.60    0.98
  -5   2   6   17.66    2.00
   5  -2  -6   17.64    1.84
  -5  -2   5    0.66    0.38
  -5   2   5   -0.73    0.62
  -5   2   5   -0.26    0.49
   5  -2  -5    0.11    0.44
  -5  -2   5    0.42    0.62
  -5   2   5    0.09    0.31
   5  -2  -5   -0.38    0.72
  -5   2   5    1.67    0.95
   5  -2  -4   28.28    1.66
  -5  -2   4   27.84    1.32
   5   2  -4   25.18    1.39
  -5   2   4   27.94    2.31
   5  -2  -4   25.31    1.88
  -5   2   4   28.69    1.96
  -5   2   4   26.72    1.54
  -5  -2   4   26.28    2.21
   5  -2  -4   23.92    2.06
   5  -2  -4   26.15    2.11
  -5   2   4   22.36    1.99
  -5   2   4   29.00    2.35
  -5   2   3   26.86    2.20
  -5  -2   3   25.88    1.37
   5  -2  -3   26.95    1.72
   5   2  -3   26.20    1.49
  -5   2   3   25.32    1.70
   5  -2  -3   24.52    1.67
   5  -2  -3   25.59    2.17
  -5  -2   3   27.36    2.28
  -5   2   3   25.52    1.64
  -5   2   3   24.32    1.96
  -5   2   3   28.10    2.29
   5  -2  -3   28.74    2.14
   5  -2  -2    6.12    0.94
   5   2  -2    6.36    0.86
  -5  -2   2    6.69    0.87
   5  -2  -2    4.67    1.01
   5  -2  -2    7.35    0.88
  -5   2   2    7.18    0.86
  -5   2   2    6.07    1.05
   5  -2  -2    5.13    1.11
   5  -2  -2    7.39    0.95
  -5  -2   2    7.04    1.36
  -5   2   2    7.19    0.93
   5  -2  -2    7.23    1.12
  -5   2   2    5.94    1.07
   5  -2  -1   92.69    3.60
   5   2  -1   91.80    3.20
  -5   2   1   89.11    3.88
   5  -2  -1   87.07    4.05
  -5   2   1   93.80    2.69
   5  -2  -1   92.25    2.61
   5  -2  -1   96.19    3.47
   5  -2  -1   88.78    4.08
  -5   2   1   98.51    4.05
   5   2  -1   95.08    2.37
   5  -2  -1   92.78    3.75
  -5   2   1   87.18    3.77
   5  -2   0   47.16    2.70
   5   2   0   40.77    2.32
  -5   2   0   43.52    2.75
   5  -2   0   43.51    2.84
   5  -2   0   43.31    1.55
   5  -2   0   44.44    2.51
  -5   2   0   42.87    2.70
   5  -2   0   44.20    2.60
   5   2   0   41.80    1.37
  -5   2   0   42.63    2.68
  -5   2  -1    4.68    1.00
   5   2   1    5.37    0.96
   5  -2   1    3.60    0.87
   5  -2   1    4.78    0.44
   5  -2   1    4.77    0.96
   5  -2   1    5.46    1.01
  -5   2  -1    6.16    1.20
   5   2   1    4.58    0.45
  -5   2  -1    5.25    1.05
   5  -2   1    5.94    1.15
   5   2   2    1.18    0.65
  -5   2  -2    0.71    0.75
   5  -2   2   -0.75    0.74
   5  -2   2    1.16    0.74
  -5   2  -2    0.12    0.64
  -5  -2  -2    0.41    0.19
  -5   2  -2    0.66    0.60
   5  -2   3   40.65    2.81
  -5   2  -3   39.49    2.71
   5  -2   3   41.89    2.77
  -5   2  -3   41.39    2.83
  -5  -2  -3   39.42    1.37
  -5   2  -3   35.21    2.53
   5  -2   4    7.02    1.28
  -5   2  -4    6.55    1.23
  -5   2  -4    5.13    1.07
   5   2   4    4.89    0.57
   5  -2   4    8.41    1.43
  -5  -2  -4    6.62    0.69
   5  -2   5    4.60    0.94
  -5   2  -5    4.44    1.05
   5  -2   5    5.72    0.50
  -5   2  -5    5.44    1.10
   5  -2   5    5.60    1.18
  -5  -2  -5    4.65    0.67
   5  -2   6    4.05    1.13
  -5   2  -6    5.48    1.18
   5  -2   6    6.01    0.62
   5  -2   6    4.95    1.23
  -5  -2  -6    5.32    0.75
   5  -2   7   16.10    2.21
  -5   2  -7   19.15    2.12
   5  -2   7   17.24    1.19
   5   2   7   17.10    2.23
   5  -2   7   17.69    2.23
  -5  -2  -7   17.79    1.46
   5  -2   8    6.91    1.50
  -5   2  -8    2.34    0.85
   5  -2   8    5.28    0.84
   5   2   8    3.36    0.99
   5  -2   8    6.05    1.37
  -5  -2  -8    5.70    1.00
  -5   2  -9   -0.86    1.07
   5  -2   9    1.74    0.66
   5   2   9   -0.70    0.88
   5  -2   9    0.56    0.84
  -5  -2  -9   -0.05    0.54
   5  -2  10   15.76    1.52
   5   2  10   17.63    2.54
   5  -2  10   15.31    2.19
  -5   2 -10   12.02    1.49
  -5  -2 -10   13.54    1.58
   5  -2  11    4.78    0.92
   5   2  11    4.86    1.59
   5  -2  11    5.25    1.70
  -5   2 -11    3.50    0.85
  -5  -2 -11    4.66    1.03
   5  -2  12    2.89    0.80
   5   2  12    5.09    1.72
   5  -2  12    4.79    1.49
  -5  -2 -12    3.41    1.00
   5   2  13    5.56    1.40
   5   2  13    7.65    1.99
   5  -2  13    7.17    1.36
   5  -2  13    5.45    1.59
  -5  -2 -13    6.38    1.40
   5   2  14   12.51    2.11
   5   2  14   11.41    2.47
   5  -2  14   14.49    1.93
   5  -2  14   13.04    2.36
  -5  -2 -14   15.18    2.06
   5   2  15    7.25    1.72
   5   2  15    6.70    1.89
   5  -2  15    7.04    1.93
  -5  -2 -15    4.44    1.24
   5   2  16   12.37    2.19
   5   2  16    8.36    2.25
   5  -2  16   15.01    2.85
  -5  -2 -16   13.89    2.10
   5   2  17    4.03    1.25
   5   2  17    4.77    1.71
   5  -2  17    2.02    1.26
  -5  -2 -17    2.68    1.26
   5   2  18    8.25    2.28
   5  -2  18   10.36    2.40
  -5  -2 -18    8.09    1.92
   5   2  19    2.08    1.14
   5  -2  19   -1.76    1.61
   5   2  20    1.37    1.21
  -5   3  21   -1.38    1.26
   5  -3 -21   -0.47    1.05
  -5   3  20    0.34    0.84
   5  -3 -20    0.82    1.29
  -5   3  19    2.97    1.22
   5  -3 -19    2.78    1.54
  -5   3  18   -0.80    1.09
   5  -3 -18   -1.09    1.53
  -5   3  17   13.32    2.51
   5  -3 -17   11.32    2.49
  -5   3  16   27.39    3.52
   5  -3 -16   30.97    3.62
  -5   3  15    6.90    1.78
   5  -3 -15    6.04    1.72
  -5   3  14    5.93    1.51
   5  -3 -14   10.11    1.96
  -5   3  13    5.53    1.65
   5  -3 -13    5.20    1.43
  -5   3  12    0.01    0.75
  -5  -3  12    0.93    0.27
   5  -3 -12    1.34    0.70
  -5  -3  11    6.23    0.78
  -5   3  11    7.09    1.72
  -5  -3  11    5.91    0.69
   5  -3 -11    7.31    1.50
  -5   3  10   14.71    2.04
  -5  -3  10   13.50    0.92
  -5  -3  10   13.05    0.83
   5  -3 -10   13.73    1.93
  -5   3   9    1.27    0.99
   5  -3  -9   -1.24    0.97
  -5   3   8   13.41    1.88
   5  -3  -8   14.51    2.03
  -5   3   7    6.48    1.32
   5  -3  -7    4.05    0.56
  -5   3   7    5.78    1.29
   5  -3  -7    4.11    1.18
   5  -3  -6    5.93    0.81
  -5   3   6    5.65    1.46
  -5   3   6    6.87    1.24
  -5   3   6    4.89    0.88
  -5   3   6    6.42    1.21
   5  -3  -6    2.94    1.03
  -5   3   5    4.29    0.64
  -5   3   5    4.71    1.22
  -5   3   5    6.35    1.10
   5  -3  -5    3.62    0.90
  -5  -3   5    3.23    0.80
  -5   3   5    2.55    0.66
   5  -3  -5    5.66    1.23
  -5   3   5    3.13    0.85
  -5   3   4   20.52    1.60
   5   3  -4   20.91    1.02
  -5   3   4   22.97    2.31
  -5   3   4   20.56    1.79
   5  -3  -4   20.31    1.81
  -5   3   4   22.65    1.88
  -5  -3   4   21.16    2.21
  -5   3   4   20.51    2.26
   5  -3  -4   23.66    2.19
  -5   3   3   55.42    2.84
   5   3  -3   58.09    2.08
  -5   3   3   57.66    3.55
  -5   3   3   56.46    2.74
   5  -3  -3   55.43    2.74
  -5   3   3   56.49    2.99
  -5   3   3   63.74    3.59
  -5  -3   3   59.67    3.49
  -5   3   3   60.99    3.74
   5  -3  -3   55.58    3.31
  -5   3   2    6.68    1.06
   5   3  -2    8.33    0.94
  -5   3   2    6.49    1.37
  -5   3   2    6.24    0.89
   5  -3  -2    5.84    0.84
  -5  -3   2    4.96    1.09
  -5   3   2    6.87    1.11
  -5   3   2    7.46    1.26
   5   3  -2    6.66    1.01
   5  -3  -2    5.81    1.23
  -5   3   1  118.22    4.61
   5   3  -1  126.47    3.84
  -5   3   1  121.09    4.82
  -5   3   1  126.01    3.31
   5  -3  -1  125.00    3.36
  -5   3   1  125.51    5.05
  -5   3   1  115.87    4.59
  -5  -3   1  123.12    4.99
   5  -3  -1  117.48    4.90
   5   3  -1  120.99    3.64
   5   3   0  154.20    4.59
  -5   3   0  154.34    5.51
  -5   3   0  161.21    3.14
   5  -3   0  159.97    5.36
  -5   3   0  167.82    5.88
  -5  -3   0  157.67    5.58
   5   3   0  158.40    3.97
   5  -3   0  161.86    5.77
   5   3   1    0.03    0.46
  -5   3  -1    1.21    0.69
   5  -3   1    1.43    0.89
  -5   3  -1    0.24    0.66
  -5  -3  -1    0.83    0.63
   5  -3   1    0.75    0.91
   5   3   1    1.08    0.39
  -5   3  -2    8.41    1.29
   5   3   2    5.20    0.99
  -5   3  -2    8.70    1.38
   5  -3   2    7.37    1.47
  -5  -3  -2    7.71    0.84
   5   3   2    7.90    0.87
  -5  -3  -2    7.09    0.79
  -5   3  -3    1.46    0.85
  -5   3  -3   -0.37    0.89
   5  -3   3   -0.96    0.91
  -5  -3  -3    0.69    0.35
  -5  -3  -3    0.32    0.29
   5   3   3    0.75    0.38
  -5   3  -4   18.58    2.04
   5  -3   4   16.08    2.06
  -5   3  -4   15.75    1.95
  -5  -3  -4   16.78    1.29
  -5   3  -5   34.37    2.83
   5  -3   5   36.44    3.14
  -5  -3  -5   32.25    1.89
  -5   3  -6   36.96    2.95
   5  -3   6   38.82    3.26
  -5  -3  -6   38.93    2.22
  -5   3  -7    7.29    1.49
   5   3   7   10.11    1.89
   5  -3   7    8.99    1.81
  -5  -3  -7    7.43    1.08
  -5   3  -8   17.05    2.16
   5   3   8   22.54    2.89
   5  -3   8   17.50    2.35
  -5  -3  -8   21.73    1.87
  -5   3  -9    4.32    1.36
   5   3   9    7.47    1.81
   5  -3   9    3.62    1.34
  -5  -3  -9    4.36    0.98
  -5   3 -10    4.43    1.08
   5   3  10    4.42    1.34
   5  -3  10    6.26    1.50
  -5  -3 -10    4.85    1.08
   5  -3  11   12.67    1.21
   5   3  11   13.36    2.49
   5  -3  11   12.48    2.16
  -5  -3 -11   12.00    1.65
   5   3  12    1.51    1.02
   5  -3  12    0.31    0.73
  -5  -3 -12    1.04    0.78
   5   3  13    0.48    1.03
  -5  -3 -13    0.54    0.38
   5  -3  13    0.35    1.01
  -5  -3 -13    0.73    0.73
   5   3  14    4.36    1.99
   5  -3  14    2.97    1.28
  -5  -3 -14    5.49    1.34
   5   3  15    8.67    1.92
   5   3  15    4.55    1.95
   5  -3  15    5.62    1.66
  -5  -3 -15    8.68    1.74
   5   3  16   -0.10    0.72
   5   3  16   -0.39    0.91
   5  -3  16    0.88    1.11
  -5  -3 -16    1.32    1.10
   5   3  17   -0.82    1.46
   5  -3  17    0.00    1.03
   5   3  18    1.16    1.39
   5  -3  18    0.94    1.56
   5   3  19    1.49    1.30
  -5   4  20    2.03    1.29
   5  -4 -20    0.49    1.67
  -5   4  19   -0.33    0.76
   5  -4 -19    0.87    1.19
  -5   4  18   -1.14    1.13
   5  -4 -18   -1.54    1.38
  -5   4  17   -0.13    1.13
   5  -4 -17    0.93    1.01
  -5   4  16   -0.03    0.79
   5  -4 -16    1.14    1.02
  -5   4  15   10.94    2.22
  -5  -4  15    9.45    1.59
   5  -4 -15   12.42    2.40
  -5   4  14    2.20    1.18
  -5  -4  14    2.70    0.91
   5  -4 -14    3.14    1.32
  -5   4  13    3.95    1.42
   5  -4 -13    3.67    1.72
  -5   4  12   -1.62    1.16
   5  -4 -12    0.57    0.92
  -5   4  11    5.38    1.49
   5  -4 -11    3.82    1.16
  -5   4  10    5.12    1.52
   5  -4 -10    7.65    1.38
  -5   4   9    2.05    0.87
  -5   4   9    1.58    0.40
   5  -4  -9    0.20    0.87
  -5   4   8   16.87    1.25
  -5   4   8   18.20    2.15
  -5   4   8   14.44    1.26
   5  -4  -8   19.69    2.36
  -5   4   7   40.69    3.22
  -5   4   7   45.29    3.77
  -5   4   7   34.23    1.99
  -5   4   7   40.33    3.50
   5  -4  -7   40.15    3.41
  -5   4   6   25.61    2.44
  -5   4   6   26.63    2.97
  -5   4   6   21.95    1.75
   5  -4  -6   25.57    1.89
  -5   4   6   28.28    2.89
   5  -4  -6   25.65    2.71
  -5   4   5   12.58    1.60
  -5   4   5   20.45    2.53
  -5   4   5   12.97    1.45
   5  -4  -5   14.68    2.11
  -5   4   5   15.76    2.24
   5  -4  -5   14.79    1.50
   5  -4  -4    0.24    0.50
  -5   4   4    0.32    0.40
   5   4  -4    0.26    0.17
  -5   4   4    1.02    0.70
  -5   4   4   -0.22    0.52
   5  -4  -4    0.94    0.61
  -5   4   4   -0.16    0.70
  -5   4   4    0.39    0.85
   5  -4  -4    1.10    1.01
   5   4  -3   -0.13    0.22
  -5   4   3   -0.88    0.75
  -5   4   3   -0.58    0.49
  -5  -4   3   -0.96    0.58
  -5   4   3   -0.10    0.66
  -5   4   3    0.21    0.71
   5  -4  -3   -1.52    0.84
   5   4  -2   -0.16    0.26
  -5   4   2   -0.88    0.72
  -5   4   2   -0.14    0.33
  -5  -4   2    0.39    0.68
  -5   4   2   -0.54    0.67
   5   4  -2   -0.38    0.58
   5  -4  -2    0.90    0.91
   5   4  -2   -0.33    0.36
   5   4  -1   45.51    2.39
  -5   4   1   49.79    3.41
  -5   4   1   48.76    2.36
  -5  -4   1   50.36    3.45
  -5   4   1   53.31    3.72
   5  -4  -1   49.16    3.65
   5   4  -1   47.14    2.84
   5   4   0   35.57    2.35
  -5   4   0   42.18    3.18
  -5   4   0   40.49    1.86
  -5   4   0   43.81    3.35
  -5  -4   0   41.89    3.22
   5  -4   0   41.97    3.39
   5   4   0   36.26    2.44
   5   4   1    8.31    1.22
  -5   4  -1   11.21    1.65
  -5   4  -1   10.60    0.75
  -5  -4  -1    8.80    1.55
  -5   4  -1   11.35    1.72
   5   4   1    9.80    1.26
  -5   4  -2    0.32    0.62
  -5   4  -2   -0.73    0.67
  -5  -4  -2   -0.07    0.58
   5   4   2    0.39    0.34
  -5   4  -3    0.16    0.77
  -5   4  -3    0.82    0.81
  -5  -4  -3    2.58    1.00
  -5  -4  -3    0.13    0.42
   5   4   3    0.81    0.47
  -5   4  -4   -0.20    0.61
   5  -4   4   -0.32    0.77
  -5  -4  -4   -0.21    0.41
  -5  -4  -4   -0.08    0.46
   5   4   4    0.43    0.43
  -5   4  -5   28.46    2.67
  -5  -4  -5   22.75    2.39
   5  -4   5   22.08    2.58
  -5  -4  -5   22.97    1.82
  -5  -4  -5   16.85    1.68
  -5   4  -6   82.28    4.59
   5  -4   6   81.61    5.09
  -5  -4  -6   83.17    4.54
  -5  -4  -6   76.18    3.46
  -5   4  -7  127.77    5.89
   5   4   7  126.68    7.06
   5  -4   7  128.24    6.52
  -5  -4  -7  132.33    4.75
  -5   4  -8   14.90    2.13
   5   4   8   14.34    2.52
   5  -4   8   15.44    2.38
  -5  -4  -8   12.87    1.61
  -5   4  -9    1.49    1.02
   5   4   9    0.19    0.77
   5  -4   9    2.23    1.31
  -5  -4  -9    2.27    0.94
  -5   4 -10    4.53    1.25
   5   4  10    1.09    1.11
   5  -4  10    4.42    1.33
  -5  -4 -10    3.87    0.96
   5   4  11    0.93    0.92
  -5  -4 -11   -0.64    0.65
   5  -4  11   -0.13    0.84
  -5  -4 -11    0.86    0.84
   5   4  12    0.60    1.32
  -5  -4 -12   -0.26    0.50
   5  -4  12   -0.04    0.96
  -5  -4 -12    1.27    0.91
   5   4  13    5.11    1.82
   5  -4  13    2.49    1.37
  -5  -4 -13    2.78    1.06
   5   4  14    1.65    1.34
   5  -4  14    0.34    0.98
   5   4  15    8.45    2.39
   5  -4  15    8.46    2.23
   5   4  16   -3.69    1.88
   5  -4  16    0.25    0.97
   5   4  17    1.50    1.65
   5  -4  17    1.45    1.52
  -5   5  19   -0.09    1.23
   5  -5 -19    2.11    1.41
  -5   5  18    3.86    1.70
   5  -5 -18    6.60    2.16
  -5   5  17    2.67    1.64
   5  -5 -17    2.08    1.10
  -5   5  16    2.47    1.47
   5  -5 -16    4.36    1.55
  -5  -5  15    2.36    0.99
   5  -5 -15    0.93    1.18
  -5   5  14    0.52    0.79
  -5  -5  14   -0.02    0.84
   5  -5 -14   -0.47    0.96
  -5   5  13   -0.19    0.84
  -5  -5  13    0.77    0.71
   5  -5 -13   -1.20    1.22
  -5   5  12   -0.97    1.15
  -5  -5  12    0.28    0.66
   5  -5 -12    0.16    1.19
  -5   5  11    9.97    2.01
  -5  -5  11   10.24    1.91
   5  -5 -11   12.69    2.30
  -5   5  10   89.01    5.63
  -5  -5  10   85.59    5.13
   5  -5 -10   96.57    6.07
  -5   5   9   26.93    3.06
   5  -5  -9   24.43    3.03
  -5   5   8   10.47    2.22
  -5   5   8    8.22    1.66
   5  -5  -8    7.99    1.94
  -5   5   7    8.57    1.96
  -5   5   7    5.89    1.37
  -5   5   7    3.56    0.78
   5  -5  -7    5.90    1.66
  -5   5   7    4.77    1.67
  -5   5   6    4.12    1.29
  -5   5   6    3.34    1.01
   5  -5  -6    3.13    1.20
   5  -5  -6    2.79    0.87
  -5   5   6    2.11    1.17
  -5   5   5    4.30    1.05
  -5   5   5    4.55    1.41
   5  -5  -5    2.83    0.63
   5  -5  -5    3.90    1.35
  -5   5   5    3.75    1.43
   5  -5  -4   -0.83    0.86
  -5   5   4    0.44    0.95
  -5   5   4   -0.08    0.47
  -5   5   4    1.68    0.98
   5  -5  -4    0.95    0.91
  -5   5   4    0.55    0.88
   5   5  -3    0.31    0.23
   5  -5  -3   -0.01    0.76
  -5   5   3    0.16    0.69
  -5   5   3   -0.07    0.48
  -5   5   3    0.82    0.77
  -5   5   3   -0.66    1.06
   5  -5  -3    1.02    0.95
   5   5  -3   -0.75    0.54
   5  -5  -2   14.70    1.91
   5   5  -2   11.97    1.19
  -5   5   2   13.13    1.52
  -5   5   2   15.46    2.22
  -5   5   2   16.23    2.11
   5  -5  -2   16.80    2.32
   5   5  -2   15.29    1.46
   5  -5  -1   15.06    2.03
   5   5  -1   11.08    1.27
  -5   5   1   13.07    1.41
  -5   5   1   16.17    2.25
  -5   5   1   14.98    2.25
   5  -5  -1   16.32    2.36
   5   5  -1   15.71    1.47
   5  -5   0   -0.42    0.77
   5   5   0    0.46    0.43
  -5   5   0    0.04    0.30
  -5   5   0   -0.03    0.71
  -5   5   0   -1.19    1.04
  -5  -5   0   -0.21    0.96
   5  -5   0    0.02    0.77
  -5   5  -1    3.88    1.03
  -5  -5  -1    3.97    1.38
  -5   5  -1    4.82    1.46
  -5   5  -1    4.89    0.72
  -5   5  -2    8.98    1.69
  -5   5  -2   10.51    2.01
  -5  -5  -2    7.99    1.53
  -5   5  -2    7.57    0.63
  -5   5  -3    0.73    0.57
  -5  -5  -3    0.15    0.65
  -5   5  -3    0.60    1.14
  -5   5  -4   16.27    2.14
  -5  -5  -4   18.45    2.33
  -5   5  -4   18.40    2.57
  -5  -5  -4   19.64    1.92
  -5   5  -5    2.31    0.91
  -5  -5  -5    3.18    1.11
  -5  -5  -5    2.15    0.76
  -5   5  -6   86.04    4.95
  -5  -5  -6   90.74    5.06
  -5  -5  -6   87.28    4.15
  -5   5  -7   11.72    1.92
   5   5   7   12.21    2.29
  -5  -5  -7   15.57    2.26
  -5  -5  -7   13.19    1.97
  -5  -5  -7   15.86    1.85
  -5   5  -8    2.79    1.11
   5   5   8    4.06    1.64
  -5  -5  -8    3.22    1.28
  -5  -5  -8    3.37    1.12
  -5  -5  -8    4.88    1.24
  -5   5  -9   -0.11    0.68
   5   5   9    0.61    1.00
   5  -5   9    3.14    1.59
  -5  -5  -9   -0.29    1.07
  -5  -5  -9    0.15    0.97
  -5  -5  -9    0.82    0.62
  -5   5 -10   -1.07    0.87
   5   5  10   -1.53    0.95
  -5  -5 -10   -0.04    0.63
  -5  -5 -10    0.41    0.68
   5  -5  10   -1.29    1.08
  -5  -5 -10    0.57    0.87
  -5   5 -11    7.22    1.59
   5   5  11    7.25    2.39
   5  -5  11    4.02    1.80
  -5  -5 -11    7.22    1.72
  -5  -5 -11    7.02    1.55
  -5  -5 -11    7.99    1.56
   5   5  12    3.88    2.11
  -5  -5 -12    4.04    1.29
   5  -5  12    2.07    1.63
  -5  -5 -12    2.55    1.06
   5   5  13   -0.86    1.55
   5  -5  13    1.99    1.35
   5   5  14   10.97    3.04
   5  -5  14   11.05    2.57
   5   5  15    0.70    1.01
   5  -5  15    2.71    1.12
  -5   6  17    2.24    1.51
   5  -6 -17    0.54    1.07
  -5   6  16   -0.76    1.12
   5  -6 -16    3.03    1.51
  -5   6  15   -0.34    0.87
  -5  -6  15   -1.50    1.24
   5  -6 -15   -0.17    1.35
  -5   6  14    4.58    1.73
  -5  -6  14    4.19    1.34
   5  -6 -14    4.53    1.90
  -5   6  13    1.22    1.13
  -5  -6  13    1.54    0.88
   5  -6 -13    3.60    1.45
  -5   6  12    0.29    0.94
  -5  -6  12    0.46    0.84
   5  -6 -12   -0.34    0.96
  -5   6  11   -2.14    1.34
  -5  -6  11    0.04    0.76
   5  -6 -11   -0.64    1.16
  -5   6  10    5.67    1.49
  -5  -6  10    6.35    1.70
   5  -6 -10    6.12    1.54
  -5   6   9    0.02    1.17
  -5   6   9    3.04    1.13
  -5  -6   9    0.74    0.90
   5  -6  -9    2.39    1.22
  -5   6   8    0.59    0.90
  -5   6   8   -0.26    0.97
  -5  -6   8   -0.65    0.87
   5  -6  -8    0.85    1.22
  -5   6   7   -1.05    0.98
  -5   6   7   -0.96    1.03
  -5  -6   7    0.77    0.88
   5  -6  -7    0.63    1.07
  -5   6   7   -1.62    1.25
  -5   6   6    2.66    1.34
  -5   6   6    2.50    1.04
  -5  -6   6    1.93    0.66
   5  -6  -6    1.40    0.99
  -5   6   6    1.13    0.82
  -5   6   5    1.18    0.81
  -5   6   5    0.07    0.73
  -5  -6   5   -1.06    0.85
  -5   6   5    1.41    1.18
   5  -6  -5    0.43    0.65
   5  -6  -5    0.91    0.73
  -5   6   5   -0.76    0.82
   5  -6  -4    2.89    1.17
  -5   6   4    0.54    0.79
  -5   6   4    1.39    0.80
  -5  -6   4    1.17    0.72
  -5   6   4    1.68    1.12
  -5   6   4    2.03    1.18
   5  -6  -4    0.65    0.99
   5  -6  -3    6.17    1.33
  -5   6   3    6.34    1.45
  -5   6   3    5.82    1.18
  -5   6   3    6.28    1.67
  -5  -6   3    5.87    1.37
   5  -6  -3    6.87    1.72
   5   6  -3    6.60    1.18
  -5   6   3    7.09    1.89
   5  -6  -2    0.07    1.02
  -5   6   2    0.19    0.37
  -5   6   2   -0.58    0.84
  -5  -6   2    0.00    0.86
  -5   6   2    2.12    0.97
   5   6  -2    0.64    0.55
   5  -6  -2    0.45    0.88
  -5   6   2    0.21    1.09
  -5   6   1   36.30    3.49
  -5   6   1   32.34    2.48
  -5  -6   1   40.52    3.88
  -5   6   1   38.91    3.82
   5  -6  -1   32.49    3.58
   5   6  -1   35.41    2.56
   5  -6  -1   36.09    3.32
   5  -6   0    0.87    0.92
  -5   6   0   -0.79    0.84
  -5  -6   0   -0.76    0.93
  -5   6   0   -1.30    1.25
  -5   6   0    0.64    0.47
   5  -6   1    1.97    1.14
  -5   6  -1    3.03    1.21
  -5   6  -1    1.51    1.13
  -5  -6  -1    1.86    0.85
   5  -6   2   -1.05    0.91
  -5   6  -2   -0.13    0.77
  -5   6  -2    1.23    0.99
  -5   6  -3    0.28    0.63
   5  -6   3    0.70    1.25
  -5  -6  -3    0.52    1.37
  -5   6  -3   -0.83    1.18
   5  -6   4    1.14    0.89
  -5   6  -4    1.24    0.88
  -5  -6  -4    1.39    1.27
  -5   6  -4    0.62    0.99
   5  -6   5    4.88    1.73
  -5   6  -5    5.00    1.34
  -5   6  -5    6.33    1.74
  -5  -6  -5    4.28    1.33
  -5  -6  -5    7.52    1.99
  -5  -6  -5    5.07    1.18
   5  -6   6    4.64    1.43
  -5   6  -6    2.96    1.26
   5   6   6    4.00    1.58
  -5  -6  -6    2.94    1.12
  -5  -6  -6    2.70    1.41
  -5  -6  -6    2.76    1.17
   5  -6   7    7.29    1.91
  -5   6  -7    5.28    1.50
   5   6   7    5.50    2.02
  -5  -6  -7    4.87    1.36
  -5  -6  -7    4.26    1.31
  -5  -6  -7    5.58    1.27
   5  -6   8    4.87    1.63
  -5   6  -8    3.93    1.10
   5   6   8    6.01    1.78
  -5  -6  -8    5.68    1.62
  -5  -6  -8    6.67    1.73
  -5  -6  -8    3.54    1.25
   5  -6   9   -0.29    0.83
  -5  -6  -9    1.44    1.17
  -5  -6  -9   -0.93    0.81
   5   6   9    0.75    1.52
   5  -6  10    0.69    1.17
  -5  -6 -10   -0.35    0.64
  -5  -6 -10    0.48    1.02
   5   6  10   -0.77    1.01
   5  -6  11    2.45    1.71
  -5  -6 -11    4.78    1.71
   5   6  11    1.58    1.47
   5  -6  12    0.72    1.29
  -5  -6 -12    0.70    1.21
   5   6  12    0.13    1.25
   5   6  13    3.36    1.93
   5  -6  13    2.35    1.23
  -5   7  15   -0.90    0.77
  -5   7  14    0.13    0.94
  -5  -7  14   -1.98    1.21
   5  -7 -14   -0.71    1.27
  -5   7  13   -1.24    1.22
  -5  -7  13    0.84    0.94
   5  -7 -13    1.93    1.63
  -5   7  12   -0.43    1.13
  -5   7  12   -0.78    0.66
  -5  -7  12   -0.41    1.01
   5  -7 -12    0.10    1.09
  -5   7  11    7.33    2.45
  -5   7  11    5.69    1.63
  -5  -7  11    6.06    1.90
   5  -7 -11    6.83    2.09
  -5   7  10   12.71    3.04
  -5   7  10    9.82    2.21
  -5  -7  10    9.01    1.94
   5  -7 -10    9.45    2.33
  -5   7   9   -0.33    1.13
  -5   7   9   -0.07    0.65
  -5  -7   9   -0.60    0.99
   5  -7  -9    1.27    1.66
  -5   7   8   39.67    4.60
  -5   7   8   32.04    3.60
  -5  -7   8   33.29    3.88
   5  -7  -8   37.17    4.33
  -5   7   7   -0.76    1.05
  -5   7   7    1.80    1.20
  -5  -7   7    1.57    1.21
   5  -7  -7    2.20    1.40
  -5   7   7    0.49    1.35
  -5   7   6   -0.69    0.54
  -5   7   6   -0.56    1.05
  -5  -7   6    0.38    0.88
   5  -7  -6    0.27    0.98
  -5   7   6   -1.01    1.13
  -5   7   5    0.59    1.12
  -5   7   5    1.86    0.80
  -5  -7   5   -0.92    1.05
  -5   7   5    1.38    1.17
   5  -7  -5    2.21    1.35
  -5   7   5    4.54    1.65
  -5   7   4    6.06    1.84
  -5  -7   4    9.39    2.37
  -5   7   4   10.10    2.30
   5  -7  -4    5.65    1.69
  -5   7   4   10.54    2.38
  -5   7   3    2.56    1.33
  -5  -7   3    2.50    1.54
  -5   7   3    6.22    1.88
   5  -7  -3    3.89    1.22
   5  -7  -3    2.34    1.42
  -5   7   3    5.77    1.88
   5  -7  -2    9.94    2.03
  -5   7   2   12.51    2.33
  -5   7   2   15.68    2.74
  -5  -7   2   11.45    2.45
  -5   7   2   14.56    2.86
   5  -7  -2   12.59    2.75
   5  -7  -1    1.76    1.33
  -5   7   1    0.61    0.88
  -5   7   1    0.45    0.87
  -5  -7   1    1.63    1.08
  -5   7   1    1.83    1.20
  -5   7   0    1.42    1.11
   5  -7   0    0.69    1.08
  -5   7   0   -0.43    0.99
  -5  -7   0    1.51    0.98
  -5   7  -1    3.38    1.28
   5  -7   1    3.27    1.65
  -5   7  -1    2.45    1.43
  -5  -7  -1    2.90    1.44
   5  -7   2   -1.19    1.09
  -5   7  -2    0.02    0.87
  -5   7  -2   -0.14    1.32
  -5  -7  -2   -0.97    1.10
   5  -7   3    5.40    1.61
  -5   7  -3    6.04    1.61
  -5   7  -3    6.57    2.12
  -5  -7  -3    4.87    1.64
   5  -7   4    1.26    0.90
  -5   7  -4    0.34    0.63
  -5   7  -4    1.81    1.54
  -5  -7  -4   -0.06    1.03
   5  -7   5    0.63    1.16
  -5  -7  -5   -0.21    0.85
  -5   7  -5   -0.14    1.14
   5   7   5   -2.30    1.62
   5  -7   6    1.05    1.50
  -5  -7  -6    1.63    1.47
  -5   7  -6    1.23    1.05
   5   7   6    1.08    1.30
   5  -7   7    5.61    2.18
  -5  -7  -7    5.29    2.11
  -5   7  -7    2.96    1.60
   5   7   7    2.07    1.59
   5  -7   8    1.05    1.19
  -5  -7  -8    2.10    1.68
   5   7   8   -0.11    0.99
   5  -7   9    1.32    1.46
  -5  -7  -9   -1.20    1.36
   5   7   9    2.91    1.78
   5  -7  10   12.88    2.83
   5   7  10   17.90    3.62
  -5  -7 -10   13.10    2.62
  -5  -7 -11    1.24    1.48
  -5  -8  14    1.56    0.88
  -5   8  13    1.90    1.24
  -5  -8  13    2.98    1.43
  -5   8  12    1.40    1.22
  -5  -8  12    2.30    1.36
  -5   8  11   11.56    2.78
  -5   8  11   10.59    2.45
  -5  -8  11   13.60    2.78
  -5   8  10    5.40    2.23
  -5  -8  10    4.43    1.71
   5  -8 -10    6.23    2.22
  -5   8   9    2.86    1.81
  -5  -8   9    0.99    1.18
   5  -8  -9   -0.73    1.62
  -5   8   8    5.54    2.03
  -5  -8   8    6.68    1.95
   5  -8  -8    7.90    2.41
  -5   8   7    9.72    2.45
  -5  -8   7   13.78    2.89
  -5   8   7   12.33    3.04
   5  -8  -7   11.91    2.77
  -5   8   6    1.27    0.85
  -5  -8   6    3.43    1.64
   5  -8  -6    1.73    1.60
  -5   8   6    1.66    0.99
  -5   8   5   -0.30    1.13
  -5  -8   5   -0.41    1.19
  -5   8   5    2.14    1.07
   5  -8  -5    0.66    1.34
  -5   8   5   -0.95    1.38
  -5   8   4   -0.55    1.18
  -5  -8   4    0.88    0.96
  -5   8   4    2.39    1.38
   5  -8  -4    2.84    1.53
  -5   8   4    0.95    1.43
  -5   8   3    4.97    1.88
  -5   8   3    6.85    2.05
  -5  -8   3    7.82    2.36
   5  -8  -3    4.54    1.69
  -5   8   3    4.52    2.07
  -5   8   2    1.42    1.11
  -5   8   2    1.59    1.46
  -5  -8   2    0.83    1.07
  -5   8   2    1.94    0.88
  -5   8   1    2.14    1.37
  -5  -8   1    2.52    1.55
  -5   8   1    2.82    0.88
   5  -8  -1    3.31    1.52
   5  -8   0    0.77    1.41
  -5   8   0   -2.44    1.82
  -5  -8   0    1.20    1.52
  -5   8   0    0.83    1.30
   5  -8   1    2.59    1.64
  -5   8  -1    1.01    1.05
  -5  -8  -1    1.78    1.64
   5  -8   2    3.92    1.64
  -5  -8  -2    2.37    1.34
  -5   8  -2    6.37    2.38
   5  -8   3    2.44    1.16
  -5   8  -3    2.01    1.53
  -5  -8  -3    3.14    1.76
   5  -8   4    2.89    1.26
  -5   8  -4    2.65    1.14
  -5  -8  -4    1.97    1.12
   5   8   4    3.79    1.87
   5  -8   5    0.37    0.91
  -5   8  -5   -0.51    1.70
  -5  -8  -5    1.84    1.65
   5   8   5    2.30    1.64
   5  -8   6   -0.23    0.99
   5   8   6    0.08    1.18
  -5  -8  -6   -1.08    1.47
   5   8   7   -1.14    0.97
  -5  -8  -7   -0.71    1.19
  -5  -8  -8    2.80    1.50
  -5  -8  -9    7.33    2.12
  -5  -8 -10    3.08    1.93
  -5  -8 -11    4.64    1.73
  -5   9   4    9.21    2.55
  -5   9   3   -0.06    1.30
  -5   9   3    3.65    2.04
  -5   9   2    1.54    1.28
  -5   9   2    0.98    1.48
  -5   9   1    2.31    1.41
  -5   9   1    1.84    1.66
   5   9   2    1.17    1.32
   5  -9   2   -0.71    0.95
  -6   0  23    2.42    1.47
  -6   0  22   -0.29    1.18
  -6   0  21   -0.89    1.32
  -6   0  20    3.30    1.53
  -6   0  19    0.90    1.15
  -6   0  18    1.57    1.16
  -6   0  17   -0.93    1.17
  -6   0  16    2.73    1.23
  -6   0  15   -0.01    0.76
   6   0 -15   -0.20    0.31
  -6   0  14   10.66    1.84
  -6   0  13   -0.28    0.71
  -6   0  12   12.03    1.88
  -6   0  11   -1.78    0.98
  -6   0  10  112.10    5.21
   6   0 -10  105.75    3.54
   6   0  -9    0.66    0.52
  -6   0   9   -0.94    0.62
  -6   0   9   -0.54    0.45
  -6   0   8  145.76    5.15
  -6   0   8  142.99    5.42
  -6   0   8  152.80    4.31
   6   0  -8  127.49    4.92
  -6   0   7    0.19    0.55
  -6   0   7    0.39    0.46
   6   0  -7   -0.11    0.66
  -6   0   6   29.53    2.22
   6   0  -6   31.19    2.24
   6   0  -5    0.29    0.44
   6   0  -5    1.06    0.57
  -6   0   5    0.82    0.63
   6   0  -5    0.37    0.50
   6   0  -5   -0.02    0.46
   6   0  -4  148.87    5.04
  -6   0   4  155.76    4.68
   6   0  -4  153.85    4.91
   6   0  -4  161.15    4.08
  -6   0   4  161.66    4.20
   6   0  -3    1.17    0.60
  -6   0   3   -0.93    0.60
  -6   0   3   -0.73    0.55
   6   0  -3    0.45    0.38
  -6   0   2   32.16    2.20
   6   0  -2   32.58    2.29
   6   0  -2   31.32    1.58
   6   0  -1   -0.52    0.40
  -6   0   1   -0.34    0.68
  -6   0   1    0.43    0.34
   6   0  -1    0.29    0.28
  -6   0   0    3.73    0.87
   6   0   0    3.95    0.99
   6   0   0    4.22    0.57
  -6   0   0    4.97    0.62
  -6   0  -1   -1.79    0.83
   6   0   1   -0.36    0.68
   6   0   1    0.10    0.42
  -6   0  -1   -0.26    0.25
  -6   0  -2    2.62    1.08
   6   0   2    1.74    0.64
  -6   0  -2    2.21    0.46
  -6   0  -3   -0.80    0.82
   6   0   3   -0.18    0.44
  -6   0  -3    0.14    0.36
  -6   0  -4  139.81    5.25
  -6   0  -5   -0.11    0.66
  -6   0  -5   -0.04    0.44
  -6   0  -6    4.00    1.01
  -6   0  -6    4.40    0.76
   6   0   6    5.99    1.14
  -6   0  -7   -0.23    0.49
   6   0   7    0.66    0.65
   6   0   8   19.78    2.39
  -6   0  -8   17.29    1.68
   6   0   8   17.39    2.12
  -6   0  -9   -0.33    0.38
   6   0   9    0.78    0.98
  -6   0 -10    0.01    0.50
   6   0  10    0.33    0.58
   6   0  11   -0.39    0.83
  -6   0 -11    1.26    0.73
   6   0  11   -0.79    0.97
   6   0  12   13.76    2.34
  -6   0 -12   10.72    1.47
   6   0  12   12.50    2.08
   6   0  13   -1.85    1.26
  -6   0 -13   -0.28    0.46
   6   0  13   -0.38    0.77
   6   0  14   -0.14    0.93
  -6   0 -14   -0.48    0.69
   6   0  14    1.66    1.02
   6   0  15    1.30    1.18
   6   0  15    0.20    0.74
   6   0  16    0.88    0.81
   6   0  16    0.54    0.82
   6   0  17   -1.81    1.42
   6   0  17   -0.79    0.83
   6   0  18   11.38    2.50
  -6  -1  23    1.33    1.04
  -6  -1  22   -1.96    1.46
  -6   1  22    2.52    1.77
   6  -1 -22    0.06    1.31
  -6  -1  21    0.91    0.94
  -6   1  21    3.88    1.47
   6  -1 -21    2.87    1.67
  -6  -1  20    4.95    1.79
  -6   1  20    2.82    1.79
   6  -1 -20    3.43    1.82
  -6  -1  19    7.81    1.87
  -6   1  19    6.25    1.84
   6  -1 -19   12.01    2.69
  -6  -1  18    0.56    1.00
  -6   1  18   -0.02    1.00
  -6  -1  17   20.10    2.86
  -6   1  17   18.69    2.92
  -6  -1  16   13.32    2.26
  -6   1  16   11.31    2.09
  -6  -1  15    2.62    1.26
  -6   1  15    3.02    1.27
  -6   1  15    1.33    0.38
  -6  -1  14   12.46    2.03
  -6   1  14   14.64    2.25
  -6   1  14   12.52    1.00
   6  -1 -14   17.63    2.46
   6  -1 -13   17.30    0.94
  -6   1  13   22.25    2.78
  -6  -1  13   23.57    2.68
  -6   1  13   17.24    0.97
   6  -1 -13   21.71    2.60
  -6   1  12   10.39    1.84
   6  -1 -12   11.71    0.77
   6  -1 -12   11.92    1.94
  -6   1  11    5.07    1.35
   6   1 -11    1.09    0.49
   6  -1 -11    4.61    1.26
  -6   1  10   58.50    3.85
   6   1 -10   51.93    2.41
   6  -1 -10   54.54    3.55
   6   1 -10   47.85    2.97
   6  -1  -9    3.26    0.47
   6   1  -9    3.99    0.90
  -6  -1   9    3.15    0.83
  -6   1   9    4.29    1.07
  -6   1   9    3.42    0.60
   6   1  -9    3.12    0.59
   6  -1  -9    3.68    1.10
   6   1  -8    4.55    0.95
  -6  -1   8    6.20    1.05
  -6   1   8    5.64    1.30
  -6   1   8    7.49    1.30
  -6  -1   8    6.99    1.14
   6   1  -8    6.41    0.86
   6  -1  -8    7.97    1.33
  -6   1   7   42.21    2.97
  -6  -1   7   46.21    2.52
  -6   1   7   42.59    2.84
  -6  -1   7   42.82    2.67
   6  -1  -7   41.05    2.64
  -6  -1   6   29.01    1.86
  -6   1   6   27.74    2.28
  -6   1   6   28.54    2.22
   6  -1  -6   24.39    2.19
  -6  -1   6   31.48    2.30
   6  -1  -6   30.10    2.22
   6   1  -6   29.79    1.93
   6  -1  -6   28.46    2.42
   6   1  -5   32.51    2.03
  -6  -1   5   29.00    1.83
  -6   1   5   30.33    2.41
  -6   1   5   33.44    2.29
   6  -1  -5   28.71    2.19
   6  -1  -5   30.41    1.15
   6  -1  -5   32.62    2.24
  -6   1   5   29.36    2.24
   6   1  -5   30.54    1.80
   6  -1  -4   23.80    2.20
  -6  -1   4   24.04    1.65
  -6   1   4   27.15    2.25
   6   1  -4   24.05    1.76
   6  -1  -4   24.53    1.93
   6  -1  -4   26.97    1.31
  -6   1   4   22.40    1.82
   6  -1  -4   25.78    1.96
   6   1  -4   23.51    1.38
  -6   1   4   24.04    1.88
   6  -1  -3    0.98    0.68
   6  -1  -3    1.63    0.71
  -6   1   3    0.58    0.76
   6   1  -3    0.87    0.52
  -6  -1   3    0.21    0.55
  -6   1   3    1.43    0.56
   6  -1  -3    1.38    0.51
  -6   1   3   -0.11    0.56
   6  -1  -2   43.79    2.86
  -6  -1   2   47.13    2.38
   6   1  -2   42.25    2.45
  -6   1   2   45.73    2.80
   6  -1  -2   45.04    2.41
   6  -1  -2   43.78    2.78
  -6   1   2   45.45    2.42
   6   1  -2   44.64    1.57
  -6  -1   2   44.26    1.51
   6  -1  -2   44.18    2.32
   6   1  -1    3.56    0.80
  -6   1   1    3.39    1.10
  -6  -1   1    2.12    0.68
   6  -1  -1    3.61    0.67
   6  -1  -1    2.92    0.82
   6  -1  -1    3.74    0.95
   6  -1  -1    2.67    0.66
  -6   1   1    4.14    0.81
   6   1  -1    3.95    0.41
  -6  -1   0    2.17    0.65
   6   1   0    0.62    0.48
  -6   1   0    1.34    0.56
   6  -1   0    2.03    0.93
   6  -1   0    2.43    0.72
  -6   1   0    0.61    0.42
   6   1   1    1.93    0.78
  -6  -1  -1    2.58    0.84
  -6   1  -1    3.63    1.07
   6  -1   1    2.61    0.87
  -6   1  -1    2.18    0.61
  -6  -1  -2   12.26    1.54
  -6   1  -2   12.51    1.63
  -6   1  -2   12.49    1.43
   6  -1   2    9.88    1.45
  -6   1  -2   11.67    1.21
  -6  -1  -3   45.87    2.86
   6  -1   3   45.39    3.05
  -6   1  -3   43.18    2.90
   6   1   3   40.65    2.15
  -6   1  -3   42.19    2.64
  -6   1  -3   41.86    2.36
   6  -1   4    4.05    1.10
  -6   1  -4    3.80    0.93
   6   1   4    3.91    0.69
  -6   1  -4    6.05    1.12
  -6   1  -4    3.21    0.74
   6  -1   5    4.45    1.15
  -6   1  -5    4.82    1.16
  -6   1  -5    2.05    0.73
   6  -1   5    2.63    0.67
  -6   1  -6    8.29    1.49
   6  -1   6    7.01    1.47
  -6   1  -6    7.17    1.27
   6  -1   6    5.66    0.92
   6  -1   7    7.86    1.62
  -6   1  -7    7.47    1.56
  -6   1  -7    6.19    1.20
   6  -1   7    7.70    1.09
   6   1   7    6.75    1.30
  -6   1  -8    0.41    0.60
   6  -1   8    0.75    0.73
  -6   1  -8    0.30    0.70
   6   1   8   -1.93    1.09
   6  -1   8    1.75    0.82
   6  -1   9    1.54    0.92
  -6   1  -9    1.15    0.82
   6  -1   9    3.16    0.96
   6   1   9    1.58    0.87
   6  -1  10    1.12    0.85
  -6   1 -10    0.06    0.64
   6   1  10   -0.10    0.65
   6  -1  10    0.41    0.62
   6  -1  11   -0.19    0.95
   6   1  11    0.03    0.68
  -6   1 -11    1.74    1.08
   6   1  11    0.09    0.74
   6  -1  11   -0.31    0.75
   6  -1  12    2.37    1.48
   6   1  12    0.51    0.70
  -6   1 -12    0.45    0.62
  -6  -1 -12    0.69    0.38
   6   1  12    0.64    0.80
   6  -1  12    1.56    1.00
   6  -1  13    5.63    1.51
   6   1  13    8.34    1.92
  -6   1 -13    7.00    1.42
   6   1  13    9.21    1.88
   6  -1  13    7.81    1.54
   6  -1  14    6.00    1.72
   6   1  14    4.82    1.56
   6   1  14    4.38    1.47
   6  -1  14    5.21    1.43
  -6   1 -14    5.61    1.36
   6   1  15   -0.89    0.92
   6  -1  15   -0.68    0.96
   6   1  15   -0.51    1.16
  -6   1 -15    0.04    0.85
   6  -1  15    1.08    1.28
   6  -1  16   -0.60    0.73
   6   1  16   -1.93    1.52
   6   1  16   -2.40    1.51
   6  -1  16    2.75    1.83
   6   1  17    2.60    1.70
   6   1  17    0.31    0.86
   6  -1  17    0.22    0.79
   6   1  18    3.11    1.28
   6   1  18    3.32    1.56
   6  -1  18    3.13    1.78
   6   1  19    0.49    1.30
   6  -1  19    0.09    1.16
   6   1  20    2.01    1.12
  -6   2  22    0.98    0.79
   6  -2 -22   -0.98    1.43
  -6   2  21    0.26    0.88
   6  -2 -21    3.72    1.80
  -6   2  20   -0.98    1.26
   6  -2 -20   -0.07    1.49
  -6   2  19   -1.50    1.19
   6  -2 -19    1.56    1.28
  -6   2  18   18.94    3.09
   6  -2 -18   17.03    2.73
  -6   2  17   10.98    2.31
   6  -2 -17   10.86    2.22
  -6   2  16   79.47    5.71
   6  -2 -16   83.62    5.75
  -6   2  15    8.04    1.91
   6  -2 -15    7.14    1.99
  -6   2  14    1.24    1.11
   6  -2 -14    1.70    1.24
  -6   2  13   37.64    3.55
   6  -2 -13   38.11    3.47
  -6   2  12    3.07    1.13
   6  -2 -12    5.36    1.35
  -6   2  11    2.35    1.07
  -6  -2  11    2.29    0.77
   6   2 -11    1.95    0.78
   6  -2 -11    0.59    0.83
  -6  -2  10   -0.09    0.36
  -6   2  10   -0.71    0.84
   6   2 -10   -0.20    0.50
  -6   2  10    0.24    0.15
  -6  -2   9   27.35    1.73
  -6   2   9   29.56    2.73
   6   2  -9   23.78    2.04
  -6   2   9   24.04    0.92
   6  -2  -9   26.50    2.49
  -6  -2   8    0.39    0.28
  -6   2   8    2.08    1.16
  -6   2   8    0.13    0.60
  -6   2   8    0.99    0.22
   6  -2  -8    1.68    0.93
  -6  -2   7    0.44    0.42
   6  -2  -7    0.91    0.35
  -6   2   7    0.80    0.64
  -6   2   7   -0.91    0.57
  -6  -2   7    0.46    0.67
  -6   2   7    0.17    0.19
   6  -2  -7   -0.76    0.81
   6  -2  -6    3.41    0.55
  -6  -2   6    2.72    0.51
  -6   2   6    3.93    1.06
  -6   2   6    4.37    0.94
  -6  -2   6    2.12    0.94
  -6   2   6    2.20    0.90
   6  -2  -6    2.26    0.66
   6  -2  -5    2.13    0.60
  -6  -2   5    1.37    0.36
   6   2  -5    1.55    0.46
   6  -2  -5    1.36    0.62
  -6   2   5    0.14    0.42
  -6   2   5    0.89    0.63
  -6  -2   5    1.31    0.67
  -6   2   5   -0.93    0.69
   6  -2  -5    1.19    0.70
   6  -2  -4   -0.33    0.59
  -6  -2   4   -0.51    0.38
  -6   2   4    1.12    0.82
   6  -2  -4    0.04    0.39
  -6   2   4    0.74    0.47
   6   2  -4   -0.33    0.41
  -6  -2   4    0.62    0.61
  -6   2   4   -0.69    0.69
   6  -2  -4    0.14    0.62
   6   2  -4    0.11    0.23
   6  -2  -3  100.15    3.57
  -6  -2   3   96.07    3.08
   6   2  -3   92.38    3.24
  -6   2   3   95.50    4.36
  -6   2   3   96.00    3.55
   6  -2  -3   90.69    3.38
  -6  -2   3   97.99    4.35
   6  -2  -3   97.97    3.32
   6  -2  -3   96.26    3.98
   6  -2  -2  251.58    5.94
  -6  -2   2  248.35    5.22
   6   2  -2  243.22    5.53
  -6   2   2  241.07    6.76
   6  -2  -2  233.49    5.04
   6  -2  -2  250.99    5.58
  -6   2   2  233.73    6.39
   6  -2  -2  245.44    6.31
  -6   2   1    4.62    1.07
  -6  -2   1    4.05    0.84
   6   2  -1    3.96    0.82
   6  -2  -1    5.04    1.03
   6  -2  -1    5.47    0.75
   6  -2  -1    5.23    0.99
   6   2  -1    4.62    0.49
   6  -2  -1    4.30    1.05
  -6   2   1    4.23    0.80
   6  -2   0  162.12    5.22
  -6  -2   0  161.77    4.76
   6   2   0  156.63    4.99
  -6   2   0  163.15    5.61
   6  -2   0  160.03    3.39
   6  -2   0  169.87    5.09
  -6   2   0  161.09    5.52
  -6   2   0  152.08    5.09
   6  -2   0  161.59    5.16
   6  -2   1   28.20    2.30
   6   2   1   24.05    2.09
  -6   2  -1   28.35    2.42
   6  -2   1   25.09    1.19
  -6   2  -1   26.66    2.30
   6  -2   1   25.79    2.17
  -6   2  -1   25.92    2.18
   6  -2   1   28.63    2.30
   6  -2   2    2.28    0.94
  -6   2  -2    1.48    0.59
  -6   2  -2    1.73    0.90
   6  -2   2    1.44    0.65
   6  -2   2    1.74    0.29
  -6   2  -3   16.11    1.90
   6  -2   3   20.07    2.18
  -6   2  -3   17.90    1.92
   6  -2   3   15.90    1.92
   6  -2   4    0.00    0.75
  -6   2  -4   -0.34    0.73
   6  -2   4    0.77    0.29
  -6   2  -4    0.38    0.69
   6   2   4    0.57    0.32
   6  -2   4    1.20    1.02
  -6  -2  -4    1.08    0.33
   6  -2   5   14.21    1.98
  -6   2  -5   15.23    1.95
   6  -2   5   14.97    0.93
  -6   2  -5   16.10    1.91
   6  -2   5   17.34    2.03
   6   2   5   14.31    1.00
  -6  -2  -5   14.72    1.04
   6  -2   6    0.41    0.67
  -6   2  -6   -1.57    0.92
   6  -2   6    0.26    0.23
  -6   2  -6    2.20    0.74
   6  -2   6    1.85    1.00
  -6  -2  -6    0.29    0.41
   6  -2   7   -0.85    1.14
  -6   2  -7    0.32    0.71
   6  -2   7    0.23    0.36
   6  -2   7   -0.01    0.84
  -6   2  -7    0.47    0.63
  -6  -2  -7    0.56    0.55
   6  -2   8    4.35    1.48
  -6   2  -8    3.42    1.14
   6   2   8    3.16    1.21
   6  -2   8    2.18    0.61
  -6   2  -8    1.07    0.67
   6  -2   8    1.35    0.86
  -6  -2  -8    2.64    0.53
  -6   2  -9    3.11    1.25
   6  -2   9    2.88    1.27
   6   2   9    3.89    1.42
   6  -2   9    2.77    0.67
   6  -2   9    2.30    1.39
  -6  -2  -9    2.22    0.56
   6  -2  10    7.32    1.79
   6  -2  10    8.45    1.15
   6   2  10   10.90    2.07
   6  -2  10    8.49    1.96
  -6  -2 -10    7.35    1.18
   6  -2  11   20.24    1.85
   6   2  11   13.82    2.37
   6  -2  11   21.53    2.87
  -6  -2 -11   19.37    2.02
   6  -2  12    0.84    0.50
   6   2  12   -0.99    0.90
   6  -2  12    1.52    1.28
  -6  -2 -12   -0.82    0.80
   6  -2  13   45.99    3.09
   6   2  13   48.02    4.59
   6  -2  13   45.56    4.35
  -6  -2 -13   47.38    3.34
   6   2  14    2.18    1.18
   6   2  14    2.42    1.26
   6  -2  14    3.28    1.36
  -6  -2 -14    3.25    1.16
   6   2  15    8.57    2.04
   6   2  15    6.93    1.81
   6  -2  15    5.00    1.67
  -6  -2 -15    4.48    1.35
   6   2  16    1.07    0.85
   6  -2  16    0.66    0.98
   6   2  16    1.87    1.18
   6   2  17    6.63    1.90
   6   2  17    6.24    2.01
   6  -2  17    7.43    2.16
   6   2  18    0.92    1.20
   6  -2  18   -0.01    0.95
   6   2  19    2.72    1.64
   6   2  20   -1.78    1.39
  -6   3  21    0.46    1.04
   6  -3 -21    1.34    1.55
  -6   3  20    4.97    2.07
   6  -3 -20    4.50    1.81
  -6   3  19    0.56    1.09
   6  -3 -19    1.67    1.82
  -6   3  18   -1.87    1.40
   6  -3 -18   -0.02    1.27
  -6   3  17   17.11    2.90
   6  -3 -17   14.46    2.61
  -6   3  16    2.14    1.38
   6  -3 -16   -1.04    1.02
  -6   3  15   12.76    2.40
   6  -3 -15   16.16    2.55
  -6   3  14    2.97    1.30
  -6  -3  14    1.74    0.61
   6  -3 -14    3.18    1.19
  -6   3  13    0.29    0.93
  -6  -3  13    0.21    0.30
   6  -3 -13   -0.08    0.91
  -6   3  12   49.42    4.13
  -6  -3  12   44.51    2.09
   6  -3 -12   48.77    3.90
  -6   3  11    0.87    0.80
  -6  -3  11    0.66    0.28
   6  -3 -11    1.36    1.27
  -6   3  10   39.25    3.43
  -6  -3  10   31.87    1.31
   6  -3 -10   37.43    3.24
  -6  -3   9    3.51    0.45
  -6   3   9    2.83    1.07
  -6   3   9    2.30    0.55
   6  -3  -9    4.30    1.23
  -6   3   8   20.09    2.53
  -6   3   8   19.59    2.26
  -6   3   8   18.28    1.46
   6  -3  -8   21.43    2.45
   6  -3  -8   20.44    1.08
  -6   3   7   14.39    1.87
  -6   3   7   16.18    2.28
  -6   3   7   10.63    1.18
  -6   3   7   13.62    1.95
   6  -3  -7   13.68    1.93
  -6   3   6    5.52    1.15
  -6   3   6    2.97    1.17
  -6  -3   6    5.48    1.25
  -6   3   6    2.44    0.59
   6  -3  -6    7.14    1.49
  -6   3   6    5.83    1.38
   6   3  -5    7.07    0.70
  -6   3   5    5.74    1.09
  -6   3   5    5.88    1.34
   6  -3  -5    4.99    1.00
  -6   3   5    5.93    0.92
  -6  -3   5    6.64    1.41
  -6   3   5    8.85    1.56
   6  -3  -5    6.20    1.16
   6   3  -4    2.69    0.52
  -6   3   4    1.90    0.96
   6  -3  -4    1.49    0.59
  -6   3   4    1.49    0.52
  -6  -3   4    0.69    0.59
  -6   3   4    1.68    0.65
  -6   3   4    0.93    0.64
   6  -3  -4    4.40    1.21
   6   3  -3   17.66    1.39
  -6   3   3   15.29    1.94
  -6   3   3   15.32    1.47
   6  -3  -3   15.38    1.46
  -6  -3   3   14.54    1.88
  -6   3   3   17.67    1.69
   6  -3  -3   16.31    1.92
   6   3  -2   36.27    2.12
  -6   3   2   35.32    2.85
  -6   3   2   37.56    2.06
   6  -3  -2   34.28    1.97
  -6  -3   2   36.54    2.78
  -6   3   2   37.31    2.96
  -6   3   2   32.03    2.38
   6   3  -2   35.35    2.00
   6  -3  -2   33.78    2.76
   6   3  -1   64.66    3.06
  -6   3   1   69.32    3.96
  -6   3   1   65.94    2.48
   6  -3  -1   67.72    2.47
   6  -3  -1   69.05    3.54
  -6  -3   1   70.36    4.01
  -6   3   1   67.68    3.92
   6   3  -1   68.01    2.62
   6  -3  -1   71.41    3.92
   6   3   0  216.76    5.99
  -6   3   0  228.62    7.11
   6  -3   0  237.28    3.91
  -6  -3   0  228.68    7.09
  -6   3   0  232.90    7.18
   6  -3   0  230.90    6.65
   6  -3   0  236.38    7.13
   6   3   0  217.24    4.26
  -6   3  -1   -1.16    0.83
   6   3   1    1.16    0.40
  -6   3  -1    0.31    0.82
   6  -3   1    0.17    0.55
   6   3   1   -0.05    0.28
   6  -3   1   -1.13    0.85
  -6   3  -2    6.97    1.37
  -6   3  -2    6.70    1.40
   6  -3   2    7.77    1.27
  -6  -3  -2    6.80    0.72
   6   3   2    6.57    0.72
  -6   3  -3    0.54    0.64
  -6   3  -3    0.15    0.71
   6  -3   3    1.28    0.87
  -6  -3  -3    0.43    0.21
  -6   3  -4   17.17    2.05
  -6   3  -4   21.39    2.29
   6  -3   4   21.04    2.47
  -6  -3  -4   18.36    1.18
  -6   3  -5   -0.16    0.68
  -6   3  -5    0.43    0.72
   6  -3   5    0.75    0.59
   6   3   5    0.28    0.22
  -6  -3  -5    0.11    0.39
  -6   3  -6    4.17    1.12
   6  -3   6    6.07    1.53
  -6   3  -6    4.98    1.34
  -6  -3  -6    4.98    0.86
  -6   3  -7    1.23    0.76
  -6   3  -7    2.40    1.29
   6  -3   7    1.10    0.74
  -6  -3  -7   -0.49    0.44
  -6   3  -8   51.61    3.90
   6   3   8   61.28    4.80
   6  -3   8   55.91    4.26
  -6  -3  -8   54.39    2.80
  -6   3  -9    5.84    1.44
   6   3   9    8.09    1.94
   6  -3   9   10.28    2.05
  -6  -3  -9    8.27    1.27
  -6   3 -10    4.22    1.44
   6   3  10    3.60    1.54
   6  -3  10    3.14    1.30
  -6  -3 -10    2.34    0.74
   6   3  11    0.43    1.14
   6  -3  11   -1.39    1.30
  -6  -3 -11   -0.74    0.83
   6   3  12    0.10    1.41
   6  -3  12    2.19    1.27
  -6  -3 -12    2.02    0.77
   6   3  13    2.14    1.26
   6  -3  13   -1.07    1.19
  -6  -3 -13    2.11    1.03
   6  -3  14    0.67    0.93
   6   3  14   -0.02    0.99
   6   3  15    3.61    1.28
   6  -3  15    3.71    1.74
   6   3  15    2.35    1.09
   6   3  16    9.82    2.01
   6   3  16   13.94    2.99
   6  -3  16   10.90    2.64
   6   3  17    6.21    2.13
   6  -3  17    4.20    1.71
   6   3  18    4.65    1.94
  -6   4  20    3.77    1.44
   6  -4 -20    7.94    2.26
  -6   4  19   -0.98    1.08
   6  -4 -19    0.18    1.05
  -6   4  18    5.31    1.63
   6  -4 -18    2.01    1.37
  -6   4  17    0.94    1.02
   6  -4 -17    1.65    1.37
  -6   4  16    0.88    0.80
  -6  -4  16   -0.65    0.66
   6  -4 -16    1.12    1.23
  -6   4  15    7.56    1.95
   6  -4 -15   11.69    2.33
  -6   4  14   -0.55    1.09
   6  -4 -14   -1.08    1.05
  -6   4  13    5.07    1.64
   6  -4 -13    7.99    2.00
  -6   4  12    0.36    0.94
   6  -4 -12    0.70    1.00
  -6   4  11    1.61    1.19
   6  -4 -11    1.95    0.69
  -6   4  10   25.29    2.89
   6  -4 -10   22.01    2.82
  -6   4   9    2.16    1.00
  -6   4   9    2.45    1.20
   6  -4  -9    2.67    1.27
  -6   4   8   41.73    3.84
  -6   4   8   38.39    3.24
  -6   4   8   28.46    2.29
  -6   4   8   39.29    3.66
   6  -4  -8   36.74    3.46
  -6   4   7    4.31    1.37
  -6   4   7    7.26    1.43
   6  -4  -7    6.77    0.93
  -6   4   7    7.41    1.81
   6  -4  -7    7.75    1.63
  -6   4   6   -0.54    1.01
  -6   4   6    1.13    0.68
   6  -4  -6    1.85    0.72
  -6   4   6    0.48    0.38
   6  -4  -6    1.79    0.96
  -6   4   6    0.01    0.69
  -6   4   5   12.40    2.19
  -6   4   5   14.49    1.71
  -6   4   5   10.46    1.33
   6  -4  -5   13.32    1.53
  -6   4   5   13.40    2.05
   6  -4  -5   11.29    1.81
   6   4  -4    2.23    0.46
  -6   4   4    0.60    0.95
  -6   4   4    2.33    0.82
   6  -4  -4    2.03    0.68
  -6  -4   4    1.76    0.89
  -6   4   4    0.32    0.84
   6  -4  -4    2.89    1.00
   6   4  -3    1.18    0.42
  -6   4   3    1.08    0.41
   6  -4  -3    0.93    0.56
  -6   4   3    0.88    0.72
  -6   4   3    0.84    0.79
  -6  -4   3    2.94    1.14
   6   4  -3    0.83    0.62
   6  -4  -3    1.31    0.93
   6   4  -3    0.85    0.29
  -6   4   3    3.51    1.26
   6   4  -2    9.17    1.13
  -6   4   2   10.91    1.27
  -6   4   2    7.51    1.42
  -6  -4   2    9.49    1.58
  -6   4   2    9.58    1.67
   6  -4  -2   11.46    1.93
   6   4  -2    8.44    1.25
   6   4  -1    0.88    0.42
  -6   4   1    0.83    0.37
  -6   4   1    0.45    0.75
  -6   4   1    0.03    0.71
  -6  -4   1    0.71    0.86
   6  -4  -1    1.20    0.94
   6   4  -1    0.26    0.33
  -6   4   0   12.25    1.83
   6   4   0   11.26    1.43
  -6   4   0   12.95    1.01
  -6  -4   0   12.60    1.95
  -6   4   0   12.91    1.93
   6  -4   0   13.67    2.18
   6   4   0   12.59    1.36
  -6   4  -1   15.12    2.09
  -6  -4  -1   18.35    2.17
  -6   4  -1   16.53    2.23
   6   4   1   14.15    1.39
  -6   4  -2    1.96    1.16
  -6  -4  -2    2.04    0.86
   6  -4   2    2.66    1.14
  -6   4  -2    2.12    0.97
   6   4   2    1.45    0.51
  -6   4  -3   30.64    2.81
  -6  -4  -3   29.76    2.81
   6  -4   3   35.63    3.26
  -6   4  -3   36.62    3.38
   6   4   3   26.74    1.91
  -6   4  -4   19.88    2.38
  -6   4  -4   19.57    2.55
   6  -4   4   18.38    2.44
  -6  -4  -4   18.12    2.32
  -6  -4  -4   13.63    1.40
  -6  -4  -4   16.38    1.38
  -6   4  -5    7.50    1.62
   6  -4   5    4.54    1.34
  -6  -4  -5    5.81    1.24
  -6   4  -5    7.75    1.68
  -6  -4  -5    4.97    0.86
  -6  -4  -5    4.11    0.90
  -6   4  -6   17.68    2.28
   6  -4   6   22.52    2.78
  -6   4  -6   25.41    3.01
  -6  -4  -6   22.37    1.75
  -6   4  -7   19.44    2.49
   6  -4   7   20.25    2.73
  -6  -4  -7   20.86    1.81
  -6   4  -8    2.08    1.05
   6   4   8    3.75    1.52
   6  -4   8    1.94    0.95
  -6  -4  -8    0.44    0.57
  -6   4  -9    0.42    0.74
   6   4   9   -0.44    0.97
   6  -4   9    0.90    1.06
  -6  -4  -9    0.58    0.57
  -6   4 -10   -0.65    0.63
   6   4  10    0.36    1.37
   6  -4  10   -0.55    0.83
  -6  -4 -10   -0.17    0.65
  -6   4 -11    0.52    0.63
   6   4  11    0.83    1.47
   6  -4  11   -0.53    0.87
  -6  -4 -11   -0.26    0.66
   6   4  12    2.49    1.34
  -6  -4 -12   -0.10    0.60
   6  -4  12   -0.42    1.17
   6   4  13    1.20    1.16
   6  -4  13   -0.33    0.99
   6   4  14    7.19    2.53
   6  -4  14    4.73    1.79
   6   4  15    3.82    1.91
   6  -4  15    3.85    1.62
   6   4  16   -0.54    1.39
   6  -4  16   -1.90    1.59
  -6   5  19    0.45    1.03
  -6   5  18   -0.06    0.97
   6  -5 -18    1.37    1.60
  -6   5  17   -1.14    1.12
   6  -5 -17   -1.04    1.65
  -6   5  16    0.42    1.05
   6  -5 -16   -1.09    1.34
  -6   5  15    1.03    1.14
  -6  -5  15   -1.44    0.92
   6  -5 -15    0.79    1.06
  -6   5  14   -0.74    0.91
  -6  -5  14   -0.94    0.62
   6  -5 -14   -0.67    1.11
  -6   5  13    1.06    1.18
  -6  -5  13    1.18    0.85
   6  -5 -13   -0.55    1.02
  -6   5  12    0.19    1.08
   6  -5 -12    0.84    0.76
  -6   5  11   25.89    3.17
   6  -5 -11   32.20    3.62
  -6   5  10   22.41    3.27
  -6   5  10   22.76    2.88
   6  -5 -10   23.56    3.10
  -6   5   9   43.09    3.81
  -6   5   9   44.06    4.39
   6  -5  -9   40.67    4.01
  -6   5   8    6.66    1.52
  -6   5   8    4.97    1.31
   6  -5  -8    6.31    1.60
  -6   5   8    8.04    2.07
  -6   5   7   26.70    2.81
  -6   5   7   29.32    3.43
   6  -5  -7   23.72    2.03
   6  -5  -7   30.97    3.29
  -6   5   7   28.87    3.32
  -6   5   6   -1.36    1.11
  -6   5   6    0.72    0.84
   6  -5  -6    0.16    0.59
   6  -5  -6   -0.43    0.84
  -6   5   6    0.42    0.75
  -6   5   5    3.61    1.25
  -6   5   5    2.03    0.84
   6  -5  -5    2.34    0.87
   6  -5  -5    5.15    1.51
  -6   5   5    2.45    1.00
   6  -5  -4    3.68    0.81
   6   5  -4    2.79    0.41
  -6   5   4    3.92    1.30
  -6   5   4    3.39    0.93
  -6   5   4    2.90    1.30
  -6   5   4    1.74    0.85
   6  -5  -4    5.32    1.58
   6   5  -4    2.91    0.67
   6  -5  -3    3.53    1.17
   6   5  -3    1.72    0.49
  -6   5   3    1.98    0.70
  -6   5   3    3.27    1.35
  -6   5   3    1.79    0.95
  -6   5   3    2.66    1.13
   6  -5  -3    2.22    0.82
   6   5  -3    1.15    0.44
   6  -5  -2    0.73    0.93
   6   5  -2    0.48    0.33
  -6   5   2    0.85    0.39
  -6   5   2    2.84    1.15
  -6  -5   2    2.82    1.40
  -6   5   2    0.49    0.82
   6  -5  -2    0.41    0.82
   6   5  -1    4.02    0.86
  -6   5   1    5.27    0.84
  -6   5   1    5.27    1.34
  -6  -5   1    4.34    1.19
  -6   5   1    6.12    1.43
   6  -5  -1    6.02    1.65
  -6   5   0    0.46    0.83
  -6   5   0   -0.20    0.34
  -6  -5   0   -0.10    0.68
  -6   5   0    0.82    0.84
   6  -5   0   -0.79    1.09
  -6   5  -1   29.55    2.94
  -6  -5  -1   31.84    3.07
  -6   5  -1   33.85    3.52
  -6   5  -1   27.67    1.20
  -6   5  -2    3.99    0.93
  -6  -5  -2    7.82    1.77
  -6   5  -2    7.34    1.79
  -6   5  -3    2.94    0.99
  -6  -5  -3    2.22    0.99
  -6   5  -3    2.63    1.44
  -6   5  -4   36.87    3.40
  -6   5  -4   42.90    4.04
  -6  -5  -4   37.32    3.35
  -6   5  -5  113.05    5.96
  -6  -5  -5  104.74    5.61
  -6   5  -5  123.98    7.18
  -6  -5  -5   99.69    4.06
  -6   5  -6   14.31    2.24
  -6  -5  -6   14.28    2.24
  -6   5  -6   15.32    2.54
  -6  -5  -6   10.79    1.42
  -6   5  -7    1.53    0.83
   6   5   7    0.60    0.85
  -6  -5  -7    1.58    1.05
  -6   5  -7    1.87    0.87
   6  -5   7    1.93    1.33
  -6  -5  -7    1.40    0.67
  -6   5  -8   -0.23    0.68
   6   5   8    0.35    0.89
   6  -5   8   -0.38    0.90
  -6  -5  -8   -0.27    0.79
  -6  -5  -8   -0.18    0.55
  -6   5  -9    0.48    0.85
  -6  -5  -9   -0.63    0.92
   6  -5   9   -1.12    1.00
   6   5   9    0.88    1.36
  -6   5 -10   -1.17    0.84
   6  -5  10    1.04    0.81
  -6  -5 -10   -0.42    1.21
  -6  -5 -10    0.35    0.97
   6   5  10   -1.28    1.16
  -6   5 -11   23.39    3.03
   6   5  11   32.34    4.46
   6  -5  11   27.17    3.83
  -6  -5 -11   32.12    3.41
  -6  -5 -11   33.42    3.44
   6   5  12    3.61    1.64
  -6  -5 -12    1.43    0.77
   6  -5  12    2.31    1.36
  -6  -5 -12    4.13    1.42
   6   5  13    0.43    1.31
   6  -5  13    1.55    1.20
   6   5  14    6.73    2.24
   6  -5  14    5.10    1.81
  -6   6  17    1.80    1.51
  -6   6  16   -1.56    1.26
   6  -6 -16   -0.96    1.29
  -6   6  15   -0.76    1.14
  -6  -6  15   -0.96    0.79
   6  -6 -15    0.89    1.48
  -6   6  14    1.83    1.00
  -6  -6  14    1.94    1.36
   6  -6 -14    1.01    1.16
  -6   6  13   -0.34    0.88
  -6  -6  13    0.01    0.77
   6  -6 -13    1.94    1.89
  -6   6  12   -0.02    1.07
  -6   6  12    0.60    0.73
  -6  -6  12   -0.35    0.63
   6  -6 -12    0.58    0.94
  -6   6  11    3.35    1.58
  -6   6  11    1.50    1.28
  -6  -6  11    3.39    1.33
   6  -6 -11    0.52    0.91
  -6   6  10   -0.30    1.33
  -6   6  10   -0.42    0.85
  -6  -6  10    0.30    0.78
   6  -6 -10   -0.25    0.86
  -6   6   9    1.18    1.19
  -6   6   9    1.07    0.78
  -6  -6   9    1.96    0.91
   6  -6  -9   -0.26    1.12
  -6   6   8    3.86    1.74
  -6   6   8    5.76    1.51
  -6  -6   8    5.25    1.67
  -6   6   8    6.16    2.00
   6  -6  -8    6.92    1.85
  -6   6   7    0.47    0.95
  -6   6   7   -0.21    0.87
  -6   6   7   -0.28    1.02
   6  -6  -7    1.63    1.10
  -6   6   6    3.16    1.49
  -6   6   6    1.95    0.90
   6  -6  -6    1.75    1.23
   6  -6  -6    1.79    0.80
  -6   6   6    0.85    0.96
  -6   6   5    1.18    1.00
  -6   6   5    1.45    0.90
   6  -6  -5    0.65    0.64
   6  -6  -5    2.40    1.28
  -6   6   5    2.69    1.41
   6  -6  -4    1.95    0.94
  -6   6   4    0.39    0.85
  -6   6   4    2.66    0.99
  -6   6   4    0.52    0.86
   6  -6  -4    1.46    1.24
  -6   6   4    3.76    1.72
   6  -6  -3    4.47    1.31
  -6   6   3    5.08    1.17
  -6   6   3    4.45    1.43
  -6   6   3    4.10    1.46
  -6   6   3    5.91    1.58
   6  -6  -3    5.69    1.68
   6  -6  -2    0.56    0.77
  -6   6   2    3.21    0.86
  -6   6   2    1.85    0.91
  -6   6   2    1.53    1.24
   6  -6  -2    3.70    1.42
  -6   6   2    3.21    1.33
   6  -6  -1   10.89    1.85
  -6   6   1   11.09    2.09
  -6   6   1   12.35    2.23
   6  -6  -1   11.80    2.29
   6  -6   0   28.05    2.96
  -6   6   0   26.22    3.07
  -6   6   0   32.76    3.70
   6  -6   1    0.66    1.05
  -6   6  -1    1.04    0.78
  -6   6  -1    0.02    1.09
  -6   6  -2    0.52    0.95
   6  -6   2    1.16    1.19
  -6   6  -2   -2.28    1.35
  -6  -6  -2    0.36    0.90
   6  -6   3    0.55    1.05
  -6   6  -3    0.67    0.58
  -6   6  -3   -0.46    1.13
  -6  -6  -3    1.05    0.71
   6  -6   4    3.05    1.59
  -6   6  -4    4.85    1.38
  -6   6  -4    4.71    1.75
  -6  -6  -4    5.19    1.62
  -6   6  -5    2.67    1.14
  -6   6  -5    0.73    1.02
  -6  -6  -5    0.77    0.75
  -6  -6  -5   -0.82    1.29
  -6   6  -6    0.07    0.63
  -6   6  -6    0.08    0.94
  -6  -6  -6    2.31    1.18
  -6  -6  -6    0.26    0.88
  -6   6  -7    0.72    0.91
  -6   6  -7   -0.30    1.53
  -6  -6  -7   -0.95    0.81
  -6  -6  -7   -1.01    0.92
   6   6   7   -0.68    0.80
  -6   6  -8    3.09    1.03
  -6  -6  -8    4.50    1.41
  -6  -6  -8    7.14    2.03
  -6   6  -8    7.94    2.25
   6   6   8    3.56    1.90
  -6   6  -9    8.02    1.74
   6   6   9    5.19    1.91
  -6  -6  -9    9.59    1.98
  -6   6  -9    8.63    2.22
  -6  -6  -9    6.89    1.80
   6   6  10    6.10    2.13
  -6  -6 -10    4.83    1.76
  -6  -6 -10    7.03    1.75
   6   6  11   -0.37    1.18
  -6  -6 -11    5.19    1.84
   6   6  12    1.87    1.69
  -6  -6 -12    2.48    1.24
  -6   7  15    3.61    1.65
  -6  -7  15   -0.26    1.03
  -6   7  14   -1.26    1.56
  -6   7  14    0.77    0.95
  -6  -7  14   -1.16    0.96
  -6   7  13    0.92    0.84
  -6  -7  13   -0.44    0.89
   6  -7 -13    0.47    1.14
  -6   7  12   -1.01    1.51
  -6   7  12    0.17    1.02
  -6  -7  12   -0.26    0.86
   6  -7 -12    2.07    1.79
  -6   7  11    1.19    1.12
  -6   7  11    0.71    0.83
  -6  -7  11    0.44    0.86
   6  -7 -11    0.89    1.51
  -6   7  10    1.86    1.04
  -6   7  10    1.23    0.89
  -6  -7  10    1.34    1.14
   6  -7 -10    4.48    1.73
  -6   7   9    0.35    1.15
  -6   7   9    2.20    1.12
  -6  -7   9    2.04    1.36
   6  -7  -9    1.97    1.35
  -6   7   8    2.51    1.18
  -6   7   8    3.73    1.27
  -6  -7   8    1.93    1.37
  -6   7   8    5.00    1.81
   6  -7  -8    4.77    2.09
  -6   7   7    9.86    2.39
  -6   7   7    4.74    1.47
  -6  -7   7    7.21    1.93
   6  -7  -7    7.27    1.90
  -6   7   7    9.83    2.38
  -6   7   6    4.79    1.85
  -6  -7   6    6.54    2.00
  -6   7   6    7.22    2.23
   6  -7  -6    7.03    1.97
  -6   7   5    0.42    1.04
  -6  -7   5   -0.86    0.87
   6  -7  -5   -1.79    1.39
  -6   7   5   -1.66    1.23
   6  -7  -4    1.28    1.09
  -6   7   4    0.52    0.91
  -6  -7   4   -0.29    0.91
  -6   7   4    0.44    1.11
   6  -7  -4   -0.25    1.17
  -6   7   4   -0.25    0.94
   6  -7  -3    4.26    1.43
  -6   7   3    2.89    1.27
  -6  -7   3    8.01    2.12
  -6   7   3    4.41    1.71
   6  -7  -3    5.74    1.55
  -6   7   3    5.90    1.68
   6  -7  -2   -0.18    0.91
  -6   7   2    1.16    0.96
  -6  -7   2    0.96    1.16
  -6   7   2    0.46    0.88
   6  -7  -2    1.16    1.22
  -6   7   2    0.89    1.13
  -6   7   1    1.29    1.25
   6  -7  -1    3.44    1.30
  -6   7   1    1.34    1.25
  -6  -7   1    3.28    1.63
  -6   7   1    2.10    1.55
   6  -7   0   -0.42    1.01
  -6   7   0    2.85    1.21
  -6   7   0    2.89    1.49
  -6  -7   0    3.20    1.62
   6  -7   1    5.08    1.84
  -6   7  -1    3.95    1.39
  -6   7  -1    2.76    1.49
  -6  -7  -1    5.07    1.81
  -6   7  -2    0.09    0.65
   6  -7   2   -0.19    1.35
  -6   7  -2   -0.17    1.45
  -6  -7  -2    0.64    1.04
   6  -7   3    1.70    0.95
  -6   7  -3   -0.85    0.77
  -6   7  -3   -0.11    1.19
  -6  -7  -3    1.78    1.11
  -6   7  -4    4.45    1.45
   6  -7   4    3.56    1.68
  -6   7  -4    5.78    2.04
  -6  -7  -4    4.00    1.69
   6  -7   5    0.13    1.26
  -6   7  -5    3.68    1.49
  -6  -7  -5    3.74    1.39
   6  -7   6    0.05    1.29
  -6   7  -6    1.07    1.22
  -6  -7  -6    0.90    1.12
   6   7   6   -0.86    1.04
   6  -7   7   -1.18    0.92
  -6   7  -7   -1.35    1.58
  -6  -7  -7    0.33    0.87
   6   7   7    0.99    1.06
   6  -7   8   -0.33    1.19
  -6  -7  -8    1.05    1.06
  -6   7  -8    0.07    1.14
   6   7   8    2.07    1.30
   6  -7   9    1.60    1.49
   6   7   9    0.87    1.50
  -6   7  -9    0.95    1.46
  -6  -7  -9   -0.10    1.10
  -6  -7 -10    8.38    2.11
  -6  -7 -11    0.25    1.18
  -6  -8  12    0.41    0.80
  -6   8  11    2.24    1.39
  -6  -8  11    2.69    1.44
  -6   8  10    0.66    1.18
  -6  -8  10    0.02    0.89
  -6   8   9    0.34    1.17
  -6  -8   9    2.01    1.63
  -6   8   8    2.76    1.68
  -6  -8   8    1.36    1.11
   6  -8  -8    0.11    1.42
  -6   8   7    6.44    2.31
  -6  -8   7    4.36    1.82
   6  -8  -7    2.22    1.62
  -6   8   7    8.51    2.42
  -6   8   6    3.30    1.35
  -6  -8   6    5.29    1.86
   6  -8  -6    5.26    1.79
  -6   8   6    3.07    1.92
  -6   8   5    0.96    0.82
  -6  -8   5    3.41    1.83
   6  -8  -5    2.80    1.57
  -6   8   5    0.92    0.99
  -6   8   4    2.89    1.31
  -6  -8   4    0.86    0.95
  -6   8   4    2.62    1.22
   6  -8  -4    3.50    1.73
  -6   8   4    2.40    1.16
  -6   8   3    0.08    0.77
  -6  -8   3    2.42    1.51
  -6   8   3    0.01    1.24
   6  -8  -3    1.61    1.13
  -6   8   3    2.80    1.55
  -6   8   2    0.41    0.77
  -6   8   2    3.12    1.52
  -6  -8   2    3.09    1.89
  -6   8   2    0.25    0.96
   6  -8  -2    1.21    1.16
   6  -8  -1    2.13    1.19
  -6   8   1   -0.28    0.99
  -6   8   1    3.13    1.75
  -6  -8   1    3.30    1.89
  -6   8   1    0.24    1.16
   6  -8   0    3.55    1.46
  -6   8   0    2.39    1.04
  -6  -8   0    3.99    1.73
  -6   8   0    3.10    1.98
   6  -8   1    0.21    1.34
  -6   8  -1   -2.07    1.56
  -6  -8  -1    0.15    0.92
   6  -8   2    9.84    2.24
  -6   8  -2   13.99    3.23
  -6  -8  -2   14.71    3.17
   6  -8   3    4.91    1.67
  -6   8  -3    5.33    2.23
  -6  -8  -3    7.69    2.27
   6  -8   4    4.31    1.95
  -6   8  -4    1.96    1.26
  -6  -8  -4    1.50    1.45
   6   8   4    0.24    1.04
   6  -8   5    2.50    1.52
  -6  -8  -5    3.09    1.60
   6   8   5    3.19    1.63
   6  -8   6    2.61    1.44
   6   8   6   -1.48    1.83
  -6  -8  -6    0.41    1.24
  -6  -8  -7    9.92    2.70
  -6  -8  -8   -0.60    1.17
  -6   9   3   -1.12    1.35
   6  -9   1    2.27    1.25
  -7   0  23    6.82    2.20
  -7   0  22    0.02    1.02
  -7   0  21    1.74    1.34
  -7   0  20   -0.02    1.07
  -7   0  19    2.30    1.45
  -7   0  18   -0.57    1.32
  -7   0  17    3.79    1.40
  -7   0  16   -1.27    0.96
  -7   0  15   34.94    3.54
  -7   0  14    0.20    1.10
  -7   0  13  100.00    5.62
  -7   0  12   -2.04    1.06
  -7   0  11   32.23    2.99
  -7   0  11   29.49    2.74
   7   0 -11   28.09    1.96
   7   0 -10    0.09    0.31
  -7   0  10   -0.10    0.36
  -7   0  10    0.33    0.61
  -7   0   9   44.06    3.02
  -7   0   9   42.76    2.51
  -7   0   8   -0.67    0.76
  -7   0   8   -0.60    0.51
  -7   0   7    1.86    0.75
   7   0  -7    0.52    0.52
   7   0  -7    1.83    0.73
  -7   0   6   -1.20    0.79
   7   0  -6    0.31    0.47
   7   0  -6    1.41    0.78
   7   0  -5  153.11    5.34
  -7   0   5  162.59    5.16
   7   0  -5  162.86    4.58
   7   0  -4    0.47    0.49
   7   0  -4   -0.39    0.69
  -7   0   4   -0.26    0.67
   7   0  -4    0.26    0.39
  -7   0   4   -0.26    0.60
  -7   0   3   40.39    2.60
   7   0  -3   38.84    2.72
   7   0  -3   40.74    2.10
  -7   0   3   40.76    2.18
   7   0  -2    0.67    0.47
  -7   0   2   -0.72    0.57
   7   0  -2    0.28    0.40
  -7   0   1    5.94    1.14
  -7   0   1    4.21    0.57
   7   0  -1    3.90    0.62
  -7   0   0    0.82    0.56
   7   0   0   -0.15    0.32
  -7   0   0    0.12    0.26
  -7   0  -1    5.55    1.14
   7   0   1    3.99    0.90
  -7   0  -1    4.60    0.60
  -7   0  -2    0.81    0.77
   7   0   2   -0.09    0.50
  -7   0  -2   -0.24    0.28
  -7   0  -3   49.15    3.23
   7   0   3   37.94    2.59
  -7   0  -3   44.19    1.96
  -7   0  -4    0.10    0.62
  -7   0  -4   -0.05    0.28
  -7   0  -5  199.36    6.86
  -7   0  -6    0.69    0.57
  -7   0  -7   39.67    2.52
   7   0   7   38.13    2.90
   7   0   8    0.02    0.79
  -7   0  -8   -0.74    0.59
   7   0   8    0.35    0.68
   7   0   9  139.75    6.83
  -7   0  -9  132.67    4.83
   7   0   9  141.60    6.00
   7   0  10    1.36    0.74
  -7   0 -10    0.63    0.44
   7   0  10   -0.34    0.63
   7   0  11    5.10    1.52
  -7   0 -11    9.61    1.40
   7   0  11   11.54    1.95
   7   0  12   -1.96    1.21
  -7   0 -12    0.50    0.43
   7   0  12   -0.84    0.73
   7   0  13    2.55    1.25
  -7   0 -13    1.97    0.62
   7   0  13    1.39    0.83
   7   0  14   -0.17    1.01
   7   0  14   -2.54    1.34
   7   0  15    3.00    1.38
   7   0  15    4.76    1.65
   7   0  16    0.60    0.98
   7   0  16   -1.03    0.80
   7   0  17    5.73    1.55
   7   0  17    5.63    1.89
   7   0  18   -0.46    1.47
  -7   1  22    2.41    1.37
   7  -1 -22    4.93    2.01
  -7  -1  21    3.83    1.50
  -7   1  21    4.94    1.79
   7  -1 -21    4.58    1.65
  -7  -1  20    5.04    1.50
  -7   1  20    8.09    2.27
   7  -1 -20    6.25    1.94
  -7  -1  19    0.97    1.02
  -7   1  19    2.38    1.01
   7  -1 -19    2.15    1.30
  -7  -1  18    0.68    0.75
  -7   1  18    0.27    0.91
   7  -1 -18    1.87    1.44
  -7   1  17   26.20    3.32
   7  -1 -17   30.65    3.76
  -7   1  16    2.16    1.46
   7  -1 -16    1.21    1.06
  -7   1  15   -0.20    0.83
   7  -1 -15    1.28    1.14
  -7   1  14    1.53    1.03
   7  -1 -14    0.39    0.19
   7  -1 -14    1.65    1.22
  -7   1  13    2.22    0.97
   7  -1 -13    4.63    1.53
  -7  -1  12    2.32    0.60
  -7   1  12    2.52    0.98
   7  -1 -12    3.53    1.36
  -7  -1  11    7.25    1.25
  -7   1  11    7.94    1.70
   7   1 -11    5.96    0.84
   7  -1 -11    5.85    1.37
  -7   1  10  129.83    5.83
  -7  -1  10  115.60    4.58
  -7   1  10  125.93    5.74
   7   1 -10  117.01    3.60
  -7   1  10  116.68    3.36
   7  -1 -10  124.43    5.34
   7  -1 -10  113.46    2.97
  -7  -1   9   16.20    1.73
  -7   1   9   18.14    2.14
  -7   1   9   17.65    2.13
   7   1  -9   16.42    1.33
  -7   1   9   17.54    1.45
  -7  -1   9   17.98    1.85
   7  -1  -9   18.81    2.07
  -7   1   8   20.73    2.33
  -7  -1   8   21.10    1.92
  -7   1   8   20.99    2.24
  -7  -1   8   24.43    2.17
   7  -1  -8   21.04    2.04
  -7   1   7    6.27    1.20
  -7   1   7    7.28    1.43
  -7  -1   7    6.77    1.08
  -7  -1   7    5.85    1.13
   7  -1  -7    7.95    1.29
   7   1  -7    7.22    1.07
  -7  -1   6    5.36    1.00
  -7   1   6    3.55    1.06
   7  -1  -6    5.21    0.48
  -7  -1   6    5.93    1.13
   7   1  -6    3.46    0.73
  -7   1   6    4.71    1.09
   7  -1  -6    4.10    0.93
  -7  -1   5   47.05    2.54
  -7   1   5   50.56    3.21
   7   1  -5   48.94    2.79
   7  -1  -5   48.63    2.96
   7  -1  -5   54.78    1.84
   7  -1  -5   50.35    2.86
   7   1  -5   47.03    2.26
  -7   1   5   51.27    2.95
   7   1  -4    0.12    0.54
   7  -1  -4    0.64    0.57
  -7   1   4    0.56    0.79
  -7  -1   4   -1.04    0.59
  -7   1   4    0.00    0.65
  -7   1   4   -0.58    0.72
   7  -1  -4    0.58    0.63
   7  -1  -4   -0.19    0.32
   7  -1  -3    2.13    0.62
   7   1  -3    4.16    0.88
  -7   1   3    3.24    0.93
  -7  -1   3    3.22    0.86
  -7   1   3    2.67    0.72
   7   1  -3    2.32    0.53
   7  -1  -3    4.03    0.86
   7  -1  -2   20.46    1.77
  -7  -1   2   18.77    1.74
  -7   1   2   20.84    2.01
   7   1  -2   19.18    1.82
  -7   1   2   18.88    1.65
   7   1  -2   20.19    1.13
  -7  -1   2   20.52    1.18
   7  -1  -2   19.26    1.65
  -7  -1   1   54.66    2.92
  -7   1   1   51.53    3.12
   7   1  -1   50.81    2.98
  -7   1   1   50.66    2.56
   7  -1  -1   49.57    2.56
   7   1  -1   49.16    1.35
  -7   1   0    2.19    0.91
  -7  -1   0    0.35    0.57
   7  -1   0   -0.05    0.38
  -7   1   0    1.19    0.53
  -7   1  -1    9.96    1.47
  -7  -1  -1   10.90    1.47
  -7   1  -1    9.78    1.12
  -7  -1  -2    4.46    1.09
  -7   1  -2    5.10    1.19
  -7   1  -2    3.18    0.67
  -7  -1  -3    1.29    0.84
   7  -1   3   -0.18    0.71
  -7   1  -3    0.40    0.80
   7   1   3    0.86    0.48
  -7   1  -3    0.29    0.68
  -7   1  -3   -0.01    0.34
  -7  -1  -4    0.06    0.62
  -7   1  -4    0.26    0.59
   7  -1   4   -0.09    0.64
   7   1   4    0.27    0.35
  -7   1  -4    1.99    0.92
  -7   1  -4    0.82    0.53
   7  -1   5   56.38    3.85
  -7   1  -5   51.15    3.55
  -7   1  -5   54.80    3.28
  -7   1  -5   46.02    2.77
   7  -1   6  148.72    6.41
  -7   1  -6  136.75    5.96
  -7   1  -6  151.15    5.47
   7  -1   6  143.15    4.69
  -7   1  -7    1.71    0.96
   7  -1   7    2.34    1.22
  -7   1  -7    2.12    0.96
   7  -1   7   -0.19    0.50
  -7   1  -8    0.01    0.79
   7  -1   8    0.55    0.94
  -7   1  -8    0.01    0.60
   7  -1   8   -0.44    0.66
   7   1   8    0.70    1.02
   7  -1   9    1.41    0.83
  -7   1  -9    0.16    0.62
   7  -1   9    0.58    0.48
   7   1   9    0.78    0.96
   7  -1  10    5.77    1.52
  -7   1 -10    4.98    1.05
   7  -1  10    5.39    1.11
   7   1  10    5.52    1.42
   7  -1  11    1.14    1.09
   7   1  11    0.35    0.95
  -7   1 -11    0.28    0.57
   7   1  11    0.35    0.79
   7  -1  11   -0.41    0.68
   7  -1  12    3.36    1.11
   7   1  12   -1.02    1.11
  -7   1 -12    1.44    0.75
   7   1  12    2.92    1.29
   7  -1  12    1.02    0.77
   7  -1  13   11.87    2.57
   7   1  13   13.18    2.27
  -7   1 -13   12.18    1.95
   7   1  13   11.12    2.11
   7  -1  13   10.13    1.72
   7  -1  14    1.33    0.84
   7   1  14   -1.34    1.23
   7  -1  14    0.83    0.62
  -7   1 -14    1.56    0.90
   7   1  15    0.43    1.02
   7  -1  15   -0.44    1.11
   7   1  15   -1.08    1.19
   7  -1  15   -1.01    1.04
   7   1  16    0.87    1.18
   7   1  16   -0.23    1.15
   7  -1  16   -0.48    0.96
   7   1  17    2.37    1.40
   7   1  17   -0.13    0.75
   7  -1  17    0.06    1.35
   7   1  18   -1.51    1.24
   7   1  18    0.42    1.35
   7  -1  18    2.29    1.81
   7   1  19   -0.06    1.01
  -7   2  22    2.64    1.57
   7  -2 -22    3.01    1.83
  -7   2  21   -0.24    1.09
   7  -2 -21    1.66    1.10
  -7   2  20    8.47    2.24
   7  -2 -20   12.18    2.65
  -7   2  19    0.82    1.25
   7  -2 -19    1.67    1.32
  -7   2  18   11.01    2.40
   7  -2 -18   12.65    2.47
  -7   2  17    6.14    1.75
   7  -2 -17    8.50    2.09
  -7   2  16   25.80    3.34
   7  -2 -16   26.62    3.31
  -7   2  15   15.97    2.53
   7  -2 -15   19.66    2.64
  -7  -2  14    2.45    0.80
  -7   2  14    1.79    1.04
   7  -2 -14    3.70    1.45
  -7  -2  13    3.10    0.96
  -7   2  13    3.46    1.45
   7  -2 -13    5.42    1.51
  -7  -2  12    2.28    0.80
  -7   2  12    2.02    1.23
   7  -2 -12    3.12    1.31
  -7  -2  11   16.35    1.66
  -7   2  11   16.93    2.21
   7   2 -11   15.05    1.73
   7  -2 -11   19.14    2.39
  -7   2  10   -0.56    0.85
  -7  -2  10    1.22    0.69
  -7   2  10    1.01    0.65
   7   2 -10   -0.48    0.37
  -7   2  10    0.01    0.21
   7  -2 -10   -0.23    0.56
  -7   2   9    3.35    1.16
  -7   2   9    1.03    0.82
  -7  -2   9    2.76    0.72
  -7  -2   9    1.98    0.85
   7  -2  -9    2.60    0.98
   7  -2  -8   17.56    1.14
  -7  -2   8   17.09    1.41
  -7   2   8   15.83    2.26
  -7   2   8   18.82    2.13
  -7  -2   8   16.81    2.02
   7  -2  -8   19.01    2.12
  -7  -2   7    0.77    0.39
   7  -2  -7    0.23    0.29
  -7   2   7    0.44    0.70
  -7   2   7   -0.37    0.53
  -7  -2   7   -0.56    0.72
  -7   2   7   -0.79    0.66
   7  -2  -7    0.08    0.60
   7  -2  -6    1.11    0.42
  -7  -2   6    1.41    0.48
  -7   2   6   -0.34    0.74
   7   2  -6    1.19    0.56
  -7   2   6    0.49    0.52
  -7  -2   6    0.33    0.55
  -7   2   6   -0.70    0.73
   7   2  -6    0.83    0.48
   7  -2  -6   -0.61    0.74
  -7  -2   5    8.02    0.93
   7  -2  -5    8.24    0.96
  -7   2   5    6.52    1.49
   7   2  -5    8.04    1.06
   7  -2  -5    6.37    1.10
  -7   2   5    9.22    1.35
  -7  -2   5    9.34    1.48
  -7   2   5    8.13    1.48
   7  -2  -5   10.15    1.44
   7   2  -5    8.39    0.76
   7  -2  -4    3.36    0.84
  -7  -2   4    3.48    0.70
   7  -2  -4    3.87    0.88
  -7   2   4    3.06    0.80
   7   2  -4    4.05    0.77
  -7   2   4    4.40    1.13
   7  -2  -4    3.60    0.71
  -7  -2   4    4.35    0.89
  -7   2   4    3.70    1.08
   7  -2  -4    4.46    0.96
   7  -2  -3   14.10    1.48
  -7  -2   3   16.00    1.47
   7   2  -3   13.01    1.35
   7  -2  -3   12.57    1.34
  -7   2   3   12.86    1.77
   7  -2  -3   14.67    1.43
   7  -2  -3   14.15    1.67
   7  -2  -2   36.59    2.44
  -7  -2   2   32.11    2.10
   7   2  -2   28.85    2.15
  -7   2   2   34.75    2.80
   7  -2  -2   31.93    1.98
   7  -2  -2   35.41    2.22
   7  -2  -2   32.52    2.42
   7  -2  -1  302.13    7.26
  -7  -2   1  285.01    6.47
   7   2  -1  276.57    6.93
  -7   2   1  291.35    7.92
   7  -2  -1  282.28    5.52
   7  -2  -1  297.69    6.77
   7   2  -1  284.21    3.18
   7  -2  -1  299.66    7.22
  -7   2   0    2.08    0.78
   7   2   0    1.71    0.71
  -7  -2   0    2.39    0.52
   7  -2   0    3.03    1.01
   7  -2   0    2.64    0.52
   7  -2   0    3.00    0.86
   7  -2   0    2.33    0.81
   7  -2   1    8.87    1.55
  -7   2  -1    9.57    1.49
   7  -2   1    7.89    0.84
  -7   2  -1    8.86    1.47
   7  -2   1    8.35    1.33
   7  -2   1    7.47    1.23
   7  -2   2   83.12    4.29
  -7   2  -2   83.50    4.43
  -7   2  -2   80.64    4.13
   7  -2   2   85.34    4.23
   7  -2   2   81.56    2.42
  -7   2  -3    1.22    0.57
   7  -2   3   -0.69    0.68
  -7   2  -3    0.28    0.81
   7  -2   3   -0.22    0.66
   7  -2   4   26.65    2.71
  -7   2  -4   26.90    2.74
   7  -2   4   27.59    1.41
   7  -2   4   26.17    2.51
  -7   2  -4   28.25    2.64
   7   2   4   23.12    1.57
   7  -2   5   10.04    1.71
  -7   2  -5    6.03    1.27
   7  -2   5    7.20    0.77
   7   2   5    6.68    0.83
   7  -2   5    5.86    1.28
  -7   2  -5    7.58    1.41
  -7  -2  -5    7.32    0.66
   7  -2   6   12.64    2.02
  -7   2  -6    9.77    1.60
   7  -2   6   11.37    1.02
  -7   2  -6   11.41    1.80
   7  -2   6   13.38    1.88
  -7  -2  -6   11.21    0.97
   7  -2   7    7.16    1.42
  -7   2  -7    6.25    1.46
   7  -2   7    6.32    0.81
  -7   2  -7    5.69    1.31
  -7  -2  -7    7.83    0.92
   7  -2   7    7.35    1.53
   7  -2   8   -0.91    1.09
  -7   2  -8   -0.50    0.65
   7   2   8    2.77    1.17
   7  -2   8    0.93    0.47
  -7   2  -8    0.73    0.92
   7  -2   8    1.16    0.90
  -7  -2  -8    1.53    0.58
  -7   2  -9    6.33    1.57
   7  -2   9    6.07    1.61
   7   2   9    9.38    2.10
   7  -2   9    8.76    1.13
  -7   2  -9   10.13    1.73
   7  -2   9    6.63    1.56
  -7  -2  -9    7.82    1.12
   7  -2  10    1.66    1.14
   7  -2  10    1.35    0.49
   7   2  10   -0.79    0.93
  -7   2 -10    0.30    0.72
   7  -2  10    2.16    1.29
  -7  -2 -10    0.65    0.51
   7  -2  11   -0.16    0.95
   7   2  11   -0.01    0.76
   7  -2  11   -0.13    0.45
  -7   2 -11   -0.62    0.71
   7  -2  11    0.33    0.94
  -7  -2 -11   -0.14    0.60
   7   2  12   -1.91    1.08
  -7   2 -12   -0.79    1.05
   7  -2  12    0.75    1.40
  -7  -2 -12    0.33    0.83
   7   2  13    6.54    1.64
  -7   2 -13    8.21    1.89
   7  -2  13    6.91    1.94
  -7  -2 -13    5.56    1.31
   7   2  14    1.21    1.10
  -7   2 -14    0.52    0.79
   7  -2  14    2.64    1.38
   7   2  14   -1.37    1.58
   7   2  15   13.28    2.50
  -7   2 -15   17.89    2.79
   7  -2  15   13.46    2.88
   7   2  15   12.94    2.59
   7   2  16    5.04    1.80
  -7   2 -16    5.10    1.38
   7  -2  16    4.52    1.70
   7   2  16    3.14    1.48
   7   2  17    1.87    0.81
   7   2  17    3.85    1.83
   7  -2  17    3.79    1.80
   7   2  18    0.48    1.09
   7   2  19    1.35    1.32
  -7   3  21    0.22    1.06
   7  -3 -21    2.07    1.79
  -7   3  20   -0.15    0.97
   7  -3 -20    0.60    1.37
  -7   3  19    3.34    1.79
   7  -3 -19    5.02    2.04
  -7   3  18    3.24    1.47
   7  -3 -18    4.47    1.80
  -7   3  17   13.04    2.71
   7  -3 -17   13.84    2.84
  -7   3  16    0.51    0.80
   7  -3 -16    0.29    0.89
  -7   3  15   -0.50    0.83
   7  -3 -15    0.88    0.99
  -7   3  14    2.62    1.06
   7  -3 -14    3.29    1.15
  -7  -3  13    4.30    0.78
  -7   3  13    4.44    1.29
   7  -3 -13    6.30    1.70
  -7   3  12   10.47    1.94
  -7  -3  12    7.20    0.87
   7  -3 -12    9.01    1.89
  -7  -3  11   29.59    1.55
  -7   3  11   35.12    3.43
  -7   3  11   28.18    1.48
   7  -3 -11   35.10    3.33
  -7   3  10   45.71    4.09
  -7  -3  10   39.94    1.64
  -7   3  10   40.44    3.44
  -7   3  10   36.24    1.75
   7  -3 -10   43.94    3.57
  -7  -3   9    0.07    0.25
   7  -3  -9   -0.16    0.20
  -7   3   9   -1.03    0.86
  -7   3   9    0.77    0.88
  -7   3   9    0.44    0.27
   7  -3  -9   -0.12    0.71
  -7  -3   8    1.53    0.45
  -7   3   8   -0.13    0.73
  -7   3   8    0.99    0.75
  -7   3   8    0.49    0.27
  -7   3   8   -0.71    0.86
   7  -3  -8    0.82    0.66
  -7  -3   7   16.78    1.04
  -7   3   7   17.09    2.40
  -7   3   7   19.67    2.17
  -7   3   7   13.93    1.29
  -7  -3   7   18.08    2.43
  -7   3   7   16.25    2.11
   7  -3  -7   17.60    2.23
  -7  -3   6   25.27    1.38
  -7   3   6   27.47    2.95
  -7   3   6   26.08    2.34
  -7  -3   6   28.27    2.75
  -7   3   6   23.87    1.76
  -7   3   6   31.75    2.95
   7  -3  -6   24.52    2.49
  -7  -3   5    4.21    0.66
   7   3  -5    3.41    0.68
  -7   3   5    5.20    1.43
  -7   3   5    2.85    0.83
  -7  -3   5    3.14    0.81
  -7   3   5    4.77    0.89
  -7   3   5    4.62    1.30
   7  -3  -5    7.57    1.56
   7   3  -4    1.02    0.49
   7  -3  -4    1.37    0.51
  -7   3   4    1.95    0.74
  -7   3   4   -0.86    0.88
  -7  -3   4    0.52    0.60
  -7   3   4    1.97    1.01
   7  -3  -4    1.26    0.74
  -7   3   4    1.74    0.73
   7   3  -3   11.32    1.26
   7  -3  -3   10.33    1.17
  -7   3   3   13.60    1.42
  -7   3   3   15.11    2.09
  -7  -3   3   10.85    1.79
   7  -3  -3   10.77    1.58
   7   3  -2   70.17    3.29
  -7   3   2   68.70    4.13
   7  -3  -2   64.31    2.75
   7  -3  -2   71.51    3.58
  -7  -3   2   67.22    4.09
   7   3  -2   66.46    2.61
   7  -3  -2   73.61    4.11
   7   3  -1   56.03    3.14
  -7   3   1   64.42    4.00
   7  -3  -1   55.20    2.27
   7  -3  -1   61.36    3.46
  -7  -3   1   60.28    3.88
  -7   3   1   65.96    3.96
   7   3  -1   59.48    2.23
   7  -3  -1   62.64    3.82
   7  -3   0   50.52    3.42
  -7   3   0   46.99    3.41
   7  -3   0   46.55    1.79
   7  -3   0   47.44    3.15
  -7   3   0   46.72    3.38
   7   3   0   43.26    1.65
   7  -3   0   47.99    3.32
  -7   3  -1    1.98    0.78
   7  -3   1    1.20    0.63
   7  -3   1    3.52    0.39
  -7   3  -1    3.80    1.20
   7  -3   1    2.64    0.85
   7  -3   1    2.97    0.95
   7   3   1    2.80    0.41
   7  -3   2   25.59    2.65
  -7   3  -2   20.68    2.33
   7  -3   2   25.31    2.56
  -7   3  -2   26.89    2.65
  -7  -3  -2   19.04    1.15
  -7   3  -3   -0.11    0.78
   7  -3   3   -0.38    0.76
  -7   3  -3    1.04    0.98
  -7   3  -4   -0.48    0.67
  -7   3  -4    2.40    0.91
   7  -3   4    2.86    1.36
  -7   3  -5    7.14    1.54
  -7   3  -5    8.46    1.62
   7  -3   5    7.28    1.68
   7   3   5    5.55    0.65
  -7  -3  -5    7.01    0.77
  -7   3  -6    3.00    1.15
  -7   3  -6    3.14    1.12
   7  -3   6    1.77    1.12
  -7  -3  -6    2.08    0.52
  -7   3  -7   28.06    2.95
  -7   3  -7   38.48    3.55
   7  -3   7   34.24    3.40
  -7  -3  -7   31.73    1.89
  -7   3  -8    2.14    1.12
   7   3   8    0.00    0.88
  -7   3  -8    0.06    0.99
   7  -3   8    1.55    0.96
  -7  -3  -8    1.00    0.40
  -7   3  -9   -0.69    0.86
   7   3   9   -0.59    1.14
  -7   3  -9    0.54    0.77
   7  -3   9    0.17    0.86
  -7  -3  -9    0.80    0.56
  -7   3 -10    0.05    0.86
   7  -3  10   -1.50    1.20
  -7   3 -10   -0.58    0.82
  -7  -3 -10    0.00    0.48
   7  -3  11    0.17    1.02
  -7   3 -11    1.40    1.14
   7   3  11    1.13    1.36
   7  -3  12    0.37    0.92
  -7   3 -12   -0.16    0.97
   7   3  12   -0.85    1.38
   7  -3  13   -0.96    1.23
  -7   3 -13   -0.21    0.98
   7   3  13   -1.16    1.05
   7  -3  14   25.59    3.55
  -7   3 -14   25.92    3.49
   7   3  14   22.32    3.52
   7   3  15   15.41    2.79
   7  -3  15   15.20    2.92
  -7   3 -15   14.45    2.58
   7   3  15   14.25    2.98
   7   3  16    4.27    1.54
   7   3  16    3.96    1.65
  -7   3 -16    3.82    1.57
   7  -3  16    2.43    1.37
   7   3  17    1.70    1.08
  -7   3 -17    2.69    1.24
  -7   4  20    2.25    1.35
   7  -4 -20   -0.49    1.24
  -7   4  19    0.91    0.96
   7  -4 -19    0.71    1.06
  -7   4  18    7.40    2.22
   7  -4 -18    9.44    2.56
  -7   4  17   -1.61    1.21
   7  -4 -17   -0.45    1.11
  -7   4  16   -0.28    0.81
   7  -4 -16    0.75    1.14
  -7   4  15    1.51    1.33
   7  -4 -15    1.90    0.81
  -7   4  14    0.80    0.96
   7  -4 -14    2.63    1.49
  -7   4  13    1.77    1.27
   7  -4 -13    0.36    0.82
  -7   4  12    0.08    0.61
   7  -4 -12   -0.79    1.04
  -7   4  11    2.85    1.27
  -7   4  11    8.55    2.11
   7  -4 -11    4.49    1.48
  -7   4  10    9.46    1.80
  -7   4  10    6.16    1.62
   7  -4 -10    9.57    2.04
  -7   4   9   78.13    5.46
  -7   4   9   74.16    4.75
   7  -4  -9   75.60    5.08
  -7   4   8   63.85    4.86
  -7   4   8   54.12    3.91
   7  -4  -8   53.23    2.48
  -7   4   8   62.24    4.63
   7  -4  -8   61.38    4.52
  -7   4   7   27.83    3.16
  -7   4   7   23.71    2.49
  -7   4   7   21.14    2.02
   7  -4  -7   22.93    1.83
   7  -4  -7   27.84    3.05
  -7   4   7   24.71    2.98
  -7   4   6   -0.18    0.61
   7  -4  -6    1.77    1.32
  -7   4   6   -0.99    1.08
   7   4  -5   -0.04    0.24
  -7   4   5   -0.51    0.90
  -7   4   5    0.39    0.57
  -7  -4   5   -0.34    0.62
  -7   4   5    1.13    0.80
   7  -4  -5    0.45    0.68
   7   4  -4   -0.42    0.33
  -7   4   4   -1.12    0.96
   7  -4  -4   -0.02    0.40
  -7   4   4   -0.01    0.44
  -7  -4   4   -0.89    0.90
  -7   4   4   -2.53    1.19
   7  -4  -4    0.37    0.82
   7   4  -3    2.26    0.54
  -7   4   3    2.19    0.68
   7  -4  -3    2.60    0.70
  -7   4   3    3.52    1.05
  -7  -4   3    2.39    1.22
   7   4  -3    2.62    0.85
   7  -4  -3    3.34    0.89
   7   4  -2   73.80    3.39
  -7   4   2   80.13    4.87
  -7   4   2   83.18    3.30
   7  -4  -2   79.84    3.28
  -7  -4   2   84.70    4.87
  -7   4   2   92.29    5.12
   7  -4  -2   84.18    4.92
   7   4  -2   73.86    3.42
  -7   4   1    2.56    0.97
   7   4  -1    1.74    0.66
  -7   4   1    3.09    0.62
  -7  -4   1    5.37    1.35
  -7   4   1    3.14    1.23
   7  -4  -1    2.87    1.06
   7   4  -1    3.28    0.78
  -7   4   0    1.25    0.94
  -7   4   0    0.26    0.71
  -7  -4   0    1.67    1.04
   7  -4   0    0.11    0.81
   7   4   0    1.13    0.43
  -7   4  -1   20.43    2.45
   7  -4   1   18.35    2.25
  -7   4  -1   19.29    2.45
  -7  -4  -1   16.72    2.21
   7   4   1   12.60    1.20
  -7   4  -2   -0.10    0.76
   7  -4   2    0.69    0.78
  -7   4  -2   -0.13    0.75
  -7  -4  -2    0.18    0.74
   7   4   2    0.19    0.35
  -7   4  -3    5.78    1.16
  -7   4  -3    7.61    1.75
   7  -4   3    9.20    1.69
  -7  -4  -3    7.99    1.68
  -7   4  -4    8.16    1.75
  -7   4  -4   11.85    2.02
   7  -4   4   12.32    2.06
  -7  -4  -4    6.53    0.96
  -7   4  -5   10.70    1.94
   7  -4   5   12.41    2.02
  -7   4  -5   11.41    2.12
  -7  -4  -5   11.13    1.05
  -7   4  -6    9.12    1.79
  -7   4  -6   11.26    2.14
   7  -4   6    7.99    1.78
  -7  -4  -6    7.98    0.99
  -7   4  -7    2.07    0.86
  -7   4  -7    4.06    1.13
   7  -4   7    3.87    1.35
  -7  -4  -7    2.70    0.70
  -7   4  -8    9.22    1.91
   7   4   8    4.66    1.50
  -7   4  -8    5.22    1.76
   7  -4   8    9.39    2.07
  -7  -4  -8    5.99    1.03
  -7   4  -9    6.39    1.69
   7  -4   9    3.61    1.19
  -7   4  -9    6.62    1.76
   7   4   9    7.18    2.09
  -7   4 -10    0.19    0.72
   7  -4  10   -1.28    1.32
  -7   4 -10    0.54    1.25
   7   4  10   -2.09    1.63
  -7   4 -11    4.42    1.24
   7   4  11    5.87    1.92
  -7   4 -11    5.27    1.83
   7  -4  11    7.83    2.10
   7   4  12    0.01    0.86
  -7   4 -12    2.60    1.19
   7  -4  12    0.11    1.00
   7   4  13   -1.14    0.98
   7  -4  13    0.01    1.18
  -7   4 -13   -2.27    1.76
   7   4  14   -0.40    1.75
   7  -4  14   -0.66    1.73
  -7   4 -14    3.08    0.94
   7   4  15    1.01    1.43
   7  -4  15    3.69    1.73
  -7   4 -15    2.50    1.92
   7   4  16   -1.78    1.70
  -7   4 -16    0.28    1.18
  -7   4 -17    6.50    2.31
  -7   4 -18    2.91    1.80
  -7   5  18   -0.55    0.82
   7  -5 -18    1.53    1.06
  -7   5  17   -0.74    1.38
   7  -5 -17   -0.07    0.99
  -7   5  16    0.74    1.16
  -7  -5  16    1.97    1.07
   7  -5 -16    0.89    0.99
  -7   5  15   -0.31    1.04
  -7  -5  15    2.32    0.93
   7  -5 -15   -0.07    1.10
  -7   5  14    7.65    2.13
   7  -5 -14    6.61    2.02
  -7   5  13   -0.05    0.75
   7  -5 -13   -1.28    0.92
  -7   5  12    1.80    1.13
  -7   5  12    1.25    0.85
   7  -5 -12    1.44    1.25
  -7   5  11   -0.16    0.72
  -7   5  11    0.25    0.85
   7  -5 -11   -0.26    1.15
  -7   5  10    5.71    1.43
  -7   5  10   10.86    2.52
   7  -5 -10    6.24    1.64
  -7   5   9   -0.29    1.08
  -7   5   9    0.68    0.92
   7  -5  -9   -0.89    0.82
  -7   5   8    7.77    1.86
  -7   5   8   10.55    1.90
   7  -5  -8    4.98    0.94
   7  -5  -8    7.51    1.85
  -7   5   8    8.83    1.94
  -7   5   7    0.20    1.18
  -7   5   7   -1.64    0.88
   7  -5  -7   -0.83    0.55
  -7   5   7    2.29    1.13
   7  -5  -7    1.21    1.22
  -7   5   6   13.23    2.48
  -7   5   6   10.51    1.68
   7  -5  -6   12.82    1.62
   7  -5  -6   10.69    2.26
  -7   5   6   11.58    2.34
  -7   5   5    2.19    1.19
  -7   5   5    1.35    0.83
   7  -5  -5    1.41    0.63
   7  -5  -5   -0.15    0.97
  -7   5   5    0.71    0.87
   7   5  -5    0.52    0.29
  -7   5   4    0.17    0.80
  -7   5   4    2.15    0.81
   7  -5  -4    1.90    0.88
  -7   5   4    0.60    0.79
   7  -5  -4    1.02    0.72
  -7   5   3   -0.37    1.02
  -7   5   3   -0.19    0.49
  -7  -5   3    0.92    0.75
  -7   5   3    0.00    0.74
   7  -5  -3    0.03    0.86
  -7   5   3   -0.37    1.09
  -7   5   2   21.57    2.74
  -7   5   2   22.45    1.86
  -7  -5   2   19.71    2.64
  -7   5   2   28.97    3.11
   7  -5  -2   22.64    3.01
  -7   5   1    1.68    0.81
  -7   5   1    2.68    0.61
  -7  -5   1    2.46    1.15
  -7   5   1    2.68    1.24
   7  -5  -1    1.46    1.12
  -7   5   0    5.40    1.56
  -7  -5   0    6.70    1.68
  -7   5   0    7.84    1.80
   7  -5   0    5.00    1.44
  -7   5  -1    5.76    1.49
  -7  -5  -1    5.31    1.46
  -7   5  -1    6.83    1.66
  -7   5  -2    1.25    1.08
  -7  -5  -2    2.43    1.20
  -7   5  -2    1.54    0.93
  -7   5  -3   -1.23    0.89
  -7  -5  -3    0.13    0.92
  -7   5  -3   -0.02    1.01
  -7   5  -4   20.69    2.68
  -7   5  -4   21.34    3.01
  -7  -5  -4   21.01    2.71
  -7   5  -5   16.43    2.46
  -7  -5  -5   13.51    2.17
  -7   5  -5   17.58    2.92
  -7   5  -6    1.00    0.81
  -7  -5  -6    0.18    0.90
   7  -5   6    2.55    1.45
  -7   5  -6    2.61    1.34
  -7   5  -7    1.06    0.93
  -7   5  -7   -1.46    1.49
   7  -5   7   -1.83    1.61
  -7  -5  -7   -0.51    0.91
  -7   5  -8   10.08    1.97
  -7  -5  -8   13.44    2.22
   7  -5   8    9.39    2.37
  -7   5  -8    7.37    1.95
   7   5   8   10.53    2.40
  -7   5  -9    2.57    1.18
   7  -5   9    1.67    1.34
  -7  -5  -9    1.36    1.19
  -7   5  -9   -0.62    1.35
   7   5   9    1.03    1.16
  -7   5 -10   -0.92    1.09
  -7   5 -10    1.56    1.42
   7  -5  10    1.57    1.17
  -7  -5 -10    2.27    1.41
   7   5  10    2.61    1.65
  -7   5 -11    0.94    1.06
   7   5  11   -0.44    1.03
   7  -5  11    2.99    1.75
  -7  -5 -11    0.62    0.84
  -7   5 -11    3.49    2.06
  -7  -5 -11   -0.17    0.86
   7   5  12   10.25    2.53
   7  -5  12    8.26    2.11
  -7  -5 -12    4.14    1.38
  -7   5 -12    8.96    2.23
   7   5  13    1.94    1.69
   7  -5  13    0.67    1.13
  -7   5 -13   -1.88    1.75
   7   5  14   10.61    2.90
  -7   5 -14   13.27    2.88
  -7   5 -15    1.17    1.07
  -7   6  17    2.05    1.24
  -7   6  16    1.60    1.25
   7  -6 -16    0.10    0.85
  -7   6  15    2.45    1.38
  -7   6  15   -1.21    1.35
  -7  -6  15    1.12    0.67
   7  -6 -15    0.56    1.25
  -7   6  14    0.59    1.32
  -7   6  14   -1.66    1.58
  -7  -6  14   -1.76    1.24
   7  -6 -14    1.66    1.39
  -7   6  13    0.32    0.98
  -7   6  13    2.28    1.60
  -7  -6  13    0.35    0.61
   7  -6 -13   -0.32    0.82
  -7   6  12    0.42    1.14
  -7   6  12    1.45    1.16
  -7  -6  12   -0.49    0.65
   7  -6 -12   -0.67    0.96
  -7   6  11    1.14    1.16
  -7   6  11    0.40    1.00
   7  -6 -11    4.02    1.73
  -7   6  10    1.41    1.22
  -7   6  10    0.15    0.84
   7  -6 -10    0.36    1.05
  -7   6   9    4.50    1.68
  -7   6   9    6.06    1.67
   7  -6  -9    4.65    1.88
  -7   6   8   -1.03    1.27
  -7   6   8    1.70    1.18
   7  -6  -8    0.19    0.92
  -7   6   8    1.59    1.55
  -7   6   7    0.62    0.96
  -7   6   7    1.51    0.74
  -7   6   7    0.68    1.11
   7  -6  -7   -0.46    1.21
  -7   6   6    2.06    1.27
  -7   6   6    1.01    0.77
   7  -6  -6   -0.06    0.66
   7  -6  -6    0.04    0.88
  -7   6   6    0.35    1.07
  -7   6   5   15.38    2.70
  -7   6   5   10.87    1.76
   7  -6  -5   12.79    1.88
   7  -6  -5   16.03    2.78
  -7   6   5   16.81    2.86
  -7   6   4   10.72    1.72
  -7   6   4   13.01    2.37
   7  -6  -4   12.21    1.80
   7  -6  -4   10.85    2.39
  -7   6   4   11.03    2.13
   7  -6  -3    2.05    0.86
  -7   6   3    3.44    1.38
  -7   6   3    1.04    1.05
  -7   6   3    5.28    1.78
   7  -6  -3    3.76    1.41
   7  -6  -2    5.34    1.37
  -7   6   2    7.21    1.73
  -7   6   2    8.08    2.10
   7  -6  -2   10.85    2.35
   7  -6  -1    4.31    1.54
  -7   6   1    3.95    1.08
  -7   6   1    2.04    1.15
   7  -6  -1    5.30    1.72
   7  -6   0    2.20    0.91
  -7   6   0    3.61    1.33
  -7  -6   0    1.49    0.97
  -7   6   0    1.82    1.14
  -7   6  -1    0.56    0.83
   7  -6   1   -0.21    0.92
  -7  -6  -1   -0.98    1.10
  -7   6  -1   -0.97    1.14
  -7   6  -2    5.42    1.55
  -7  -6  -2    4.89    1.31
  -7   6  -2    7.76    2.00
  -7   6  -3    4.09    1.48
  -7  -6  -3    4.41    1.61
  -7   6  -3    3.26    1.42
  -7   6  -4    1.01    0.81
  -7   6  -4    1.47    1.37
  -7  -6  -4    1.12    0.97
  -7   6  -5    1.59    1.00
  -7   6  -5    1.11    0.87
  -7  -6  -5    1.73    1.01
  -7   6  -6   -0.21    0.69
  -7  -6  -6   -0.05    0.92
  -7   6  -6   -0.05    1.45
  -7   6  -7    2.67    1.33
  -7  -6  -7    3.47    1.34
  -7  -6  -7    3.84    1.39
  -7   6  -7    0.01    1.18
   7   6   7    0.72    1.21
  -7   6  -8    1.30    1.09
  -7   6  -8    0.21    1.17
  -7  -6  -8   -0.10    0.94
  -7  -6  -8    3.10    1.39
   7   6   8    2.29    1.55
  -7   6  -9    2.99    1.42
   7   6   9    3.24    1.50
  -7   6  -9   -0.68    1.16
  -7  -6  -9    2.97    1.29
  -7  -6  -9    4.13    1.66
   7   6  10    6.57    2.19
  -7   6 -10    7.76    2.39
  -7  -6 -10    6.79    1.75
  -7  -6 -10    4.92    1.68
   7   6  11    2.37    1.59
  -7  -6 -11    1.63    0.99
  -7   6 -11   -1.51    1.39
  -7   6 -12    0.97    1.25
  -7   7  15    1.79    1.38
  -7  -7  15    3.12    1.34
  -7   7  14    0.44    0.79
  -7  -7  14    0.73    0.93
  -7   7  13    0.78    1.71
  -7   7  13   -3.39    1.76
  -7  -7  13    0.99    0.86
   7  -7 -13    0.26    1.08
  -7   7  12    2.40    1.57
  -7   7  12    0.32    0.96
  -7  -7  12    0.42    1.11
   7  -7 -12   -0.02    1.15
  -7   7  11    1.61    1.36
  -7   7  11    1.68    1.10
  -7  -7  11    2.93    1.37
   7  -7 -11    0.39    1.14
  -7   7  10    6.47    2.13
  -7   7  10    4.50    1.54
  -7  -7  10    5.27    1.73
   7  -7 -10    7.00    2.06
  -7   7   9    1.45    1.53
  -7   7   9    1.88    1.20
  -7  -7   9    0.63    0.94
   7  -7  -9   -0.97    1.48
  -7   7   8    3.39    1.84
  -7  -7   8    4.59    1.70
   7  -7  -8    2.95    1.62
  -7   7   8    7.87    2.41
  -7   7   7    0.38    0.93
  -7  -7   7    0.36    1.10
   7  -7  -7    0.24    0.78
  -7   7   6    1.78    0.82
  -7  -7   6    1.53    1.07
   7  -7  -6    1.42    1.44
  -7   7   6    0.72    0.98
  -7   7   5    3.00    1.34
  -7  -7   5    1.32    0.96
   7  -7  -5    3.75    1.67
  -7   7   5    0.06    1.15
   7  -7  -4    3.11    1.17
  -7   7   4    2.00    0.96
  -7  -7   4    2.40    1.67
   7  -7  -4    0.82    1.30
  -7   7   4    3.11    1.66
   7  -7  -3   -1.60    1.19
  -7   7   3    0.83    0.90
  -7  -7   3   -0.77    1.20
  -7   7   3    0.15    0.87
   7  -7  -3   -0.76    0.93
  -7   7   3    1.14    1.18
  -7   7   2   -1.12    0.84
   7  -7  -2   -1.40    0.91
  -7  -7   2    0.98    1.23
  -7   7   2   -1.65    1.18
  -7   7   2    0.96    0.90
   7  -7  -2    0.44    1.11
   7  -7  -1    0.24    0.82
  -7   7   1    1.21    0.86
  -7  -7   1    0.35    1.13
  -7   7   1    0.21    0.97
   7  -7   0    4.91    1.78
  -7   7   0    1.69    1.36
  -7  -7   0    1.50    0.85
  -7   7   0    2.04    1.22
   7  -7   1    1.56    1.25
  -7   7  -1    0.62    0.67
  -7   7  -1    3.02    1.47
  -7  -7  -1    0.42    1.05
   7  -7   2    6.10    1.77
  -7   7  -2    5.58    1.68
  -7   7  -2    7.66    2.23
  -7  -7  -2    3.62    1.35
  -7   7  -3   -0.85    0.71
   7  -7   3    2.00    1.80
  -7   7  -3   -1.24    1.18
  -7  -7  -3   -0.64    1.28
   7  -7   4    4.74    1.88
  -7   7  -4    1.42    1.10
  -7   7  -4    3.75    1.77
  -7  -7  -4    4.72    1.73
  -7   7  -5    2.73    1.11
   7  -7   5    3.71    1.42
  -7   7  -5    4.24    1.64
  -7  -7  -5    6.27    2.09
   7  -7   6   -0.62    1.05
  -7   7  -6    2.73    1.51
  -7  -7  -6    1.65    1.15
  -7  -7  -6    3.23    1.42
   7   7   6    3.49    1.75
   7  -7   7   -0.75    1.16
  -7  -7  -7    0.52    0.78
  -7  -7  -7    0.23    0.84
  -7   7  -7   -1.01    1.30
   7   7   7    0.21    0.91
   7  -7   8    5.88    2.06
   7   7   8    9.98    2.96
  -7  -7  -8    6.04    1.76
  -7  -7  -8    9.49    2.50
  -7   7  -8    8.29    2.47
  -7  -7  -9    0.90    1.22
  -7  -7 -10    8.35    2.00
  -7  -7 -11    1.58    1.17
  -7   8  10    9.90    2.88
  -7   8   9    4.10    1.96
  -7   8   8    2.62    1.65
  -7  -8   8    0.42    0.96
  -7   8   8   -0.71    1.34
  -7   8   7    0.46    1.38
  -7  -8   7    0.69    1.19
  -7   8   7   -1.02    1.36
  -7   8   6    6.95    2.09
  -7  -8   6    8.69    2.19
   7  -8  -6    7.78    2.29
  -7   8   6    6.25    2.43
  -7   8   5   -0.45    1.05
  -7  -8   5   -1.52    1.20
   7  -8  -5   -0.78    1.15
  -7   8   5    1.61    1.11
  -7   8   4    0.22    1.19
  -7  -8   4    3.11    1.72
   7  -8  -4   -0.49    1.40
  -7   8   4    1.78    1.74
  -7   8   3   -0.69    0.90
  -7  -8   3    0.21    0.98
  -7   8   3    2.43    1.47
  -7   8   3   -0.28    1.22
  -7   8   2    3.69    1.50
   7  -8  -2    2.04    1.33
  -7  -8   2    6.96    2.14
  -7   8   2    6.25    2.08
  -7   8   2    5.31    1.86
  -7   8   1   -0.12    0.75
   7  -8  -1    1.43    1.16
  -7  -8   1    0.84    1.34
  -7   8   1    0.34    1.18
  -7   8   1    3.12    1.65
   7  -8   0   -2.75    1.86
  -7   8   0    1.03    1.29
  -7  -8   0   -0.83    1.24
  -7   8   0   -0.43    1.17
   7  -8   1    2.29    1.46
  -7   8  -1    1.38    1.27
  -7  -8  -1    2.06    1.62
   7  -8   2   11.63    2.70
  -7   8  -2   14.28    3.00
  -7  -8  -2   12.19    2.67
   7  -8   3    1.78    1.44
  -7  -8  -3    1.22    1.46
   7  -8   4    2.81    1.48
  -7  -8  -4    3.11    2.10
   7  -8   5    0.44    1.09
  -8   0  22    2.59    1.40
  -8   0  21    1.47    1.39
  -8   0  20   18.54    3.08
  -8   0  19   -0.72    1.03
  -8   0  18    2.61    1.67
  -8   0  17    0.42    1.10
  -8   0  16   -0.80    1.06
  -8   0  15   -0.79    0.95
  -8   0  14    0.75    0.82
  -8   0  13    0.62    0.97
  -8   0  13    0.49    0.86
  -8   0  12   23.20    2.48
   8   0 -12   17.11    1.65
   8   0 -11   -0.11    0.35
  -8   0  11   -0.28    0.40
  -8   0  10   40.45    3.11
  -8   0  10   40.70    2.58
   8   0 -10   34.37    2.30
  -8   0   9    0.54    0.55
  -8   0   9   -0.35    0.43
   8   0  -9   -1.14    0.72
  -8   0   8   17.30    2.01
   8   0  -8   17.78    1.91
  -8   0   7   -1.24    0.72
   8   0  -7    0.21    0.52
   8   0  -7   -0.22    0.61
  -8   0   6   20.96    2.02
   8   0  -6   22.02    1.88
  -8   0   5    0.05    0.63
   8   0  -5   -0.82    0.50
  -8   0   5    0.30    0.39
  -8   0   4    2.62    0.88
  -8   0   4    1.46    0.60
   8   0  -4    1.70    0.67
  -8   0   3    0.43    0.60
  -8   0   3    1.22    0.58
   8   0  -3    0.88    0.56
  -8   0   2   14.91    1.74
   8   0  -2   15.32    1.27
  -8   0   1    1.18    0.58
   8   0  -1   -0.25    0.33
  -8   0   1    0.16    0.31
  -8   0   0    6.20    1.20
   8   0   0    5.32    0.74
  -8   0   0    6.49    0.75
  -8   0  -1    0.45    0.53
  -8   0  -1    0.30    0.27
  -8   0  -2    4.61    1.09
  -8   0  -2    5.00    0.68
  -8   0  -3   -0.78    0.89
  -8   0  -3    0.25    0.28
  -8   0  -4  167.62    6.39
  -8   0  -4  152.33    3.98
  -8   0  -5   -0.03    0.72
  -8   0  -5   -0.10    0.30
  -8   0  -6   34.07    3.17
  -8   0  -6   28.33    1.97
   8   0   7   -0.53    0.60
   8   0   8   16.39    2.45
   8   0   8   16.84    2.17
   8   0   9    1.75    1.13
   8   0   9   -0.72    0.69
   8   0  10   20.72    2.87
  -8   0 -10   15.32    1.79
   8   0  10   19.24    2.46
   8   0  11   -1.33    1.12
  -8   0 -11   -0.05    0.41
   8   0  11    1.67    0.89
   8   0  12    7.42    1.77
  -8   0 -12    6.40    1.16
   8   0  12    7.74    1.84
   8   0  13   -1.87    1.20
   8   0  13    1.74    1.62
   8   0  14    0.15    0.79
   8   0  14   -2.19    1.50
   8   0  15    0.84    0.78
   8   0  15   -1.40    1.32
   8   0  16    3.04    1.86
   8   0  17   -0.31    0.83
   8   0  18    0.11    1.05
  -8   1  22    4.09    1.57
   8  -1 -22    2.43    1.11
  -8   1  21   12.11    2.68
   8  -1 -21   10.47    2.80
  -8   1  20    0.70    1.13
   8  -1 -20    1.64    1.72
  -8   1  19    4.15    1.63
   8  -1 -19    7.11    2.06
  -8   1  18   17.06    2.94
   8  -1 -18   14.80    2.89
  -8   1  17    4.65    1.78
   8  -1 -17    0.72    1.09
  -8   1  16   14.52    2.50
   8  -1 -16   10.93    2.17
  -8  -1  15    6.14    1.44
  -8   1  15    6.64    1.69
   8  -1 -15    4.99    1.38
  -8  -1  14    8.24    1.51
  -8   1  14   12.72    2.19
   8  -1 -14   14.40    2.35
  -8  -1  13    5.22    1.19
  -8   1  13    6.07    1.74
   8  -1 -13    5.43    1.50
   8  -1 -12    5.07    0.71
  -8  -1  12    5.44    1.16
  -8   1  12    5.73    1.61
  -8   1  12    2.15    1.10
   8   1 -12    4.16    0.72
   8  -1 -12    2.16    0.90
   8  -1 -11    0.52    0.35
  -8  -1  11   -0.15    0.52
  -8   1  11    1.87    1.15
  -8   1  11    0.88    0.79
  -8   1  11    0.14    0.41
   8   1 -11    0.51    0.30
   8  -1 -11    1.99    1.07
  -8  -1  10    6.52    1.30
  -8   1  10    6.49    1.60
  -8   1  10    6.52    1.59
  -8  -1  10    6.01    1.15
   8   1 -10    4.25    0.76
  -8   1  10    4.32    0.76
   8  -1 -10    6.00    1.38
  -8   1   9    4.63    1.39
  -8   1   9    6.05    1.38
  -8  -1   9    4.21    0.87
  -8  -1   9    4.17    0.91
   8  -1  -9    3.84    0.79
   8   1  -9    2.82    0.73
  -8   1   8   13.60    1.89
  -8   1   8   12.36    1.91
  -8  -1   8    9.28    1.36
  -8  -1   8   13.04    1.66
   8  -1  -8   10.22    1.47
   8   1  -8    8.79    1.35
  -8  -1   7    0.41    0.52
  -8   1   7    1.49    0.95
  -8  -1   7   -0.57    0.64
   8  -1  -7    0.09    0.48
   8   1  -7    1.12    0.57
   8   1  -6   22.10    2.06
  -8  -1   6   24.36    1.98
  -8   1   6   29.34    2.66
   8  -1  -6   27.73    1.32
   8  -1  -6   25.91    2.21
   8   1  -6   22.01    1.75
  -8   1   6   25.88    2.29
  -8  -1   5   63.08    3.16
  -8   1   5   61.00    3.63
   8   1  -5   56.81    3.29
   8  -1  -5   64.10    2.36
   8  -1  -5   62.74    3.35
  -8   1   5   62.78    3.42
   8  -1  -4   26.66    2.30
  -8  -1   4   34.69    2.43
  -8   1   4   34.99    2.77
   8   1  -4   31.59    2.47
   8  -1  -4   33.85    2.35
   8   1  -4   32.50    1.85
  -8   1   4   36.39    2.58
  -8   1   4   31.39    2.28
   8  -1  -3    1.08    0.60
  -8   1   3    0.61    0.76
  -8  -1   3    1.47    0.73
  -8  -1   3    1.12    0.37
   8   1  -3    1.01    0.39
  -8   1   3    0.15    0.41
   8  -1  -3    0.19    0.49
   8  -1  -2   31.90    2.36
  -8  -1   2   36.78    2.50
  -8   1   2   36.72    2.82
   8   1  -2   35.25    1.53
  -8   1   2   29.28    2.08
  -8  -1   2   35.86    1.71
   8  -1  -2   30.42    2.10
  -8  -1   1    4.22    1.10
  -8   1   1    2.43    0.97
   8  -1  -1    4.21    0.89
   8   1  -1    4.19    0.44
  -8   1   1    4.76    0.92
  -8  -1   0    1.97    0.88
  -8   1   0    0.25    0.79
   8  -1   0    1.51    0.54
  -8   1   0    0.88    0.54
  -8   1  -1   -0.32    0.78
  -8  -1  -1    0.02    0.73
  -8   1  -1    0.16    0.32
  -8  -1  -2    0.10    0.62
  -8   1  -2    0.52    0.92
   8   1   2    0.50    0.38
  -8   1  -2    0.61    0.39
  -8  -1  -3   21.32    2.21
  -8   1  -3   26.96    2.60
   8   1   3   18.81    1.79
  -8   1  -3   20.23    1.75
  -8  -1  -4    1.41    0.79
  -8   1  -4    1.13    1.00
   8  -1   4    1.31    1.24
   8   1   4    0.51    0.50
  -8   1  -4    0.69    0.51
  -8  -1  -4    0.73    0.23
  -8   1  -5    1.88    0.82
   8  -1   5    3.80    1.28
  -8   1  -5    2.21    0.98
  -8  -1  -5    1.63    0.36
  -8   1  -5    2.21    0.81
   8  -1   6    4.24    1.45
  -8   1  -6    2.66    1.21
  -8   1  -6    2.85    1.00
   8  -1   6    3.31    0.88
  -8   1  -7    4.67    1.31
   8  -1   7    7.27    1.78
  -8   1  -7    4.91    1.19
   8  -1   7    3.17    0.83
   8  -1   8   40.65    3.85
  -8   1  -8   35.78    3.43
  -8   1  -8   40.44    3.08
   8  -1   8   38.60    2.78
   8   1   8   37.90    3.56
   8  -1   9    9.74    2.10
  -8   1  -9   10.96    1.74
   8   1   9   10.11    1.87
   8  -1   9   11.29    1.59
   8  -1  10    7.47    1.73
  -8   1 -10   11.09    1.77
   8  -1  10    9.63    1.54
   8   1  10    7.17    1.98
   8  -1  11    0.26    1.18
   8   1  11    1.31    1.02
  -8   1 -11    0.81    0.77
   8  -1  11    0.29    0.57
   8   1  11    1.24    0.98
   8  -1  12    5.39    1.82
   8   1  12    5.29    1.78
  -8   1 -12    4.46    1.27
   8   1  12    2.39    1.11
   8  -1  12    3.54    1.06
   8  -1  13    1.89    1.40
   8   1  13    1.39    0.96
  -8   1 -13    1.45    1.01
   8   1  13    1.87    1.17
   8  -1  13    0.63    0.79
   8   1  14    0.18    1.06
   8  -1  14    0.42    0.89
   8   1  14    1.12    1.12
   8   1  15   -0.39    0.84
   8  -1  15   -0.32    0.97
   8   1  15    0.94    1.30
   8   1  16    1.99    1.39
   8  -1  16    0.80    0.93
   8   1  16    2.75    1.45
   8  -1  16    1.44    1.12
   8   1  17   -0.22    0.95
   8   1  17   -0.69    1.12
   8  -1  17    2.41    1.60
   8   1  18    2.04    1.38
   8   1  18   -0.91    1.36
  -8   2  21    4.69    1.86
   8  -2 -21    8.84    2.50
  -8   2  20    0.59    0.84
   8  -2 -20    2.41    1.63
  -8   2  19   10.27    2.43
   8  -2 -19   13.76    2.92
  -8   2  18    1.64    0.99
   8  -2 -18    1.10    1.09
  -8  -2  17   16.96    2.18
  -8   2  17   22.89    3.28
   8  -2 -17   23.23    3.25
  -8  -2  16    0.25    0.62
  -8   2  16    1.36    0.99
   8  -2 -16    0.16    1.11
  -8  -2  15    0.65    0.65
  -8   2  15    0.41    1.01
   8  -2 -15    2.13    1.47
  -8  -2  14    1.44    0.61
  -8   2  14    0.16    0.85
   8  -2 -14    2.04    1.30
  -8  -2  13   -0.02    0.52
   8  -2 -13   -0.55    0.66
  -8  -2  12    6.73    1.12
  -8   2  12    8.99    1.98
  -8   2  12    6.25    1.74
   8   2 -12    5.34    1.08
   8  -2 -12    7.07    1.55
  -8  -2  11   13.86    1.50
  -8   2  11   11.41    2.05
  -8   2  11   13.78    2.11
   8   2 -11    9.17    1.36
  -8   2  11   12.21    0.98
   8  -2 -11   12.99    1.92
   8  -2 -10    5.06    0.60
  -8   2  10    5.49    1.53
  -8   2  10    5.74    1.29
  -8  -2  10    4.71    1.02
   8   2 -10    3.82    0.84
  -8  -2  10    2.17    0.88
   8  -2 -10    7.68    1.48
  -8  -2   9    4.18    0.88
   8  -2  -9    3.92    0.72
  -8   2   9    3.21    1.10
  -8   2   9    2.84    1.11
  -8  -2   9    3.56    1.07
   8  -2  -9    3.09    1.11
   8  -2  -8   -0.28    0.45
  -8  -2   8   -0.03    0.35
  -8   2   8   -0.03    0.68
  -8   2   8    0.16    0.49
  -8  -2   8    1.50    0.82
   8  -2  -8    1.16    0.62
   8   2  -8    0.59    0.52
   8  -2  -7   37.00    2.10
  -8  -2   7   34.85    2.10
  -8   2   7   34.15    3.14
  -8   2   7   33.85    2.76
  -8  -2   7   36.32    2.93
   8  -2  -7   38.41    2.99
   8   2  -7   29.26    1.94
  -8   2   7   35.93    3.05
   8  -2  -6    3.76    0.85
  -8  -2   6    4.81    0.89
  -8   2   6    2.53    1.00
   8   2  -6    2.12    0.67
  -8   2   6    2.56    0.74
  -8  -2   6    3.24    0.91
   8   2  -6    2.58    0.53
   8  -2  -6    3.84    0.92
  -8   2   6    2.26    0.93
   8  -2  -5    2.59    0.75
  -8  -2   5    3.20    0.78
   8   2  -5    2.83    0.77
  -8   2   5    0.51    0.84
   8  -2  -5    2.78    0.59
  -8  -2   5    2.72    0.87
  -8   2   5    3.61    1.03
   8  -2  -5    2.37    0.72
   8  -2  -4   10.76    1.33
  -8  -2   4    9.58    1.19
   8  -2  -4    9.19    1.33
  -8   2   4   10.03    1.70
   8   2  -4   10.19    1.36
   8  -2  -4    8.10    1.10
  -8   2   4   12.26    1.74
   8  -2  -4    9.35    1.45
  -8  -2   3  111.81    4.06
   8   2  -3   97.49    4.16
  -8   2   3  112.54    5.15
   8  -2  -3  107.31    4.31
   8  -2  -3  103.44    4.05
   8  -2  -3  114.01    4.03
   8  -2  -3  115.10    4.72
  -8   2   2   14.35    1.95
   8  -2  -2   14.36    1.71
   8   2  -2   11.52    1.55
  -8  -2   2   14.46    1.66
   8  -2  -2   11.56    1.27
   8  -2  -2   12.31    1.41
   8  -2  -2   12.21    1.55
   8  -2  -1   93.40    4.36
  -8  -2   1   93.98    4.06
  -8   2   1   94.68    4.81
   8  -2  -1   89.02    3.36
   8  -2  -1  103.48    4.26
   8  -2  -1   92.95    4.18
  -8  -2   0    1.07    0.88
   8  -2   0   -1.04    0.66
  -8   2   0    1.38    0.86
   8  -2   0    0.22    0.24
   8  -2   0    0.49    0.88
   8  -2   0    0.52    0.65
  -8  -2  -1    4.46    1.09
   8  -2   1    2.35    0.60
  -8   2  -1    4.88    1.39
   8  -2   1    3.46    0.92
   8  -2   1    3.02    0.61
  -8   2  -2    7.10    1.43
   8  -2   2    5.87    1.32
   8  -2   2    7.45    1.30
  -8   2  -2    5.10    1.19
   8  -2   2    5.05    0.74
   8  -2   3   -0.61    0.83
  -8   2  -3    0.80    0.81
  -8   2  -3    1.01    0.90
   8  -2   3    1.92    0.90
   8  -2   4   -0.93    0.91
  -8   2  -4   -0.67    0.62
   8   2   4    0.53    0.37
  -8   2  -4    0.62    0.78
   8  -2   4   -0.68    0.96
   8  -2   5    0.90    0.90
  -8   2  -5    2.28    0.81
   8  -2   5    2.50    0.65
  -8   2  -5    2.71    1.03
   8   2   5    1.56    0.44
   8  -2   5    4.12    1.37
   8  -2   6   -1.22    0.99
  -8   2  -6   -0.47    0.88
   8  -2   6    0.38    0.37
  -8   2  -6    0.29    0.61
  -8  -2  -6   -0.04    0.23
   8  -2   6    0.94    1.02
   8  -2   7   26.59    3.17
  -8   2  -7   26.24    2.94
   8  -2   7   28.25    1.81
  -8   2  -7   30.57    3.04
   8  -2   7   30.87    3.26
  -8  -2  -7   27.01    1.50
  -8   2  -8    0.20    0.68
   8  -2   8   -0.08    0.95
   8   2   8    0.27    0.93
   8  -2   8    0.97    0.43
  -8   2  -8    0.69    0.98
  -8  -2  -8    0.55    0.37
   8  -2   8    0.74    0.84
  -8   2  -9    6.65    1.61
   8  -2   9    6.79    1.66
   8  -2   9    5.02    0.90
   8   2   9    7.96    1.86
  -8   2  -9    7.02    1.61
  -8  -2  -9    7.44    1.04
   8  -2   9    7.22    1.71
   8  -2  10    0.61    0.95
   8  -2  10    0.93    0.56
   8   2  10    2.58    1.33
   8  -2  10    0.95    1.14
  -8   2 -10    1.66    1.15
  -8  -2 -10    1.23    0.61
   8  -2  11    0.00    1.00
  -8   2 -11    1.67    0.95
   8   2  11    1.23    1.32
   8  -2  12    1.69    1.24
  -8   2 -12    2.32    1.08
   8  -2  12    1.18    1.21
   8   2  12   -0.09    0.81
  -8   2 -13   13.57    2.39
   8  -2  13   13.89    2.61
   8   2  13    8.20    2.17
   8   2  14    4.82    1.63
   8  -2  14    8.92    2.35
  -8   2 -14    4.99    1.26
   8   2  14    6.33    1.97
   8   2  15    8.81    2.12
  -8   2 -15    7.23    1.74
   8  -2  15    8.67    2.26
   8   2  15    8.33    2.34
   8   2  16    2.84    1.39
   8  -2  16    4.15    1.68
   8   2  16    4.55    1.99
   8   2  17    4.82    1.73
   8   2  17    6.80    2.21
   8   2  18   -1.82    1.61
  -8   3  21    2.66    1.45
  -8   3  20    0.05    1.19
   8  -3 -20   -0.89    1.67
  -8   3  19    1.56    1.15
   8  -3 -19    1.51    0.94
  -8   3  18    3.78    1.73
   8  -3 -18    1.96    0.96
  -8   3  17    3.60    1.63
   8  -3 -17    0.80    1.53
  -8   3  16   11.43    2.37
   8  -3 -16   16.92    2.85
  -8   3  15    4.39    1.40
   8  -3 -15    3.23    1.28
  -8   3  14    0.77    0.82
   8  -3 -14    1.96    0.95
  -8   3  13    0.95    1.04
  -8  -3  13    0.97    0.33
  -8   3  13    1.18    1.06
   8  -3 -13    3.78    1.47
  -8   3  12   -1.64    1.06
  -8   3  12   -1.13    0.78
  -8  -3  12   -0.23    0.34
   8  -3 -12    0.94    0.76
  -8   3  11    4.69    1.29
  -8   3  11    3.81    1.45
  -8  -3  11    2.28    0.52
   8  -3 -11    2.53    1.02
  -8   3  10  111.88    5.78
  -8   3  10  121.33    6.60
  -8  -3  10  107.13    3.06
   8  -3 -10  118.87    6.09
   8  -3 -10  101.04    2.02
  -8   3   9   42.87    3.45
  -8  -3   9   42.87    1.91
  -8   3   9   41.38    3.75
   8  -3  -9   43.06    3.69
  -8  -3   8   71.43    2.52
  -8   3   8   73.17    4.94
  -8   3   8   66.65    4.13
  -8  -3   8   74.34    4.63
  -8   3   8   74.69    4.85
   8  -3  -8   69.65    4.56
  -8  -3   7    4.86    0.62
  -8   3   7    3.43    1.29
  -8   3   7    6.01    1.33
  -8  -3   7    6.23    1.59
  -8   3   7    5.00    1.37
   8  -3  -7    7.00    1.39
  -8  -3   6    1.44    0.56
  -8   3   6   -0.20    0.75
   8   3  -6    1.29    0.46
  -8   3   6    0.99    0.58
  -8  -3   6    1.89    1.09
   8   3  -6    1.08    0.33
   8  -3  -6    0.78    0.81
  -8   3   6    1.65    1.11
  -8  -3   5    7.74    1.05
   8   3  -5    6.28    0.96
  -8   3   5    8.31    1.26
  -8   3   5    7.40    1.66
  -8  -3   5   10.06    1.77
  -8   3   5    8.96    1.81
   8  -3  -5    7.77    1.64
  -8  -3   4    4.49    0.90
   8  -3  -4    4.88    1.08
   8   3  -4    4.02    0.84
  -8   3   4    4.88    1.12
   8  -3  -4    3.21    0.82
  -8   3   4    5.66    1.39
  -8  -3   4    5.48    1.45
  -8   3   4    3.73    1.09
   8  -3  -4    5.19    1.31
   8  -3  -3   73.86    3.86
   8   3  -3   64.71    3.31
  -8   3   3   68.13    4.44
   8  -3  -3   63.33    3.06
   8  -3  -3   74.19    3.67
  -8  -3   3   71.62    4.41
   8  -3  -3   73.19    4.25
   8  -3  -2    7.91    1.53
  -8   3   2    5.85    1.35
   8   3  -2    5.63    1.07
   8  -3  -2    6.02    0.92
   8  -3  -2    7.43    1.22
  -8  -3   2    8.11    1.57
   8   3  -2    5.55    0.71
   8  -3  -2    8.03    1.49
  -8   3   1   -0.20    0.73
   8  -3  -1    0.21    0.77
   8  -3  -1    0.58    0.27
   8  -3  -1   -0.61    0.77
   8  -3  -1    0.36    0.58
   8   3  -1    0.61    0.31
  -8   3   0    1.95    1.17
   8  -3   0    2.40    0.94
   8  -3   0    2.89    0.50
  -8   3   0    4.03    1.26
   8  -3   0    2.44    0.85
   8  -3   0    2.70    1.02
   8  -3   1   23.42    2.59
  -8   3  -1   22.90    2.56
   8  -3   1   21.86    2.37
  -8   3  -1   21.97    2.52
   8  -3   1   20.04    1.01
   8  -3   2   11.88    1.99
  -8   3  -2   16.79    2.15
   8  -3   2   14.92    1.96
  -8   3  -2   15.16    2.22
  -8   3  -3   18.53    2.40
   8  -3   3   22.95    2.55
   8  -3   3   24.66    2.66
  -8   3  -3   24.32    2.73
   8  -3   4  119.22    6.14
  -8   3  -4  117.01    5.88
   8  -3   4  109.45    5.68
  -8   3  -4  123.24    6.03
   8  -3   5    5.99    1.68
  -8   3  -5    6.93    1.72
  -8   3  -5    6.12    1.55
   8  -3   5    6.83    1.71
   8  -3   6   77.90    5.27
  -8   3  -6   67.72    4.75
  -8   3  -6   73.46    4.88
   8  -3   6   61.83    4.60
  -8  -3  -6   58.30    1.74
  -8   3  -7    2.22    0.96
  -8   3  -7    3.82    1.44
   8  -3   7    2.08    1.18
  -8  -3  -7    1.89    0.43
  -8   3  -8    0.82    0.70
  -8   3  -8    2.73    1.40
   8  -3   8    4.78    1.45
  -8   3  -9    1.44    0.69
  -8   3  -9    1.34    1.16
   8  -3   9    0.41    0.82
   8   3   9    0.36    1.05
  -8   3 -10   -0.08    0.68
  -8   3 -10   -1.66    1.32
   8  -3  10    0.34    0.86
   8   3  10    2.20    1.38
  -8   3 -11    0.87    1.08
   8  -3  11    2.73    1.59
   8   3  11    2.10    1.58
  -8   3 -12    5.98    1.89
   8  -3  12    4.24    1.59
   8   3  12    0.87    1.06
  -8   3 -13    9.67    2.42
   8  -3  13    6.46    1.66
   8   3  13    8.34    2.14
  -8   3 -14   13.35    2.72
   8  -3  14   12.27    2.53
   8   3  14   10.30    2.58
   8   3  15    5.43    1.86
  -8   3 -15    3.44    1.53
   8  -3  15    4.97    2.06
   8   3  15    2.56    1.50
   8   3  16    2.78    1.37
   8   3  16    3.84    1.65
  -8   3 -16    3.18    1.35
   8   3  17   -0.54    1.04
  -8   4  20    1.31    1.51
  -8   4  19    1.57    1.10
   8  -4 -19    3.00    2.04
  -8   4  18    7.56    2.34
   8  -4 -18    6.16    2.08
  -8   4  17    2.65    1.50
   8  -4 -17    0.38    1.17
  -8   4  16    3.01    1.48
   8  -4 -16    1.97    1.21
  -8   4  15    1.18    1.05
   8  -4 -15   -0.18    0.81
  -8   4  14   -0.79    1.23
  -8   4  14    0.79    1.08
   8  -4 -14    0.33    0.94
  -8   4  13    1.81    1.56
  -8   4  13    1.46    0.92
   8  -4 -13    2.26    1.28
  -8   4  12   10.51    2.58
  -8   4  12   11.82    2.21
   8  -4 -12   12.66    2.36
  -8   4  11   15.15    2.77
  -8   4  11   17.06    2.54
   8  -4 -11   16.61    2.57
  -8   4  10   27.80    3.01
  -8   4  10   34.99    3.83
   8  -4 -10   33.24    3.52
  -8   4   9    9.35    2.18
  -8   4   9    7.95    1.57
   8  -4  -9    8.24    0.98
  -8   4   9   12.01    2.43
   8  -4  -9    9.10    1.95
  -8   4   8   20.88    2.93
  -8   4   8   17.03    2.27
  -8   4   8   14.31    1.56
  -8   4   8   21.64    2.90
   8  -4  -8   19.12    1.63
   8  -4  -8   21.19    2.80
  -8   4   7   31.18    3.49
  -8   4   7   33.05    2.88
  -8  -4   7   29.22    3.14
  -8   4   7   20.08    1.92
  -8   4   7   32.79    3.45
   8  -4  -7   35.48    3.48
  -8   4   6    4.17    1.29
  -8   4   6    4.03    1.08
  -8  -4   6    6.52    1.62
   8  -4  -6    3.82    1.13
  -8   4   6    3.68    1.48
   8   4  -5   14.43    1.26
  -8   4   5   16.97    1.89
  -8   4   5   19.32    2.65
  -8  -4   5   17.30    2.34
  -8   4   5   19.15    2.60
   8  -4  -5   17.98    2.48
   8   4  -4   21.99    1.72
  -8   4   4   23.10    2.82
  -8   4   4   25.04    2.16
   8  -4  -4   19.85    1.97
  -8  -4   4   27.46    2.88
  -8   4   4   32.10    3.38
   8   4  -4   22.83    2.09
   8  -4  -4   25.92    2.87
   8   4  -3   -0.19    0.49
   8  -4  -3    0.00    0.37
  -8   4   3    0.14    0.40
  -8   4   3    1.59    1.02
  -8  -4   3   -0.36    0.71
   8   4  -3    0.53    0.51
   8  -4  -3   -0.16    1.06
   8   4  -2    9.13    1.32
  -8   4   2   12.05    2.05
   8  -4  -2    9.32    1.13
  -8  -4   2   11.22    1.95
   8  -4  -2   10.44    1.89
   8   4  -2    9.61    1.21
  -8   4   1   10.51    1.76
   8  -4  -1    9.42    1.02
  -8  -4   1   10.28    1.91
  -8   4   1    9.61    1.84
   8  -4  -1   10.32    1.77
   8   4  -1    8.44    1.05
  -8   4   0   35.07    3.36
   8  -4   0   33.21    3.10
  -8  -4   0   32.85    3.19
  -8   4   0   38.24    3.42
   8   4   0   24.96    1.59
   8  -4   0   33.09    3.26
  -8   4  -1    9.84    1.81
   8  -4   1    8.35    1.63
  -8   4  -1    9.73    1.92
  -8  -4  -1    6.76    1.52
   8   4   1    6.46    0.77
  -8   4  -2   15.72    2.34
   8  -4   2   17.75    2.45
  -8   4  -2   19.08    2.73
  -8  -4  -2   17.29    2.38
  -8   4  -3    1.14    0.91
  -8   4  -3    0.70    0.86
   8  -4   3    1.77    1.30
  -8   4  -4   -0.52    0.76
  -8   4  -4   -0.05    1.04
   8  -4   4    0.60    0.73
  -8   4  -5   -1.12    1.15
  -8   4  -5    0.09    1.14
   8  -4   5    1.51    0.95
  -8   4  -6   58.04    4.57
   8  -4   6   51.71    4.41
  -8   4  -6   68.74    5.09
  -8   4  -7    5.77    1.63
  -8   4  -7    2.82    1.36
   8  -4   7    3.01    1.48
  -8   4  -8    1.60    0.83
  -8   4  -8    2.89    1.35
   8  -4   8    1.77    1.24
  -8   4  -9   -0.99    0.99
  -8   4  -9   -0.39    1.20
   8  -4   9    1.29    1.00
   8   4   9   -1.18    1.24
  -8   4 -10   11.49    2.30
  -8   4 -10   14.60    2.72
   8  -4  10   10.31    2.16
   8   4  10   14.31    2.93
  -8   4 -11    1.04    1.23
   8   4  11   -1.31    1.25
  -8   4 -11    2.03    1.32
   8  -4  11    0.87    1.54
   8   4  12   15.02    3.00
  -8   4 -12   18.79    3.13
   8  -4  12   17.60    3.16
   8   4  13   10.72    2.56
  -8   4 -13   15.74    3.23
   8  -4  13    9.26    2.38
   8   4  14    5.14    2.05
  -8   4 -14    2.87    1.54
   8  -4  14    3.32    1.65
   8   4  15    1.47    1.38
  -8   4 -15    0.75    1.17
  -8   4 -16    0.85    1.09
  -8   4 -17    2.62    1.49
  -8   5  18    0.17    1.19
   8  -5 -18    1.86    1.50
  -8   5  17   -0.98    1.34
   8  -5 -17    1.82    1.21
  -8   5  16    0.94    0.90
  -8   5  16   -0.16    1.14
   8  -5 -16   -1.51    1.04
  -8   5  15    2.35    1.18
  -8   5  15    1.04    1.11
   8  -5 -15    0.08    1.22
  -8   5  14    2.53    1.18
  -8   5  14    0.37    0.94
   8  -5 -14    3.37    1.85
  -8   5  13   -1.53    1.14
  -8   5  13   -1.60    1.51
   8  -5 -13   -1.12    1.43
  -8   5  12    8.50    2.00
  -8   5  12    9.32    2.28
   8  -5 -12   12.22    2.39
  -8   5  11    7.15    1.77
  -8   5  11    7.70    2.01
   8  -5 -11    7.49    1.95
  -8   5  10    4.82    1.51
  -8   5  10    4.23    1.67
   8  -5 -10    3.85    1.12
  -8   5   9    5.01    1.40
  -8   5   9    5.37    1.75
  -8   5   9    5.20    1.74
   8  -5  -9    3.05    1.26
  -8   5   8   -0.26    0.58
  -8   5   8    0.06    0.82
   8  -5  -8   -0.92    0.64
  -8   5   8    2.00    1.09
   8  -5  -8    1.81    1.04
  -8   5   7    9.60    2.24
  -8   5   7    9.96    1.69
   8  -5  -7    7.34    1.40
   8  -5  -7    8.54    1.99
  -8   5   7   10.54    2.27
  -8   5   6    1.66    1.10
  -8   5   6    1.06    0.62
   8  -5  -6    0.99    0.69
   8  -5  -6    2.12    1.21
  -8   5   6    0.70    1.13
  -8   5   5   10.67    1.65
  -8   5   5   12.86    2.40
   8  -5  -5   10.73    1.89
  -8   5   5    9.56    2.12
  -8   5   4    3.88    0.94
  -8   5   4    6.50    1.85
  -8  -5   4    4.51    1.46
  -8   5   4    2.39    0.98
   8  -5  -4    4.15    1.15
  -8   5   3   15.16    1.69
  -8   5   3   15.99    2.50
  -8  -5   3   16.70    2.51
   8  -5  -3   14.70    2.48
  -8   5   3   16.89    2.76
  -8   5   2   10.12    2.07
  -8   5   2    9.39    1.21
  -8  -5   2    6.32    1.58
  -8   5   2    8.92    1.94
   8  -5  -2   11.17    2.17
  -8   5   1    1.69    1.24
  -8  -5   1    0.53    0.75
  -8   5   1   -0.14    0.78
   8  -5  -1    0.64    0.88
  -8   5   0    3.13    1.32
  -8  -5   0    4.02    1.35
  -8   5   0    6.08    1.60
   8  -5   0    5.70    1.68
  -8   5  -1   10.73    2.05
  -8  -5  -1   11.74    2.12
  -8   5  -1   17.09    2.61
  -8   5  -2    6.48    1.66
  -8  -5  -2    5.33    1.03
  -8   5  -2    3.66    1.31
  -8   5  -3   -0.48    0.82
  -8  -5  -3    0.15    0.94
  -8   5  -3   -0.41    0.90
  -8   5  -4    1.34    1.27
   8  -5   4   -0.26    0.97
  -8  -5  -4    0.48    0.66
  -8   5  -4    0.39    0.87
  -8   5  -5   -2.16    1.14
   8  -5   5   -0.98    1.28
  -8   5  -5   -0.07    1.01
  -8  -5  -5    0.35    0.98
  -8   5  -6    1.37    0.92
   8  -5   6    0.03    0.89
  -8   5  -6    1.60    1.13
  -8  -5  -6    2.02    1.29
  -8   5  -7   19.32    2.71
  -8   5  -7   18.85    3.15
   8  -5   7   21.62    3.29
  -8  -5  -7   20.12    2.88
  -8   5  -8    0.31    0.68
  -8   5  -8    0.93    1.31
   8  -5   8    0.98    1.01
  -8  -5  -8    0.33    0.69
   8   5   8   -1.34    1.18
  -8   5  -9   14.35    2.53
  -8   5  -9   13.28    2.76
   8  -5   9   12.15    2.43
  -8  -5  -9   17.25    2.50
   8   5   9   16.36    3.37
  -8   5 -10    0.33    0.71
  -8   5 -10   -0.39    0.93
   8  -5  10   -0.10    1.03
  -8  -5 -10    0.95    0.78
   8   5  10    0.70    1.11
  -8   5 -11   23.20    3.23
   8   5  11   25.92    4.09
  -8   5 -11   32.27    4.40
   8  -5  11   23.84    3.54
  -8  -5 -11   27.10    3.50
   8   5  12    1.87    1.29
  -8   5 -12    2.17    1.41
   8  -5  12    1.72    1.28
  -8  -5 -12    1.61    1.11
   8   5  13   -2.38    2.01
  -8   5 -13   -0.44    1.35
  -8   5 -14    2.47    1.43
  -8   6  17   -0.92    1.11
  -8   6  16   -0.04    0.90
  -8   6  15    6.16    1.89
  -8   6  15    6.91    2.54
  -8  -6  15    7.17    1.73
   8  -6 -15    3.55    1.67
  -8   6  14    6.58    2.07
  -8   6  14    8.38    2.55
  -8  -6  14    7.53    1.93
   8  -6 -14   10.26    2.53
  -8   6  13    0.06    0.98
  -8   6  13    1.51    0.93
   8  -6 -13    1.47    1.03
  -8   6  12    1.59    1.10
  -8   6  12    0.91    1.25
   8  -6 -12   -0.35    1.09
  -8   6  11   13.09    2.49
  -8   6  11   13.80    2.85
   8  -6 -11   17.86    3.13
  -8   6  10    2.92    1.00
  -8   6  10    4.72    1.84
   8  -6 -10    4.20    1.73
  -8   6   9    0.34    0.81
  -8   6   9    3.14    1.63
  -8   6   9   -0.29    1.47
   8  -6  -9   -0.19    0.92
  -8   6   8    0.13    0.89
  -8   6   8    1.18    1.05
   8  -6  -8   -0.48    1.06
  -8   6   8    1.06    1.37
  -8   6   7    3.36    1.68
  -8   6   7    1.98    1.01
  -8   6   7    3.08    1.18
   8  -6  -7    3.08    1.42
  -8   6   6    0.07    0.71
   8  -6  -6    0.34    0.87
   8  -6  -6    0.36    1.05
  -8   6   6   -0.18    0.78
  -8   6   5    8.30    2.23
   8  -6  -5    6.60    1.29
   8  -6  -5    8.44    1.82
  -8   6   5    5.54    1.82
  -8   6   4    6.48    1.92
   8  -6  -4    6.75    1.54
   8  -6  -4    6.35    1.98
  -8   6   4    8.05    2.11
   8  -6  -3    3.71    1.21
  -8   6   3    4.86    1.46
  -8   6   3    5.09    1.77
   8  -6  -3    5.06    1.65
  -8   6   3    5.73    1.70
   8  -6  -2   22.14    2.84
  -8   6   2   24.10    3.25
  -8   6   2   27.46    3.51
   8  -6  -2   26.51    3.46
  -8   6   1    0.28    0.99
  -8  -6   1   -0.24    1.20
  -8   6   1   -0.42    1.03
   8  -6  -1   -0.18    0.82
  -8   6   0    0.29    0.93
  -8  -6   0    0.25    0.75
  -8   6   0    0.25    0.90
  -8   6  -1    3.03    1.26
  -8  -6  -1    6.22    1.79
  -8   6  -1    5.48    1.82
  -8   6  -2    0.05    0.83
  -8  -6  -2    0.29    1.07
  -8   6  -2   -1.02    1.23
  -8   6  -3   -0.07    0.72
  -8  -6  -3    1.10    1.09
  -8   6  -3    1.18    0.83
  -8   6  -4    0.32    0.94
  -8  -6  -4    0.67    0.73
  -8   6  -4    1.90    1.49
  -8   6  -5    2.78    1.41
  -8  -6  -5    1.40    0.97
  -8   6  -5    1.01    1.51
  -8   6  -6    4.44    1.64
  -8  -6  -6    4.49    1.60
  -8   6  -6    8.32    2.20
  -8   6  -7    0.09    0.77
  -8  -6  -7    1.11    0.95
  -8   6  -7   -0.23    1.54
  -8   6  -8   -2.21    1.49
  -8  -6  -8    0.59    0.79
  -8   6  -8   -1.51    1.45
   8   6   8    1.68    1.75
  -8   6  -9    5.70    1.77
   8   6   9    0.58    1.16
  -8  -6  -9    4.28    1.37
  -8   6  -9   -0.44    1.29
  -8  -6  -9    2.52    1.47
   8   6  10    5.47    2.28
  -8  -6 -10    4.46    1.61
  -8   6 -10    5.59    2.48
  -8  -6 -10    2.37    1.45
  -8   6 -11    0.63    1.15
  -8  -6 -11   -0.06    1.02
  -8   7  15    1.90    1.15
  -8  -7  15    2.28    1.13
  -8   7  14    0.74    1.06
  -8  -7  14    0.54    0.96
  -8   7  13    0.82    1.14
  -8  -7  13    0.24    0.80
  -8   7  12    2.63    1.51
  -8   7  12    2.08    1.29
  -8  -7  12    0.10    0.92
   8  -7 -12    3.94    1.90
  -8   7  11    0.30    1.16
  -8   7  11    0.70    0.81
  -8  -7  11    1.38    1.40
   8  -7 -11    3.11    1.70
  -8   7  10    0.68    1.24
  -8  -7  10   -0.06    0.94
   8  -7 -10   -1.33    1.17
  -8   7   9    0.24    1.24
  -8  -7   9    1.70    0.87
  -8   7   9    3.47    1.93
   8  -7  -9   -0.31    1.32
  -8   7   8    1.85    1.59
  -8  -7   8    2.25    1.47
   8  -7  -8    0.55    1.02
  -8   7   8    4.00    2.02
  -8   7   7    0.77    0.84
  -8   7   7    1.45    1.37
   8  -7  -7   -0.23    1.43
  -8   7   6   -1.37    1.40
   8  -7  -6    0.88    1.37
  -8   7   6   -0.61    1.34
  -8   7   5   -1.73    1.44
   8  -7  -5   -1.04    1.59
  -8   7   5    1.15    1.28
  -8   7   4    1.18    1.03
   8  -7  -4    0.80    0.94
   8  -7  -4    0.75    0.87
   8  -7  -3    1.17    0.90
  -8   7   3    0.52    1.22
  -8   7   3    0.57    1.25
   8  -7  -3   -0.15    1.02
  -8   7   3   -2.31    1.63
   8  -7  -2    0.84    1.14
  -8   7   2    2.02    1.51
  -8   7   2   -0.10    1.21
   8  -7  -2    0.39    1.10
   8  -7  -1    2.94    1.59
  -8   7   1    1.48    1.28
  -8   7   1    2.66    1.23
   8  -7   0    5.57    1.78
  -8   7   0    4.26    1.42
  -8   7   0    4.92    1.59
  -8   7  -1    0.31    0.83
   8  -7   1    1.29    0.92
   8  -7   2    3.26    1.47
  -8   7  -2    3.59    1.72
  -8   7  -2    8.14    2.29
   8  -7   3    1.67    1.17
  -8   7  -3    0.72    0.89
  -8   7  -3   -1.03    1.51
   8  -7   4   -0.56    1.20
  -8   7  -4    1.14    1.32
  -8  -7  -4    3.90    1.81
  -8   7  -4    1.42    1.02
  -8  -7  -4    0.00    1.18
   8  -7   5    3.72    1.89
  -8   7  -5    3.68    1.37
  -8  -7  -5    1.80    1.22
  -8   7  -5    4.09    1.61
  -8  -7  -5    2.73    1.40
   8  -7   6    0.40    1.15
  -8   7  -6    0.62    1.07
  -8  -7  -6    1.07    1.22
  -8  -7  -6   -1.41    1.26
   8  -7   7    2.01    1.51
   8   7   7    0.88    1.06
  -8  -7  -7   -0.79    1.10
  -8  -7  -7    2.26    1.75
  -8  -7  -8   -0.70    1.03
  -8  -7  -8   -0.34    0.88
  -8  -7  -9    5.62    2.15
  -8  -7 -10    0.43    0.92
  -8   8   9   -1.61    1.87
  -8   8   8    2.08    1.28
  -8   8   7    3.93    1.64
  -8   8   6    2.38    1.53
  -8   8   5    6.99    2.07
  -8   8   5   12.15    2.84
  -8   8   4    1.52    1.08
  -8   8   4   -0.31    1.32
  -8   8   3    0.79    1.07
  -8   8   3    1.16    1.56
  -8   8   2    3.53    1.62
  -8   8   2    4.67    1.84
  -8   8   2    3.41    1.46
  -8   8   1    3.53    1.31
   8  -8  -1    4.58    1.69
  -8   8   1    7.86    2.47
  -8   8   1    6.10    2.29
  -8   8   0    2.78    1.42
   8  -8   0    3.16    1.34
  -8   8   0    6.40    2.23
  -8   8   0    5.19    2.15
   8  -8   1    3.87    1.68
   8  -8   2    1.78    1.21
   8  -8   3   -1.23    1.38
   8  -8   4   15.26    3.06
  -9   0  22   -1.29    1.37
  -9   0  21   27.49    3.89
  -9   0  20   -0.13    0.91
  -9   0  19   45.33    4.73
  -9   0  18    0.40    1.08
  -9   0  17   -0.60    0.98
  -9   0  17   -0.67    1.01
  -9   0  16    0.09    1.03
  -9   0  15    0.12    0.84
  -9   0  14   -0.09    0.75
  -9   0  13   27.43    2.96
   9   0 -13   17.69    1.76
   9   0 -12   -0.28    0.39
  -9   0  12   -0.93    0.77
  -9   0  12    0.15    0.46
   9   0 -12    0.42    0.92
  -9   0  11    3.15    0.85
  -9   0  11    2.07    0.73
   9   0 -11    2.11    0.65
   9   0 -11    2.58    1.10
  -9   0  10   -0.58    0.99
  -9   0  10   -0.15    0.61
   9   0 -10    0.13    0.60
  -9   0   9    4.25    1.24
  -9   0   9    3.55    0.94
   9   0  -9    6.08    1.22
  -9   0   8   -0.48    0.76
   9   0  -8    0.07    0.48
  -9   0   7   54.87    3.48
   9   0  -7   58.24    3.26
  -9   0   6   -0.51    0.80
   9   0  -6    1.29    0.53
  -9   0   5  138.17    5.34
   9   0  -5  139.41    4.68
  -9   0   5  138.15    4.62
  -9   0   4    0.16    0.58
  -9   0   4   -0.94    0.55
   9   0  -4    1.08    0.63
  -9   0   3   76.47    4.06
   9   0  -3   73.82    3.01
  -9   0   3   76.96    3.38
  -9   0   2   -0.68    0.86
   9   0  -2    0.50    0.38
  -9   0   1   21.78    2.16
  -9   0   1   23.08    1.55
   9   0  -1   23.10    1.54
  -9   0   0   -0.74    0.63
  -9   0   0   -0.11    0.26
  -9   0  -1   40.33    3.15
  -9   0  -1   38.23    1.86
  -9   0  -2   -1.31    0.56
  -9   0  -2   -0.39    0.21
  -9   0  -3   11.02    1.76
  -9   0  -3    9.61    0.97
  -9   0  -4    1.37    0.94
  -9   0  -4   -0.06    0.22
  -9   0  -5  132.02    6.18
  -9   0  -5  107.27    3.60
  -9   0  -6   -1.13    1.10
  -9   0  -6   -0.13    0.36
   9   0   7    3.96    1.21
  -9   0  -7    3.61    1.26
  -9   0  -7    2.97    0.68
   9   0   8   -0.91    0.79
   9   0   8    0.10    0.88
   9   0   9    4.09    1.26
   9   0   9    4.67    1.58
   9   0  10    0.11    0.70
   9   0  10    1.42    1.20
   9   0  11    3.51    1.04
   9   0  11    6.86    1.87
   9   0  12   -0.15    0.99
   9   0  12   -1.81    1.35
   9   0  13   11.41    2.14
   9   0  13   11.80    2.60
   9   0  14   -1.55    1.06
   9   0  14    0.30    1.33
   9   0  15    3.53    1.58
   9   0  16    1.43    1.21
   9   0  17    2.98    1.59
   9   0  18   -2.02    1.58
  -9   1  21    2.84    1.25
   9  -1 -21    5.81    2.20
  -9   1  20    1.86    1.37
   9  -1 -20    1.09    1.42
  -9  -1  19    4.72    1.46
  -9   1  19    6.86    1.99
   9  -1 -19    5.97    2.20
  -9  -1  18   16.06    2.50
  -9   1  18   12.25    2.54
   9  -1 -18   13.99    2.78
  -9  -1  17    3.62    1.52
  -9   1  17    3.91    1.60
   9  -1 -17    5.98    1.76
  -9  -1  16    3.34    1.31
  -9   1  16    1.67    1.18
  -9   1  16    1.80    0.86
   9  -1 -16    3.03    1.55
  -9   1  15   27.00    3.24
  -9  -1  15   21.44    2.53
  -9   1  15   29.90    3.47
   9  -1 -15   29.65    3.40
  -9  -1  14    1.11    0.65
  -9   1  14    2.97    1.47
  -9   1  14    1.95    1.29
   9  -1 -14    0.57    1.02
  -9  -1  13    1.19    0.79
  -9   1  13   -0.87    0.90
  -9   1  13    1.61    1.16
   9  -1 -13   -0.01    0.85
  -9  -1  12    9.00    1.59
  -9   1  12    9.91    1.90
  -9   1  12    9.75    1.88
  -9   1  12    9.34    1.15
   9   1 -12    8.88    0.97
   9  -1 -12   10.49    1.83
   9  -1 -12    8.76    1.04
  -9  -1  11   17.73    2.01
  -9   1  11   17.15    2.38
  -9   1  11   16.74    2.36
   9   1 -11   16.24    1.33
  -9   1  11   16.16    1.54
  -9  -1  11   17.63    2.03
   9  -1 -11   18.26    2.24
  -9  -1  10   19.73    2.07
  -9   1  10   20.13    2.47
   9   1 -10   16.31    1.36
  -9  -1  10   18.84    2.13
   9  -1 -10   22.64    2.44
  -9   1   9    4.51    1.02
  -9  -1   9    4.38    0.93
  -9  -1   9    6.36    1.31
   9  -1  -9    6.31    1.24
  -9  -1   8    4.40    1.12
  -9   1   8    3.56    1.15
  -9  -1   8    3.03    1.05
   9  -1  -8    3.94    1.07
   9   1  -8    2.74    0.83
  -9  -1   7   10.52    1.37
  -9   1   7   10.60    1.74
   9  -1  -7   12.19    0.87
  -9   1   7   14.11    1.83
   9  -1  -7   10.46    1.52
  -9  -1   6    4.37    1.05
  -9   1   6    5.02    1.22
   9  -1  -6    4.85    0.72
  -9   1   6    6.73    1.29
   9   1  -6    4.64    0.91
   9  -1  -6    3.78    1.00
  -9  -1   5   18.85    1.84
  -9   1   5   19.01    2.28
   9  -1  -5   19.86    1.94
   9   1  -5   22.10    1.73
  -9   1   5   19.10    2.06
  -9  -1   4    9.13    1.37
  -9   1   4    5.86    1.05
  -9   1   4    5.97    1.21
   9   1  -4    8.81    1.05
   9  -1  -4    8.25    1.31
  -9  -1   3    9.34    1.41
  -9   1   3   10.59    1.75
  -9   1   3    6.50    1.10
   9  -1  -3    8.30    1.26
  -9  -1   3    8.28    0.93
   9   1  -3    6.92    0.84
   9  -1  -2   58.89    3.42
  -9  -1   2   68.80    3.71
  -9   1   2   69.16    4.14
  -9   1   2   56.09    3.03
  -9  -1   2   69.26    2.61
   9  -1  -2   65.44    3.22
   9   1  -2   63.93    2.06
  -9  -1   1   27.12    2.35
  -9   1   1   32.32    2.77
  -9   1   1   24.62    1.97
   9   1  -1   29.39    1.13
   9  -1  -1   24.24    1.96
  -9   1   0    0.39    0.91
  -9  -1   0   -0.44    0.86
   9  -1   0   -0.07    0.48
  -9   1   0   -0.62    0.48
  -9   1  -1    6.43    1.42
  -9  -1  -1    6.84    1.19
  -9   1  -1    3.78    0.78
  -9  -1  -2    2.23    0.97
  -9   1  -2    0.33    0.66
  -9   1  -2    0.41    0.51
  -9  -1  -3   14.79    2.00
  -9   1  -3   15.50    2.12
  -9   1  -3   11.53    1.38
  -9  -1  -4    1.31    0.95
  -9   1  -4    1.53    0.79
   9  -1   4    1.27    0.89
   9   1   4    1.10    0.57
  -9   1  -4    0.34    0.35
  -9  -1  -4    0.43    0.15
  -9   1  -5   -0.24    0.64
   9  -1   5   -0.42    0.73
  -9  -1  -5    1.01    0.25
   9  -1   6   -0.58    0.56
  -9   1  -6    0.36    1.01
   9  -1   6    0.75    0.66
  -9  -1  -6    0.07    0.20
  -9   1  -7   12.92    2.07
   9  -1   7   18.43    2.77
  -9   1  -7   16.69    2.12
   9  -1   7   16.02    1.88
  -9   1  -8   13.11    2.23
   9  -1   8   16.13    2.69
  -9   1  -8   14.31    1.93
   9  -1   8   14.45    1.81
   9   1   8   14.53    2.31
   9  -1   9    4.64    1.59
  -9   1  -9    5.88    1.29
   9   1   9    5.27    1.58
   9  -1   9    5.88    1.27
   9  -1  10    5.14    1.58
  -9   1 -10    7.53    1.43
   9  -1  10    9.69    1.72
   9   1  10    5.45    1.29
   9  -1  11    3.32    1.46
   9   1  11    0.24    0.87
  -9   1 -11    2.71    1.06
   9  -1  11    1.65    0.81
   9   1  11    3.80    1.66
   9  -1  12    1.44    0.96
   9   1  12   -0.87    0.95
  -9   1 -12    1.08    0.92
   9   1  12    0.69    1.17
   9   1  13    3.16    1.64
   9  -1  13    0.91    0.98
   9   1  13    1.71    1.49
   9   1  14    0.37    0.92
   9  -1  14    2.21    1.49
   9   1  14    1.85    1.17
   9   1  15    1.97    1.42
   9  -1  15   -0.85    0.99
   9   1  15   -0.10    0.95
   9   1  16    0.18    0.99
   9  -1  16    0.35    0.85
   9   1  16   -0.76    1.29
   9  -1  16   -1.07    1.25
   9   1  17   -0.31    1.20
   9   1  18    0.31    0.90
  -9   2  21   -0.46    1.62
   9  -2 -21   -1.18    1.33
  -9   2  20    1.85    1.24
   9  -2 -20    4.90    2.27
  -9   2  19    7.73    2.22
   9  -2 -19    5.95    1.94
  -9   2  18    9.57    2.24
   9  -2 -18    9.31    2.34
  -9   2  17    3.50    1.64
   9  -2 -17    4.46    1.47
  -9  -2  16    3.97    1.19
  -9   2  16    5.11    1.50
  -9   2  16    4.93    1.49
   9  -2 -16    5.67    1.39
  -9  -2  15   -0.62    0.57
  -9   2  15    0.99    1.15
  -9   2  15    0.69    1.16
   9  -2 -15    1.55    1.31
  -9  -2  14   10.04    1.49
  -9   2  14   12.23    2.31
  -9   2  14    9.76    1.94
   9  -2 -14   10.15    1.96
  -9   2  13    1.86    1.19
  -9   2  13    2.06    1.27
  -9  -2  13    2.70    1.06
   9  -2 -13    1.35    0.85
  -9   2  12  105.89    6.22
  -9  -2  12   91.44    4.06
  -9   2  12   96.71    5.76
   9   2 -12   67.92    3.61
  -9   2  12   83.00    2.78
   9  -2 -12   88.09    5.24
   9  -2 -11    8.36    0.82
  -9   2  11    7.15    1.52
  -9   2  11    9.79    1.77
  -9  -2  11    7.94    1.23
   9   2 -11    6.03    1.12
  -9  -2  11    9.76    1.69
   9  -2 -11    9.29    1.80
   9  -2 -10    1.16    0.52
  -9  -2  10    0.06    0.44
  -9   2  10    1.17    0.85
  -9   2  10    0.88    0.59
  -9  -2  10   -1.09    0.79
   9  -2 -10    0.74    0.68
   9   2 -10    0.43    0.58
   9  -2  -9    2.65    0.66
  -9  -2   9    2.79    0.80
  -9   2   9    3.30    1.48
  -9   2   9    0.87    0.69
  -9  -2   9    2.56    1.03
   9   2  -9    1.63    0.67
   9  -2  -9    2.22    0.60
   9  -2  -8    0.02    0.37
  -9  -2   8    0.71    0.43
  -9   2   8    2.14    1.21
  -9   2   8    0.30    0.70
  -9  -2   8    0.31    0.62
  -9   2   8   -0.85    0.72
   9   2  -8    0.73    0.53
   9  -2  -8    1.66    0.65
   9   2  -7   21.46    2.07
   9  -2  -7   26.12    1.94
  -9  -2   7   28.39    2.09
  -9   2   7   27.15    2.91
  -9  -2   7   27.23    2.69
   9  -2  -7   26.13    2.59
   9   2  -7   22.36    1.63
  -9   2   7   26.43    2.66
  -9  -2   6    3.32    0.83
   9  -2  -6    3.30    0.88
   9   2  -6    1.63    0.68
  -9   2   6    4.60    1.42
  -9  -2   6    2.69    0.97
   9  -2  -6    3.01    0.98
  -9   2   6    2.49    1.03
   9  -2  -5    0.25    0.57
  -9  -2   5   -0.03    0.47
   9   2  -5    0.20    0.37
  -9   2   5    0.35    0.69
   9  -2  -5    0.41    0.40
  -9   2   5    0.05    0.72
   9  -2  -5    0.20    0.56
   9  -2  -4    1.86    0.71
  -9  -2   4    1.22    0.56
  -9   2   4    2.55    1.12
   9  -2  -4    1.22    0.72
  -9   2   4    0.91    0.61
   9  -2  -4    3.04    0.98
  -9   2   3   -0.13    0.67
  -9  -2   3    0.54    0.55
   9  -2  -3    0.89    0.72
   9  -2  -3   -0.30    0.49
   9  -2  -3    0.29    0.45
   9  -2  -3    0.28    0.72
   9   2  -3    0.62    0.35
   9  -2  -2  173.53    6.14
  -9  -2   2  170.81    5.62
  -9   2   2  164.16    6.67
   9  -2  -2  150.52    4.98
   9  -2  -2  176.07    5.64
   9   2  -2  160.92    2.68
   9  -2  -2  161.02    5.75
  -9   2   1    6.19    1.54
  -9  -2   1    7.02    1.32
   9  -2  -1    5.60    1.38
   9  -2  -1    3.40    0.76
   9  -2  -1    5.42    1.21
   9  -2  -1    2.93    0.89
  -9  -2   1    4.11    0.42
   9  -2   0   26.63    2.61
  -9  -2   0   29.15    2.61
  -9   2   0   27.51    2.80
   9  -2   0   21.38    1.73
   9  -2   0   30.22    2.61
   9  -2   0   25.73    2.34
  -9  -2  -1    4.97    1.14
  -9   2  -1    6.74    1.57
   9  -2   1    6.26    1.49
   9  -2   1    7.20    1.47
   9  -2   1    4.56    0.85
   9  -2   2   30.77    2.97
  -9   2  -2   32.38    2.99
   9  -2   2   29.81    1.93
   9  -2   2   30.51    2.82
   9  -2   3   11.14    2.08
  -9   2  -3    6.10    1.46
   9   2   3    5.84    1.04
   9  -2   3    6.82    1.40
   9  -2   4    2.33    0.97
  -9   2  -4    1.93    1.00
   9   2   4    1.41    0.48
  -9   2  -4    1.87    0.87
   9  -2   4    3.73    1.33
   9  -2   5    6.77    1.77
  -9   2  -5    6.89    1.47
   9  -2   5    6.39    0.96
   9   2   5    4.90    0.93
  -9   2  -5    8.10    1.78
   9  -2   5    6.49    1.65
   9  -2   6   15.06    2.48
  -9   2  -6   13.55    2.05
   9  -2   6   12.12    1.23
  -9   2  -6   15.73    2.25
   9  -2   6   13.54    2.18
   9  -2   7   33.44    3.62
  -9   2  -7   35.16    3.53
   9  -2   7   32.65    2.10
  -9   2  -7   37.01    3.36
   9  -2   7   37.84    3.69
  -9   2  -8    1.32    1.14
   9  -2   8   -1.01    1.09
   9  -2   8   -0.32    0.42
  -9   2  -8   -1.36    0.92
[truncated: 3,355,609 more chars]
