# Supplementary material for: Development of the High-Affinity Carborane-Based Cannabinoid Receptor Type 2 PET Ligand [18F]LUZ5-d8
Source: J Med Chem. 2023 Mar 21;66(7):5242–60. doi: 10.1021/acs.jmedchem.3c00195 (PMC10782483; doi:10.1021/acs.jmedchem.3c00195)
Supplement: Supplementary file 4 — jm3c00195_si_004.pdb [file jm3c00195_si_004.pdb]

HEADER    MEMBRANE PROTEIN                        05-MAY-18   5ZTY              
TITLE     CRYSTAL STRUCTURE OF HUMAN G PROTEIN COUPLED RECEPTOR                 
COMPND    MOL_ID: 1;                                                            
COMPND   2 MOLECULE: G PROTEIN COUPLED RECEPTOR,T4 LYSOZYME,G PROTEIN COUPLED   
COMPND   3 RECEPTOR;                                                            
COMPND   4 CHAIN: A;                                                            
COMPND   5 FRAGMENT: UNP RESIDUES 21-222,UNP RESIDUES 1-161,UNP RESIDUES 235-   
COMPND   6 352;                                                                 
COMPND   7 SYNONYM: LYSIS PROTEIN,LYSOZYME;                                     
COMPND   8 EC: 3.2.1.17;                                                        
COMPND   9 ENGINEERED: YES;                                                     
COMPND  10 MUTATION: YES                                                        
SOURCE    MOL_ID: 1;                                                            
SOURCE   2 ORGANISM_SCIENTIFIC: HOMO SAPIENS, ENTEROBACTERIA PHAGE T4;          
SOURCE   3 ORGANISM_COMMON: HUMAN, BACTERIOPHAGE T4;                            
SOURCE   4 ORGANISM_TAXID: 9606, 10665;                                         
SOURCE   5 EXPRESSION_SYSTEM: SPODOPTERA FRUGIPERDA;                            
SOURCE   6 EXPRESSION_SYSTEM_TAXID: 7108                                        
KEYWDS    GPCR, CELL SIGNALING, LIGAND DESIGN, MEMBRANE PROTEIN                 
EXPDTA    X-RAY DIFFRACTION                                                     
AUTHOR    X.T.LI,T.HUA,L.J.WU,Z.J.LIU                                           
REVDAT   2   06-FEB-19 5ZTY    1       JRNL                                     
REVDAT   1   30-JAN-19 5ZTY    0                                                
JRNL        AUTH   X.LI,T.HUA,K.VEMURI,J.H.HO,Y.WU,L.WU,P.POPOV,O.BENCHAMA,     
JRNL        AUTH 2 N.ZVONOK,K.LOCKE,L.QU,G.W.HAN,M.R.IYER,R.CINAR,N.J.COFFEY,   
JRNL        AUTH 3 J.WANG,M.WU,V.KATRITCH,S.ZHAO,G.KUNOS,L.M.BOHN,              
JRNL        AUTH 4 A.MAKRIYANNIS,R.C.STEVENS,Z.J.LIU                            
JRNL        TITL   CRYSTAL STRUCTURE OF THE HUMAN CANNABINOID RECEPTOR CB2      
JRNL        REF    CELL                          V. 176   459 2019              
JRNL        REFN                   ISSN 1097-4172                               
JRNL        PMID   30639103                                                     
JRNL        DOI    10.1016/J.CELL.2018.12.011                                   
REMARK   2                                                                      
REMARK   2 RESOLUTION.    2.80 ANGSTROMS.                                       
REMARK   3                                                                      
REMARK   3 REFINEMENT.                                                          
REMARK   3   PROGRAM     : BUSTER 2.10.3                                        
REMARK   3   AUTHORS     : BRICOGNE,BLANC,BRANDL,FLENSBURG,KELLER,              
REMARK   3               : PACIOREK,ROVERSI,SHARFF,SMART,VONRHEIN,              
REMARK   3               : WOMACK,MATTHEWS,TEN EYCK,TRONRUD                     
REMARK   3                                                                      
REMARK   3  DATA USED IN REFINEMENT.                                            
REMARK   3   RESOLUTION RANGE HIGH (ANGSTROMS) : 2.80                           
REMARK   3   RESOLUTION RANGE LOW  (ANGSTROMS) : 29.91                          
REMARK   3   DATA CUTOFF            (SIGMA(F)) : 0.000                          
REMARK   3   COMPLETENESS FOR RANGE        (%) : 97.1                           
REMARK   3   NUMBER OF REFLECTIONS             : 16854                          
REMARK   3                                                                      
REMARK   3  FIT TO DATA USED IN REFINEMENT.                                     
REMARK   3   CROSS-VALIDATION METHOD           : THROUGHOUT                     
REMARK   3   FREE R VALUE TEST SET SELECTION   : RANDOM                         
REMARK   3   R VALUE     (WORKING + TEST SET)  : 0.226                          
REMARK   3   R VALUE            (WORKING SET)  : 0.224                          
REMARK   3   FREE R VALUE                      : 0.275                          
REMARK   3   FREE R VALUE TEST SET SIZE   (%)  : 5.080                          
REMARK   3   FREE R VALUE TEST SET COUNT       : 856                            
REMARK   3   ESTIMATED ERROR OF FREE R VALUE   : NULL                           
REMARK   3                                                                      
REMARK   3  FIT IN THE HIGHEST RESOLUTION BIN.                                  
REMARK   3   TOTAL NUMBER OF BINS USED               : 8                        
REMARK   3   BIN RESOLUTION RANGE HIGH   (ANGSTROMS) : 2.80                     
REMARK   3   BIN RESOLUTION RANGE LOW    (ANGSTROMS) : 2.99                     
REMARK   3   BIN COMPLETENESS (WORKING+TEST)     (%) : 94.89                    
REMARK   3   REFLECTIONS IN BIN (WORKING + TEST SET) : 2897                     
REMARK   3   BIN R VALUE        (WORKING + TEST SET) : 0.2740                   
REMARK   3   REFLECTIONS IN BIN        (WORKING SET) : 2746                     
REMARK   3   BIN R VALUE               (WORKING SET) : 0.2708                   
REMARK   3   BIN FREE R VALUE                        : 0.3287                   
REMARK   3   BIN FREE R VALUE TEST SET SIZE      (%) : 5.21                     
REMARK   3   BIN FREE R VALUE TEST SET COUNT         : 151                      
REMARK   3   ESTIMATED ERROR OF BIN FREE R VALUE     : 0.000                    
REMARK   3                                                                      
REMARK   3  NUMBER OF NON-HYDROGEN ATOMS USED IN REFINEMENT.                    
REMARK   3   PROTEIN ATOMS            : 3508                                    
REMARK   3   NUCLEIC ACID ATOMS       : 0                                       
REMARK   3   HETEROGEN ATOMS          : 169                                     
REMARK   3   SOLVENT ATOMS            : 49                                      
REMARK   3                                                                      
REMARK   3  B VALUES.                                                           
REMARK   3   FROM WILSON PLOT           (A**2) : 76.06                          
REMARK   3   MEAN B VALUE      (OVERALL, A**2) : 95.84                          
REMARK   3   OVERALL ANISOTROPIC B VALUE.                                       
REMARK   3    B11 (A**2) : 18.73120                                             
REMARK   3    B22 (A**2) : -24.32290                                            
REMARK   3    B33 (A**2) : 5.59180                                              
REMARK   3    B12 (A**2) : 0.00000                                              
REMARK   3    B13 (A**2) : 0.00000                                              
REMARK   3    B23 (A**2) : 0.00000                                              
REMARK   3                                                                      
REMARK   3  ESTIMATED COORDINATE ERROR.                                         
REMARK   3   ESD FROM LUZZATI PLOT                    (A) : 0.500               
REMARK   3   DPI (BLOW EQ-10) BASED ON R VALUE        (A) : 1.029               
REMARK   3   DPI (BLOW EQ-9) BASED ON FREE R VALUE    (A) : 0.365               
REMARK   3   DPI (CRUICKSHANK) BASED ON R VALUE       (A) : 0.888               
REMARK   3   DPI (CRUICKSHANK) BASED ON FREE R VALUE  (A) : 0.365               
REMARK   3                                                                      
REMARK   3   REFERENCES: BLOW, D. (2002) ACTA CRYST D58, 792-797                
REMARK   3               CRUICKSHANK, D.W.J. (1999) ACTA CRYST D55, 583-601     
REMARK   3                                                                      
REMARK   3 CORRELATION COEFFICIENTS.                                            
REMARK   3   CORRELATION COEFFICIENT FO-FC      : 0.923                         
REMARK   3   CORRELATION COEFFICIENT FO-FC FREE : 0.897                         
REMARK   3                                                                      
REMARK   3   NUMBER OF GEOMETRIC FUNCTION TERMS DEFINED : 15                    
REMARK   3   TERM                          COUNT    WEIGHT   FUNCTION.          
REMARK   3    BOND LENGTHS              : 3770   ; 2.000  ; HARMONIC            
REMARK   3    BOND ANGLES               : 5102   ; 2.000  ; HARMONIC            
REMARK   3    TORSION ANGLES            : 1310   ; 2.000  ; SINUSOIDAL          
REMARK   3    TRIGONAL CARBON PLANES    : NULL   ; NULL   ; NULL                
REMARK   3    GENERAL PLANES            : 594    ; 5.000  ; HARMONIC            
REMARK   3    ISOTROPIC THERMAL FACTORS : 3770   ; 20.000 ; HARMONIC            
REMARK   3    BAD NON-BONDED CONTACTS   : NULL   ; NULL   ; NULL                
REMARK   3    IMPROPER TORSIONS         : NULL   ; NULL   ; NULL                
REMARK   3    PSEUDOROTATION ANGLES     : NULL   ; NULL   ; NULL                
REMARK   3    CHIRAL IMPROPER TORSION   : 477    ; 5.000  ; SEMIHARMONIC        
REMARK   3    SUM OF OCCUPANCIES        : NULL   ; NULL   ; NULL                
REMARK   3    UTILITY DISTANCES         : NULL   ; NULL   ; NULL                
REMARK   3    UTILITY ANGLES            : NULL   ; NULL   ; NULL                
REMARK   3    UTILITY TORSION           : NULL   ; NULL   ; NULL                
REMARK   3    IDEAL-DIST CONTACT TERM   : 3956   ; 4.000  ; SEMIHARMONIC        
REMARK   3                                                                      
REMARK   3   RMS DEVIATIONS FROM IDEAL VALUES.                                  
REMARK   3    BOND LENGTHS                       (A) : 0.010                    
REMARK   3    BOND ANGLES                  (DEGREES) : 1.00                     
REMARK   3    PEPTIDE OMEGA TORSION ANGLES (DEGREES) : 2.14                     
REMARK   3    OTHER TORSION ANGLES         (DEGREES) : 18.79                    
REMARK   3                                                                      
REMARK   3  TLS DETAILS                                                         
REMARK   3   NUMBER OF TLS GROUPS  : 2                                          
REMARK   3                                                                      
REMARK   3   TLS GROUP : 1                                                      
REMARK   3    SELECTION: { A|19 - A|319 }                                       
REMARK   3    ORIGIN FOR THE GROUP (A):   10.7085   -1.5521  -43.4207           
REMARK   3    T TENSOR                                                          
REMARK   3     T11:   -0.3225 T22:    0.5374                                    
REMARK   3     T33:   -0.4374 T12:   -0.0026                                    
REMARK   3     T13:    0.0445 T23:    0.0747                                    
REMARK   3    L TENSOR                                                          
REMARK   3     L11:    1.8308 L22:    1.1756                                    
REMARK   3     L33:    6.4443 L12:    0.0885                                    
REMARK   3     L13:   -0.3138 L23:   -0.8716                                    
REMARK   3    S TENSOR                                                          
REMARK   3     S11:   -0.0557 S12:    0.1859 S13:   -0.0045                     
REMARK   3     S21:   -0.0466 S22:   -0.0557 S23:   -0.0593                     
REMARK   3     S31:   -0.3849 S32:    0.1257 S33:    0.1114                     
REMARK   3                                                                      
REMARK   3   TLS GROUP : 2                                                      
REMARK   3    SELECTION: { A|1001 - A|1060 }                                    
REMARK   3    ORIGIN FOR THE GROUP (A):     7.716   -18.251     6.797           
REMARK   3    T TENSOR                                                          
REMARK   3     T11:   -0.2810 T22:    0.3826                                    
REMARK   3     T33:   -0.3986 T12:   -0.0276                                    
REMARK   3     T13:    0.0332 T23:   -0.0125                                    
REMARK   3    L TENSOR                                                          
REMARK   3     L11:    2.0909 L22:    0.5873                                    
REMARK   3     L33:    1.9473 L12:   -0.1078                                    
REMARK   3     L13:   -0.1873 L23:    0.7320                                    
REMARK   3    S TENSOR                                                          
REMARK   3     S11:    0.0128 S12:   -0.2290 S13:    0.5013                     
REMARK   3     S21:   -0.0482 S22:    0.0617 S23:    0.0175                     
REMARK   3     S31:   -0.4342 S32:    0.0764 S33:   -0.0746                     
REMARK   3                                                                      
REMARK   3  OTHER REFINEMENT REMARKS: NULL                                      
REMARK   4                                                                      
REMARK   4 5ZTY COMPLIES WITH FORMAT V. 3.30, 13-JUL-11                         
REMARK 100                                                                      
REMARK 100 THIS ENTRY HAS BEEN PROCESSED BY PDBJ ON 22-MAY-18.                  
REMARK 100 THE DEPOSITION ID IS D_1300007654.                                   
REMARK 200                                                                      
REMARK 200 EXPERIMENTAL DETAILS                                                 
REMARK 200  EXPERIMENT TYPE                : X-RAY DIFFRACTION                  
REMARK 200  DATE OF DATA COLLECTION        : 17-OCT-17                          
REMARK 200  TEMPERATURE           (KELVIN) : 100                                
REMARK 200  PH                             : 6.0-6.4                            
REMARK 200  NUMBER OF CRYSTALS USED        : 1                                  
REMARK 200                                                                      
REMARK 200  SYNCHROTRON              (Y/N) : Y                                  
REMARK 200  RADIATION SOURCE               : SPRING-8                           
REMARK 200  BEAMLINE                       : BL41XU                             
REMARK 200  X-RAY GENERATOR MODEL          : NULL                               
REMARK 200  MONOCHROMATIC OR LAUE    (M/L) : M                                  
REMARK 200  WAVELENGTH OR RANGE        (A) : 1.0                                
REMARK 200  MONOCHROMATOR                  : NULL                               
REMARK 200  OPTICS                         : NULL                               
REMARK 200                                                                      
REMARK 200  DETECTOR TYPE                  : PIXEL                              
REMARK 200  DETECTOR MANUFACTURER          : DECTRIS PILATUS3 6M                
REMARK 200  INTENSITY-INTEGRATION SOFTWARE : XDS                                
REMARK 200  DATA SCALING SOFTWARE          : XSCALE                             
REMARK 200                                                                      
REMARK 200  NUMBER OF UNIQUE REFLECTIONS   : 17142                              
REMARK 200  RESOLUTION RANGE HIGH      (A) : 2.800                              
REMARK 200  RESOLUTION RANGE LOW       (A) : 45.960                             
REMARK 200  REJECTION CRITERIA  (SIGMA(I)) : NULL                               
REMARK 200                                                                      
REMARK 200 OVERALL.                                                             
REMARK 200  COMPLETENESS FOR RANGE     (%) : 96.9                               
REMARK 200  DATA REDUNDANCY                : 7.800                              
REMARK 200  R MERGE                    (I) : NULL                               
REMARK 200  R SYM                      (I) : NULL                               
REMARK 200  <I/SIGMA(I)> FOR THE DATA SET  : 14.7000                            
REMARK 200                                                                      
REMARK 200 IN THE HIGHEST RESOLUTION SHELL.                                     
REMARK 200  HIGHEST RESOLUTION SHELL, RANGE HIGH (A) : 2.80                     
REMARK 200  HIGHEST RESOLUTION SHELL, RANGE LOW  (A) : 2.90                     
REMARK 200  COMPLETENESS FOR SHELL     (%) : 92.8                               
REMARK 200  DATA REDUNDANCY IN SHELL       : NULL                               
REMARK 200  R MERGE FOR SHELL          (I) : NULL                               
REMARK 200  R SYM FOR SHELL            (I) : NULL                               
REMARK 200  <I/SIGMA(I)> FOR SHELL         : NULL                               
REMARK 200                                                                      
REMARK 200 DIFFRACTION PROTOCOL: SINGLE WAVELENGTH                              
REMARK 200 METHOD USED TO DETERMINE THE STRUCTURE: MOLECULAR REPLACEMENT        
REMARK 200 SOFTWARE USED: PHASER                                                
REMARK 200 STARTING MODEL: 2RH1                                                 
REMARK 200                                                                      
REMARK 200 REMARK: NULL                                                         
REMARK 280                                                                      
REMARK 280 CRYSTAL                                                              
REMARK 280 SOLVENT CONTENT, VS   (%): 63.03                                     
REMARK 280 MATTHEWS COEFFICIENT, VM (ANGSTROMS**3/DA): 2.90                     
REMARK 280                                                                      
REMARK 280 CRYSTALLIZATION CONDITIONS: 100MM SODIUM CACODYLATE TRIHYDRATE PH    
REMARK 280  6.2, 40% PEG400, 400MM LITHIUM SULFATE MONOHYDRATE, LIPIDIC         
REMARK 280  CUBIC PHASE, TEMPERATURE 293K                                       
REMARK 290                                                                      
REMARK 290 CRYSTALLOGRAPHIC SYMMETRY                                            
REMARK 290 SYMMETRY OPERATORS FOR SPACE GROUP: P 21 21 21                       
REMARK 290                                                                      
REMARK 290      SYMOP   SYMMETRY                                                
REMARK 290     NNNMMM   OPERATOR                                                
REMARK 290       1555   X,Y,Z                                                   
REMARK 290       2555   -X+1/2,-Y,Z+1/2                                         
REMARK 290       3555   -X,Y+1/2,-Z+1/2                                         
REMARK 290       4555   X+1/2,-Y+1/2,-Z                                         
REMARK 290                                                                      
REMARK 290     WHERE NNN -> OPERATOR NUMBER                                     
REMARK 290           MMM -> TRANSLATION VECTOR                                  
REMARK 290                                                                      
REMARK 290 CRYSTALLOGRAPHIC SYMMETRY TRANSFORMATIONS                            
REMARK 290 THE FOLLOWING TRANSFORMATIONS OPERATE ON THE ATOM/HETATM             
REMARK 290 RECORDS IN THIS ENTRY TO PRODUCE CRYSTALLOGRAPHICALLY                
REMARK 290 RELATED MOLECULES.                                                   
REMARK 290   SMTRY1   1  1.000000  0.000000  0.000000        0.00000            
REMARK 290   SMTRY2   1  0.000000  1.000000  0.000000        0.00000            
REMARK 290   SMTRY3   1  0.000000  0.000000  1.000000        0.00000            
REMARK 290   SMTRY1   2 -1.000000  0.000000  0.000000       17.14750            
REMARK 290   SMTRY2   2  0.000000 -1.000000  0.000000        0.00000            
REMARK 290   SMTRY3   2  0.000000  0.000000  1.000000       91.70150            
REMARK 290   SMTRY1   3 -1.000000  0.000000  0.000000        0.00000            
REMARK 290   SMTRY2   3  0.000000  1.000000  0.000000       53.12000            
REMARK 290   SMTRY3   3  0.000000  0.000000 -1.000000       91.70150            
REMARK 290   SMTRY1   4  1.000000  0.000000  0.000000       17.14750            
REMARK 290   SMTRY2   4  0.000000 -1.000000  0.000000       53.12000            
REMARK 290   SMTRY3   4  0.000000  0.000000 -1.000000        0.00000            
REMARK 290                                                                      
REMARK 290 REMARK: NULL                                                         
REMARK 300                                                                      
REMARK 300 BIOMOLECULE: 1                                                       
REMARK 300 SEE REMARK 350 FOR THE AUTHOR PROVIDED AND/OR PROGRAM                
REMARK 300 GENERATED ASSEMBLY INFORMATION FOR THE STRUCTURE IN                  
REMARK 300 THIS ENTRY. THE REMARK MAY ALSO PROVIDE INFORMATION ON               
REMARK 300 BURIED SURFACE AREA.                                                 
REMARK 350                                                                      
REMARK 350 COORDINATES FOR A COMPLETE MULTIMER REPRESENTING THE KNOWN           
REMARK 350 BIOLOGICALLY SIGNIFICANT OLIGOMERIZATION STATE OF THE                
REMARK 350 MOLECULE CAN BE GENERATED BY APPLYING BIOMT TRANSFORMATIONS          
REMARK 350 GIVEN BELOW.  BOTH NON-CRYSTALLOGRAPHIC AND                          
REMARK 350 CRYSTALLOGRAPHIC OPERATIONS ARE GIVEN.                               
REMARK 350                                                                      
REMARK 350 BIOMOLECULE: 1                                                       
REMARK 350 AUTHOR DETERMINED BIOLOGICAL UNIT: DIMERIC                           
REMARK 350 APPLY THE FOLLOWING TO CHAINS: A                                     
REMARK 350   BIOMT1   1  1.000000  0.000000  0.000000        0.00000            
REMARK 350   BIOMT2   1  0.000000  1.000000  0.000000        0.00000            
REMARK 350   BIOMT3   1  0.000000  0.000000  1.000000        0.00000            
REMARK 465                                                                      
REMARK 465 MISSING RESIDUES                                                     
REMARK 465 THE FOLLOWING RESIDUES WERE NOT LOCATED IN THE                       
REMARK 465 EXPERIMENT. (M=MODEL NUMBER; RES=RESIDUE NAME; C=CHAIN               
REMARK 465 IDENTIFIER; SSSEQ=SEQUENCE NUMBER; I=INSERTION CODE.)                
REMARK 465                                                                      
REMARK 465   M RES C SSSEQI                                                     
REMARK 465     MET A     2                                                      
REMARK 465     LYS A     3                                                      
REMARK 465     THR A     4                                                      
REMARK 465     ILE A     5                                                      
REMARK 465     ILE A     6                                                      
REMARK 465     ALA A     7                                                      
REMARK 465     LEU A     8                                                      
REMARK 465     SER A     9                                                      
REMARK 465     TYR A    10                                                      
REMARK 465     ILE A    11                                                      
REMARK 465     PHE A    12                                                      
REMARK 465     CYS A    13                                                      
REMARK 465     LEU A    14                                                      
REMARK 465     VAL A    15                                                      
REMARK 465     PHE A    16                                                      
REMARK 465     ALA A    17                                                      
REMARK 465     GLY A    18                                                      
REMARK 465     CYS A   320                                                      
REMARK 465     VAL A   321                                                      
REMARK 465     ARG A   322                                                      
REMARK 465     GLY A   323                                                      
REMARK 465     LEU A   324                                                      
REMARK 465     GLY A   325                                                      
REMARK 465     GLU A   326                                                      
REMARK 465     PHE A   327                                                      
REMARK 465     LEU A   328                                                      
REMARK 465     GLU A   329                                                      
REMARK 465     VAL A   330                                                      
REMARK 465     LEU A   331                                                      
REMARK 465     PHE A   332                                                      
REMARK 465     GLN A   333                                                      
REMARK 465     GLY A   334                                                      
REMARK 465     PRO A   335                                                      
REMARK 465     HIS A   336                                                      
REMARK 465     HIS A   337                                                      
REMARK 465     HIS A   338                                                      
REMARK 465     HIS A   339                                                      
REMARK 465     HIS A   340                                                      
REMARK 465     HIS A   341                                                      
REMARK 465     HIS A   342                                                      
REMARK 465     HIS A   343                                                      
REMARK 465     HIS A   344                                                      
REMARK 465     HIS A   345                                                      
REMARK 465     ASP A   346                                                      
REMARK 465     TYR A   347                                                      
REMARK 465     LYS A   348                                                      
REMARK 465     ASP A   349                                                      
REMARK 465     ASP A   350                                                      
REMARK 465     ASP A   351                                                      
REMARK 465     ASP A   352                                                      
REMARK 465     LYS A   353                                                      
REMARK 470                                                                      
REMARK 470 MISSING ATOM                                                         
REMARK 470 THE FOLLOWING RESIDUES HAVE MISSING ATOMS (M=MODEL NUMBER;           
REMARK 470 RES=RESIDUE NAME; C=CHAIN IDENTIFIER; SSEQ=SEQUENCE NUMBER;          
REMARK 470 I=INSERTION CODE):                                                   
REMARK 470   M RES CSSEQI  ATOMS                                                
REMARK 470     LYS A  33    CG   CD   CE   NZ                                   
REMARK 470     ARG A  66    CG   CD   NE   CZ   NH1  NH2                        
REMARK 470     LEU A 144    CG   CD1  CD2                                       
REMARK 470     LEU A 145    CG   CD1  CD2                                       
REMARK 470     LYS A1047    CG   CD   CE   NZ                                   
REMARK 500                                                                      
REMARK 500 GEOMETRY AND STEREOCHEMISTRY                                         
REMARK 500 SUBTOPIC: TORSION ANGLES                                             
REMARK 500                                                                      
REMARK 500 TORSION ANGLES OUTSIDE THE EXPECTED RAMACHANDRAN REGIONS:            
REMARK 500 (M=MODEL NUMBER; RES=RESIDUE NAME; C=CHAIN IDENTIFIER;               
REMARK 500 SSEQ=SEQUENCE NUMBER; I=INSERTION CODE).                             
REMARK 500                                                                      
REMARK 500 STANDARD TABLE:                                                      
REMARK 500 FORMAT:(10X,I3,1X,A3,1X,A1,I4,A1,4X,F7.2,3X,F7.2)                    
REMARK 500                                                                      
REMARK 500 EXPECTED VALUES: GJ KLEYWEGT AND TA JONES (1996). PHI/PSI-           
REMARK 500 CHOLOGY: RAMACHANDRAN REVISITED. STRUCTURE 4, 1395 - 1400            
REMARK 500                                                                      
REMARK 500  M RES CSSEQI        PSI       PHI                                   
REMARK 500    HIS A  98       85.02     60.72                                   
REMARK 500    LEU A 144      -73.70    -83.87                                   
REMARK 500    CYS A 175      -75.18    -75.38                                   
REMARK 500    LEU A 185      -14.69     77.18                                   
REMARK 500    SER A 222       13.99   -141.03                                   
REMARK 500    ASN A1054       31.00     70.62                                   
REMARK 500    PHE A1113       56.05    -94.91                                   
REMARK 500    ARG A1124       67.88   -102.14                                   
REMARK 500    THR A1141       79.50   -117.14                                   
REMARK 500                                                                      
REMARK 500 REMARK: NULL                                                         
REMARK 610                                                                      
REMARK 610 MISSING HETEROATOM                                                   
REMARK 610 THE FOLLOWING RESIDUES HAVE MISSING ATOMS (M=MODEL NUMBER;           
REMARK 610 RES=RESIDUE NAME; C=CHAIN IDENTIFIER; SSEQ=SEQUENCE NUMBER;          
REMARK 610 I=INSERTION CODE):                                                   
REMARK 610   M RES C SSEQI                                                      
REMARK 610     OLA A 1202                                                       
REMARK 610     OLC A 1203                                                       
REMARK 610     OLC A 1204                                                       
REMARK 610     OLC A 1205                                                       
REMARK 800                                                                      
REMARK 800 SITE                                                                 
REMARK 800 SITE_IDENTIFIER: AC1                                                 
REMARK 800 EVIDENCE_CODE: SOFTWARE                                              
REMARK 800 SITE_DESCRIPTION: binding site for residue 9JU A 1201                
REMARK 800                                                                      
REMARK 800 SITE_IDENTIFIER: AC2                                                 
REMARK 800 EVIDENCE_CODE: SOFTWARE                                              
REMARK 800 SITE_DESCRIPTION: binding site for residue OLA A 1202                
REMARK 800                                                                      
REMARK 800 SITE_IDENTIFIER: AC3                                                 
REMARK 800 EVIDENCE_CODE: SOFTWARE                                              
REMARK 800 SITE_DESCRIPTION: binding site for residue OLC A 1203                
REMARK 800                                                                      
REMARK 800 SITE_IDENTIFIER: AC4                                                 
REMARK 800 EVIDENCE_CODE: SOFTWARE                                              
REMARK 800 SITE_DESCRIPTION: binding site for residue OLC A 1204                
REMARK 800                                                                      
REMARK 800 SITE_IDENTIFIER: AC5                                                 
REMARK 800 EVIDENCE_CODE: SOFTWARE                                              
REMARK 800 SITE_DESCRIPTION: binding site for residue OLC A 1205                
REMARK 800                                                                      
REMARK 800 SITE_IDENTIFIER: AC6                                                 
REMARK 800 EVIDENCE_CODE: SOFTWARE                                              
REMARK 800 SITE_DESCRIPTION: binding site for residue PEG A 1206                
REMARK 800                                                                      
REMARK 800 SITE_IDENTIFIER: AC7                                                 
REMARK 800 EVIDENCE_CODE: SOFTWARE                                              
REMARK 800 SITE_DESCRIPTION: binding site for residue PEG A 1207                
REMARK 800                                                                      
REMARK 800 SITE_IDENTIFIER: AC8                                                 
REMARK 800 EVIDENCE_CODE: SOFTWARE                                              
REMARK 800 SITE_DESCRIPTION: binding site for residue EPE A 1208                
REMARK 800                                                                      
REMARK 800 SITE_IDENTIFIER: AC9                                                 
REMARK 800 EVIDENCE_CODE: SOFTWARE                                              
REMARK 800 SITE_DESCRIPTION: binding site for residue PG4 A 1210                
REMARK 800                                                                      
REMARK 800 SITE_IDENTIFIER: AD1                                                 
REMARK 800 EVIDENCE_CODE: SOFTWARE                                              
REMARK 800 SITE_DESCRIPTION: binding site for residue SO4 A 1211                
REMARK 800                                                                      
REMARK 800 SITE_IDENTIFIER: AD2                                                 
REMARK 800 EVIDENCE_CODE: SOFTWARE                                              
REMARK 800 SITE_DESCRIPTION: binding site for residue SO4 A 1212                
REMARK 800                                                                      
REMARK 800 SITE_IDENTIFIER: AD3                                                 
REMARK 800 EVIDENCE_CODE: SOFTWARE                                              
REMARK 800 SITE_DESCRIPTION: binding site for residue SO4 A 1213                
REMARK 800                                                                      
REMARK 800 SITE_IDENTIFIER: AD4                                                 
REMARK 800 EVIDENCE_CODE: SOFTWARE                                              
REMARK 800 SITE_DESCRIPTION: binding site for residue SO4 A 1214                
REMARK 800                                                                      
REMARK 800 SITE_IDENTIFIER: AD5                                                 
REMARK 800 EVIDENCE_CODE: SOFTWARE                                              
REMARK 800 SITE_DESCRIPTION: binding site for residue SO4 A 1215                
DBREF  5ZTY A   21   222  UNP    P34972   CNR2_HUMAN      21    222             
DBREF  5ZTY A 1001  1160  UNP    D9IEF7   D9IEF7_BPT4      2    161             
DBREF  5ZTY A  235   325  UNP    P34972   CNR2_HUMAN     235    325             
SEQADV 5ZTY MET A    2  UNP  P34972              INITIATING METHIONINE          
SEQADV 5ZTY LYS A    3  UNP  P34972              EXPRESSION TAG                 
SEQADV 5ZTY THR A    4  UNP  P34972              EXPRESSION TAG                 
SEQADV 5ZTY ILE A    5  UNP  P34972              EXPRESSION TAG                 
SEQADV 5ZTY ILE A    6  UNP  P34972              EXPRESSION TAG                 
SEQADV 5ZTY ALA A    7  UNP  P34972              EXPRESSION TAG                 
SEQADV 5ZTY LEU A    8  UNP  P34972              EXPRESSION TAG                 
SEQADV 5ZTY SER A    9  UNP  P34972              EXPRESSION TAG                 
SEQADV 5ZTY TYR A   10  UNP  P34972              EXPRESSION TAG                 
SEQADV 5ZTY ILE A   11  UNP  P34972              EXPRESSION TAG                 
SEQADV 5ZTY PHE A   12  UNP  P34972              EXPRESSION TAG                 
SEQADV 5ZTY CYS A   13  UNP  P34972              EXPRESSION TAG                 
SEQADV 5ZTY LEU A   14  UNP  P34972              EXPRESSION TAG                 
SEQADV 5ZTY VAL A   15  UNP  P34972              EXPRESSION TAG                 
SEQADV 5ZTY PHE A   16  UNP  P34972              EXPRESSION TAG                 
SEQADV 5ZTY ALA A   17  UNP  P34972              EXPRESSION TAG                 
SEQADV 5ZTY GLY A   18  UNP  P34972              EXPRESSION TAG                 
SEQADV 5ZTY ALA A   19  UNP  P34972              EXPRESSION TAG                 
SEQADV 5ZTY PRO A   20  UNP  P34972              EXPRESSION TAG                 
SEQADV 5ZTY LEU A   78  UNP  P34972    GLY    78 ENGINEERED MUTATION            
SEQADV 5ZTY ALA A  127  UNP  P34972    THR   127 ENGINEERED MUTATION            
SEQADV 5ZTY LEU A  153  UNP  P34972    THR   153 ENGINEERED MUTATION            
SEQADV 5ZTY THR A 1053  UNP  D9IEF7    CYS    54 ENGINEERED MUTATION            
SEQADV 5ZTY ALA A 1096  UNP  D9IEF7    CYS    97 ENGINEERED MUTATION            
SEQADV 5ZTY GLU A  242  UNP  P34972    ARG   242 ENGINEERED MUTATION            
SEQADV 5ZTY GLU A  304  UNP  P34972    GLY   304 ENGINEERED MUTATION            
SEQADV 5ZTY GLU A  326  UNP  P34972              EXPRESSION TAG                 
SEQADV 5ZTY PHE A  327  UNP  P34972              EXPRESSION TAG                 
SEQADV 5ZTY LEU A  328  UNP  P34972              EXPRESSION TAG                 
SEQADV 5ZTY GLU A  329  UNP  P34972              EXPRESSION TAG                 
SEQADV 5ZTY VAL A  330  UNP  P34972              EXPRESSION TAG                 
SEQADV 5ZTY LEU A  331  UNP  P34972              EXPRESSION TAG                 
SEQADV 5ZTY PHE A  332  UNP  P34972              EXPRESSION TAG                 
SEQADV 5ZTY GLN A  333  UNP  P34972              EXPRESSION TAG                 
SEQADV 5ZTY GLY A  334  UNP  P34972              EXPRESSION TAG                 
SEQADV 5ZTY PRO A  335  UNP  P34972              EXPRESSION TAG                 
SEQADV 5ZTY HIS A  336  UNP  P34972              EXPRESSION TAG                 
SEQADV 5ZTY HIS A  337  UNP  P34972              EXPRESSION TAG                 
SEQADV 5ZTY HIS A  338  UNP  P34972              EXPRESSION TAG                 
SEQADV 5ZTY HIS A  339  UNP  P34972              EXPRESSION TAG                 
SEQADV 5ZTY HIS A  340  UNP  P34972              EXPRESSION TAG                 
SEQADV 5ZTY HIS A  341  UNP  P34972              EXPRESSION TAG                 
SEQADV 5ZTY HIS A  342  UNP  P34972              EXPRESSION TAG                 
SEQADV 5ZTY HIS A  343  UNP  P34972              EXPRESSION TAG                 
SEQADV 5ZTY HIS A  344  UNP  P34972              EXPRESSION TAG                 
SEQADV 5ZTY HIS A  345  UNP  P34972              EXPRESSION TAG                 
SEQADV 5ZTY ASP A  346  UNP  P34972              EXPRESSION TAG                 
SEQADV 5ZTY TYR A  347  UNP  P34972              EXPRESSION TAG                 
SEQADV 5ZTY LYS A  348  UNP  P34972              EXPRESSION TAG                 
SEQADV 5ZTY ASP A  349  UNP  P34972              EXPRESSION TAG                 
SEQADV 5ZTY ASP A  350  UNP  P34972              EXPRESSION TAG                 
SEQADV 5ZTY ASP A  351  UNP  P34972              EXPRESSION TAG                 
SEQADV 5ZTY ASP A  352  UNP  P34972              EXPRESSION TAG                 
SEQADV 5ZTY LYS A  353  UNP  P34972              EXPRESSION TAG                 
SEQRES   1 A  500  MET LYS THR ILE ILE ALA LEU SER TYR ILE PHE CYS LEU          
SEQRES   2 A  500  VAL PHE ALA GLY ALA PRO PRO MET LYS ASP TYR MET ILE          
SEQRES   3 A  500  LEU SER GLY PRO GLN LYS THR ALA VAL ALA VAL LEU CYS          
SEQRES   4 A  500  THR LEU LEU GLY LEU LEU SER ALA LEU GLU ASN VAL ALA          
SEQRES   5 A  500  VAL LEU TYR LEU ILE LEU SER SER HIS GLN LEU ARG ARG          
SEQRES   6 A  500  LYS PRO SER TYR LEU PHE ILE GLY SER LEU ALA LEU ALA          
SEQRES   7 A  500  ASP PHE LEU ALA SER VAL VAL PHE ALA CYS SER PHE VAL          
SEQRES   8 A  500  ASN PHE HIS VAL PHE HIS GLY VAL ASP SER LYS ALA VAL          
SEQRES   9 A  500  PHE LEU LEU LYS ILE GLY SER VAL THR MET THR PHE THR          
SEQRES  10 A  500  ALA SER VAL GLY SER LEU LEU LEU ALA ALA ILE ASP ARG          
SEQRES  11 A  500  TYR LEU CYS LEU ARG TYR PRO PRO SER TYR LYS ALA LEU          
SEQRES  12 A  500  LEU THR ARG GLY ARG ALA LEU VAL LEU LEU GLY ILE MET          
SEQRES  13 A  500  TRP VAL LEU SER ALA LEU VAL SER TYR LEU PRO LEU MET          
SEQRES  14 A  500  GLY TRP THR CYS CYS PRO ARG PRO CYS SER GLU LEU PHE          
SEQRES  15 A  500  PRO LEU ILE PRO ASN ASP TYR LEU LEU SER TRP LEU LEU          
SEQRES  16 A  500  PHE ILE ALA PHE LEU PHE SER GLY ILE ILE TYR THR TYR          
SEQRES  17 A  500  GLY HIS VAL LEU TRP LYS ALA HIS GLN HIS VAL ALA SER          
SEQRES  18 A  500  ASN ILE PHE GLU MET LEU ARG ILE ASP GLU GLY LEU ARG          
SEQRES  19 A  500  LEU LYS ILE TYR LYS ASP THR GLU GLY TYR TYR THR ILE          
SEQRES  20 A  500  GLY ILE GLY HIS LEU LEU THR LYS SER PRO SER LEU ASN          
SEQRES  21 A  500  ALA ALA LYS SER GLU LEU ASP LYS ALA ILE GLY ARG ASN          
SEQRES  22 A  500  THR ASN GLY VAL ILE THR LYS ASP GLU ALA GLU LYS LEU          
SEQRES  23 A  500  PHE ASN GLN ASP VAL ASP ALA ALA VAL ARG GLY ILE LEU          
SEQRES  24 A  500  ARG ASN ALA LYS LEU LYS PRO VAL TYR ASP SER LEU ASP          
SEQRES  25 A  500  ALA VAL ARG ARG ALA ALA LEU ILE ASN MET VAL PHE GLN          
SEQRES  26 A  500  MET GLY GLU THR GLY VAL ALA GLY PHE THR ASN SER LEU          
SEQRES  27 A  500  ARG MET LEU GLN GLN LYS ARG TRP ASP GLU ALA ALA VAL          
SEQRES  28 A  500  ASN LEU ALA LYS SER ARG TRP TYR ASN GLN THR PRO ASN          
SEQRES  29 A  500  ARG ALA LYS ARG VAL ILE THR THR PHE ARG THR GLY THR          
SEQRES  30 A  500  TRP ASP ALA TYR ALA ARG MET ARG LEU ASP VAL GLU LEU          
SEQRES  31 A  500  ALA LYS THR LEU GLY LEU VAL LEU ALA VAL LEU LEU ILE          
SEQRES  32 A  500  CYS TRP PHE PRO VAL LEU ALA LEU MET ALA HIS SER LEU          
SEQRES  33 A  500  ALA THR THR LEU SER ASP GLN VAL LYS LYS ALA PHE ALA          
SEQRES  34 A  500  PHE CYS SER MET LEU CYS LEU ILE ASN SER MET VAL ASN          
SEQRES  35 A  500  PRO VAL ILE TYR ALA LEU ARG SER GLU GLU ILE ARG SER          
SEQRES  36 A  500  SER ALA HIS HIS CYS LEU ALA HIS TRP LYS LYS CYS VAL          
SEQRES  37 A  500  ARG GLY LEU GLY GLU PHE LEU GLU VAL LEU PHE GLN GLY          
SEQRES  38 A  500  PRO HIS HIS HIS HIS HIS HIS HIS HIS HIS HIS ASP TYR          
SEQRES  39 A  500  LYS ASP ASP ASP ASP LYS                                      
HET    9JU  A1201      31                                                       
HET    OLA  A1202      11                                                       
HET    OLC  A1203      17                                                       
HET    OLC  A1204      17                                                       
HET    OLC  A1205      11                                                       
HET    PEG  A1206       7                                                       
HET    PEG  A1207       7                                                       
HET    EPE  A1208      15                                                       
HET    EPE  A1209      15                                                       
HET    PG4  A1210      13                                                       
HET    SO4  A1211       5                                                       
HET    SO4  A1212       5                                                       
HET    SO4  A1213       5                                                       
HET    SO4  A1214       5                                                       
HET    SO4  A1215       5                                                       
HETNAM     9JU N-(ADAMANTAN-1-YL)-1-(5-HYDROXYPENTYL)-4-METHYL-5-               
HETNAM   2 9JU  PHENYL-1H-PYRAZOLE-3-CARBOXAMIDE                                
HETNAM     OLA OLEIC ACID                                                       
HETNAM     OLC (2R)-2,3-DIHYDROXYPROPYL (9Z)-OCTADEC-9-ENOATE                   
HETNAM     PEG DI(HYDROXYETHYL)ETHER                                            
HETNAM     EPE 4-(2-HYDROXYETHYL)-1-PIPERAZINE ETHANESULFONIC ACID              
HETNAM     PG4 TETRAETHYLENE GLYCOL                                             
HETNAM     SO4 SULFATE ION                                                      
HETSYN     OLC 1-OLEOYL-R-GLYCEROL                                              
HETSYN     EPE HEPES                                                            
FORMUL   2  9JU    C26 H35 N3 O2                                                
FORMUL   3  OLA    C18 H34 O2                                                   
FORMUL   4  OLC    3(C21 H40 O4)                                                
FORMUL   7  PEG    2(C4 H10 O3)                                                 
FORMUL   9  EPE    2(C8 H18 N2 O4 S)                                            
FORMUL  11  PG4    C8 H18 O5                                                    
FORMUL  12  SO4    5(O4 S 2-)                                                   
FORMUL  17  HOH   *49(H2 O)                                                     
HELIX    1 AA1 PRO A   21  TYR A   25  5                                   5    
HELIX    2 AA2 GLY A   30  SER A   61  1                                  32    
HELIX    3 AA3 SER A   61  ARG A   66  1                                   6    
HELIX    4 AA4 LYS A   67  HIS A   95  1                                  29    
HELIX    5 AA5 SER A  102  TYR A  137  1                                  36    
HELIX    6 AA6 TYR A  137  LEU A  145  1                                   9    
HELIX    7 AA7 THR A  146  TYR A  166  1                                  21    
HELIX    8 AA8 LEU A  167  GLY A  171  5                                   5    
HELIX    9 AA9 PRO A  187  VAL A  220  1                                  34    
HELIX   10 AB1 ASN A 1001  GLY A 1011  1                                  11    
HELIX   11 AB2 SER A 1037  GLY A 1050  1                                  14    
HELIX   12 AB3 THR A 1058  ARG A 1079  1                                  22    
HELIX   13 AB4 LYS A 1082  LEU A 1090  1                                   9    
HELIX   14 AB5 ASP A 1091  ALA A 1111  1                                  21    
HELIX   15 AB6 PHE A 1113  GLN A 1122  1                                  10    
HELIX   16 AB7 ARG A 1124  LYS A 1134  1                                  11    
HELIX   17 AB8 SER A 1135  THR A 1141  1                                   7    
HELIX   18 AB9 THR A 1141  GLY A 1155  1                                  15    
HELIX   19 AC1 MET A  237  THR A  271  1                                  35    
HELIX   20 AC2 SER A  274  SER A  285  1                                  12    
HELIX   21 AC3 MET A  286  SER A  303  1                                  18    
HELIX   22 AC4 SER A  303  LYS A  319  1                                  17    
SHEET    1 AA1 3 ARG A1013  LYS A1018  0                                        
SHEET    2 AA1 3 TYR A1024  GLY A1027 -1  O  THR A1025   N  TYR A1017           
SHEET    3 AA1 3 HIS A1030  LEU A1031 -1  O  HIS A1030   N  ILE A1026           
SSBOND   1 CYS A  174    CYS A  179                          1555   1555  2.04  
SITE     1 AC1  9 PHE A  87  SER A  90  THR A 114  PHE A 117                    
SITE     2 AC1  9 PHE A 183  ILE A 186  LEU A 262  MET A 265                    
SITE     3 AC1  9 SER A 285                                                     
SITE     1 AC2  2 LEU A 151  TRP A 158                                          
SITE     1 AC3  4 THR A 146  GLY A 148  LYS A 245  GLY A 248                    
SITE     1 AC4  3 PHE A 259  ALA A 263  ALA A 266                               
SITE     1 AC5  2 LEU A 255  PHE A 259                                          
SITE     1 AC6  3 GLY A1029  LEU A1031  PHE A1103                               
SITE     1 AC7  4 TYR A 132  TYR A 207  THR A 208  HIS A 211                    
SITE     1 AC8  4 LYS A1042  ASN A1054  ARG A1075  ARG A1079                    
SITE     1 AC9 10 LYS A1015  ARG A1051  GLU A1061  LYS A1064                    
SITE     2 AC9 10 ASP A1071  ALA A1092  ARG A1095  ALA A1096                    
SITE     3 AC9 10 ILE A1099  SO4 A1213                                          
SITE     1 AD1  4 THR A1141  PRO A1142  ASN A1143  ARG A1144                    
SITE     1 AD2  5 PHE A1113  THR A1114  ASN A1115  SER A1116                    
SITE     2 AD2  5 ASN A1131                                                     
SITE     1 AD3  6 ARG A1013  LEU A1014  LYS A1015  LYS A1064                    
SITE     2 AD3  6 PG4 A1210  HOH A1311                                          
SITE     1 AD4  3 ARG A1007  LYS A1059  HOH A1304                               
SITE     1 AD5  4 ARG A1007  LEU A1012  ARG A1013  HOH A1319                    
CRYST1   34.295  106.240  183.403  90.00  90.00  90.00 P 21 21 21    4          
ORIGX1      1.000000  0.000000  0.000000        0.00000                         
ORIGX2      0.000000  1.000000  0.000000        0.00000                         
ORIGX3      0.000000  0.000000  1.000000        0.00000                         
SCALE1      0.029159  0.000000  0.000000        0.00000                         
SCALE2      0.000000  0.009413  0.000000        0.00000                         
SCALE3      0.000000  0.000000  0.005452        0.00000                         
ATOM      1  N   ALA A  19      14.637  -3.224 -74.879  1.00106.82           N  
ANISOU    1  N   ALA A  19    11168  23417   6001   -116   1329    514       N  
ATOM      2  CA  ALA A  19      14.276  -2.637 -73.589  1.00104.07           C  
ANISOU    2  CA  ALA A  19    10781  22812   5947   -157   1221    611       C  
ATOM      3  C   ALA A  19      13.158  -1.575 -73.751  1.00106.52           C  
ANISOU    3  C   ALA A  19    11118  23109   6245   -240   1043    779       C  
ATOM      4  O   ALA A  19      13.348  -0.639 -74.537  1.00108.00           O  
ANISOU    4  O   ALA A  19    11307  23457   6271   -285   1038    975       O  
ATOM      5  CB  ALA A  19      15.508  -2.021 -72.938  1.00104.14           C  
ANISOU    5  CB  ALA A  19    10672  22801   6096   -162   1314    782       C  
ATOM      6  N   PRO A  20      11.990  -1.694 -73.051  1.00 99.52           N  
ANISOU    6  N   PRO A  20    10253  22053   5507   -245    903    721       N  
ATOM      7  CA  PRO A  20      10.914  -0.694 -73.233  1.00 98.68           C  
ANISOU    7  CA  PRO A  20    10156  21977   5360   -260    744    891       C  
ATOM      8  C   PRO A  20      11.188   0.663 -72.561  1.00100.56           C  
ANISOU    8  C   PRO A  20    10409  22065   5733   -257    722   1160       C  
ATOM      9  O   PRO A  20      11.627   0.674 -71.401  1.00 98.05           O  
ANISOU    9  O   PRO A  20    10072  21536   5648   -260    755   1160       O  
ATOM     10  CB  PRO A  20       9.666  -1.388 -72.654  1.00 99.09           C  
ANISOU   10  CB  PRO A  20    10195  21943   5513   -262    625    731       C  
ATOM     11  CG  PRO A  20      10.087  -2.798 -72.337  1.00103.30           C  
ANISOU   11  CG  PRO A  20    10762  22386   6101   -279    722    463       C  
ATOM     12  CD  PRO A  20      11.565  -2.749 -72.115  1.00 99.01           C  
ANISOU   12  CD  PRO A  20    10204  21792   5622   -226    888    509       C  
ATOM     13  N   PRO A  21      10.936   1.814 -73.260  1.00 97.13           N  
ANISOU   13  N   PRO A  21    10039  21723   5142   -256    665   1390       N  
ATOM     14  CA  PRO A  21      11.203   3.133 -72.647  1.00 96.30           C  
ANISOU   14  CA  PRO A  21    10027  21422   5140   -270    648   1643       C  
ATOM     15  C   PRO A  21      10.405   3.446 -71.378  1.00 98.22           C  
ANISOU   15  C   PRO A  21    10302  21408   5609   -187    549   1658       C  
ATOM     16  O   PRO A  21       9.250   3.029 -71.238  1.00 96.93           O  
ANISOU   16  O   PRO A  21    10084  21284   5460    -95    450   1558       O  
ATOM     17  CB  PRO A  21      10.891   4.127 -73.772  1.00 99.98           C  
ANISOU   17  CB  PRO A  21    10598  22037   5354   -254    600   1864       C  
ATOM     18  CG  PRO A  21       9.999   3.403 -74.684  1.00105.22           C  
ANISOU   18  CG  PRO A  21    11190  22958   5831   -193    531   1730       C  
ATOM     19  CD  PRO A  21      10.432   1.971 -74.638  1.00100.19           C  
ANISOU   19  CD  PRO A  21    10448  22383   5235   -245    616   1436       C  
ATOM     20  N   MET A  22      11.040   4.213 -70.470  1.00 94.22           N  
ANISOU   20  N   MET A  22     9882  20661   5256   -239    579   1788       N  
ATOM     21  CA  MET A  22      10.527   4.642 -69.162  1.00 92.86           C  
ANISOU   21  CA  MET A  22     9775  20213   5295   -169    512   1815       C  
ATOM     22  C   MET A  22       9.216   5.444 -69.224  1.00 98.24           C  
ANISOU   22  C   MET A  22    10563  20854   5909     13    386   1945       C  
ATOM     23  O   MET A  22       8.508   5.517 -68.215  1.00 96.58           O  
ANISOU   23  O   MET A  22    10359  20488   5849    125    327   1916       O  
ATOM     24  CB  MET A  22      11.606   5.416 -68.383  1.00 95.08           C  
ANISOU   24  CB  MET A  22    10164  20272   5690   -308    573   1940       C  
ATOM     25  CG  MET A  22      12.896   4.627 -68.191  1.00 98.23           C  
ANISOU   25  CG  MET A  22    10406  20756   6162   -447    693   1823       C  
ATOM     26  SD  MET A  22      13.858   5.072 -66.726  1.00101.57           S  
ANISOU   26  SD  MET A  22    10869  20940   6782   -601    727   1889       S  
ATOM     27  CE  MET A  22      15.343   4.144 -67.050  1.00 98.43           C  
ANISOU   27  CE  MET A  22    10237  20823   6338   -721    879   1812       C  
ATOM     28  N   LYS A  23       8.882   6.016 -70.407  1.00 97.29           N  
ANISOU   28  N   LYS A  23    10515  20901   5549     66    351   2094       N  
ATOM     29  CA  LYS A  23       7.662   6.792 -70.645  1.00 98.50           C  
ANISOU   29  CA  LYS A  23    10759  21078   5588    288    237   2248       C  
ATOM     30  C   LYS A  23       6.407   5.916 -70.657  1.00104.08           C  
ANISOU   30  C   LYS A  23    11249  22021   6274    411    141   2091       C  
ATOM     31  O   LYS A  23       5.306   6.427 -70.449  1.00105.03           O  
ANISOU   31  O   LYS A  23    11379  22165   6361    627     46   2188       O  
ATOM     32  CB  LYS A  23       7.768   7.619 -71.944  1.00103.22           C  
ANISOU   32  CB  LYS A  23    11499  21804   5914    306    232   2471       C  
ATOM     33  CG  LYS A  23       7.920   6.807 -73.241  1.00105.99           C  
ANISOU   33  CG  LYS A  23    11694  22519   6058    209    254   2375       C  
ATOM     34  CD  LYS A  23       7.643   7.660 -74.468  1.00107.54           C  
ANISOU   34  CD  LYS A  23    12017  22880   5964    291    213   2612       C  
ATOM     35  CE  LYS A  23       7.856   6.914 -75.763  1.00113.29           C  
ANISOU   35  CE  LYS A  23    12610  23974   6461    188    240   2518       C  
ATOM     36  NZ  LYS A  23       6.690   6.077 -76.150  1.00117.19           N  
ANISOU   36  NZ  LYS A  23    12900  24764   6865    267    136   2339       N  
ATOM     37  N   ASP A  24       6.572   4.605 -70.912  1.00101.02           N  
ANISOU   37  N   ASP A  24    10678  21818   5886    273    168   1854       N  
ATOM     38  CA  ASP A  24       5.476   3.635 -70.987  1.00101.43           C  
ANISOU   38  CA  ASP A  24    10538  22108   5894    295     80   1681       C  
ATOM     39  C   ASP A  24       4.936   3.238 -69.621  1.00106.08           C  
ANISOU   39  C   ASP A  24    11049  22542   6716    337     51   1577       C  
ATOM     40  O   ASP A  24       3.793   2.786 -69.530  1.00107.35           O  
ANISOU   40  O   ASP A  24    11059  22898   6829    389    -47   1517       O  
ATOM     41  CB  ASP A  24       5.904   2.394 -71.787  1.00103.15           C  
ANISOU   41  CB  ASP A  24    10669  22511   6010    112    132   1455       C  
ATOM     42  CG  ASP A  24       6.467   2.691 -73.170  1.00110.63           C  
ANISOU   42  CG  ASP A  24    11680  23646   6707     64    176   1537       C  
ATOM     43  OD1 ASP A  24       6.137   3.765 -73.736  1.00110.89           O  
ANISOU   43  OD1 ASP A  24    11796  23746   6593    173    127   1777       O  
ATOM     44  OD2 ASP A  24       7.227   1.852 -73.689  1.00116.10           O  
ANISOU   44  OD2 ASP A  24    12357  24418   7338    -65    265   1366       O  
ATOM     45  N   TYR A  25       5.755   3.412 -68.565  1.00101.17           N  
ANISOU   45  N   TYR A  25    10512  21602   6325    296    133   1565       N  
ATOM     46  CA  TYR A  25       5.417   3.106 -67.171  1.00 99.26           C  
ANISOU   46  CA  TYR A  25    10222  21181   6313    329    122   1479       C  
ATOM     47  C   TYR A  25       4.877   4.370 -66.478  1.00103.29           C  
ANISOU   47  C   TYR A  25    10850  21532   6862    542     73   1676       C  
ATOM     48  O   TYR A  25       4.227   4.271 -65.438  1.00100.60           O  
ANISOU   48  O   TYR A  25    10449  21125   6650    632     39   1632       O  
ATOM     49  CB  TYR A  25       6.656   2.574 -66.414  1.00 98.84           C  
ANISOU   49  CB  TYR A  25    10200  20894   6460    183    236   1368       C  
ATOM     50  CG  TYR A  25       7.436   1.474 -67.111  1.00100.98           C  
ANISOU   50  CG  TYR A  25    10410  21282   6677     32    317   1195       C  
ATOM     51  CD1 TYR A  25       8.340   1.769 -68.133  1.00104.00           C  
ANISOU   51  CD1 TYR A  25    10849  21753   6915    -31    390   1263       C  
ATOM     52  CD2 TYR A  25       7.352   0.152 -66.680  1.00100.84           C  
ANISOU   52  CD2 TYR A  25    10304  21264   6746    -39    335    969       C  
ATOM     53  CE1 TYR A  25       9.092   0.770 -68.749  1.00104.18           C  
ANISOU   53  CE1 TYR A  25    10826  21889   6869   -122    483   1101       C  
ATOM     54  CE2 TYR A  25       8.099  -0.857 -67.290  1.00102.26           C  
ANISOU   54  CE2 TYR A  25    10484  21511   6861   -132    424    805       C  
ATOM     55  CZ  TYR A  25       8.972  -0.541 -68.322  1.00109.80           C  
ANISOU   55  CZ  TYR A  25    11481  22574   7663   -155    502    868       C  
ATOM     56  OH  TYR A  25       9.720  -1.518 -68.926  1.00110.96           O  
ANISOU   56  OH  TYR A  25    11636  22799   7724   -202    607    705       O  
ATOM     57  N   MET A  26       5.159   5.557 -67.061  1.00103.43           N  
ANISOU   57  N   MET A  26    11065  21480   6755    627     76   1894       N  
ATOM     58  CA  MET A  26       4.726   6.863 -66.563  1.00105.33           C  
ANISOU   58  CA  MET A  26    11511  21523   6988    857     43   2097       C  
ATOM     59  C   MET A  26       3.247   7.067 -66.867  1.00115.77           C  
ANISOU   59  C   MET A  26    12717  23118   8151   1131    -65   2177       C  
ATOM     60  O   MET A  26       2.885   7.762 -67.825  1.00117.33           O  
ANISOU   60  O   MET A  26    12987  23465   8129   1270   -108   2350       O  
ATOM     61  CB  MET A  26       5.582   8.000 -67.156  1.00108.83           C  
ANISOU   61  CB  MET A  26    12250  21771   7329    816     90   2307       C  
ATOM     62  CG  MET A  26       6.950   8.124 -66.522  1.00110.54           C  
ANISOU   62  CG  MET A  26    12589  21708   7702    567    187   2276       C  
ATOM     63  SD  MET A  26       7.870   9.551 -67.133  1.00116.25           S  
ANISOU   63  SD  MET A  26    13680  22210   8281    454    235   2541       S  
ATOM     64  CE  MET A  26       9.429   9.263 -66.363  1.00111.13           C  
ANISOU   64  CE  MET A  26    13024  21384   7817    111    334   2447       C  
ATOM     65  N   ILE A  27       2.394   6.430 -66.050  1.00115.49           N  
ANISOU   65  N   ILE A  27    12484  23186   8213   1204   -108   2058       N  
ATOM     66  CA  ILE A  27       0.936   6.495 -66.172  1.00118.69           C  
ANISOU   66  CA  ILE A  27    12701  23927   8468   1452   -210   2123       C  
ATOM     67  C   ILE A  27       0.375   7.484 -65.143  1.00127.04           C  
ANISOU   67  C   ILE A  27    13894  24796   9578   1780   -211   2258       C  
ATOM     68  O   ILE A  27       0.648   7.369 -63.942  1.00124.84           O  
ANISOU   68  O   ILE A  27    13661  24265   9507   1745   -162   2166       O  
ATOM     69  CB  ILE A  27       0.260   5.092 -66.119  1.00121.08           C  
ANISOU   69  CB  ILE A  27    12659  24573   8772   1275   -264   1909       C  
ATOM     70  CG1 ILE A  27       0.863   4.142 -67.182  1.00121.26           C  
ANISOU   70  CG1 ILE A  27    12627  24726   8719    970   -247   1762       C  
ATOM     71  CG2 ILE A  27      -1.255   5.212 -66.299  1.00124.17           C  
ANISOU   71  CG2 ILE A  27    12809  25405   8964   1499   -379   2001       C  
ATOM     72  CD1 ILE A  27       0.847   2.673 -66.815  1.00126.95           C  
ANISOU   72  CD1 ILE A  27    13174  25522   9538    699   -241   1496       C  
ATOM     73  N   LEU A  28      -0.385   8.475 -65.649  1.00129.32           N  
ANISOU   73  N   LEU A  28    14269  25208   9658   2121   -262   2482       N  
ATOM     74  CA  LEU A  28      -1.021   9.574 -64.915  1.00131.91           C  
ANISOU   74  CA  LEU A  28    14780  25381   9959   2531   -259   2649       C  
ATOM     75  C   LEU A  28      -2.093  10.198 -65.805  1.00141.08           C  
ANISOU   75  C   LEU A  28    15866  26913  10827   2902   -341   2866       C  
ATOM     76  O   LEU A  28      -1.926  10.250 -67.031  1.00142.54           O  
ANISOU   76  O   LEU A  28    16025  27298  10834   2829   -382   2941       O  
ATOM     77  CB  LEU A  28       0.016  10.645 -64.475  1.00132.22           C  
ANISOU   77  CB  LEU A  28    15309  24844  10085   2539   -171   2750       C  
ATOM     78  CG  LEU A  28       0.859  11.339 -65.571  1.00139.13           C  
ANISOU   78  CG  LEU A  28    16481  25565  10818   2461   -152   2919       C  
ATOM     79  CD1 LEU A  28       1.160  12.777 -65.203  1.00141.33           C  
ANISOU   79  CD1 LEU A  28    17279  25343  11079   2638    -97   3100       C  
ATOM     80  CD2 LEU A  28       2.139  10.563 -65.878  1.00139.88           C  
ANISOU   80  CD2 LEU A  28    16509  25628  11012   1992   -106   2775       C  
ATOM     81  N   SER A  29      -3.191  10.664 -65.202  1.00139.55           N  
ANISOU   81  N   SER A  29    15626  26837  10562   3320   -363   2973       N  
ATOM     82  CA  SER A  29      -4.276  11.262 -65.970  1.00143.38           C  
ANISOU   82  CA  SER A  29    16005  27724  10749   3738   -441   3199       C  
ATOM     83  C   SER A  29      -4.704  12.633 -65.426  1.00150.58           C  
ANISOU   83  C   SER A  29    17270  28366  11577   4288   -394   3421       C  
ATOM     84  O   SER A  29      -5.686  12.739 -64.684  1.00151.77           O  
ANISOU   84  O   SER A  29    17255  28720  11689   4635   -399   3451       O  
ATOM     85  CB  SER A  29      -5.448  10.290 -66.096  1.00147.81           C  
ANISOU   85  CB  SER A  29    16006  28952  11203   3724   -540   3119       C  
ATOM     86  OG  SER A  29      -5.051   9.085 -66.731  1.00154.41           O  
ANISOU   86  OG  SER A  29    16602  29992  12076   3224   -581   2916       O  
ATOM     87  N   GLY A  30      -3.931  13.657 -65.804  1.00148.37           N  
ANISOU   87  N   GLY A  30    17495  27625  11256   4350   -342   3576       N  
ATOM     88  CA  GLY A  30      -4.140  15.064 -65.465  1.00151.20           C  
ANISOU   88  CA  GLY A  30    18339  27606  11506   4839   -287   3800       C  
ATOM     89  C   GLY A  30      -4.323  15.403 -63.994  1.00153.73           C  
ANISOU   89  C   GLY A  30    18838  27597  11977   5039   -210   3722       C  
ATOM     90  O   GLY A  30      -3.349  15.374 -63.234  1.00151.02           O  
ANISOU   90  O   GLY A  30    18739  26784  11859   4709   -142   3574       O  
ATOM     91  N   PRO A  31      -5.570  15.741 -63.561  1.00151.68           N  
ANISOU   91  N   PRO A  31    18447  27611  11574   5592   -217   3825       N  
ATOM     92  CA  PRO A  31      -5.792  16.107 -62.151  1.00150.80           C  
ANISOU   92  CA  PRO A  31    18523  27199  11576   5827   -132   3752       C  
ATOM     93  C   PRO A  31      -5.604  14.975 -61.142  1.00149.63           C  
ANISOU   93  C   PRO A  31    18024  27135  11693   5430   -122   3467       C  
ATOM     94  O   PRO A  31      -5.474  15.263 -59.949  1.00149.11           O  
ANISOU   94  O   PRO A  31    18183  26720  11753   5508    -44   3381       O  
ATOM     95  CB  PRO A  31      -7.228  16.650 -62.141  1.00156.83           C  
ANISOU   95  CB  PRO A  31    19149  28367  12073   6542   -144   3953       C  
ATOM     96  CG  PRO A  31      -7.572  16.900 -63.578  1.00164.21           C  
ANISOU   96  CG  PRO A  31    19996  29652  12744   6716   -227   4179       C  
ATOM     97  CD  PRO A  31      -6.823  15.858 -64.332  1.00156.65           C  
ANISOU   97  CD  PRO A  31    18756  28857  11905   6053   -297   4026       C  
ATOM     98  N   GLN A  32      -5.575  13.700 -61.597  1.00142.85           N  
ANISOU   98  N   GLN A  32    16658  26711  10906   5005   -196   3320       N  
ATOM     99  CA  GLN A  32      -5.355  12.579 -60.678  1.00138.41           C  
ANISOU   99  CA  GLN A  32    15803  26199  10589   4619   -183   3060       C  
ATOM    100  C   GLN A  32      -3.883  12.516 -60.224  1.00137.27           C  
ANISOU  100  C   GLN A  32    15996  25465  10697   4174   -117   2910       C  
ATOM    101  O   GLN A  32      -3.608  12.046 -59.121  1.00133.87           O  
ANISOU  101  O   GLN A  32    15510  24886  10467   3988    -76   2735       O  
ATOM    102  CB  GLN A  32      -5.884  11.240 -61.234  1.00138.64           C  
ANISOU  102  CB  GLN A  32    15235  26853  10589   4326   -278   2948       C  
ATOM    103  CG  GLN A  32      -5.024  10.566 -62.294  1.00150.20           C  
ANISOU  103  CG  GLN A  32    16655  28323  12092   3846   -319   2861       C  
ATOM    104  CD  GLN A  32      -5.477   9.153 -62.562  1.00165.61           C  
ANISOU  104  CD  GLN A  32    18094  30791  14040   3512   -397   2698       C  
ATOM    105  OE1 GLN A  32      -6.497   8.910 -63.219  1.00163.44           O  
ANISOU  105  OE1 GLN A  32    17473  31087  13541   3648   -488   2780       O  
ATOM    106  NE2 GLN A  32      -4.724   8.187 -62.057  1.00151.73           N  
ANISOU  106  NE2 GLN A  32    16291  28848  12511   3061   -364   2468       N  
ATOM    107  N   LYS A  33      -2.962  13.043 -61.065  1.00133.56           N  
ANISOU  107  N   LYS A  33    15868  24685  10192   4020   -108   2998       N  
ATOM    108  CA  LYS A  33      -1.525  13.148 -60.811  1.00130.76           C  
ANISOU  108  CA  LYS A  33    15839  23823  10021   3609    -49   2907       C  
ATOM    109  C   LYS A  33      -1.245  14.228 -59.760  1.00135.32           C  
ANISOU  109  C   LYS A  33    16918  23855  10643   3793     28   2943       C  
ATOM    110  O   LYS A  33      -0.324  14.063 -58.954  1.00132.91           O  
ANISOU  110  O   LYS A  33    16737  23231  10532   3471     73   2798       O  
ATOM    111  CB  LYS A  33      -0.773  13.470 -62.107  1.00133.90           C  
ANISOU  111  CB  LYS A  33    16426  24137  10312   3419    -61   3027       C  
ATOM    112  N   THR A  34      -2.041  15.326 -59.764  1.00134.95           N  
ANISOU  112  N   THR A  34    17171  23708  10397   4322     44   3138       N  
ATOM    113  CA  THR A  34      -1.923  16.430 -58.796  1.00136.25           C  
ANISOU  113  CA  THR A  34    17882  23336  10553   4566    122   3176       C  
ATOM    114  C   THR A  34      -2.405  15.990 -57.405  1.00137.64           C  
ANISOU  114  C   THR A  34    17856  23584  10856   4673    155   3008       C  
ATOM    115  O   THR A  34      -1.966  16.551 -56.398  1.00136.68           O  
ANISOU  115  O   THR A  34    18120  23001  10811   4646    219   2938       O  
ATOM    116  CB  THR A  34      -2.627  17.711 -59.281  1.00149.17           C  
ANISOU  116  CB  THR A  34    19934  24831  11913   5146    140   3439       C  
ATOM    117  OG1 THR A  34      -4.035  17.493 -59.340  1.00150.33           O  
ANISOU  117  OG1 THR A  34    19673  25538  11909   5642    105   3517       O  
ATOM    118  CG2 THR A  34      -2.095  18.216 -60.625  1.00149.88           C  
ANISOU  118  CG2 THR A  34    20304  24775  11868   5015    116   3623       C  
ATOM    119  N   ALA A  35      -3.302  14.979 -57.362  1.00132.72           N  
ANISOU  119  N   ALA A  35    16637  23553  10238   4763    109   2944       N  
ATOM    120  CA  ALA A  35      -3.826  14.395 -56.131  1.00130.96           C  
ANISOU  120  CA  ALA A  35    16133  23503  10124   4825    136   2793       C  
ATOM    121  C   ALA A  35      -2.724  13.583 -55.437  1.00130.23           C  
ANISOU  121  C   ALA A  35    15986  23189  10306   4257    150   2567       C  
ATOM    122  O   ALA A  35      -2.597  13.669 -54.216  1.00129.47           O  
ANISOU  122  O   ALA A  35    15992  22890  10312   4270    203   2458       O  
ATOM    123  CB  ALA A  35      -5.032  13.517 -56.429  1.00132.11           C  
ANISOU  123  CB  ALA A  35    15648  24370  10180   4965     72   2802       C  
ATOM    124  N   VAL A  36      -1.903  12.832 -56.213  1.00123.48           N  
ANISOU  124  N   VAL A  36    14988  22377   9550   3786    109   2505       N  
ATOM    125  CA  VAL A  36      -0.774  12.056 -55.671  1.00119.18           C  
ANISOU  125  CA  VAL A  36    14390  21648   9245   3273    125   2315       C  
ATOM    126  C   VAL A  36       0.341  13.024 -55.261  1.00122.27           C  
ANISOU  126  C   VAL A  36    15332  21449   9676   3133    177   2337       C  
ATOM    127  O   VAL A  36       1.045  12.764 -54.290  1.00119.12           O  
ANISOU  127  O   VAL A  36    14994  20830   9437   2886    208   2201       O  
ATOM    128  CB  VAL A  36      -0.217  10.951 -56.614  1.00120.87           C  
ANISOU  128  CB  VAL A  36    14278  22121   9525   2862     79   2239       C  
ATOM    129  CG1 VAL A  36       0.344   9.788 -55.808  1.00117.20           C  
ANISOU  129  CG1 VAL A  36    13628  21608   9293   2460    100   2032       C  
ATOM    130  CG2 VAL A  36      -1.262  10.450 -57.600  1.00121.66           C  
ANISOU  130  CG2 VAL A  36    13955  22780   9492   3003     10   2274       C  
ATOM    131  N   ALA A  37       0.484  14.145 -56.004  1.00121.74           N  
ANISOU  131  N   ALA A  37    15674  21137   9444   3275    183   2518       N  
ATOM    132  CA  ALA A  37       1.483  15.193 -55.772  1.00122.57           C  
ANISOU  132  CA  ALA A  37    16360  20675   9535   3112    225   2569       C  
ATOM    133  C   ALA A  37       1.346  15.856 -54.398  1.00126.28           C  
ANISOU  133  C   ALA A  37    17188  20776  10018   3296    278   2512       C  
ATOM    134  O   ALA A  37       2.360  16.226 -53.809  1.00125.43           O  
ANISOU  134  O   ALA A  37    17419  20264   9975   2977    303   2454       O  
ATOM    135  CB  ALA A  37       1.413  16.241 -56.872  1.00126.69           C  
ANISOU  135  CB  ALA A  37    17258  21039   9841   3294    220   2798       C  
ATOM    136  N   VAL A  38       0.108  15.997 -53.889  1.00123.52           N  
ANISOU  136  N   VAL A  38    16752  20595   9586   3800    297   2527       N  
ATOM    137  CA  VAL A  38      -0.135  16.590 -52.573  1.00124.25           C  
ANISOU  137  CA  VAL A  38    17163  20382   9663   4038    360   2462       C  
ATOM    138  C   VAL A  38      -0.113  15.492 -51.473  1.00124.45           C  
ANISOU  138  C   VAL A  38    16772  20624   9890   3829    362   2252       C  
ATOM    139  O   VAL A  38       0.443  15.729 -50.397  1.00123.44           O  
ANISOU  139  O   VAL A  38    16907  20163   9833   3680    398   2141       O  
ATOM    140  CB  VAL A  38      -1.394  17.511 -52.544  1.00132.00           C  
ANISOU  140  CB  VAL A  38    18367  21379  10409   4749    403   2612       C  
ATOM    141  CG1 VAL A  38      -2.701  16.727 -52.654  1.00131.62           C  
ANISOU  141  CG1 VAL A  38    17690  22000  10319   5087    377   2629       C  
ATOM    142  CG2 VAL A  38      -1.398  18.423 -51.322  1.00133.83           C  
ANISOU  142  CG2 VAL A  38    19128  21142  10580   4988    484   2557       C  
ATOM    143  N   LEU A  39      -0.655  14.285 -51.780  1.00118.57           N  
ANISOU  143  N   LEU A  39    15405  20421   9225   3772    319   2199       N  
ATOM    144  CA  LEU A  39      -0.717  13.136 -50.871  1.00115.29           C  
ANISOU  144  CA  LEU A  39    14572  20247   8985   3570    318   2023       C  
ATOM    145  C   LEU A  39       0.670  12.579 -50.536  1.00115.50           C  
ANISOU  145  C   LEU A  39    14619  20054   9213   3010    309   1889       C  
ATOM    146  O   LEU A  39       1.012  12.501 -49.359  1.00114.03           O  
ANISOU  146  O   LEU A  39    14515  19692   9120   2902    339   1774       O  
ATOM    147  CB  LEU A  39      -1.629  12.033 -51.441  1.00114.50           C  
ANISOU  147  CB  LEU A  39    13867  20753   8883   3604    268   2019       C  
ATOM    148  CG  LEU A  39      -1.896  10.830 -50.534  1.00117.04           C  
ANISOU  148  CG  LEU A  39    13765  21359   9345   3449    270   1865       C  
ATOM    149  CD1 LEU A  39      -3.152  11.031 -49.713  1.00119.24           C  
ANISOU  149  CD1 LEU A  39    13906  21898   9500   3903    306   1900       C  
ATOM    150  CD2 LEU A  39      -2.014   9.566 -51.345  1.00118.02           C  
ANISOU  150  CD2 LEU A  39    13421  21887   9535   3147    207   1812       C  
ATOM    151  N   CYS A  40       1.456  12.199 -51.564  1.00110.55           N  
ANISOU  151  N   CYS A  40    13906  19468   8630   2676    272   1911       N  
ATOM    152  CA  CYS A  40       2.809  11.651 -51.422  1.00107.78           C  
ANISOU  152  CA  CYS A  40    13528  18985   8439   2174    268   1812       C  
ATOM    153  C   CYS A  40       3.749  12.608 -50.699  1.00111.98           C  
ANISOU  153  C   CYS A  40    14547  19034   8964   2009    295   1811       C  
ATOM    154  O   CYS A  40       4.583  12.152 -49.913  1.00110.09           O  
ANISOU  154  O   CYS A  40    14253  18719   8858   1689    298   1698       O  
ATOM    155  CB  CYS A  40       3.370  11.225 -52.777  1.00107.60           C  
ANISOU  155  CB  CYS A  40    13344  19130   8411   1933    237   1861       C  
ATOM    156  SG  CYS A  40       4.912  10.279 -52.685  1.00108.59           S  
ANISOU  156  SG  CYS A  40    13278  19260   8720   1389    243   1735       S  
ATOM    157  N   THR A  41       3.594  13.929 -50.940  1.00110.90           N  
ANISOU  157  N   THR A  41    14906  18575   8656   2227    313   1940       N  
ATOM    158  CA  THR A  41       4.387  14.986 -50.304  1.00111.93           C  
ANISOU  158  CA  THR A  41    15592  18204   8734   2062    335   1945       C  
ATOM    159  C   THR A  41       4.056  15.091 -48.810  1.00115.32           C  
ANISOU  159  C   THR A  41    16137  18488   9191   2207    368   1820       C  
ATOM    160  O   THR A  41       4.978  15.062 -47.992  1.00113.95           O  
ANISOU  160  O   THR A  41    16085  18120   9089   1858    364   1723       O  
ATOM    161  CB  THR A  41       4.249  16.308 -51.077  1.00120.66           C  
ANISOU  161  CB  THR A  41    17231  18984   9628   2250    348   2127       C  
ATOM    162  OG1 THR A  41       4.702  16.098 -52.418  1.00118.45           O  
ANISOU  162  OG1 THR A  41    16793  18884   9330   2059    318   2234       O  
ATOM    163  CG2 THR A  41       5.037  17.453 -50.445  1.00120.02           C  
ANISOU  163  CG2 THR A  41    17794  18344   9463   2020    368   2133       C  
ATOM    164  N   LEU A  42       2.751  15.184 -48.457  1.00112.78           N  
ANISOU  164  N   LEU A  42    15746  18309   8797   2717    399   1828       N  
ATOM    165  CA  LEU A  42       2.290  15.287 -47.065  1.00112.50           C  
ANISOU  165  CA  LEU A  42    15798  18188   8760   2922    444   1716       C  
ATOM    166  C   LEU A  42       2.586  14.043 -46.229  1.00111.81           C  
ANISOU  166  C   LEU A  42    15250  18360   8871   2635    428   1559       C  
ATOM    167  O   LEU A  42       3.052  14.193 -45.103  1.00111.08           O  
ANISOU  167  O   LEU A  42    15347  18046   8812   2477    442   1453       O  
ATOM    168  CB  LEU A  42       0.808  15.668 -46.981  1.00114.93           C  
ANISOU  168  CB  LEU A  42    16092  18661   8914   3565    492   1786       C  
ATOM    169  CG  LEU A  42       0.518  17.166 -47.020  1.00124.06           C  
ANISOU  169  CG  LEU A  42    17904  19394   9837   3963    542   1906       C  
ATOM    170  CD1 LEU A  42      -0.822  17.447 -47.667  1.00126.59           C  
ANISOU  170  CD1 LEU A  42    18068  20034   9995   4590    569   2046       C  
ATOM    171  CD2 LEU A  42       0.574  17.779 -45.628  1.00128.34           C  
ANISOU  171  CD2 LEU A  42    18944  19509  10311   4043    603   1799       C  
ATOM    172  N   LEU A  43       2.353  12.830 -46.778  1.00105.69           N  
ANISOU  172  N   LEU A  43    13910  18033   8213   2552    396   1544       N  
ATOM    173  CA  LEU A  43       2.638  11.566 -46.085  1.00102.61           C  
ANISOU  173  CA  LEU A  43    13100  17880   8005   2285    383   1410       C  
ATOM    174  C   LEU A  43       4.141  11.363 -45.891  1.00105.70           C  
ANISOU  174  C   LEU A  43    13567  18083   8512   1787    358   1350       C  
ATOM    175  O   LEU A  43       4.567  10.978 -44.802  1.00104.09           O  
ANISOU  175  O   LEU A  43    13295  17854   8400   1615    362   1245       O  
ATOM    176  CB  LEU A  43       2.033  10.346 -46.808  1.00101.00           C  
ANISOU  176  CB  LEU A  43    12353  18153   7869   2289    355   1411       C  
ATOM    177  CG  LEU A  43       0.505  10.240 -46.911  1.00107.24           C  
ANISOU  177  CG  LEU A  43    12905  19290   8553   2714    368   1460       C  
ATOM    178  CD1 LEU A  43       0.112   9.032 -47.728  1.00106.11           C  
ANISOU  178  CD1 LEU A  43    12272  19586   8459   2590    324   1454       C  
ATOM    179  CD2 LEU A  43      -0.159  10.152 -45.545  1.00109.63           C  
ANISOU  179  CD2 LEU A  43    13146  19652   8858   2896    416   1383       C  
ATOM    180  N   GLY A  44       4.918  11.653 -46.938  1.00103.31           N  
ANISOU  180  N   GLY A  44    13391  17681   8182   1570    334   1432       N  
ATOM    181  CA  GLY A  44       6.374  11.539 -46.942  1.00102.45           C  
ANISOU  181  CA  GLY A  44    13326  17457   8142   1101    312   1409       C  
ATOM    182  C   GLY A  44       7.072  12.474 -45.973  1.00108.27           C  
ANISOU  182  C   GLY A  44    14501  17818   8819    927    314   1378       C  
ATOM    183  O   GLY A  44       8.123  12.122 -45.428  1.00106.84           O  
ANISOU  183  O   GLY A  44    14235  17643   8717    569    294   1314       O  
ATOM    184  N   LEU A  45       6.492  13.674 -45.753  1.00107.65           N  
ANISOU  184  N   LEU A  45    14909  17413   8580   1187    338   1426       N  
ATOM    185  CA  LEU A  45       7.026  14.680 -44.836  1.00109.30           C  
ANISOU  185  CA  LEU A  45    15633  17208   8688   1037    341   1386       C  
ATOM    186  C   LEU A  45       6.706  14.284 -43.403  1.00110.46           C  
ANISOU  186  C   LEU A  45    15688  17395   8887   1136    358   1244       C  
ATOM    187  O   LEU A  45       7.553  14.444 -42.527  1.00110.04           O  
ANISOU  187  O   LEU A  45    15794  17184   8831    818    336   1166       O  
ATOM    188  CB  LEU A  45       6.464  16.080 -45.157  1.00113.50           C  
ANISOU  188  CB  LEU A  45    16775  17341   9009   1328    374   1483       C  
ATOM    189  CG  LEU A  45       7.150  17.267 -44.463  1.00121.65           C  
ANISOU  189  CG  LEU A  45    18466  17861   9894   1078    371   1459       C  
ATOM    190  CD1 LEU A  45       8.434  17.670 -45.187  1.00122.84           C  
ANISOU  190  CD1 LEU A  45    18791  17878  10003    555    327   1553       C  
ATOM    191  CD2 LEU A  45       6.216  18.457 -44.374  1.00128.06           C  
ANISOU  191  CD2 LEU A  45    19876  18281  10501   1550    431   1502       C  
ATOM    192  N   LEU A  46       5.490  13.757 -43.173  1.00105.44           N  
ANISOU  192  N   LEU A  46    14774  17007   8282   1555    395   1218       N  
ATOM    193  CA  LEU A  46       5.023  13.306 -41.864  1.00104.10           C  
ANISOU  193  CA  LEU A  46    14467  16936   8151   1691    422   1100       C  
ATOM    194  C   LEU A  46       5.761  12.048 -41.409  1.00104.03           C  
ANISOU  194  C   LEU A  46    14012  17188   8328   1332    386   1020       C  
ATOM    195  O   LEU A  46       6.153  11.974 -40.245  1.00102.89           O  
ANISOU  195  O   LEU A  46    13921  16976   8195   1205    384    925       O  
ATOM    196  CB  LEU A  46       3.502  13.054 -41.890  1.00104.56           C  
ANISOU  196  CB  LEU A  46    14293  17264   8171   2213    473   1124       C  
ATOM    197  CG  LEU A  46       2.559  14.121 -41.291  1.00112.77           C  
ANISOU  197  CG  LEU A  46    15742  18091   9014   2700    544   1128       C  
ATOM    198  CD1 LEU A  46       2.728  14.261 -39.780  1.00113.28           C  
ANISOU  198  CD1 LEU A  46    15989  18001   9052   2666    575    992       C  
ATOM    199  CD2 LEU A  46       2.643  15.463 -42.024  1.00118.60           C  
ANISOU  199  CD2 LEU A  46    17061  18424   9576   2842    556   1232       C  
ATOM    200  N   SER A  47       5.970  11.074 -42.330  1.00 98.34           N  
ANISOU  200  N   SER A  47    12878  16754   7732   1181    359   1059       N  
ATOM    201  CA  SER A  47       6.670   9.814 -42.050  1.00 95.16           C  
ANISOU  201  CA  SER A  47    12070  16593   7495    887    335    999       C  
ATOM    202  C   SER A  47       8.122  10.044 -41.642  1.00 98.46           C  
ANISOU  202  C   SER A  47    12638  16855   7916    466    297    981       C  
ATOM    203  O   SER A  47       8.574   9.460 -40.654  1.00 96.51           O  
ANISOU  203  O   SER A  47    12245  16688   7736    313    285    909       O  
ATOM    204  CB  SER A  47       6.601   8.873 -43.248  1.00 96.72           C  
ANISOU  204  CB  SER A  47    11883  17081   7784    852    326   1042       C  
ATOM    205  OG  SER A  47       7.180   7.618 -42.933  1.00102.96           O  
ANISOU  205  OG  SER A  47    12322  18080   8720    640    317    981       O  
ATOM    206  N   ALA A  48       8.835  10.915 -42.388  1.00 96.35           N  
ANISOU  206  N   ALA A  48    12662  16389   7556    271    276   1058       N  
ATOM    207  CA  ALA A  48      10.230  11.275 -42.131  1.00 96.72           C  
ANISOU  207  CA  ALA A  48    12861  16325   7564   -176    233   1066       C  
ATOM    208  C   ALA A  48      10.390  12.002 -40.790  1.00101.42           C  
ANISOU  208  C   ALA A  48    13817  16660   8059   -257    219    986       C  
ATOM    209  O   ALA A  48      11.327  11.698 -40.049  1.00100.39           O  
ANISOU  209  O   ALA A  48    13589  16609   7947   -579    178    944       O  
ATOM    210  CB  ALA A  48      10.772  12.129 -43.268  1.00 99.33           C  
ANISOU  210  CB  ALA A  48    13456  16499   7787   -353    222   1182       C  
ATOM    211  N   LEU A  49       9.456  12.923 -40.463  1.00 99.59           N  
ANISOU  211  N   LEU A  49    13992  16143   7706     59    255    964       N  
ATOM    212  CA  LEU A  49       9.483  13.685 -39.211  1.00101.18           C  
ANISOU  212  CA  LEU A  49    14607  16058   7780     33    254    871       C  
ATOM    213  C   LEU A  49       9.133  12.842 -37.975  1.00102.67           C  
ANISOU  213  C   LEU A  49    14506  16454   8050    141    265    761       C  
ATOM    214  O   LEU A  49       9.625  13.131 -36.881  1.00103.11           O  
ANISOU  214  O   LEU A  49    14768  16382   8027    -50    239    677       O  
ATOM    215  CB  LEU A  49       8.612  14.950 -39.297  1.00104.38           C  
ANISOU  215  CB  LEU A  49    15579  16076   8004    390    306    885       C  
ATOM    216  CG  LEU A  49       9.231  16.128 -40.068  1.00112.21           C  
ANISOU  216  CG  LEU A  49    17098  16696   8842    167    286    976       C  
ATOM    217  CD1 LEU A  49       8.163  17.067 -40.581  1.00115.21           C  
ANISOU  217  CD1 LEU A  49    17892  16800   9084    657    352   1041       C  
ATOM    218  CD2 LEU A  49      10.236  16.898 -39.215  1.00116.73           C  
ANISOU  218  CD2 LEU A  49    18134  16950   9267   -277    239    907       C  
ATOM    219  N   GLU A  50       8.312  11.792 -38.153  1.00 96.49           N  
ANISOU  219  N   GLU A  50    13257  15996   7409    412    299    764       N  
ATOM    220  CA  GLU A  50       7.930  10.884 -37.069  1.00 94.48           C  
ANISOU  220  CA  GLU A  50    12701  15962   7235    507    315    683       C  
ATOM    221  C   GLU A  50       9.079   9.924 -36.730  1.00 96.90           C  
ANISOU  221  C   GLU A  50    12671  16486   7660    127    261    672       C  
ATOM    222  O   GLU A  50       9.324   9.667 -35.548  1.00 96.72           O  
ANISOU  222  O   GLU A  50    12617  16504   7629     41    247    603       O  
ATOM    223  CB  GLU A  50       6.664  10.095 -37.431  1.00 94.24           C  
ANISOU  223  CB  GLU A  50    12317  16204   7286    889    369    703       C  
ATOM    224  CG  GLU A  50       5.366  10.841 -37.184  1.00103.32           C  
ANISOU  224  CG  GLU A  50    13715  17246   8296   1346    436    694       C  
ATOM    225  CD  GLU A  50       4.138  10.123 -37.707  1.00115.64           C  
ANISOU  225  CD  GLU A  50    14904  19133   9903   1686    477    745       C  
ATOM    226  OE1 GLU A  50       3.827   9.025 -37.194  1.00 98.19           O  
ANISOU  226  OE1 GLU A  50    12296  17219   7792   1683    488    714       O  
ATOM    227  OE2 GLU A  50       3.483  10.657 -38.631  1.00113.23           O  
ANISOU  227  OE2 GLU A  50    14709  18797   9517   1941    495    824       O  
ATOM    228  N   ASN A  51       9.777   9.396 -37.762  1.00 91.84           N  
ANISOU  228  N   ASN A  51    11779  16003   7113    -73    235    746       N  
ATOM    229  CA  ASN A  51      10.896   8.464 -37.598  1.00 89.88           C  
ANISOU  229  CA  ASN A  51    11197  15992   6962   -376    195    757       C  
ATOM    230  C   ASN A  51      12.167   9.133 -37.048  1.00 96.56           C  
ANISOU  230  C   ASN A  51    12255  16739   7695   -780    130    759       C  
ATOM    231  O   ASN A  51      12.817   8.560 -36.166  1.00 95.72           O  
ANISOU  231  O   ASN A  51    11949  16807   7613   -958     96    738       O  
ATOM    232  CB  ASN A  51      11.173   7.697 -38.890  1.00 85.38           C  
ANISOU  232  CB  ASN A  51    10302  15636   6502   -401    206    828       C  
ATOM    233  CG  ASN A  51      10.188   6.581 -39.139  1.00 93.51           C  
ANISOU  233  CG  ASN A  51    11016  16858   7654   -118    251    809       C  
ATOM    234  OD1 ASN A  51      10.262   5.504 -38.540  1.00 77.64           O  
ANISOU  234  OD1 ASN A  51     8734  15025   5739   -115    259    777       O  
ATOM    235  ND2 ASN A  51       9.239   6.814 -40.031  1.00 88.58           N  
ANISOU  235  ND2 ASN A  51    10432  16211   7012    112    279    837       N  
ATOM    236  N   VAL A  52      12.493  10.361 -37.535  1.00 95.49           N  
ANISOU  236  N   VAL A  52    12539  16328   7415   -933    111    790       N  
ATOM    237  CA  VAL A  52      13.659  11.145 -37.094  1.00 97.17           C  
ANISOU  237  CA  VAL A  52    13015  16426   7479  -1379     42    795       C  
ATOM    238  C   VAL A  52      13.545  11.535 -35.600  1.00101.10           C  
ANISOU  238  C   VAL A  52    13764  16779   7870  -1411     18    682       C  
ATOM    239  O   VAL A  52      14.561  11.805 -34.961  1.00101.91           O  
ANISOU  239  O   VAL A  52    13934  16920   7869  -1806    -54    669       O  
ATOM    240  CB  VAL A  52      13.954  12.355 -38.026  1.00103.59           C  
ANISOU  240  CB  VAL A  52    14251  16955   8152  -1563     32    868       C  
ATOM    241  CG1 VAL A  52      13.027  13.537 -37.747  1.00105.70           C  
ANISOU  241  CG1 VAL A  52    15112  16772   8276  -1325     65    813       C  
ATOM    242  CG2 VAL A  52      15.422  12.774 -37.951  1.00105.34           C  
ANISOU  242  CG2 VAL A  52    14537  17237   8251  -2136    -46    918       C  
ATOM    243  N   ALA A  53      12.315  11.534 -35.053  1.00 97.09           N  
ANISOU  243  N   ALA A  53    13367  16150   7371   -998     78    605       N  
ATOM    244  CA  ALA A  53      12.063  11.800 -33.641  1.00 98.05           C  
ANISOU  244  CA  ALA A  53    13705  16160   7388   -953     75    491       C  
ATOM    245  C   ALA A  53      12.494  10.567 -32.834  1.00100.11           C  
ANISOU  245  C   ALA A  53    13490  16787   7759  -1037     47    478       C  
ATOM    246  O   ALA A  53      13.208  10.716 -31.841  1.00100.41           O  
ANISOU  246  O   ALA A  53    13611  16847   7692  -1305    -14    428       O  
ATOM    247  CB  ALA A  53      10.589  12.092 -33.415  1.00 99.09           C  
ANISOU  247  CB  ALA A  53    14035  16125   7491   -443    165    435       C  
ATOM    248  N   VAL A  54      12.108   9.349 -33.307  1.00 94.23           N  
ANISOU  248  N   VAL A  54    12267  16326   7209   -829     86    529       N  
ATOM    249  CA  VAL A  54      12.439   8.046 -32.701  1.00 92.05           C  
ANISOU  249  CA  VAL A  54    11544  16378   7051   -853     74    540       C  
ATOM    250  C   VAL A  54      13.964   7.828 -32.681  1.00 96.49           C  
ANISOU  250  C   VAL A  54    11933  17138   7591  -1265     -8    600       C  
ATOM    251  O   VAL A  54      14.492   7.297 -31.704  1.00 95.95           O  
ANISOU  251  O   VAL A  54    11700  17253   7504  -1378    -47    591       O  
ATOM    252  CB  VAL A  54      11.656   6.872 -33.368  1.00 93.25           C  
ANISOU  252  CB  VAL A  54    11315  16726   7392   -562    139    581       C  
ATOM    253  CG1 VAL A  54      12.090   5.507 -32.826  1.00 91.09           C  
ANISOU  253  CG1 VAL A  54    10635  16744   7232   -601    131    608       C  
ATOM    254  CG2 VAL A  54      10.151   7.051 -33.192  1.00 93.21           C  
ANISOU  254  CG2 VAL A  54    11420  16621   7376   -176    212    532       C  
ATOM    255  N   LEU A  55      14.664   8.271 -33.736  1.00 94.15           N  
ANISOU  255  N   LEU A  55    11669  16832   7271  -1485    -32    673       N  
ATOM    256  CA  LEU A  55      16.119   8.167 -33.818  1.00 95.16           C  
ANISOU  256  CA  LEU A  55    11613  17200   7345  -1883   -104    748       C  
ATOM    257  C   LEU A  55      16.765   9.080 -32.777  1.00101.47           C  
ANISOU  257  C   LEU A  55    12718  17903   7935  -2236   -189    699       C  
ATOM    258  O   LEU A  55      17.661   8.636 -32.061  1.00101.04           O  
ANISOU  258  O   LEU A  55    12426  18132   7831  -2462   -254    727       O  
ATOM    259  CB  LEU A  55      16.624   8.515 -35.229  1.00 95.92           C  
ANISOU  259  CB  LEU A  55    11700  17307   7438  -2038    -98    841       C  
ATOM    260  CG  LEU A  55      16.478   7.418 -36.273  1.00 98.57           C  
ANISOU  260  CG  LEU A  55    11659  17843   7951  -1796    -32    901       C  
ATOM    261  CD1 LEU A  55      15.838   7.956 -37.539  1.00 99.32           C  
ANISOU  261  CD1 LEU A  55    11942  17760   8036  -1751      3    942       C  
ATOM    262  CD2 LEU A  55      17.820   6.782 -36.588  1.00100.95           C  
ANISOU  262  CD2 LEU A  55    11531  18547   8280  -1967    -52    989       C  
ATOM    263  N   TYR A  56      16.271  10.335 -32.659  1.00100.52           N  
ANISOU  263  N   TYR A  56    13140  17380   7673  -2265   -188    624       N  
ATOM    264  CA  TYR A  56      16.784  11.324 -31.707  1.00103.71           C  
ANISOU  264  CA  TYR A  56    13951  17608   7845  -2614   -265    551       C  
ATOM    265  C   TYR A  56      16.636  10.827 -30.269  1.00106.76           C  
ANISOU  265  C   TYR A  56    14254  18110   8202  -2533   -286    464       C  
ATOM    266  O   TYR A  56      17.631  10.745 -29.561  1.00108.31           O  
ANISOU  266  O   TYR A  56    14388  18498   8268  -2897   -379    465       O  
ATOM    267  CB  TYR A  56      16.109  12.699 -31.909  1.00107.74           C  
ANISOU  267  CB  TYR A  56    15123  17600   8214  -2562   -233    482       C  
ATOM    268  CG  TYR A  56      16.692  13.800 -31.047  1.00113.93           C  
ANISOU  268  CG  TYR A  56    16421  18139   8730  -2974   -313    397       C  
ATOM    269  CD1 TYR A  56      17.834  14.491 -31.441  1.00118.72           C  
ANISOU  269  CD1 TYR A  56    17191  18740   9179  -3536   -398    461       C  
ATOM    270  CD2 TYR A  56      16.101  14.153 -29.837  1.00116.13           C  
ANISOU  270  CD2 TYR A  56    17033  18202   8887  -2826   -300    251       C  
ATOM    271  CE1 TYR A  56      18.383  15.497 -30.645  1.00123.44           C  
ANISOU  271  CE1 TYR A  56    18287  19109   9504  -3979   -481    376       C  
ATOM    272  CE2 TYR A  56      16.643  15.153 -29.031  1.00120.91           C  
ANISOU  272  CE2 TYR A  56    18151  18568   9223  -3228   -376    154       C  
ATOM    273  CZ  TYR A  56      17.782  15.827 -29.442  1.00131.42           C  
ANISOU  273  CZ  TYR A  56    19658  19878  10397  -3821   -471    214       C  
ATOM    274  OH  TYR A  56      18.314  16.817 -28.651  1.00137.97           O  
ANISOU  274  OH  TYR A  56    21025  20462  10936  -4272   -553    112       O  
ATOM    275  N   LEU A  57      15.410  10.445 -29.877  1.00100.68           N  
ANISOU  275  N   LEU A  57    13449  17266   7537  -2068   -200    403       N  
ATOM    276  CA  LEU A  57      15.024   9.925 -28.567  1.00 99.56           C  
ANISOU  276  CA  LEU A  57    13225  17227   7378  -1916   -195    329       C  
ATOM    277  C   LEU A  57      15.881   8.741 -28.090  1.00102.65           C  
ANISOU  277  C   LEU A  57    13106  18060   7837  -2061   -252    408       C  
ATOM    278  O   LEU A  57      16.223   8.701 -26.907  1.00104.14           O  
ANISOU  278  O   LEU A  57    13317  18351   7901  -2201   -309    363       O  
ATOM    279  CB  LEU A  57      13.531   9.539 -28.589  1.00 97.61           C  
ANISOU  279  CB  LEU A  57    12940  16895   7253  -1387    -78    291       C  
ATOM    280  CG  LEU A  57      12.510  10.527 -27.992  1.00103.81           C  
ANISOU  280  CG  LEU A  57    14220  17339   7884  -1143    -18    164       C  
ATOM    281  CD1 LEU A  57      12.534  11.886 -28.687  1.00106.26           C  
ANISOU  281  CD1 LEU A  57    15057  17252   8067  -1200    -12    141       C  
ATOM    282  CD2 LEU A  57      11.112   9.966 -28.090  1.00104.09           C  
ANISOU  282  CD2 LEU A  57    14072  17439   8038   -642     93    159       C  
ATOM    283  N   ILE A  58      16.234   7.793 -28.992  1.00 96.79           N  
ANISOU  283  N   ILE A  58    11928  17577   7270  -2012   -235    527       N  
ATOM    284  CA  ILE A  58      17.066   6.625 -28.646  1.00 95.83           C  
ANISOU  284  CA  ILE A  58    11332  17871   7208  -2082   -274    622       C  
ATOM    285  C   ILE A  58      18.538   7.034 -28.465  1.00103.51           C  
ANISOU  285  C   ILE A  58    12251  19070   8007  -2561   -391    681       C  
ATOM    286  O   ILE A  58      19.163   6.656 -27.467  1.00103.93           O  
ANISOU  286  O   ILE A  58    12135  19387   7968  -2697   -461    703       O  
ATOM    287  CB  ILE A  58      16.875   5.430 -29.633  1.00 96.13           C  
ANISOU  287  CB  ILE A  58    10971  18082   7474  -1817   -200    715       C  
ATOM    288  CG1 ILE A  58      15.429   4.867 -29.554  1.00 94.58           C  
ANISOU  288  CG1 ILE A  58    10777  17740   7419  -1397   -101    661       C  
ATOM    289  CG2 ILE A  58      17.914   4.311 -29.389  1.00 95.96           C  
ANISOU  289  CG2 ILE A  58    10505  18472   7484  -1876   -235    828       C  
ATOM    290  CD1 ILE A  58      14.981   3.957 -30.758  1.00100.84           C  
ANISOU  290  CD1 ILE A  58    11325  18583   8407  -1163    -23    717       C  
ATOM    291  N   LEU A  59      19.081   7.812 -29.423  1.00102.52           N  
ANISOU  291  N   LEU A  59    12263  18869   7819  -2827   -415    718       N  
ATOM    292  CA  LEU A  59      20.469   8.286 -29.398  1.00105.32           C  
ANISOU  292  CA  LEU A  59    12560  19469   7987  -3337   -525    790       C  
ATOM    293  C   LEU A  59      20.746   9.283 -28.265  1.00113.09           C  
ANISOU  293  C   LEU A  59    13927  20327   8713  -3703   -625    692       C  
ATOM    294  O   LEU A  59      21.885   9.359 -27.809  1.00115.30           O  
ANISOU  294  O   LEU A  59    14031  20951   8828  -4099   -734    753       O  
ATOM    295  CB  LEU A  59      20.901   8.880 -30.763  1.00106.16           C  
ANISOU  295  CB  LEU A  59    12736  19516   8085  -3539   -512    863       C  
ATOM    296  CG  LEU A  59      20.925   7.953 -31.997  1.00108.39           C  
ANISOU  296  CG  LEU A  59    12598  20018   8568  -3282   -431    974       C  
ATOM    297  CD1 LEU A  59      21.163   8.751 -33.266  1.00109.16           C  
ANISOU  297  CD1 LEU A  59    12885  19947   8645  -3428   -404   1018       C  
ATOM    298  CD2 LEU A  59      21.983   6.865 -31.879  1.00111.66           C  
ANISOU  298  CD2 LEU A  59    12467  20987   8970  -3376   -467   1104       C  
ATOM    299  N   SER A  60      19.719  10.039 -27.812  1.00110.89           N  
ANISOU  299  N   SER A  60    14168  19586   8379  -3568   -589    544       N  
ATOM    300  CA  SER A  60      19.835  11.038 -26.739  1.00114.62           C  
ANISOU  300  CA  SER A  60    15102  19861   8587  -3881   -669    419       C  
ATOM    301  C   SER A  60      19.706  10.458 -25.329  1.00120.15           C  
ANISOU  301  C   SER A  60    15660  20754   9239  -3772   -699    363       C  
ATOM    302  O   SER A  60      20.243  11.036 -24.381  1.00122.48           O  
ANISOU  302  O   SER A  60    16136  21109   9290  -4149   -806    304       O  
ATOM    303  CB  SER A  60      18.807  12.151 -26.919  1.00119.20           C  
ANISOU  303  CB  SER A  60    16342  19848   9100  -3734   -601    285       C  
ATOM    304  OG  SER A  60      19.014  12.856 -28.131  1.00129.52           O  
ANISOU  304  OG  SER A  60    17849  20954  10409  -3884   -585    345       O  
ATOM    305  N   SER A  61      18.972   9.348 -25.181  1.00115.31           N  
ANISOU  305  N   SER A  61    14747  20230   8836  -3283   -608    381       N  
ATOM    306  CA  SER A  61      18.749   8.747 -23.875  1.00115.66           C  
ANISOU  306  CA  SER A  61    14658  20445   8843  -3139   -620    343       C  
ATOM    307  C   SER A  61      19.691   7.599 -23.559  1.00120.57           C  
ANISOU  307  C   SER A  61    14710  21600   9500  -3220   -687    492       C  
ATOM    308  O   SER A  61      19.618   6.520 -24.151  1.00117.62           O  
ANISOU  308  O   SER A  61    13928  21422   9340  -2963   -627    610       O  
ATOM    309  CB  SER A  61      17.293   8.337 -23.704  1.00117.87           C  
ANISOU  309  CB  SER A  61    14980  20523   9283  -2602   -486    282       C  
ATOM    310  OG  SER A  61      16.470   9.488 -23.788  1.00130.58           O  
ANISOU  310  OG  SER A  61    17134  21673  10806  -2500   -428    146       O  
ATOM    311  N   HIS A  62      20.585   7.879 -22.600  1.00121.24           N  
ANISOU  311  N   HIS A  62    14802  21915   9347  -3582   -812    484       N  
ATOM    312  CA  HIS A  62      21.622   7.052 -21.974  1.00122.46           C  
ANISOU  312  CA  HIS A  62    14483  22614   9432  -3721   -907    619       C  
ATOM    313  C   HIS A  62      21.161   5.617 -21.671  1.00123.76           C  
ANISOU  313  C   HIS A  62    14258  22967   9800  -3245   -827    710       C  
ATOM    314  O   HIS A  62      21.916   4.673 -21.909  1.00123.04           O  
ANISOU  314  O   HIS A  62    13701  23273   9777  -3187   -844    876       O  
ATOM    315  CB  HIS A  62      22.062   7.741 -20.670  1.00127.00           C  
ANISOU  315  CB  HIS A  62    15292  23271   9692  -4102  -1037    529       C  
ATOM    316  CG  HIS A  62      20.900   8.280 -19.888  1.00130.87           C  
ANISOU  316  CG  HIS A  62    16272  23335  10118  -3916   -977    336       C  
ATOM    317  ND1 HIS A  62      20.257   9.452 -20.262  1.00133.83           N  
ANISOU  317  ND1 HIS A  62    17224  23191  10434  -3960   -929    179       N  
ATOM    318  CD2 HIS A  62      20.250   7.749 -18.828  1.00132.24           C  
ANISOU  318  CD2 HIS A  62    16424  23545  10278  -3643   -943    292       C  
ATOM    319  CE1 HIS A  62      19.260   9.604 -19.408  1.00133.38           C  
ANISOU  319  CE1 HIS A  62    17463  22894  10322  -3696   -864     40       C  
ATOM    320  NE2 HIS A  62      19.218   8.607 -18.523  1.00132.74           N  
ANISOU  320  NE2 HIS A  62    17031  23142  10264  -3518   -871    100       N  
ATOM    321  N   GLN A  63      19.929   5.465 -21.144  1.00118.69           N  
ANISOU  321  N   GLN A  63    13819  22043   9233  -2905   -734    608       N  
ATOM    322  CA  GLN A  63      19.319   4.181 -20.795  1.00115.95           C  
ANISOU  322  CA  GLN A  63    13188  21807   9059  -2485   -650    681       C  
ATOM    323  C   GLN A  63      18.973   3.338 -22.029  1.00115.69           C  
ANISOU  323  C   GLN A  63    12907  21744   9305  -2183   -543    772       C  
ATOM    324  O   GLN A  63      18.994   2.109 -21.945  1.00114.11           O  
ANISOU  324  O   GLN A  63    12375  21755   9228  -1948   -506    892       O  
ATOM    325  CB  GLN A  63      18.074   4.378 -19.891  1.00117.15           C  
ANISOU  325  CB  GLN A  63    13641  21692   9178  -2253   -577    545       C  
ATOM    326  CG  GLN A  63      16.891   5.125 -20.545  1.00136.69           C  
ANISOU  326  CG  GLN A  63    16486  23720  11730  -2067   -470    410       C  
ATOM    327  CD  GLN A  63      15.581   5.016 -19.790  1.00157.89           C  
ANISOU  327  CD  GLN A  63    19358  26234  14399  -1753   -372    311       C  
ATOM    328  OE1 GLN A  63      14.915   6.021 -19.517  1.00155.33           O  
ANISOU  328  OE1 GLN A  63    19465  25628  13926  -1749   -347    159       O  
ATOM    329  NE2 GLN A  63      15.164   3.800 -19.452  1.00148.21           N  
ANISOU  329  NE2 GLN A  63    17830  25172  13312  -1473   -304    400       N  
ATOM    330  N   LEU A  64      18.648   4.002 -23.161  1.00110.34           N  
ANISOU  330  N   LEU A  64    12422  20792   8711  -2192   -495    715       N  
ATOM    331  CA  LEU A  64      18.239   3.350 -24.407  1.00107.17           C  
ANISOU  331  CA  LEU A  64    11842  20330   8549  -1931   -396    775       C  
ATOM    332  C   LEU A  64      19.409   2.943 -25.305  1.00110.03           C  
ANISOU  332  C   LEU A  64    11876  20983   8948  -2064   -430    913       C  
ATOM    333  O   LEU A  64      19.483   1.779 -25.708  1.00108.05           O  
ANISOU  333  O   LEU A  64    11316  20888   8850  -1818   -371   1014       O  
ATOM    334  CB  LEU A  64      17.220   4.216 -25.192  1.00106.56           C  
ANISOU  334  CB  LEU A  64    12110  19847   8531  -1828   -322    662       C  
ATOM    335  CG  LEU A  64      15.937   4.680 -24.474  1.00111.00           C  
ANISOU  335  CG  LEU A  64    12997  20128   9050  -1620   -261    528       C  
ATOM    336  CD1 LEU A  64      15.156   5.651 -25.337  1.00110.79           C  
ANISOU  336  CD1 LEU A  64    13308  19748   9041  -1527   -202    443       C  
ATOM    337  CD2 LEU A  64      15.047   3.514 -24.108  1.00111.95           C  
ANISOU  337  CD2 LEU A  64    12895  20329   9313  -1272   -174    562       C  
ATOM    338  N   ARG A  65      20.311   3.901 -25.620  1.00107.94           N  
ANISOU  338  N   ARG A  65    11694  20792   8525  -2455   -518    918       N  
ATOM    339  CA  ARG A  65      21.484   3.723 -26.491  1.00108.30           C  
ANISOU  339  CA  ARG A  65    11432  21159   8556  -2634   -552   1052       C  
ATOM    340  C   ARG A  65      22.375   2.519 -26.122  1.00111.55           C  
ANISOU  340  C   ARG A  65    11365  22052   8969  -2519   -573   1212       C  
ATOM    341  O   ARG A  65      22.918   1.873 -27.021  1.00110.47           O  
ANISOU  341  O   ARG A  65    10926  22130   8916  -2405   -529   1325       O  
ATOM    342  CB  ARG A  65      22.325   5.018 -26.581  1.00111.39           C  
ANISOU  342  CB  ARG A  65    12017  21587   8720  -3157   -661   1035       C  
ATOM    343  CG  ARG A  65      22.831   5.559 -25.238  1.00122.83           C  
ANISOU  343  CG  ARG A  65    13582  23176   9913  -3494   -790    994       C  
ATOM    344  CD  ARG A  65      23.999   6.514 -25.387  1.00132.13           C  
ANISOU  344  CD  ARG A  65    14802  24556  10845  -4072   -913   1032       C  
ATOM    345  NE  ARG A  65      23.563   7.875 -25.699  1.00139.16           N  
ANISOU  345  NE  ARG A  65    16263  24970  11641  -4333   -920    893       N  
ATOM    346  CZ  ARG A  65      24.328   8.956 -25.573  1.00157.71           C  
ANISOU  346  CZ  ARG A  65    18833  27350  13740  -4900  -1029    881       C  
ATOM    347  NH1 ARG A  65      23.851  10.153 -25.882  1.00144.99           N  
ANISOU  347  NH1 ARG A  65    17809  25234  12047  -5085  -1020    756       N  
ATOM    348  NH2 ARG A  65      25.575   8.847 -25.127  1.00149.71           N  
ANISOU  348  NH2 ARG A  65    17464  26882  12537  -5290  -1150   1004       N  
ATOM    349  N   ARG A  66      22.513   2.225 -24.812  1.00108.52           N  
ANISOU  349  N   ARG A  66    10925  21832   8474  -2520   -635   1225       N  
ATOM    350  CA  ARG A  66      23.333   1.127 -24.295  1.00108.92           C  
ANISOU  350  CA  ARG A  66    10559  22335   8491  -2382   -662   1389       C  
ATOM    351  C   ARG A  66      22.656  -0.255 -24.377  1.00109.24           C  
ANISOU  351  C   ARG A  66    10468  22288   8752  -1884   -539   1441       C  
ATOM    352  O   ARG A  66      23.347  -1.275 -24.321  1.00109.81           O  
ANISOU  352  O   ARG A  66    10206  22687   8831  -1689   -528   1597       O  
ATOM    353  CB  ARG A  66      23.801   1.429 -22.861  1.00112.17           C  
ANISOU  353  CB  ARG A  66    10982  22974   8664  -2614   -789   1390       C  
ATOM    354  N   LYS A  67      21.319  -0.294 -24.495  1.00101.88           N  
ANISOU  354  N   LYS A  67     9805  20929   7975  -1681   -448   1319       N  
ATOM    355  CA  LYS A  67      20.592  -1.557 -24.573  1.00 98.75           C  
ANISOU  355  CA  LYS A  67     9333  20419   7769  -1279   -335   1357       C  
ATOM    356  C   LYS A  67      20.577  -2.088 -26.009  1.00100.30           C  
ANISOU  356  C   LYS A  67     9418  20553   8137  -1103   -242   1391       C  
ATOM    357  O   LYS A  67      20.119  -1.372 -26.908  1.00 99.13           O  
ANISOU  357  O   LYS A  67     9438  20180   8046  -1189   -215   1298       O  
ATOM    358  CB  LYS A  67      19.161  -1.408 -24.048  1.00 99.00           C  
ANISOU  358  CB  LYS A  67     9657  20094   7865  -1163   -279   1225       C  
ATOM    359  CG  LYS A  67      19.044  -1.330 -22.543  1.00109.32           C  
ANISOU  359  CG  LYS A  67    11026  21477   9033  -1191   -329   1219       C  
ATOM    360  CD  LYS A  67      17.602  -1.056 -22.161  1.00119.70           C  
ANISOU  360  CD  LYS A  67    12605  22470  10405  -1051   -252   1093       C  
ATOM    361  CE  LYS A  67      17.235  -1.665 -20.835  1.00135.20           C  
ANISOU  361  CE  LYS A  67    14573  24521  12277   -969   -258   1119       C  
ATOM    362  NZ  LYS A  67      15.760  -1.708 -20.645  1.00144.84           N  
ANISOU  362  NZ  LYS A  67    15975  25489  13567   -784   -156   1028       N  
ATOM    363  N   PRO A  68      21.048  -3.343 -26.244  1.00 95.27           N  
ANISOU  363  N   PRO A  68     8530  20098   7569   -839   -187   1521       N  
ATOM    364  CA  PRO A  68      21.012  -3.906 -27.611  1.00 93.19           C  
ANISOU  364  CA  PRO A  68     8196  19761   7451   -657    -89   1536       C  
ATOM    365  C   PRO A  68      19.604  -4.030 -28.206  1.00 93.67           C  
ANISOU  365  C   PRO A  68     8492  19412   7687   -527      2   1412       C  
ATOM    366  O   PRO A  68      19.469  -4.055 -29.430  1.00 92.76           O  
ANISOU  366  O   PRO A  68     8387  19202   7658   -490     58   1379       O  
ATOM    367  CB  PRO A  68      21.665  -5.285 -27.450  1.00 95.73           C  
ANISOU  367  CB  PRO A  68     8280  20311   7781   -356    -42   1691       C  
ATOM    368  CG  PRO A  68      22.426  -5.217 -26.157  1.00102.25           C  
ANISOU  368  CG  PRO A  68     8965  21457   8429   -446   -144   1792       C  
ATOM    369  CD  PRO A  68      21.632  -4.306 -25.285  1.00 97.53           C  
ANISOU  369  CD  PRO A  68     8619  20653   7787   -671   -205   1663       C  
ATOM    370  N   SER A  69      18.559  -4.088 -27.354  1.00 88.10           N  
ANISOU  370  N   SER A  69     7956  18504   7012   -466     17   1348       N  
ATOM    371  CA  SER A  69      17.169  -4.187 -27.807  1.00 85.71           C  
ANISOU  371  CA  SER A  69     7837  17884   6843   -357     96   1244       C  
ATOM    372  C   SER A  69      16.694  -2.910 -28.509  1.00 88.77           C  
ANISOU  372  C   SER A  69     8402  18101   7224   -512     80   1127       C  
ATOM    373  O   SER A  69      15.929  -2.998 -29.469  1.00 87.15           O  
ANISOU  373  O   SER A  69     8260  17727   7127   -421    143   1074       O  
ATOM    374  CB  SER A  69      16.241  -4.522 -26.643  1.00 87.86           C  
ANISOU  374  CB  SER A  69     8213  18058   7112   -277    114   1224       C  
ATOM    375  OG  SER A  69      15.912  -3.381 -25.869  1.00 95.23           O  
ANISOU  375  OG  SER A  69     9296  18966   7922   -439     51   1146       O  
ATOM    376  N   TYR A  70      17.138  -1.731 -28.019  1.00 85.85           N  
ANISOU  376  N   TYR A  70     8137  17772   6711   -749     -6   1092       N  
ATOM    377  CA  TYR A  70      16.763  -0.428 -28.570  1.00 85.19           C  
ANISOU  377  CA  TYR A  70     8289  17492   6587   -900    -24    993       C  
ATOM    378  C   TYR A  70      17.587  -0.009 -29.795  1.00 87.47           C  
ANISOU  378  C   TYR A  70     8510  17854   6872  -1042    -38   1031       C  
ATOM    379  O   TYR A  70      17.143   0.866 -30.549  1.00 87.14           O  
ANISOU  379  O   TYR A  70     8662  17612   6836  -1098    -26    967       O  
ATOM    380  CB  TYR A  70      16.772   0.654 -27.486  1.00 88.10           C  
ANISOU  380  CB  TYR A  70     8884  17807   6783  -1098   -101    923       C  
ATOM    381  CG  TYR A  70      15.557   0.564 -26.590  1.00 90.13           C  
ANISOU  381  CG  TYR A  70     9290  17910   7045   -923    -56    848       C  
ATOM    382  CD1 TYR A  70      14.334   1.101 -26.985  1.00 91.54           C  
ANISOU  382  CD1 TYR A  70     9686  17832   7263   -787      7    751       C  
ATOM    383  CD2 TYR A  70      15.615  -0.097 -25.367  1.00 91.86           C  
ANISOU  383  CD2 TYR A  70     9409  18276   7219   -869    -69    890       C  
ATOM    384  CE1 TYR A  70      13.203   0.996 -26.177  1.00 92.97           C  
ANISOU  384  CE1 TYR A  70     9960  17933   7431   -608     60    694       C  
ATOM    385  CE2 TYR A  70      14.493  -0.200 -24.544  1.00 92.85           C  
ANISOU  385  CE2 TYR A  70     9651  18294   7334   -714    -18    832       C  
ATOM    386  CZ  TYR A  70      13.287   0.348 -24.954  1.00100.92           C  
ANISOU  386  CZ  TYR A  70    10867  19088   8390   -585     50    733       C  
ATOM    387  OH  TYR A  70      12.173   0.236 -24.157  1.00101.94           O  
ANISOU  387  OH  TYR A  70    11071  19171   8489   -420    110    687       O  
ATOM    388  N   LEU A  71      18.746  -0.651 -30.024  1.00 82.78           N  
ANISOU  388  N   LEU A  71     7636  17561   6257  -1072    -55   1146       N  
ATOM    389  CA  LEU A  71      19.569  -0.356 -31.198  1.00 82.87           C  
ANISOU  389  CA  LEU A  71     7533  17706   6248  -1194    -54   1200       C  
ATOM    390  C   LEU A  71      18.958  -0.992 -32.466  1.00 85.11           C  
ANISOU  390  C   LEU A  71     7793  17854   6692   -959     49   1181       C  
ATOM    391  O   LEU A  71      19.097  -0.432 -33.558  1.00 84.80           O  
ANISOU  391  O   LEU A  71     7794  17778   6649  -1053     62   1174       O  
ATOM    392  CB  LEU A  71      21.053  -0.740 -30.992  1.00 84.52           C  
ANISOU  392  CB  LEU A  71     7420  18348   6345  -1286   -100   1340       C  
ATOM    393  CG  LEU A  71      21.846   0.123 -29.986  1.00 91.05           C  
ANISOU  393  CG  LEU A  71     8253  19377   6965  -1628   -227   1365       C  
ATOM    394  CD1 LEU A  71      22.989  -0.658 -29.369  1.00 92.54           C  
ANISOU  394  CD1 LEU A  71     8087  20014   7058  -1579   -265   1511       C  
ATOM    395  CD2 LEU A  71      22.358   1.412 -30.620  1.00 94.44           C  
ANISOU  395  CD2 LEU A  71     8788  19829   7266  -2014   -286   1357       C  
ATOM    396  N   PHE A  72      18.241  -2.129 -32.308  1.00 80.24           N  
ANISOU  396  N   PHE A  72     7139  17151   6198   -681    119   1170       N  
ATOM    397  CA  PHE A  72      17.537  -2.801 -33.408  1.00 78.59           C  
ANISOU  397  CA  PHE A  72     6940  16797   6122   -484    210   1133       C  
ATOM    398  C   PHE A  72      16.313  -1.977 -33.818  1.00 80.26           C  
ANISOU  398  C   PHE A  72     7387  16740   6370   -508    217   1027       C  
ATOM    399  O   PHE A  72      16.072  -1.817 -35.017  1.00 79.07           O  
ANISOU  399  O   PHE A  72     7263  16522   6258   -488    251   1003       O  
ATOM    400  CB  PHE A  72      17.157  -4.257 -33.054  1.00 79.91           C  
ANISOU  400  CB  PHE A  72     7042  16940   6381   -235    276   1156       C  
ATOM    401  CG  PHE A  72      18.312  -5.152 -32.645  1.00 83.11           C  
ANISOU  401  CG  PHE A  72     7240  17597   6740   -131    282   1277       C  
ATOM    402  CD1 PHE A  72      19.537  -5.086 -33.303  1.00 87.19           C  
ANISOU  402  CD1 PHE A  72     7567  18372   7189   -152    283   1356       C  
ATOM    403  CD2 PHE A  72      18.159  -6.091 -31.633  1.00 86.09           C  
ANISOU  403  CD2 PHE A  72     7605  17976   7128     12    294   1327       C  
ATOM    404  CE1 PHE A  72      20.597  -5.918 -32.931  1.00 89.60           C  
ANISOU  404  CE1 PHE A  72     7657  18955   7430     -1    296   1484       C  
ATOM    405  CE2 PHE A  72      19.225  -6.920 -31.258  1.00 90.27           C  
ANISOU  405  CE2 PHE A  72     7953  18747   7598    157    302   1458       C  
ATOM    406  CZ  PHE A  72      20.434  -6.829 -31.912  1.00 89.21           C  
ANISOU  406  CZ  PHE A  72     7615  18888   7391    168    304   1536       C  
ATOM    407  N   ILE A  73      15.590  -1.397 -32.820  1.00 75.87           N  
ANISOU  407  N   ILE A  73     6996  16054   5775   -537    185    970       N  
ATOM    408  CA  ILE A  73      14.442  -0.499 -33.020  1.00 74.90           C  
ANISOU  408  CA  ILE A  73     7106  15705   5649   -514    193    881       C  
ATOM    409  C   ILE A  73      14.913   0.764 -33.795  1.00 79.68           C  
ANISOU  409  C   ILE A  73     7855  16246   6172   -698    154    876       C  
ATOM    410  O   ILE A  73      14.254   1.177 -34.750  1.00 78.03           O  
ANISOU  410  O   ILE A  73     7752  15903   5991   -632    183    845       O  
ATOM    411  CB  ILE A  73      13.721  -0.172 -31.670  1.00 77.79           C  
ANISOU  411  CB  ILE A  73     7613  15987   5955   -482    177    828       C  
ATOM    412  CG1 ILE A  73      13.086  -1.450 -31.062  1.00 77.20           C  
ANISOU  412  CG1 ILE A  73     7408  15962   5963   -309    229    845       C  
ATOM    413  CG2 ILE A  73      12.649   0.921 -31.851  1.00 77.89           C  
ANISOU  413  CG2 ILE A  73     7885  15788   5923   -425    190    745       C  
ATOM    414  CD1 ILE A  73      12.806  -1.418 -29.528  1.00 80.84           C  
ANISOU  414  CD1 ILE A  73     7933  16437   6346   -297    213    829       C  
ATOM    415  N   GLY A  74      16.065   1.316 -33.396  1.00 78.24           N  
ANISOU  415  N   GLY A  74     7667  16186   5876   -940     85    920       N  
ATOM    416  CA  GLY A  74      16.692   2.468 -34.039  1.00 79.52           C  
ANISOU  416  CA  GLY A  74     7969  16311   5933  -1188     42    936       C  
ATOM    417  C   GLY A  74      17.017   2.227 -35.504  1.00 82.79           C  
ANISOU  417  C   GLY A  74     8249  16805   6402  -1171     85    990       C  
ATOM    418  O   GLY A  74      16.851   3.128 -36.335  1.00 82.68           O  
ANISOU  418  O   GLY A  74     8422  16648   6345  -1262     84    984       O  
ATOM    419  N   SER A  75      17.452   0.989 -35.833  1.00 78.27           N  
ANISOU  419  N   SER A  75     7380  16447   5912  -1032    132   1043       N  
ATOM    420  CA  SER A  75      17.765   0.568 -37.201  1.00 77.57           C  
ANISOU  420  CA  SER A  75     7149  16458   5865   -974    189   1083       C  
ATOM    421  C   SER A  75      16.493   0.516 -38.070  1.00 77.61           C  
ANISOU  421  C   SER A  75     7287  16240   5962   -792    242   1012       C  
ATOM    422  O   SER A  75      16.563   0.821 -39.260  1.00 75.96           O  
ANISOU  422  O   SER A  75     7095  16028   5739   -821    265   1028       O  
ATOM    423  CB  SER A  75      18.492  -0.773 -37.207  1.00 81.49           C  
ANISOU  423  CB  SER A  75     7350  17209   6405   -820    236   1145       C  
ATOM    424  OG  SER A  75      19.178  -0.975 -38.433  1.00 89.82           O  
ANISOU  424  OG  SER A  75     8258  18432   7440   -816    284   1198       O  
ATOM    425  N   LEU A  76      15.335   0.165 -37.461  1.00 73.12           N  
ANISOU  425  N   LEU A  76     6797  15519   5465   -619    258    943       N  
ATOM    426  CA  LEU A  76      14.021   0.143 -38.122  1.00 71.60           C  
ANISOU  426  CA  LEU A  76     6703  15171   5332   -457    296    882       C  
ATOM    427  C   LEU A  76      13.599   1.596 -38.418  1.00 77.29           C  
ANISOU  427  C   LEU A  76     7684  15717   5967   -528    263    868       C  
ATOM    428  O   LEU A  76      13.201   1.881 -39.546  1.00 77.15           O  
ANISOU  428  O   LEU A  76     7717  15649   5948   -477    283    871       O  
ATOM    429  CB  LEU A  76      12.972  -0.611 -37.270  1.00 70.35           C  
ANISOU  429  CB  LEU A  76     6528  14961   5241   -292    320    832       C  
ATOM    430  CG  LEU A  76      11.492  -0.631 -37.742  1.00 74.23           C  
ANISOU  430  CG  LEU A  76     7080  15360   5766   -138    351    778       C  
ATOM    431  CD1 LEU A  76      11.292  -1.493 -39.013  1.00 73.69           C  
ANISOU  431  CD1 LEU A  76     6892  15351   5756    -79    395    770       C  
ATOM    432  CD2 LEU A  76      10.585  -1.144 -36.642  1.00 75.06           C  
ANISOU  432  CD2 LEU A  76     7173  15453   5893    -38    366    747       C  
ATOM    433  N   ALA A  77      13.779   2.519 -37.435  1.00 75.31           N  
ANISOU  433  N   ALA A  77     7620  15368   5625   -651    213    857       N  
ATOM    434  CA  ALA A  77      13.503   3.958 -37.571  1.00 76.24           C  
ANISOU  434  CA  ALA A  77     8067  15266   5633   -723    185    844       C  
ATOM    435  C   ALA A  77      14.356   4.591 -38.687  1.00 82.55           C  
ANISOU  435  C   ALA A  77     8922  16079   6365   -930    168    914       C  
ATOM    436  O   ALA A  77      13.845   5.432 -39.426  1.00 82.33           O  
ANISOU  436  O   ALA A  77     9125  15871   6285   -892    175    921       O  
ATOM    437  CB  ALA A  77      13.750   4.673 -36.250  1.00 77.80           C  
ANISOU  437  CB  ALA A  77     8469  15365   5726   -852    135    808       C  
ATOM    438  N   LEU A  78      15.643   4.168 -38.822  1.00 81.09           N  
ANISOU  438  N   LEU A  78     8514  16131   6167  -1132    152    979       N  
ATOM    439  CA  LEU A  78      16.564   4.663 -39.856  1.00 82.86           C  
ANISOU  439  CA  LEU A  78     8727  16445   6311  -1356    145   1062       C  
ATOM    440  C   LEU A  78      16.135   4.175 -41.240  1.00 86.60           C  
ANISOU  440  C   LEU A  78     9091  16959   6856  -1178    208   1077       C  
ATOM    441  O   LEU A  78      16.077   4.983 -42.168  1.00 87.39           O  
ANISOU  441  O   LEU A  78     9357  16961   6887  -1254    210   1118       O  
ATOM    442  CB  LEU A  78      18.031   4.264 -39.554  1.00 84.03           C  
ANISOU  442  CB  LEU A  78     8605  16920   6404  -1588    118   1138       C  
ATOM    443  CG  LEU A  78      19.132   4.584 -40.615  1.00 90.38           C  
ANISOU  443  CG  LEU A  78     9293  17937   7110  -1830    123   1245       C  
ATOM    444  CD1 LEU A  78      19.294   6.087 -40.847  1.00 92.72           C  
ANISOU  444  CD1 LEU A  78     9937  18039   7252  -2158     68   1279       C  
ATOM    445  CD2 LEU A  78      20.482   4.013 -40.194  1.00 92.83           C  
ANISOU  445  CD2 LEU A  78     9251  18655   7364  -1967    108   1326       C  
ATOM    446  N   ALA A  79      15.812   2.862 -41.361  1.00 81.32           N  
ANISOU  446  N   ALA A  79     8173  16419   6308   -951    259   1042       N  
ATOM    447  CA  ALA A  79      15.389   2.210 -42.603  1.00 79.77           C  
ANISOU  447  CA  ALA A  79     7867  16275   6168   -787    318   1033       C  
ATOM    448  C   ALA A  79      14.108   2.826 -43.128  1.00 83.87           C  
ANISOU  448  C   ALA A  79     8595  16589   6683   -651    317    999       C  
ATOM    449  O   ALA A  79      13.987   3.026 -44.339  1.00 84.81           O  
ANISOU  449  O   ALA A  79     8733  16723   6769   -633    337   1028       O  
ATOM    450  CB  ALA A  79      15.210   0.717 -42.385  1.00 79.04           C  
ANISOU  450  CB  ALA A  79     7552  16296   6184   -598    366    987       C  
ATOM    451  N   ASP A  80      13.177   3.172 -42.214  1.00 79.08           N  
ANISOU  451  N   ASP A  80     8140  15818   6089   -541    296    948       N  
ATOM    452  CA  ASP A  80      11.897   3.814 -42.529  1.00 78.51           C  
ANISOU  452  CA  ASP A  80     8253  15588   5988   -360    297    928       C  
ATOM    453  C   ASP A  80      12.078   5.282 -42.954  1.00 82.33           C  
ANISOU  453  C   ASP A  80     9052  15885   6345   -460    270    988       C  
ATOM    454  O   ASP A  80      11.418   5.716 -43.892  1.00 82.81           O  
ANISOU  454  O   ASP A  80     9208  15893   6364   -337    281   1019       O  
ATOM    455  CB  ASP A  80      10.923   3.698 -41.343  1.00 80.16           C  
ANISOU  455  CB  ASP A  80     8505  15727   6227   -190    297    864       C  
ATOM    456  CG  ASP A  80      10.335   2.311 -41.102  1.00 92.00           C  
ANISOU  456  CG  ASP A  80     9747  17376   7833    -61    330    815       C  
ATOM    457  OD1 ASP A  80      10.953   1.312 -41.539  1.00 92.16           O  
ANISOU  457  OD1 ASP A  80     9570  17529   7916   -124    351    818       O  
ATOM    458  OD2 ASP A  80       9.267   2.225 -40.459  1.00 99.41           O  
ANISOU  458  OD2 ASP A  80    10696  18300   8775    102    340    778       O  
ATOM    459  N   PHE A  81      12.982   6.030 -42.283  1.00 78.31           N  
ANISOU  459  N   PHE A  81     8716  15280   5756   -701    233   1010       N  
ATOM    460  CA  PHE A  81      13.288   7.428 -42.590  1.00 79.20           C  
ANISOU  460  CA  PHE A  81     9190  15175   5728   -866    205   1069       C  
ATOM    461  C   PHE A  81      13.974   7.568 -43.959  1.00 84.20           C  
ANISOU  461  C   PHE A  81     9761  15913   6317  -1019    217   1164       C  
ATOM    462  O   PHE A  81      13.616   8.464 -44.729  1.00 85.14           O  
ANISOU  462  O   PHE A  81    10137  15861   6349   -982    220   1221       O  
ATOM    463  CB  PHE A  81      14.154   8.050 -41.481  1.00 81.84           C  
ANISOU  463  CB  PHE A  81     9707  15418   5972  -1158    154   1059       C  
ATOM    464  CG  PHE A  81      14.855   9.336 -41.854  1.00 85.43           C  
ANISOU  464  CG  PHE A  81    10508  15689   6262  -1468    120   1133       C  
ATOM    465  CD1 PHE A  81      14.136  10.510 -42.048  1.00 90.00           C  
ANISOU  465  CD1 PHE A  81    11550  15911   6734  -1365    124   1141       C  
ATOM    466  CD2 PHE A  81      16.234   9.376 -41.999  1.00 87.89           C  
ANISOU  466  CD2 PHE A  81    10694  16194   6507  -1861     87   1205       C  
ATOM    467  CE1 PHE A  81      14.785  11.698 -42.398  1.00 93.30           C  
ANISOU  467  CE1 PHE A  81    12348  16116   6987  -1678     94   1217       C  
ATOM    468  CE2 PHE A  81      16.882  10.565 -42.347  1.00 93.22           C  
ANISOU  468  CE2 PHE A  81    11699  16707   7011  -2207     53   1284       C  
ATOM    469  CZ  PHE A  81      16.154  11.717 -42.542  1.00 92.94           C  
ANISOU  469  CZ  PHE A  81    12172  16264   6877  -2127     56   1286       C  
ATOM    470  N   LEU A  82      14.977   6.709 -44.247  1.00 80.05           N  
ANISOU  470  N   LEU A  82     8904  15676   5833  -1171    230   1190       N  
ATOM    471  CA  LEU A  82      15.699   6.739 -45.520  1.00 80.33           C  
ANISOU  471  CA  LEU A  82     8833  15874   5815  -1310    255   1280       C  
ATOM    472  C   LEU A  82      14.747   6.395 -46.679  1.00 83.48           C  
ANISOU  472  C   LEU A  82     9180  16284   6253  -1043    296   1272       C  
ATOM    473  O   LEU A  82      14.785   7.056 -47.718  1.00 82.71           O  
ANISOU  473  O   LEU A  82     9214  16150   6064  -1099    304   1352       O  
ATOM    474  CB  LEU A  82      16.917   5.797 -45.498  1.00 79.95           C  
ANISOU  474  CB  LEU A  82     8416  16171   5789  -1454    275   1305       C  
ATOM    475  CG  LEU A  82      18.090   6.167 -44.580  1.00 86.15           C  
ANISOU  475  CG  LEU A  82     9192  17059   6484  -1792    225   1354       C  
ATOM    476  CD1 LEU A  82      19.110   5.044 -44.523  1.00 85.84           C  
ANISOU  476  CD1 LEU A  82     8733  17408   6475  -1806    254   1379       C  
ATOM    477  CD2 LEU A  82      18.766   7.465 -45.009  1.00 91.02           C  
ANISOU  477  CD2 LEU A  82    10040  17615   6928  -2149    195   1461       C  
ATOM    478  N   ALA A  83      13.848   5.402 -46.454  1.00 79.77           N  
ANISOU  478  N   ALA A  83     8542  15867   5901   -774    317   1180       N  
ATOM    479  CA  ALA A  83      12.823   4.962 -47.404  1.00 79.02           C  
ANISOU  479  CA  ALA A  83     8376  15817   5830   -541    342   1157       C  
ATOM    480  C   ALA A  83      11.861   6.102 -47.694  1.00 82.86           C  
ANISOU  480  C   ALA A  83     9160  16093   6230   -406    318   1199       C  
ATOM    481  O   ALA A  83      11.746   6.475 -48.852  1.00 83.59           O  
ANISOU  481  O   ALA A  83     9308  16207   6246   -383    325   1266       O  
ATOM    482  CB  ALA A  83      12.064   3.764 -46.856  1.00 78.30           C  
ANISOU  482  CB  ALA A  83     8079  15811   5859   -353    359   1054       C  
ATOM    483  N   SER A  84      11.239   6.705 -46.645  1.00 78.99           N  
ANISOU  483  N   SER A  84     8880  15402   5732   -307    295   1171       N  
ATOM    484  CA  SER A  84      10.307   7.837 -46.750  1.00 80.46           C  
ANISOU  484  CA  SER A  84     9389  15367   5817   -111    284   1213       C  
ATOM    485  C   SER A  84      10.829   8.954 -47.655  1.00 88.12           C  
ANISOU  485  C   SER A  84    10653  16180   6650   -253    276   1332       C  
ATOM    486  O   SER A  84      10.083   9.439 -48.509  1.00 89.31           O  
ANISOU  486  O   SER A  84    10937  16277   6720    -54    279   1398       O  
ATOM    487  CB  SER A  84       9.980   8.407 -45.374  1.00 83.94           C  
ANISOU  487  CB  SER A  84    10053  15599   6240    -37    274   1161       C  
ATOM    488  OG  SER A  84       9.388   7.426 -44.542  1.00 91.68           O  
ANISOU  488  OG  SER A  84    10776  16728   7330    106    286   1068       O  
ATOM    489  N   VAL A  85      12.116   9.327 -47.498  1.00 85.70           N  
ANISOU  489  N   VAL A  85    10430  15830   6300   -608    263   1371       N  
ATOM    490  CA  VAL A  85      12.754  10.375 -48.298  1.00 87.76           C  
ANISOU  490  CA  VAL A  85    10978  15950   6416   -826    256   1495       C  
ATOM    491  C   VAL A  85      13.022   9.898 -49.739  1.00 91.98           C  
ANISOU  491  C   VAL A  85    11281  16730   6936   -854    283   1567       C  
ATOM    492  O   VAL A  85      12.607  10.581 -50.676  1.00 93.03           O  
ANISOU  492  O   VAL A  85    11620  16762   6966   -758    287   1661       O  
ATOM    493  CB  VAL A  85      14.012  10.964 -47.605  1.00 92.79           C  
ANISOU  493  CB  VAL A  85    11783  16492   6980  -1248    226   1520       C  
ATOM    494  CG1 VAL A  85      14.622  12.095 -48.428  1.00 95.20           C  
ANISOU  494  CG1 VAL A  85    12403  16653   7116  -1529    219   1662       C  
ATOM    495  CG2 VAL A  85      13.682  11.456 -46.198  1.00 93.11           C  
ANISOU  495  CG2 VAL A  85    12113  16261   7003  -1208    198   1438       C  
ATOM    496  N   VAL A  86      13.677   8.725 -49.916  1.00 87.49           N  
ANISOU  496  N   VAL A  86    10306  16480   6456   -951    308   1523       N  
ATOM    497  CA  VAL A  86      14.012   8.171 -51.241  1.00 87.29           C  
ANISOU  497  CA  VAL A  86    10053  16710   6403   -974    347   1569       C  
ATOM    498  C   VAL A  86      12.745   7.886 -52.073  1.00 90.40           C  
ANISOU  498  C   VAL A  86    10407  17140   6801   -650    352   1549       C  
ATOM    499  O   VAL A  86      12.616   8.431 -53.165  1.00 90.42           O  
ANISOU  499  O   VAL A  86    10528  17139   6688   -638    356   1648       O  
ATOM    500  CB  VAL A  86      14.978   6.950 -51.171  1.00 90.13           C  
ANISOU  500  CB  VAL A  86    10018  17388   6840  -1088    386   1516       C  
ATOM    501  CG1 VAL A  86      15.214   6.346 -52.552  1.00 90.03           C  
ANISOU  501  CG1 VAL A  86     9795  17629   6785  -1050    440   1538       C  
ATOM    502  CG2 VAL A  86      16.315   7.339 -50.541  1.00 91.27           C  
ANISOU  502  CG2 VAL A  86    10163  17587   6928  -1437    374   1577       C  
ATOM    503  N   PHE A  87      11.806   7.081 -51.529  1.00 86.03           N  
ANISOU  503  N   PHE A  87     9693  16636   6360   -410    346   1434       N  
ATOM    504  CA  PHE A  87      10.539   6.693 -52.164  1.00 85.41           C  
ANISOU  504  CA  PHE A  87     9523  16655   6274   -133    339   1405       C  
ATOM    505  C   PHE A  87       9.666   7.881 -52.595  1.00 92.49           C  
ANISOU  505  C   PHE A  87    10713  17387   7042     53    311   1512       C  
ATOM    506  O   PHE A  87       9.184   7.861 -53.719  1.00 93.15           O  
ANISOU  506  O   PHE A  87    10756  17598   7039    152    308   1567       O  
ATOM    507  CB  PHE A  87       9.736   5.708 -51.278  1.00 84.89           C  
ANISOU  507  CB  PHE A  87     9257  16663   6334     27    335   1276       C  
ATOM    508  CG  PHE A  87       8.456   5.166 -51.882  1.00 85.67           C  
ANISOU  508  CG  PHE A  87     9216  16924   6410    254    319   1243       C  
ATOM    509  CD1 PHE A  87       8.493   4.210 -52.894  1.00 87.82           C  
ANISOU  509  CD1 PHE A  87     9277  17422   6671    219    333   1198       C  
ATOM    510  CD2 PHE A  87       7.215   5.595 -51.423  1.00 87.71           C  
ANISOU  510  CD2 PHE A  87     9551  17138   6638    498    291   1255       C  
ATOM    511  CE1 PHE A  87       7.310   3.710 -53.452  1.00 88.45           C  
ANISOU  511  CE1 PHE A  87     9225  17680   6702    374    305   1165       C  
ATOM    512  CE2 PHE A  87       6.034   5.092 -51.981  1.00 90.44           C  
ANISOU  512  CE2 PHE A  87     9722  17706   6936    679    268   1239       C  
ATOM    513  CZ  PHE A  87       6.090   4.156 -52.994  1.00 87.87           C  
ANISOU  513  CZ  PHE A  87     9188  17604   6594    591    268   1193       C  
ATOM    514  N   ALA A  88       9.454   8.896 -51.729  1.00 90.69           N  
ANISOU  514  N   ALA A  88    10795  16881   6783    121    295   1542       N  
ATOM    515  CA  ALA A  88       8.622  10.056 -52.079  1.00 92.75           C  
ANISOU  515  CA  ALA A  88    11387  16949   6904    360    281   1651       C  
ATOM    516  C   ALA A  88       9.260  10.968 -53.133  1.00 99.18           C  
ANISOU  516  C   ALA A  88    12469  17643   7573    205    284   1803       C  
ATOM    517  O   ALA A  88       8.551  11.439 -54.021  1.00 99.89           O  
ANISOU  517  O   ALA A  88    12672  17739   7544    423    275   1906       O  
ATOM    518  CB  ALA A  88       8.249  10.852 -50.840  1.00 94.29           C  
ANISOU  518  CB  ALA A  88    11888  16853   7086    490    278   1628       C  
ATOM    519  N   CYS A  89      10.584  11.203 -53.050  1.00 96.77           N  
ANISOU  519  N   CYS A  89    12248  17262   7259   -178    294   1832       N  
ATOM    520  CA  CYS A  89      11.292  12.057 -54.008  1.00 99.26           C  
ANISOU  520  CA  CYS A  89    12811  17481   7423   -397    302   1988       C  
ATOM    521  C   CYS A  89      11.466  11.407 -55.364  1.00101.93           C  
ANISOU  521  C   CYS A  89    12861  18142   7728   -421    322   2030       C  
ATOM    522  O   CYS A  89      11.531  12.117 -56.362  1.00103.63           O  
ANISOU  522  O   CYS A  89    13277  18305   7793   -456    326   2176       O  
ATOM    523  CB  CYS A  89      12.620  12.540 -53.441  1.00101.11           C  
ANISOU  523  CB  CYS A  89    13203  17584   7631   -834    302   2013       C  
ATOM    524  SG  CYS A  89      12.450  13.521 -51.931  1.00106.90           S  
ANISOU  524  SG  CYS A  89    14412  17870   8336   -851    274   1974       S  
ATOM    525  N   SER A  90      11.534  10.066 -55.404  1.00 95.65           N  
ANISOU  525  N   SER A  90    11628  17660   7054   -400    338   1902       N  
ATOM    526  CA  SER A  90      11.671   9.288 -56.636  1.00 94.78           C  
ANISOU  526  CA  SER A  90    11240  17864   6907   -404    365   1903       C  
ATOM    527  C   SER A  90      10.307   8.996 -57.278  1.00 97.44           C  
ANISOU  527  C   SER A  90    11494  18320   7209    -68    335   1886       C  
ATOM    528  O   SER A  90      10.245   8.742 -58.481  1.00 98.30           O  
ANISOU  528  O   SER A  90    11502  18630   7218    -50    343   1929       O  
ATOM    529  CB  SER A  90      12.422   7.988 -56.370  1.00 97.30           C  
ANISOU  529  CB  SER A  90    11189  18432   7347   -537    405   1771       C  
ATOM    530  OG  SER A  90      11.741   7.194 -55.412  1.00107.43           O  
ANISOU  530  OG  SER A  90    12321  19716   8780   -373    388   1627       O  
ATOM    531  N   PHE A  91       9.220   9.038 -56.481  1.00 91.73           N  
ANISOU  531  N   PHE A  91    10801  17509   6544    191    301   1830       N  
ATOM    532  CA  PHE A  91       7.857   8.799 -56.954  1.00 90.59           C  
ANISOU  532  CA  PHE A  91    10542  17531   6345    505    264   1826       C  
ATOM    533  C   PHE A  91       7.326  10.053 -57.628  1.00 98.21           C  
ANISOU  533  C   PHE A  91    11819  18368   7128    701    242   2009       C  
ATOM    534  O   PHE A  91       6.961   9.990 -58.804  1.00 99.28           O  
ANISOU  534  O   PHE A  91    11869  18712   7141    793    223   2077       O  
ATOM    535  CB  PHE A  91       6.942   8.371 -55.800  1.00 90.17           C  
ANISOU  535  CB  PHE A  91    10376  17483   6402    700    246   1716       C  
ATOM    536  CG  PHE A  91       5.633   7.757 -56.224  1.00 90.55           C  
ANISOU  536  CG  PHE A  91    10162  17832   6411    927    209   1676       C  
ATOM    537  CD1 PHE A  91       4.519   8.552 -56.462  1.00 94.04           C  
ANISOU  537  CD1 PHE A  91    10701  18316   6715   1252    173   1787       C  
ATOM    538  CD2 PHE A  91       5.502   6.379 -56.349  1.00 90.33           C  
ANISOU  538  CD2 PHE A  91     9800  18055   6466    815    209   1531       C  
ATOM    539  CE1 PHE A  91       3.308   7.982 -56.838  1.00 94.82           C  
ANISOU  539  CE1 PHE A  91    10513  18763   6752   1430    129   1761       C  
ATOM    540  CE2 PHE A  91       4.285   5.809 -56.719  1.00 92.74           C  
ANISOU  540  CE2 PHE A  91     9871  18654   6712    959    165   1492       C  
ATOM    541  CZ  PHE A  91       3.195   6.615 -56.954  1.00 92.48           C  
ANISOU  541  CZ  PHE A  91     9885  18718   6536   1252    121   1609       C  
ATOM    542  N   VAL A  92       7.319  11.198 -56.894  1.00 96.44           N  
ANISOU  542  N   VAL A  92    11988  17787   6869    766    245   2090       N  
ATOM    543  CA  VAL A  92       6.853  12.508 -57.375  1.00 99.51           C  
ANISOU  543  CA  VAL A  92    12777  17958   7073    985    235   2276       C  
ATOM    544  C   VAL A  92       7.683  12.994 -58.600  1.00103.80           C  
ANISOU  544  C   VAL A  92    13475  18484   7480    757    248   2426       C  
ATOM    545  O   VAL A  92       7.161  13.713 -59.448  1.00105.68           O  
ANISOU  545  O   VAL A  92    13918  18690   7546    965    233   2588       O  
ATOM    546  CB  VAL A  92       6.749  13.562 -56.226  1.00105.47           C  
ANISOU  546  CB  VAL A  92    13973  18285   7814   1093    248   2299       C  
ATOM    547  CG1 VAL A  92       8.116  14.102 -55.793  1.00105.94           C  
ANISOU  547  CG1 VAL A  92    14327  18040   7887    666    270   2313       C  
ATOM    548  CG2 VAL A  92       5.801  14.702 -56.595  1.00108.64           C  
ANISOU  548  CG2 VAL A  92    14745  18506   8025   1508    242   2466       C  
ATOM    549  N   ASN A  93       8.946  12.553 -58.709  1.00 98.20           N  
ANISOU  549  N   ASN A  93    12640  17840   6833    350    279   2381       N  
ATOM    550  CA  ASN A  93       9.805  12.904 -59.831  1.00 99.08           C  
ANISOU  550  CA  ASN A  93    12839  17997   6811     98    303   2518       C  
ATOM    551  C   ASN A  93       9.483  12.030 -61.046  1.00100.17           C  
ANISOU  551  C   ASN A  93    12623  18541   6895    178    300   2500       C  
ATOM    552  O   ASN A  93       9.422  12.553 -62.159  1.00101.16           O  
ANISOU  552  O   ASN A  93    12878  18712   6845    200    298   2656       O  
ATOM    553  CB  ASN A  93      11.275  12.776 -59.438  1.00101.01           C  
ANISOU  553  CB  ASN A  93    13052  18213   7115   -355    342   2487       C  
ATOM    554  CG  ASN A  93      12.222  13.517 -60.344  1.00126.63           C  
ANISOU  554  CG  ASN A  93    16491  21433  10190   -661    372   2666       C  
ATOM    555  OD1 ASN A  93      12.774  12.956 -61.295  1.00119.31           O  
ANISOU  555  OD1 ASN A  93    15289  20824   9220   -810    408   2675       O  
ATOM    556  ND2 ASN A  93      12.443  14.793 -60.056  1.00121.26           N  
ANISOU  556  ND2 ASN A  93    16312  20367   9393   -772    364   2812       N  
ATOM    557  N   PHE A  94       9.265  10.709 -60.833  1.00 92.98           N  
ANISOU  557  N   PHE A  94    11299  17911   6119    212    298   2311       N  
ATOM    558  CA  PHE A  94       8.961   9.756 -61.905  1.00 91.49           C  
ANISOU  558  CA  PHE A  94    10791  18096   5875    258    294   2252       C  
ATOM    559  C   PHE A  94       7.541   9.935 -62.448  1.00 96.39           C  
ANISOU  559  C   PHE A  94    11396  18852   6376    605    228   2310       C  
ATOM    560  O   PHE A  94       7.381  10.206 -63.644  1.00 97.54           O  
ANISOU  560  O   PHE A  94    11558  19160   6345    648    214   2421       O  
ATOM    561  CB  PHE A  94       9.199   8.299 -61.447  1.00 89.96           C  
ANISOU  561  CB  PHE A  94    10233  18100   5848    163    319   2029       C  
ATOM    562  CG  PHE A  94       9.126   7.247 -62.534  1.00 90.37           C  
ANISOU  562  CG  PHE A  94    10010  18493   5832    135    333   1940       C  
ATOM    563  CD1 PHE A  94      10.231   6.969 -63.331  1.00 92.95           C  
ANISOU  563  CD1 PHE A  94    10273  18951   6094    -84    403   1950       C  
ATOM    564  CD2 PHE A  94       7.965   6.508 -62.734  1.00 91.46           C  
ANISOU  564  CD2 PHE A  94     9956  18841   5955    312    280   1838       C  
ATOM    565  CE1 PHE A  94      10.166   5.993 -64.334  1.00 93.54           C  
ANISOU  565  CE1 PHE A  94    10135  19321   6085    -91    426   1851       C  
ATOM    566  CE2 PHE A  94       7.902   5.530 -63.735  1.00 93.98           C  
ANISOU  566  CE2 PHE A  94    10070  19449   6188    255    291   1737       C  
ATOM    567  CZ  PHE A  94       9.004   5.278 -64.527  1.00 92.24           C  
ANISOU  567  CZ  PHE A  94     9827  19316   5902     69    368   1736       C  
ATOM    568  N   HIS A  95       6.520   9.785 -61.573  1.00 91.51           N  
ANISOU  568  N   HIS A  95    10729  18207   5836    853    188   2246       N  
ATOM    569  CA  HIS A  95       5.113   9.861 -61.957  1.00 92.32           C  
ANISOU  569  CA  HIS A  95    10739  18519   5818   1196    123   2298       C  
ATOM    570  C   HIS A  95       4.589  11.284 -62.203  1.00101.73           C  
ANISOU  570  C   HIS A  95    12294  19521   6837   1489    103   2526       C  
ATOM    571  O   HIS A  95       3.864  11.483 -63.185  1.00103.71           O  
ANISOU  571  O   HIS A  95    12491  20009   6906   1701     56   2640       O  
ATOM    572  CB  HIS A  95       4.210   9.116 -60.954  1.00 90.77           C  
ANISOU  572  CB  HIS A  95    10297  18443   5750   1337     96   2147       C  
ATOM    573  CG  HIS A  95       4.255   7.618 -61.077  1.00 91.55           C  
ANISOU  573  CG  HIS A  95    10023  18824   5939   1141     93   1949       C  
ATOM    574  ND1 HIS A  95       3.814   6.967 -62.220  1.00 93.71           N  
ANISOU  574  ND1 HIS A  95    10076  19450   6078   1125     52   1924       N  
ATOM    575  CD2 HIS A  95       4.653   6.689 -60.178  1.00 90.51           C  
ANISOU  575  CD2 HIS A  95     9744  18649   5997    966    126   1773       C  
ATOM    576  CE1 HIS A  95       3.983   5.676 -61.988  1.00 90.94           C  
ANISOU  576  CE1 HIS A  95     9490  19223   5841    930     67   1725       C  
ATOM    577  NE2 HIS A  95       4.483   5.459 -60.773  1.00 89.41           N  
ANISOU  577  NE2 HIS A  95     9329  18797   5845    844    113   1637       N  
ATOM    578  N   VAL A  96       4.934  12.265 -61.338  1.00100.08           N  
ANISOU  578  N   VAL A  96    12473  18889   6664   1512    136   2595       N  
ATOM    579  CA  VAL A  96       4.404  13.633 -61.484  1.00103.57           C  
ANISOU  579  CA  VAL A  96    13342  19077   6931   1828    130   2808       C  
ATOM    580  C   VAL A  96       5.240  14.503 -62.455  1.00111.41           C  
ANISOU  580  C   VAL A  96    14686  19874   7772   1642    153   2997       C  
ATOM    581  O   VAL A  96       4.705  14.925 -63.486  1.00112.82           O  
ANISOU  581  O   VAL A  96    14938  20177   7753   1857    125   3168       O  
ATOM    582  CB  VAL A  96       4.155  14.344 -60.118  1.00107.32           C  
ANISOU  582  CB  VAL A  96    14129  19175   7471   2012    155   2789       C  
ATOM    583  CG1 VAL A  96       3.678  15.783 -60.304  1.00110.73           C  
ANISOU  583  CG1 VAL A  96    15082  19290   7700   2365    163   3010       C  
ATOM    584  CG2 VAL A  96       3.163  13.561 -59.263  1.00105.39           C  
ANISOU  584  CG2 VAL A  96    13529  19180   7335   2241    134   2638       C  
ATOM    585  N   PHE A  97       6.518  14.786 -62.121  1.00109.44           N  
ANISOU  585  N   PHE A  97    14643  19346   7594   1239    201   2982       N  
ATOM    586  CA  PHE A  97       7.386  15.666 -62.917  1.00112.59           C  
ANISOU  586  CA  PHE A  97    15394  19543   7842    989    230   3168       C  
ATOM    587  C   PHE A  97       8.067  15.019 -64.148  1.00117.75           C  
ANISOU  587  C   PHE A  97    15754  20552   8434    718    244   3183       C  
ATOM    588  O   PHE A  97       8.686  15.745 -64.935  1.00119.21           O  
ANISOU  588  O   PHE A  97    16205  20630   8459    538    269   3365       O  
ATOM    589  CB  PHE A  97       8.439  16.338 -62.019  1.00114.80           C  
ANISOU  589  CB  PHE A  97    16025  19408   8187    637    270   3160       C  
ATOM    590  CG  PHE A  97       7.840  17.331 -61.054  1.00118.45           C  
ANISOU  590  CG  PHE A  97    16968  19416   8620    893    268   3202       C  
ATOM    591  CD1 PHE A  97       7.504  18.615 -61.470  1.00125.55           C  
ANISOU  591  CD1 PHE A  97    18437  19956   9309   1069    275   3425       C  
ATOM    592  CD2 PHE A  97       7.597  16.980 -59.731  1.00119.15           C  
ANISOU  592  CD2 PHE A  97    16973  19425   8875    974    267   3022       C  
ATOM    593  CE1 PHE A  97       6.929  19.527 -60.583  1.00128.86           C  
ANISOU  593  CE1 PHE A  97    19352  19929   9681   1348    287   3453       C  
ATOM    594  CE2 PHE A  97       7.030  17.895 -58.840  1.00124.13           C  
ANISOU  594  CE2 PHE A  97    18068  19639   9457   1235    276   3049       C  
ATOM    595  CZ  PHE A  97       6.699  19.162 -59.272  1.00126.30           C  
ANISOU  595  CZ  PHE A  97    18925  19546   9518   1431    289   3258       C  
ATOM    596  N   HIS A  98       7.927  13.682 -64.326  1.00113.33           N  
ANISOU  596  N   HIS A  98    14682  20400   7980    692    235   2997       N  
ATOM    597  CA  HIS A  98       8.514  12.887 -65.422  1.00113.26           C  
ANISOU  597  CA  HIS A  98    14370  20750   7913    473    259   2962       C  
ATOM    598  C   HIS A  98      10.053  12.965 -65.412  1.00118.01           C  
ANISOU  598  C   HIS A  98    15026  21273   8540     25    333   2976       C  
ATOM    599  O   HIS A  98      10.652  13.807 -66.084  1.00120.02           O  
ANISOU  599  O   HIS A  98    15550  21420   8634   -148    360   3169       O  
ATOM    600  CB  HIS A  98       7.905  13.228 -66.802  1.00116.50           C  
ANISOU  600  CB  HIS A  98    14818  21366   8081    661    224   3131       C  
ATOM    601  CG  HIS A  98       6.407  13.266 -66.810  1.00120.83           C  
ANISOU  601  CG  HIS A  98    15302  22039   8567   1107    145   3154       C  
ATOM    602  ND1 HIS A  98       5.719  14.456 -66.977  1.00125.73           N  
ANISOU  602  ND1 HIS A  98    16288  22461   9024   1426    116   3380       N  
ATOM    603  CD2 HIS A  98       5.512  12.264 -66.652  1.00120.93           C  
ANISOU  603  CD2 HIS A  98    14931  22374   8644   1271     94   2988       C  
ATOM    604  CE1 HIS A  98       4.436  14.140 -66.927  1.00125.12           C  
ANISOU  604  CE1 HIS A  98    15991  22638   8912   1796     49   3350       C  
ATOM    605  NE2 HIS A  98       4.263  12.834 -66.736  1.00122.67           N  
ANISOU  605  NE2 HIS A  98    15224  22652   8733   1687     30   3117       N  
ATOM    606  N   GLY A  99      10.659  12.099 -64.607  1.00112.73           N  
ANISOU  606  N   GLY A  99    14101  20670   8061   -155    364   2786       N  
ATOM    607  CA  GLY A  99      12.101  12.035 -64.418  1.00112.69           C  
ANISOU  607  CA  GLY A  99    14062  20667   8089   -556    431   2784       C  
ATOM    608  C   GLY A  99      12.824  11.257 -65.490  1.00116.72           C  
ANISOU  608  C   GLY A  99    14276  21561   8513   -720    493   2762       C  
ATOM    609  O   GLY A  99      12.900  10.026 -65.424  1.00114.53           O  
ANISOU  609  O   GLY A  99    13643  21538   8333   -680    517   2572       O  
ATOM    610  N   VAL A 100      13.384  11.981 -66.468  1.00115.55           N  
ANISOU  610  N   VAL A 100    14300  21440   8165   -906    527   2960       N  
ATOM    611  CA  VAL A 100      14.125  11.387 -67.576  1.00116.04           C  
ANISOU  611  CA  VAL A 100    14114  21878   8099  -1066    601   2969       C  
ATOM    612  C   VAL A 100      15.517  10.933 -67.092  1.00118.88           C  
ANISOU  612  C   VAL A 100    14244  22383   8541  -1374    683   2893       C  
ATOM    613  O   VAL A 100      16.529  11.587 -67.357  1.00120.94           O  
ANISOU  613  O   VAL A 100    14609  22646   8696  -1705    730   3049       O  
ATOM    614  CB  VAL A 100      14.145  12.276 -68.856  1.00123.44           C  
ANISOU  614  CB  VAL A 100    15293  22837   8770  -1144    613   3219       C  
ATOM    615  CG1 VAL A 100      12.837  12.142 -69.626  1.00123.62           C  
ANISOU  615  CG1 VAL A 100    15336  22948   8685   -787    547   3241       C  
ATOM    616  CG2 VAL A 100      14.433  13.745 -68.534  1.00125.88           C  
ANISOU  616  CG2 VAL A 100    16073  22746   9008  -1346    600   3442       C  
ATOM    617  N   ASP A 101      15.548   9.805 -66.357  1.00112.03           N  
ANISOU  617  N   ASP A 101    13066  21648   7853  -1263    696   2664       N  
ATOM    618  CA  ASP A 101      16.775   9.247 -65.788  1.00111.06           C  
ANISOU  618  CA  ASP A 101    12690  21689   7818  -1465    769   2580       C  
ATOM    619  C   ASP A 101      17.466   8.241 -66.694  1.00114.14           C  
ANISOU  619  C   ASP A 101    12757  22503   8106  -1482    875   2517       C  
ATOM    620  O   ASP A 101      16.801   7.386 -67.283  1.00112.99           O  
ANISOU  620  O   ASP A 101    12491  22504   7937  -1252    880   2388       O  
ATOM    621  CB  ASP A 101      16.503   8.608 -64.414  1.00110.59           C  
ANISOU  621  CB  ASP A 101    12517  21500   8002  -1320    732   2385       C  
ATOM    622  CG  ASP A 101      16.108   9.595 -63.335  1.00123.33           C  
ANISOU  622  CG  ASP A 101    14416  22733   9710  -1382    659   2442       C  
ATOM    623  OD1 ASP A 101      16.946  10.454 -62.983  1.00125.94           O  
ANISOU  623  OD1 ASP A 101    14818  23009  10027  -1684    676   2528       O  
ATOM    624  OD2 ASP A 101      14.962   9.503 -62.834  1.00127.73           O  
ANISOU  624  OD2 ASP A 101    15125  23068  10339  -1130    587   2398       O  
ATOM    625  N   SER A 102      18.811   8.322 -66.773  1.00111.00           N  
ANISOU  625  N   SER A 102    12219  22323   7631  -1759    960   2602       N  
ATOM    626  CA  SER A 102      19.635   7.385 -67.536  1.00110.86           C  
ANISOU  626  CA  SER A 102    11880  22741   7501  -1756   1085   2550       C  
ATOM    627  C   SER A 102      19.746   6.052 -66.772  1.00111.77           C  
ANISOU  627  C   SER A 102    11727  22946   7794  -1558   1122   2318       C  
ATOM    628  O   SER A 102      19.513   6.019 -65.554  1.00109.16           O  
ANISOU  628  O   SER A 102    11431  22385   7658  -1538   1058   2250       O  
ATOM    629  CB  SER A 102      21.014   7.976 -67.814  1.00116.94           C  
ANISOU  629  CB  SER A 102    12572  23756   8103  -2119   1164   2750       C  
ATOM    630  OG  SER A 102      21.767   8.193 -66.632  1.00125.07           O  
ANISOU  630  OG  SER A 102    13554  24724   9241  -2337   1145   2777       O  
ATOM    631  N   LYS A 103      20.085   4.961 -67.496  1.00108.23           N  
ANISOU  631  N   LYS A 103    11045  22815   7262  -1398   1228   2197       N  
ATOM    632  CA  LYS A 103      20.204   3.585 -66.990  1.00106.52           C  
ANISOU  632  CA  LYS A 103    10619  22682   7170  -1170   1285   1977       C  
ATOM    633  C   LYS A 103      20.965   3.458 -65.657  1.00108.96           C  
ANISOU  633  C   LYS A 103    10791  22978   7632  -1253   1290   1981       C  
ATOM    634  O   LYS A 103      20.485   2.776 -64.753  1.00106.49           O  
ANISOU  634  O   LYS A 103    10473  22478   7511  -1088   1250   1828       O  
ATOM    635  CB  LYS A 103      20.819   2.665 -68.059  1.00111.03           C  
ANISOU  635  CB  LYS A 103    10996  23632   7559  -1034   1432   1901       C  
ATOM    636  CG  LYS A 103      20.337   1.218 -67.977  1.00128.62           C  
ANISOU  636  CG  LYS A 103    13184  25819   9866   -723   1465   1633       C  
ATOM    637  CD  LYS A 103      20.973   0.321 -69.040  1.00140.42           C  
ANISOU  637  CD  LYS A 103    14537  27663  11152   -566   1626   1547       C  
ATOM    638  CE  LYS A 103      20.426  -1.087 -68.991  1.00148.41           C  
ANISOU  638  CE  LYS A 103    15596  28571  12222   -280   1659   1273       C  
ATOM    639  NZ  LYS A 103      21.134  -1.996 -69.930  1.00158.87           N  
ANISOU  639  NZ  LYS A 103    16822  30209  13333    -90   1834   1176       N  
ATOM    640  N   ALA A 104      22.127   4.128 -65.535  1.00106.55           N  
ANISOU  640  N   ALA A 104    10374  22886   7226  -1531   1333   2164       N  
ATOM    641  CA  ALA A 104      22.963   4.102 -64.334  1.00105.76           C  
ANISOU  641  CA  ALA A 104    10113  22848   7222  -1658   1331   2196       C  
ATOM    642  C   ALA A 104      22.316   4.819 -63.153  1.00107.14           C  
ANISOU  642  C   ALA A 104    10528  22604   7578  -1775   1189   2205       C  
ATOM    643  O   ALA A 104      22.348   4.291 -62.042  1.00105.19           O  
ANISOU  643  O   ALA A 104    10197  22273   7496  -1681   1162   2104       O  
ATOM    644  CB  ALA A 104      24.331   4.696 -64.631  1.00109.50           C  
ANISOU  644  CB  ALA A 104    10392  23719   7496  -1976   1406   2404       C  
ATOM    645  N   VAL A 105      21.724   6.008 -63.396  1.00103.85           N  
ANISOU  645  N   VAL A 105    10427  21916   7113  -1952   1104   2328       N  
ATOM    646  CA  VAL A 105      21.049   6.845 -62.387  1.00102.41           C  
ANISOU  646  CA  VAL A 105    10541  21307   7061  -2041    979   2346       C  
ATOM    647  C   VAL A 105      19.769   6.167 -61.864  1.00102.01           C  
ANISOU  647  C   VAL A 105    10566  20985   7208  -1697    917   2152       C  
ATOM    648  O   VAL A 105      19.511   6.197 -60.660  1.00 99.77           O  
ANISOU  648  O   VAL A 105    10345  20482   7080  -1684    853   2092       O  
ATOM    649  CB  VAL A 105      20.785   8.286 -62.920  1.00108.56           C  
ANISOU  649  CB  VAL A 105    11684  21863   7699  -2282    925   2543       C  
ATOM    650  CG1 VAL A 105      20.107   9.171 -61.872  1.00107.61           C  
ANISOU  650  CG1 VAL A 105    11914  21284   7688  -2343    812   2556       C  
ATOM    651  CG2 VAL A 105      22.080   8.937 -63.403  1.00111.67           C  
ANISOU  651  CG2 VAL A 105    11999  22549   7882  -2684    988   2745       C  
ATOM    652  N   PHE A 106      18.986   5.552 -62.768  1.00 97.63           N  
ANISOU  652  N   PHE A 106     9996  20473   6627  -1444    935   2058       N  
ATOM    653  CA  PHE A 106      17.742   4.858 -62.429  1.00 94.71           C  
ANISOU  653  CA  PHE A 106     9669  19911   6407  -1158    877   1884       C  
ATOM    654  C   PHE A 106      17.973   3.579 -61.616  1.00 96.47           C  
ANISOU  654  C   PHE A 106     9673  20199   6783  -1015    916   1707       C  
ATOM    655  O   PHE A 106      17.209   3.326 -60.680  1.00 94.11           O  
ANISOU  655  O   PHE A 106     9434  19677   6647   -905    850   1612       O  
ATOM    656  CB  PHE A 106      16.925   4.554 -63.693  1.00 96.51           C  
ANISOU  656  CB  PHE A 106     9929  20219   6521   -987    879   1840       C  
ATOM    657  CG  PHE A 106      15.547   3.996 -63.426  1.00 96.00           C  
ANISOU  657  CG  PHE A 106     9913  19996   6569   -750    803   1690       C  
ATOM    658  CD1 PHE A 106      14.475   4.841 -63.167  1.00 98.57           C  
ANISOU  658  CD1 PHE A 106    10452  20079   6921   -686    699   1756       C  
ATOM    659  CD2 PHE A 106      15.317   2.626 -63.454  1.00 96.99           C  
ANISOU  659  CD2 PHE A 106     9879  20226   6746   -592    839   1490       C  
ATOM    660  CE1 PHE A 106      13.201   4.325 -62.927  1.00 98.07           C  
ANISOU  660  CE1 PHE A 106    10382  19943   6935   -479    631   1633       C  
ATOM    661  CE2 PHE A 106      14.042   2.110 -63.205  1.00 98.36           C  
ANISOU  661  CE2 PHE A 106    10087  20286   7001   -434    764   1362       C  
ATOM    662  CZ  PHE A 106      12.994   2.963 -62.947  1.00 96.12           C  
ANISOU  662  CZ  PHE A 106     9955  19825   6740   -384    659   1439       C  
ATOM    663  N   LEU A 107      18.997   2.767 -61.987  1.00 93.55           N  
ANISOU  663  N   LEU A 107     9060  20138   6345   -991   1029   1671       N  
ATOM    664  CA  LEU A 107      19.316   1.507 -61.311  1.00 92.32           C  
ANISOU  664  CA  LEU A 107     8722  20051   6305   -816   1084   1521       C  
ATOM    665  C   LEU A 107      19.740   1.693 -59.848  1.00 97.42           C  
ANISOU  665  C   LEU A 107     9323  20600   7093   -911   1040   1551       C  
ATOM    666  O   LEU A 107      19.361   0.874 -59.001  1.00 95.12           O  
ANISOU  666  O   LEU A 107     9005  20184   6953   -749   1025   1422       O  
ATOM    667  CB  LEU A 107      20.339   0.676 -62.089  1.00 93.66           C  
ANISOU  667  CB  LEU A 107     8669  20584   6336   -722   1229   1496       C  
ATOM    668  CG  LEU A 107      19.793  -0.122 -63.269  1.00 98.54           C  
ANISOU  668  CG  LEU A 107     9327  21262   6851   -522   1287   1358       C  
ATOM    669  CD1 LEU A 107      20.907  -0.541 -64.199  1.00101.26           C  
ANISOU  669  CD1 LEU A 107     9486  21991   6995   -470   1439   1388       C  
ATOM    670  CD2 LEU A 107      19.021  -1.340 -62.813  1.00 98.68           C  
ANISOU  670  CD2 LEU A 107     9396  21095   7004   -291   1279   1142       C  
ATOM    671  N   LEU A 108      20.477   2.786 -59.540  1.00 96.83           N  
ANISOU  671  N   LEU A 108     9262  20574   6954  -1198   1014   1723       N  
ATOM    672  CA  LEU A 108      20.861   3.073 -58.158  1.00 96.93           C  
ANISOU  672  CA  LEU A 108     9256  20502   7071  -1333    957   1754       C  
ATOM    673  C   LEU A 108      19.669   3.615 -57.345  1.00 97.91           C  
ANISOU  673  C   LEU A 108     9658  20208   7335  -1308    840   1705       C  
ATOM    674  O   LEU A 108      19.625   3.386 -56.140  1.00 96.74           O  
ANISOU  674  O   LEU A 108     9489  19950   7316  -1281    800   1647       O  
ATOM    675  CB  LEU A 108      22.127   3.957 -58.034  1.00 99.94           C  
ANISOU  675  CB  LEU A 108     9550  21110   7311  -1693    966   1942       C  
ATOM    676  CG  LEU A 108      22.092   5.393 -58.564  1.00107.01           C  
ANISOU  676  CG  LEU A 108    10716  21863   8079  -2005    911   2103       C  
ATOM    677  CD1 LEU A 108      21.848   6.388 -57.432  1.00107.23           C  
ANISOU  677  CD1 LEU A 108    10996  21575   8173  -2225    800   2142       C  
ATOM    678  CD2 LEU A 108      23.411   5.747 -59.238  1.00112.89           C  
ANISOU  678  CD2 LEU A 108    11279  23008   8607  -2289    986   2275       C  
ATOM    679  N   LYS A 109      18.699   4.294 -58.009  1.00 93.29           N  
ANISOU  679  N   LYS A 109     9318  19419   6707  -1285    792   1734       N  
ATOM    680  CA  LYS A 109      17.479   4.834 -57.393  1.00 91.36           C  
ANISOU  680  CA  LYS A 109     9332  18820   6560  -1196    696   1700       C  
ATOM    681  C   LYS A 109      16.556   3.694 -56.980  1.00 93.62           C  
ANISOU  681  C   LYS A 109     9529  19050   6994   -915    688   1520       C  
ATOM    682  O   LYS A 109      16.111   3.658 -55.827  1.00 92.96           O  
ANISOU  682  O   LYS A 109     9500  18784   7038   -864    637   1463       O  
ATOM    683  CB  LYS A 109      16.736   5.781 -58.349  1.00 94.28           C  
ANISOU  683  CB  LYS A 109     9957  19054   6811  -1190    660   1799       C  
ATOM    684  CG  LYS A 109      17.270   7.201 -58.356  1.00106.93           C  
ANISOU  684  CG  LYS A 109    11808  20530   8291  -1483    634   1982       C  
ATOM    685  CD  LYS A 109      16.480   8.093 -59.309  1.00113.28           C  
ANISOU  685  CD  LYS A 109    12886  21194   8963  -1432    608   2097       C  
ATOM    686  CE  LYS A 109      17.138   9.435 -59.513  1.00117.33           C  
ANISOU  686  CE  LYS A 109    13698  21553   9330  -1750    593   2290       C  
ATOM    687  NZ  LYS A 109      16.199  10.417 -60.107  1.00123.21           N  
ANISOU  687  NZ  LYS A 109    14798  22052   9965  -1634    553   2404       N  
ATOM    688  N   ILE A 110      16.277   2.753 -57.918  1.00 89.11           N  
ANISOU  688  N   ILE A 110     8834  18636   6387   -755    740   1430       N  
ATOM    689  CA  ILE A 110      15.442   1.573 -57.657  1.00 86.66           C  
ANISOU  689  CA  ILE A 110     8457  18284   6185   -542    737   1258       C  
ATOM    690  C   ILE A 110      16.151   0.644 -56.631  1.00 90.12           C  
ANISOU  690  C   ILE A 110     8738  18763   6741   -508    782   1182       C  
ATOM    691  O   ILE A 110      15.475   0.023 -55.806  1.00 88.50           O  
ANISOU  691  O   ILE A 110     8541  18421   6663   -398    751   1078       O  
ATOM    692  CB  ILE A 110      14.958   0.857 -58.962  1.00 89.28           C  
ANISOU  692  CB  ILE A 110     8753  18754   6415   -425    772   1174       C  
ATOM    693  CG1 ILE A 110      13.761  -0.070 -58.690  1.00 87.87           C  
ANISOU  693  CG1 ILE A 110     8585  18480   6321   -275    729   1017       C  
ATOM    694  CG2 ILE A 110      16.083   0.131 -59.713  1.00 90.43           C  
ANISOU  694  CG2 ILE A 110     8742  19153   6464   -416    891   1145       C  
ATOM    695  CD1 ILE A 110      12.671   0.034 -59.674  1.00 94.09           C  
ANISOU  695  CD1 ILE A 110     9433  19323   6995   -219    682    996       C  
ATOM    696  N   GLY A 111      17.492   0.632 -56.661  1.00 87.48           N  
ANISOU  696  N   GLY A 111     8258  18636   6346   -606    850   1254       N  
ATOM    697  CA  GLY A 111      18.333  -0.118 -55.733  1.00 87.22           C  
ANISOU  697  CA  GLY A 111     8053  18700   6385   -561    895   1225       C  
ATOM    698  C   GLY A 111      18.281   0.452 -54.325  1.00 90.64           C  
ANISOU  698  C   GLY A 111     8542  18969   6927   -669    813   1262       C  
ATOM    699  O   GLY A 111      18.254  -0.308 -53.350  1.00 89.87           O  
ANISOU  699  O   GLY A 111     8380  18823   6942   -559    814   1190       O  
ATOM    700  N   SER A 112      18.243   1.805 -54.213  1.00 87.01           N  
ANISOU  700  N   SER A 112     8240  18400   6420   -884    744   1375       N  
ATOM    701  CA  SER A 112      18.152   2.532 -52.942  1.00 85.93           C  
ANISOU  701  CA  SER A 112     8225  18074   6350  -1011    663   1405       C  
ATOM    702  C   SER A 112      16.797   2.297 -52.286  1.00 87.43           C  
ANISOU  702  C   SER A 112     8550  17999   6672   -824    610   1294       C  
ATOM    703  O   SER A 112      16.742   2.179 -51.066  1.00 85.87           O  
ANISOU  703  O   SER A 112     8354  17708   6564   -820    575   1260       O  
ATOM    704  CB  SER A 112      18.377   4.027 -53.149  1.00 90.52           C  
ANISOU  704  CB  SER A 112     9023  18556   6816  -1280    613   1542       C  
ATOM    705  OG  SER A 112      19.736   4.314 -53.433  1.00100.53           O  
ANISOU  705  OG  SER A 112    10143  20102   7953  -1527    653   1662       O  
ATOM    706  N   VAL A 113      15.710   2.221 -53.099  1.00 83.25           N  
ANISOU  706  N   VAL A 113     8109  17390   6133   -676    603   1247       N  
ATOM    707  CA  VAL A 113      14.331   1.972 -52.649  1.00 81.63           C  
ANISOU  707  CA  VAL A 113     7986  17012   6018   -499    556   1154       C  
ATOM    708  C   VAL A 113      14.227   0.555 -52.066  1.00 83.70           C  
ANISOU  708  C   VAL A 113     8087  17324   6393   -376    591   1030       C  
ATOM    709  O   VAL A 113      13.753   0.398 -50.939  1.00 82.08           O  
ANISOU  709  O   VAL A 113     7904  16998   6286   -331    558    988       O  
ATOM    710  CB  VAL A 113      13.289   2.233 -53.781  1.00 85.95           C  
ANISOU  710  CB  VAL A 113     8620  17553   6486   -394    537   1156       C  
ATOM    711  CG1 VAL A 113      11.931   1.602 -53.475  1.00 84.43           C  
ANISOU  711  CG1 VAL A 113     8410  17306   6364   -217    501   1052       C  
ATOM    712  CG2 VAL A 113      13.133   3.724 -54.052  1.00 87.22           C  
ANISOU  712  CG2 VAL A 113     9013  17583   6545   -466    493   1290       C  
ATOM    713  N   THR A 114      14.709  -0.460 -52.824  1.00 80.19           N  
ANISOU  713  N   THR A 114     7509  17044   5918   -318    665    977       N  
ATOM    714  CA  THR A 114      14.703  -1.877 -52.439  1.00 79.10           C  
ANISOU  714  CA  THR A 114     7275  16922   5856   -190    714    863       C  
ATOM    715  C   THR A 114      15.507  -2.129 -51.144  1.00 82.31           C  
ANISOU  715  C   THR A 114     7599  17330   6344   -201    723    890       C  
ATOM    716  O   THR A 114      14.991  -2.794 -50.242  1.00 79.70           O  
ANISOU  716  O   THR A 114     7282  16888   6114   -123    710    823       O  
ATOM    717  CB  THR A 114      15.159  -2.762 -53.618  1.00 87.01           C  
ANISOU  717  CB  THR A 114     8211  18082   6768   -112    805    807       C  
ATOM    718  OG1 THR A 114      14.511  -2.339 -54.821  1.00 90.50           O  
ANISOU  718  OG1 THR A 114     8724  18557   7105   -137    785    808       O  
ATOM    719  CG2 THR A 114      14.882  -4.241 -53.388  1.00 82.72           C  
ANISOU  719  CG2 THR A 114     7673  17479   6278     31    854    669       C  
ATOM    720  N   MET A 115      16.751  -1.579 -51.055  1.00 80.79           N  
ANISOU  720  N   MET A 115     7313  17292   6090   -319    740    999       N  
ATOM    721  CA  MET A 115      17.659  -1.721 -49.908  1.00 81.21           C  
ANISOU  721  CA  MET A 115     7250  17425   6179   -356    738   1049       C  
ATOM    722  C   MET A 115      17.079  -1.194 -48.577  1.00 83.69           C  
ANISOU  722  C   MET A 115     7675  17543   6581   -422    651   1046       C  
ATOM    723  O   MET A 115      17.111  -1.921 -47.577  1.00 82.04           O  
ANISOU  723  O   MET A 115     7408  17312   6450   -337    652   1014       O  
ATOM    724  CB  MET A 115      19.028  -1.091 -50.208  1.00 85.48           C  
ANISOU  724  CB  MET A 115     7654  18230   6596   -529    760   1180       C  
ATOM    725  CG  MET A 115      20.074  -1.373 -49.139  1.00 89.96           C  
ANISOU  725  CG  MET A 115     8035  18982   7163   -556    762   1243       C  
ATOM    726  SD  MET A 115      21.291  -0.051 -48.987  1.00 96.42           S  
ANISOU  726  SD  MET A 115     8763  20039   7832   -923    714   1412       S  
ATOM    727  CE  MET A 115      20.333   1.190 -48.131  1.00 91.94           C  
ANISOU  727  CE  MET A 115     8518  19094   7320  -1122    588   1393       C  
ATOM    728  N   THR A 116      16.545   0.049 -48.572  1.00 80.43           N  
ANISOU  728  N   THR A 116     7440  16978   6140   -548    582   1081       N  
ATOM    729  CA  THR A 116      15.946   0.674 -47.383  1.00 79.73           C  
ANISOU  729  CA  THR A 116     7501  16690   6104   -588    509   1071       C  
ATOM    730  C   THR A 116      14.683  -0.057 -46.916  1.00 82.97           C  
ANISOU  730  C   THR A 116     7944  16964   6618   -397    504    967       C  
ATOM    731  O   THR A 116      14.323   0.051 -45.747  1.00 83.32           O  
ANISOU  731  O   THR A 116     8054  16894   6711   -388    465    949       O  
ATOM    732  CB  THR A 116      15.693   2.173 -47.594  1.00 87.11           C  
ANISOU  732  CB  THR A 116     8669  17476   6952   -733    455   1137       C  
ATOM    733  OG1 THR A 116      14.705   2.353 -48.613  1.00 87.36           O  
ANISOU  733  OG1 THR A 116     8792  17443   6957   -617    462   1123       O  
ATOM    734  CG2 THR A 116      16.972   2.959 -47.902  1.00 83.69           C  
ANISOU  734  CG2 THR A 116     8227  17171   6399  -1004    450   1252       C  
ATOM    735  N   PHE A 117      14.014  -0.789 -47.827  1.00 78.55           N  
ANISOU  735  N   PHE A 117     7341  16433   6072   -269    542    901       N  
ATOM    736  CA  PHE A 117      12.823  -1.584 -47.526  1.00 77.04           C  
ANISOU  736  CA  PHE A 117     7158  16160   5953   -142    538    809       C  
ATOM    737  C   PHE A 117      13.202  -2.982 -47.014  1.00 79.55           C  
ANISOU  737  C   PHE A 117     7374  16511   6339    -71    591    756       C  
ATOM    738  O   PHE A 117      12.546  -3.478 -46.099  1.00 77.95           O  
ANISOU  738  O   PHE A 117     7186  16225   6207    -27    578    714       O  
ATOM    739  CB  PHE A 117      11.899  -1.695 -48.753  1.00 79.14           C  
ANISOU  739  CB  PHE A 117     7453  16449   6166    -86    538    766       C  
ATOM    740  CG  PHE A 117      10.868  -0.601 -48.919  1.00 81.06           C  
ANISOU  740  CG  PHE A 117     7813  16627   6359    -60    478    806       C  
ATOM    741  CD1 PHE A 117      10.029  -0.247 -47.868  1.00 83.21           C  
ANISOU  741  CD1 PHE A 117     8142  16804   6669      3    439    800       C  
ATOM    742  CD2 PHE A 117      10.672   0.008 -50.154  1.00 85.03           C  
ANISOU  742  CD2 PHE A 117     8371  17179   6759    -64    468    853       C  
ATOM    743  CE1 PHE A 117       9.062   0.748 -48.028  1.00 85.19           C  
ANISOU  743  CE1 PHE A 117     8509  17007   6852     92    397    844       C  
ATOM    744  CE2 PHE A 117       9.688   0.991 -50.322  1.00 88.76           C  
ANISOU  744  CE2 PHE A 117     8966  17591   7167     13    418    906       C  
ATOM    745  CZ  PHE A 117       8.887   1.352 -49.257  1.00 86.50           C  
ANISOU  745  CZ  PHE A 117     8740  17209   6916    108    386    901       C  
ATOM    746  N   THR A 118      14.244  -3.616 -47.609  1.00 76.96           N  
ANISOU  746  N   THR A 118     6957  16311   5975    -44    658    765       N  
ATOM    747  CA  THR A 118      14.740  -4.944 -47.223  1.00 77.41           C  
ANISOU  747  CA  THR A 118     6953  16389   6070     75    724    729       C  
ATOM    748  C   THR A 118      15.338  -4.904 -45.805  1.00 83.28           C  
ANISOU  748  C   THR A 118     7633  17147   6861     65    701    794       C  
ATOM    749  O   THR A 118      15.098  -5.828 -45.022  1.00 83.11           O  
ANISOU  749  O   THR A 118     7626  17049   6901    159    720    764       O  
ATOM    750  CB  THR A 118      15.710  -5.503 -48.283  1.00 85.50           C  
ANISOU  750  CB  THR A 118     7905  17569   7011    156    812    730       C  
ATOM    751  OG1 THR A 118      15.080  -5.445 -49.565  1.00 86.50           O  
ANISOU  751  OG1 THR A 118     8104  17688   7075    139    820    669       O  
ATOM    752  CG2 THR A 118      16.144  -6.947 -47.997  1.00 82.63           C  
ANISOU  752  CG2 THR A 118     7542  17189   6666    343    898    685       C  
ATOM    753  N   ALA A 119      16.062  -3.810 -45.464  1.00 80.79           N  
ANISOU  753  N   ALA A 119     7270  16925   6503    -72    653    885       N  
ATOM    754  CA  ALA A 119      16.673  -3.602 -44.145  1.00 80.64           C  
ANISOU  754  CA  ALA A 119     7190  16955   6495   -129    614    949       C  
ATOM    755  C   ALA A 119      15.643  -3.492 -43.018  1.00 82.61           C  
ANISOU  755  C   ALA A 119     7553  17017   6818   -130    560    906       C  
ATOM    756  O   ALA A 119      15.997  -3.747 -41.872  1.00 81.75           O  
ANISOU  756  O   ALA A 119     7397  16936   6730   -120    543    936       O  
ATOM    757  CB  ALA A 119      17.572  -2.376 -44.161  1.00 82.49           C  
ANISOU  757  CB  ALA A 119     7385  17323   6633   -342    567   1044       C  
ATOM    758  N   SER A 120      14.375  -3.136 -43.341  1.00 78.70           N  
ANISOU  758  N   SER A 120     7188  16369   6346   -124    537    845       N  
ATOM    759  CA  SER A 120      13.269  -3.039 -42.372  1.00 77.94           C  
ANISOU  759  CA  SER A 120     7178  16136   6298    -97    500    805       C  
ATOM    760  C   SER A 120      12.822  -4.432 -41.931  1.00 80.56           C  
ANISOU  760  C   SER A 120     7474  16436   6701      9    542    759       C  
ATOM    761  O   SER A 120      12.546  -4.643 -40.747  1.00 79.62           O  
ANISOU  761  O   SER A 120     7365  16273   6614     22    526    764       O  
ATOM    762  CB  SER A 120      12.077  -2.300 -42.976  1.00 81.90           C  
ANISOU  762  CB  SER A 120     7789  16554   6775    -83    474    771       C  
ATOM    763  OG  SER A 120      12.412  -0.959 -43.288  1.00 93.91           O  
ANISOU  763  OG  SER A 120     9415  18045   8222   -174    436    823       O  
ATOM    764  N   VAL A 121      12.737  -5.373 -42.899  1.00 76.89           N  
ANISOU  764  N   VAL A 121     6995  15979   6240     73    598    713       N  
ATOM    765  CA  VAL A 121      12.345  -6.776 -42.699  1.00 76.49           C  
ANISOU  765  CA  VAL A 121     6975  15854   6232    147    647    664       C  
ATOM    766  C   VAL A 121      13.460  -7.477 -41.922  1.00 79.71           C  
ANISOU  766  C   VAL A 121     7334  16296   6655    235    683    724       C  
ATOM    767  O   VAL A 121      13.172  -8.250 -41.004  1.00 79.89           O  
ANISOU  767  O   VAL A 121     7399  16237   6718    275    695    729       O  
ATOM    768  CB  VAL A 121      11.993  -7.495 -44.044  1.00 80.89           C  
ANISOU  768  CB  VAL A 121     7587  16392   6757    169    694    584       C  
ATOM    769  CG1 VAL A 121      11.600  -8.959 -43.822  1.00 81.31           C  
ANISOU  769  CG1 VAL A 121     7743  16319   6834    205    744    526       C  
ATOM    770  CG2 VAL A 121      10.881  -6.758 -44.792  1.00 80.03           C  
ANISOU  770  CG2 VAL A 121     7494  16305   6609     90    646    545       C  
ATOM    771  N   GLY A 122      14.710  -7.156 -42.274  1.00 75.19           N  
ANISOU  771  N   GLY A 122     6660  15875   6033    262    699    786       N  
ATOM    772  CA  GLY A 122      15.906  -7.664 -41.621  1.00 74.80           C  
ANISOU  772  CA  GLY A 122     6508  15948   5964    366    729    870       C  
ATOM    773  C   GLY A 122      15.970  -7.200 -40.184  1.00 77.54           C  
ANISOU  773  C   GLY A 122     6818  16319   6326    295    660    931       C  
ATOM    774  O   GLY A 122      16.147  -8.024 -39.283  1.00 77.48           O  
ANISOU  774  O   GLY A 122     6804  16300   6335    401    679    971       O  
ATOM    775  N   SER A 123      15.773  -5.874 -39.962  1.00 73.70           N  
ANISOU  775  N   SER A 123     6340  15844   5817    121    584    935       N  
ATOM    776  CA  SER A 123      15.769  -5.229 -38.639  1.00 73.52           C  
ANISOU  776  CA  SER A 123     6326  15827   5781     24    513    970       C  
ATOM    777  C   SER A 123      14.758  -5.883 -37.713  1.00 77.34           C  
ANISOU  777  C   SER A 123     6893  16165   6327     93    519    934       C  
ATOM    778  O   SER A 123      15.084  -6.137 -36.548  1.00 77.50           O  
ANISOU  778  O   SER A 123     6881  16231   6336    108    498    985       O  
ATOM    779  CB  SER A 123      15.478  -3.733 -38.751  1.00 76.57           C  
ANISOU  779  CB  SER A 123     6807  16165   6122   -150    447    951       C  
ATOM    780  OG  SER A 123      16.614  -3.014 -39.203  1.00 84.62           O  
ANISOU  780  OG  SER A 123     7753  17342   7056   -286    426   1014       O  
ATOM    781  N   LEU A 124      13.548  -6.190 -38.247  1.00 72.97           N  
ANISOU  781  N   LEU A 124     6432  15471   5822    121    546    856       N  
ATOM    782  CA  LEU A 124      12.471  -6.856 -37.516  1.00 72.42           C  
ANISOU  782  CA  LEU A 124     6427  15293   5794    149    559    827       C  
ATOM    783  C   LEU A 124      12.867  -8.278 -37.120  1.00 77.26           C  
ANISOU  783  C   LEU A 124     7048  15874   6433    257    616    865       C  
ATOM    784  O   LEU A 124      12.632  -8.668 -35.970  1.00 78.23           O  
ANISOU  784  O   LEU A 124     7192  15968   6564    270    611    903       O  
ATOM    785  CB  LEU A 124      11.129  -6.851 -38.296  1.00 71.86           C  
ANISOU  785  CB  LEU A 124     6417  15150   5738    120    569    748       C  
ATOM    786  CG  LEU A 124      10.191  -5.633 -38.106  1.00 76.00           C  
ANISOU  786  CG  LEU A 124     6967  15679   6229     78    520    723       C  
ATOM    787  CD1 LEU A 124       8.908  -5.808 -38.877  1.00 76.09           C  
ANISOU  787  CD1 LEU A 124     6986  15693   6234     73    529    667       C  
ATOM    788  CD2 LEU A 124       9.810  -5.425 -36.651  1.00 77.76           C  
ANISOU  788  CD2 LEU A 124     7207  15898   6441     80    501    743       C  
ATOM    789  N   LEU A 125      13.485  -9.039 -38.052  1.00 72.59           N  
ANISOU  789  N   LEU A 125     6461  15282   5837    353    675    861       N  
ATOM    790  CA  LEU A 125      13.926 -10.411 -37.804  1.00 73.33           C  
ANISOU  790  CA  LEU A 125     6618  15309   5935    507    745    898       C  
ATOM    791  C   LEU A 125      14.900 -10.487 -36.619  1.00 78.65           C  
ANISOU  791  C   LEU A 125     7196  16107   6580    598    727   1017       C  
ATOM    792  O   LEU A 125      14.726 -11.350 -35.758  1.00 78.84           O  
ANISOU  792  O   LEU A 125     7302  16039   6614    672    751   1063       O  
ATOM    793  CB  LEU A 125      14.521 -11.023 -39.082  1.00 74.35           C  
ANISOU  793  CB  LEU A 125     6780  15435   6035    628    819    864       C  
ATOM    794  CG  LEU A 125      15.232 -12.375 -38.966  1.00 80.83           C  
ANISOU  794  CG  LEU A 125     7697  16186   6829    860    909    909       C  
ATOM    795  CD1 LEU A 125      14.246 -13.524 -38.815  1.00 81.30           C  
ANISOU  795  CD1 LEU A 125     8014  15963   6913    841    954    849       C  
ATOM    796  CD2 LEU A 125      16.132 -12.601 -40.155  1.00 85.14           C  
ANISOU  796  CD2 LEU A 125     8207  16831   7313   1016    980    895       C  
ATOM    797  N   LEU A 126      15.890  -9.560 -36.561  1.00 75.81           N  
ANISOU  797  N   LEU A 126     6667  15970   6169    563    679   1074       N  
ATOM    798  CA  LEU A 126      16.867  -9.463 -35.470  1.00 76.56           C  
ANISOU  798  CA  LEU A 126     6628  16258   6205    605    640   1191       C  
ATOM    799  C   LEU A 126      16.192  -9.052 -34.147  1.00 80.48           C  
ANISOU  799  C   LEU A 126     7169  16701   6707    488    574   1195       C  
ATOM    800  O   LEU A 126      16.615  -9.506 -33.088  1.00 81.29           O  
ANISOU  800  O   LEU A 126     7233  16879   6774    564    562   1285       O  
ATOM    801  CB  LEU A 126      17.994  -8.470 -35.815  1.00 77.06           C  
ANISOU  801  CB  LEU A 126     6498  16596   6184    514    594   1242       C  
ATOM    802  CG  LEU A 126      19.055  -8.914 -36.821  1.00 82.50           C  
ANISOU  802  CG  LEU A 126     7065  17459   6822    664    664   1285       C  
ATOM    803  CD1 LEU A 126      19.868  -7.733 -37.296  1.00 82.75           C  
ANISOU  803  CD1 LEU A 126     6934  17734   6772    472    612   1315       C  
ATOM    804  CD2 LEU A 126      19.982  -9.971 -36.234  1.00 86.28           C  
ANISOU  804  CD2 LEU A 126     7439  18103   7241    931    712   1409       C  
ATOM    805  N   ALA A 127      15.146  -8.208 -34.214  1.00 76.14           N  
ANISOU  805  N   ALA A 127     6703  16040   6188    331    538   1104       N  
ATOM    806  CA  ALA A 127      14.385  -7.764 -33.046  1.00 75.86           C  
ANISOU  806  CA  ALA A 127     6724  15957   6141    246    493   1091       C  
ATOM    807  C   ALA A 127      13.590  -8.938 -32.440  1.00 81.78           C  
ANISOU  807  C   ALA A 127     7565  16575   6933    325    545   1105       C  
ATOM    808  O   ALA A 127      13.463  -9.019 -31.209  1.00 82.20           O  
ANISOU  808  O   ALA A 127     7624  16657   6952    321    524   1156       O  
ATOM    809  CB  ALA A 127      13.450  -6.618 -33.423  1.00 75.29           C  
ANISOU  809  CB  ALA A 127     6726  15808   6072    125    462    996       C  
ATOM    810  N   ALA A 128      13.083  -9.856 -33.312  1.00 77.88           N  
ANISOU  810  N   ALA A 128     7158  15938   6493    373    612   1063       N  
ATOM    811  CA  ALA A 128      12.313 -11.046 -32.929  1.00 77.57           C  
ANISOU  811  CA  ALA A 128     7248  15745   6480    394    666   1075       C  
ATOM    812  C   ALA A 128      13.190 -12.178 -32.374  1.00 82.31           C  
ANISOU  812  C   ALA A 128     7895  16321   7058    564    708   1187       C  
ATOM    813  O   ALA A 128      12.706 -12.957 -31.553  1.00 83.19           O  
ANISOU  813  O   ALA A 128     8110  16336   7163    566    732   1240       O  
ATOM    814  CB  ALA A 128      11.485 -11.545 -34.098  1.00 78.16           C  
ANISOU  814  CB  ALA A 128     7426  15681   6589    343    713    984       C  
ATOM    815  N   ILE A 129      14.466 -12.276 -32.800  1.00 78.18           N  
ANISOU  815  N   ILE A 129     7292  15904   6508    720    723   1237       N  
ATOM    816  CA  ILE A 129      15.362 -13.307 -32.264  1.00 79.27           C  
ANISOU  816  CA  ILE A 129     7457  16060   6602    947    766   1364       C  
ATOM    817  C   ILE A 129      15.955 -12.816 -30.914  1.00 83.18           C  
ANISOU  817  C   ILE A 129     7798  16775   7032    945    691   1475       C  
ATOM    818  O   ILE A 129      16.148 -13.626 -30.000  1.00 83.80           O  
ANISOU  818  O   ILE A 129     7928  16842   7069   1084    711   1591       O  
ATOM    819  CB  ILE A 129      16.403 -13.812 -33.299  1.00 83.37           C  
ANISOU  819  CB  ILE A 129     7953  16632   7094   1166    832   1382       C  
ATOM    820  CG1 ILE A 129      15.684 -14.422 -34.531  1.00 83.67           C  
ANISOU  820  CG1 ILE A 129     8202  16414   7175   1153    908   1259       C  
ATOM    821  CG2 ILE A 129      17.361 -14.841 -32.678  1.00 86.38           C  
ANISOU  821  CG2 ILE A 129     8347  17070   7404   1467    881   1536       C  
ATOM    822  CD1 ILE A 129      16.534 -14.484 -35.859  1.00 90.68           C  
ANISOU  822  CD1 ILE A 129     9033  17391   8029   1294    962   1220       C  
ATOM    823  N   ASP A 130      16.148 -11.478 -30.774  1.00 78.37           N  
ANISOU  823  N   ASP A 130     7038  16340   6398    768    605   1435       N  
ATOM    824  CA  ASP A 130      16.623 -10.799 -29.556  1.00 78.07           C  
ANISOU  824  CA  ASP A 130     6880  16509   6276    695    519   1504       C  
ATOM    825  C   ASP A 130      15.682 -11.092 -28.382  1.00 81.97           C  
ANISOU  825  C   ASP A 130     7490  16887   6767    650    517   1519       C  
ATOM    826  O   ASP A 130      16.148 -11.337 -27.278  1.00 82.66           O  
ANISOU  826  O   ASP A 130     7531  17100   6776    710    487   1629       O  
ATOM    827  CB  ASP A 130      16.714  -9.274 -29.797  1.00 78.60           C  
ANISOU  827  CB  ASP A 130     6861  16694   6310    475    437   1424       C  
ATOM    828  CG  ASP A 130      17.022  -8.439 -28.567  1.00 85.46           C  
ANISOU  828  CG  ASP A 130     7652  17753   7066    348    341   1466       C  
ATOM    829  OD1 ASP A 130      18.154  -8.526 -28.061  1.00 88.21           O  
ANISOU  829  OD1 ASP A 130     7837  18359   7320    397    302   1580       O  
ATOM    830  OD2 ASP A 130      16.135  -7.685 -28.124  1.00 88.24           O  
ANISOU  830  OD2 ASP A 130     8105  18016   7405    205    306   1385       O  
ATOM    831  N   ARG A 131      14.363 -11.070 -28.635  1.00 78.21           N  
ANISOU  831  N   ARG A 131     7146  16213   6358    543    549   1419       N  
ATOM    832  CA  ARG A 131      13.324 -11.333 -27.642  1.00 78.14           C  
ANISOU  832  CA  ARG A 131     7229  16125   6335    481    561   1432       C  
ATOM    833  C   ARG A 131      13.274 -12.805 -27.274  1.00 82.74           C  
ANISOU  833  C   ARG A 131     7939  16576   6921    607    629   1541       C  
ATOM    834  O   ARG A 131      13.086 -13.115 -26.095  1.00 83.34           O  
ANISOU  834  O   ARG A 131     8045  16683   6938    614    623   1631       O  
ATOM    835  CB  ARG A 131      11.953 -10.868 -28.152  1.00 78.30           C  
ANISOU  835  CB  ARG A 131     7310  16037   6402    340    581   1310       C  
ATOM    836  CG  ARG A 131      11.796  -9.359 -28.196  1.00 91.27           C  
ANISOU  836  CG  ARG A 131     8888  17764   8026    246    523   1209       C  
ATOM    837  CD  ARG A 131      11.417  -8.812 -26.843  1.00106.95           C  
ANISOU  837  CD  ARG A 131    10856  19864   9915    193    469   1214       C  
ATOM    838  NE  ARG A 131      11.825  -7.419 -26.688  1.00118.61           N  
ANISOU  838  NE  ARG A 131    12325  21387  11353    118    410   1131       N  
ATOM    839  CZ  ARG A 131      13.000  -7.032 -26.212  1.00137.51           C  
ANISOU  839  CZ  ARG A 131    14700  23899  13651     52    337   1144       C  
ATOM    840  NH1 ARG A 131      13.907  -7.933 -25.850  1.00124.67           N  
ANISOU  840  NH1 ARG A 131    13018  22397  11952     72    308   1241       N  
ATOM    841  NH2 ARG A 131      13.280  -5.746 -26.097  1.00130.40           N  
ANISOU  841  NH2 ARG A 131    13849  22990  12705    -49    289   1066       N  
ATOM    842  N   TYR A 132      13.436 -13.712 -28.277  1.00 78.64           N  
ANISOU  842  N   TYR A 132     7530  15893   6455    709    698   1534       N  
ATOM    843  CA  TYR A 132      13.431 -15.162 -28.051  1.00 79.48           C  
ANISOU  843  CA  TYR A 132     7841  15806   6553    843    775   1632       C  
ATOM    844  C   TYR A 132      14.561 -15.580 -27.106  1.00 84.09           C  
ANISOU  844  C   TYR A 132     8370  16527   7052   1065    762   1803       C  
ATOM    845  O   TYR A 132      14.289 -16.300 -26.152  1.00 84.31           O  
ANISOU  845  O   TYR A 132     8523  16476   7037   1096    783   1911       O  
ATOM    846  CB  TYR A 132      13.443 -15.978 -29.368  1.00 80.91           C  
ANISOU  846  CB  TYR A 132     8192  15770   6780    920    855   1570       C  
ATOM    847  CG  TYR A 132      13.538 -17.476 -29.147  1.00 84.68           C  
ANISOU  847  CG  TYR A 132     8953  15995   7226   1080    942   1670       C  
ATOM    848  CD1 TYR A 132      12.442 -18.207 -28.699  1.00 87.35           C  
ANISOU  848  CD1 TYR A 132     9524  16105   7560    910    980   1681       C  
ATOM    849  CD2 TYR A 132      14.739 -18.154 -29.340  1.00 87.52           C  
ANISOU  849  CD2 TYR A 132     9357  16358   7539   1409    989   1767       C  
ATOM    850  CE1 TYR A 132      12.539 -19.574 -28.440  1.00 90.66           C  
ANISOU  850  CE1 TYR A 132    10265  16248   7934   1039   1062   1783       C  
ATOM    851  CE2 TYR A 132      14.848 -19.521 -29.084  1.00 91.11           C  
ANISOU  851  CE2 TYR A 132    10126  16546   7946   1601   1077   1871       C  
ATOM    852  CZ  TYR A 132      13.743 -20.229 -28.641  1.00 99.70           C  
ANISOU  852  CZ  TYR A 132    11495  17350   9035   1402   1112   1875       C  
ATOM    853  OH  TYR A 132      13.843 -21.577 -28.400  1.00104.67           O  
ANISOU  853  OH  TYR A 132    12497  17667   9605   1572   1202   1981       O  
ATOM    854  N   LEU A 133      15.805 -15.101 -27.344  1.00 80.98           N  
ANISOU  854  N   LEU A 133     7776  16375   6619   1204    722   1840       N  
ATOM    855  CA  LEU A 133      16.974 -15.410 -26.503  1.00 82.66           C  
ANISOU  855  CA  LEU A 133     7871  16812   6724   1424    695   2015       C  
ATOM    856  C   LEU A 133      16.837 -14.845 -25.075  1.00 86.62           C  
ANISOU  856  C   LEU A 133     8272  17494   7145   1295    608   2075       C  
ATOM    857  O   LEU A 133      17.256 -15.500 -24.123  1.00 87.92           O  
ANISOU  857  O   LEU A 133     8447  17738   7220   1455    605   2236       O  
ATOM    858  CB  LEU A 133      18.288 -14.949 -27.162  1.00 83.23           C  
ANISOU  858  CB  LEU A 133     7701  17173   6748   1554    669   2040       C  
ATOM    859  CG  LEU A 133      18.576 -15.515 -28.569  1.00 88.78           C  
ANISOU  859  CG  LEU A 133     8489  17746   7498   1735    766   1992       C  
ATOM    860  CD1 LEU A 133      19.448 -14.573 -29.380  1.00 88.39           C  
ANISOU  860  CD1 LEU A 133     8168  18000   7417   1713    727   1960       C  
ATOM    861  CD2 LEU A 133      19.180 -16.912 -28.513  1.00 94.35           C  
ANISOU  861  CD2 LEU A 133     9362  18340   8148   2114    864   2133       C  
ATOM    862  N   CYS A 134      16.208 -13.660 -24.935  1.00 81.35           N  
ANISOU  862  N   CYS A 134     7535  16878   6495   1026    545   1946       N  
ATOM    863  CA  CYS A 134      15.956 -12.983 -23.661  1.00 81.34           C  
ANISOU  863  CA  CYS A 134     7475  17027   6406    882    469   1960       C  
ATOM    864  C   CYS A 134      14.943 -13.755 -22.792  1.00 86.13           C  
ANISOU  864  C   CYS A 134     8258  17462   7004    865    521   2015       C  
ATOM    865  O   CYS A 134      15.217 -13.990 -21.610  1.00 86.51           O  
ANISOU  865  O   CYS A 134     8287  17639   6944    917    490   2140       O  
ATOM    866  CB  CYS A 134      15.509 -11.540 -23.900  1.00 79.88           C  
ANISOU  866  CB  CYS A 134     7230  16888   6232    644    410   1794       C  
ATOM    867  SG  CYS A 134      15.057 -10.629 -22.394  1.00 83.52           S  
ANISOU  867  SG  CYS A 134     7685  17486   6565    473    334   1767       S  
ATOM    868  N   LEU A 135      13.782 -14.139 -23.382  1.00 81.94           N  
ANISOU  868  N   LEU A 135     7888  16675   6568    770    595   1930       N  
ATOM    869  CA  LEU A 135      12.700 -14.860 -22.703  1.00 82.62           C  
ANISOU  869  CA  LEU A 135     8138  16612   6641    690    652   1977       C  
ATOM    870  C   LEU A 135      12.891 -16.388 -22.623  1.00 89.85           C  
ANISOU  870  C   LEU A 135     9270  17318   7551    848    729   2127       C  
ATOM    871  O   LEU A 135      12.233 -17.021 -21.797  1.00 90.75           O  
ANISOU  871  O   LEU A 135     9517  17352   7614    789    765   2219       O  
ATOM    872  CB  LEU A 135      11.324 -14.527 -23.324  1.00 81.32           C  
ANISOU  872  CB  LEU A 135     8019  16331   6548    481    688   1830       C  
ATOM    873  CG  LEU A 135      10.830 -13.069 -23.234  1.00 84.44           C  
ANISOU  873  CG  LEU A 135     8269  16891   6923    351    633   1696       C  
ATOM    874  CD1 LEU A 135       9.769 -12.791 -24.270  1.00 83.73           C  
ANISOU  874  CD1 LEU A 135     8191  16710   6911    232    666   1562       C  
ATOM    875  CD2 LEU A 135      10.302 -12.724 -21.848  1.00 85.79           C  
ANISOU  875  CD2 LEU A 135     8421  17193   6981    282    622   1733       C  
ATOM    876  N   ARG A 136      13.760 -16.984 -23.472  1.00 87.92           N  
ANISOU  876  N   ARG A 136     9085  16976   7343   1054    765   2154       N  
ATOM    877  CA  ARG A 136      14.003 -18.434 -23.458  1.00 90.48           C  
ANISOU  877  CA  ARG A 136     9678  17056   7644   1255    850   2292       C  
ATOM    878  C   ARG A 136      15.201 -18.779 -22.570  1.00 98.41           C  
ANISOU  878  C   ARG A 136    10608  18249   8534   1545    822   2492       C  
ATOM    879  O   ARG A 136      15.080 -19.665 -21.724  1.00 99.98           O  
ANISOU  879  O   ARG A 136    10993  18334   8661   1629    859   2649       O  
ATOM    880  CB  ARG A 136      14.106 -19.020 -24.892  1.00 90.13           C  
ANISOU  880  CB  ARG A 136     9802  16768   7676   1347    926   2206       C  
ATOM    881  CG  ARG A 136      14.505 -20.496 -25.018  1.00100.85           C  
ANISOU  881  CG  ARG A 136    11497  17832   8992   1610   1026   2333       C  
ATOM    882  CD  ARG A 136      13.436 -21.493 -24.606  1.00109.81           C  
ANISOU  882  CD  ARG A 136    12992  18617  10113   1428   1094   2370       C  
ATOM    883  NE  ARG A 136      13.942 -22.868 -24.645  1.00119.99           N  
ANISOU  883  NE  ARG A 136    14663  19588  11340   1708   1192   2502       N  
ATOM    884  CZ  ARG A 136      14.525 -23.489 -23.621  1.00136.56           C  
ANISOU  884  CZ  ARG A 136    16874  21675  13337   1947   1209   2719       C  
ATOM    885  NH1 ARG A 136      14.955 -24.736 -23.753  1.00126.87           N  
ANISOU  885  NH1 ARG A 136    16043  20116  12044   2235   1309   2834       N  
ATOM    886  NH2 ARG A 136      14.683 -22.867 -22.459  1.00122.84           N  
ANISOU  886  NH2 ARG A 136    14877  20250  11546   1913   1128   2822       N  
ATOM    887  N   TYR A 137      16.339 -18.065 -22.739  1.00 96.43           N  
ANISOU  887  N   TYR A 137    10075  18315   8247   1678    753   2499       N  
ATOM    888  CA  TYR A 137      17.559 -18.251 -21.927  1.00 98.79           C  
ANISOU  888  CA  TYR A 137    10221  18906   8409   1943    706   2693       C  
ATOM    889  C   TYR A 137      17.896 -16.915 -21.199  1.00101.50           C  
ANISOU  889  C   TYR A 137    10242  19649   8673   1753    571   2662       C  
ATOM    890  O   TYR A 137      18.795 -16.189 -21.653  1.00100.86           O  
ANISOU  890  O   TYR A 137     9910  19849   8563   1770    509   2632       O  
ATOM    891  CB  TYR A 137      18.752 -18.747 -22.782  1.00101.97           C  
ANISOU  891  CB  TYR A 137    10568  19385   8789   2295    751   2763       C  
ATOM    892  CG  TYR A 137      18.415 -19.823 -23.794  1.00105.68           C  
ANISOU  892  CG  TYR A 137    11382  19437   9335   2452    886   2728       C  
ATOM    893  CD1 TYR A 137      18.389 -21.168 -23.432  1.00110.28           C  
ANISOU  893  CD1 TYR A 137    12302  19737   9863   2701    977   2883       C  
ATOM    894  CD2 TYR A 137      18.166 -19.500 -25.128  1.00105.54           C  
ANISOU  894  CD2 TYR A 137    11380  19297   9423   2356    923   2543       C  
ATOM    895  CE1 TYR A 137      18.096 -22.164 -24.363  1.00112.68           C  
ANISOU  895  CE1 TYR A 137    12984  19617  10211   2827   1102   2838       C  
ATOM    896  CE2 TYR A 137      17.880 -20.488 -26.070  1.00107.90           C  
ANISOU  896  CE2 TYR A 137    12019  19214   9766   2484   1043   2495       C  
ATOM    897  CZ  TYR A 137      17.839 -21.818 -25.681  1.00120.00           C  
ANISOU  897  CZ  TYR A 137    13915  20441  11238   2710   1133   2635       C  
ATOM    898  OH  TYR A 137      17.551 -22.794 -26.606  1.00124.79           O  
ANISOU  898  OH  TYR A 137    14917  20630  11866   2813   1252   2573       O  
ATOM    899  N   PRO A 138      17.176 -16.563 -20.091  1.00 96.96           N  
ANISOU  899  N   PRO A 138     9689  19107   8045   1554    528   2663       N  
ATOM    900  CA  PRO A 138      17.416 -15.263 -19.434  1.00 96.26           C  
ANISOU  900  CA  PRO A 138     9364  19347   7864   1355    406   2602       C  
ATOM    901  C   PRO A 138      18.841 -14.997 -18.891  1.00104.02           C  
ANISOU  901  C   PRO A 138    10085  20754   8682   1486    305   2742       C  
ATOM    902  O   PRO A 138      19.355 -13.940 -19.269  1.00103.94           O  
ANISOU  902  O   PRO A 138     9875  20971   8647   1330    223   2643       O  
ATOM    903  CB  PRO A 138      16.353 -15.213 -18.331  1.00 97.47           C  
ANISOU  903  CB  PRO A 138     9639  19427   7970   1187    410   2598       C  
ATOM    904  CG  PRO A 138      15.300 -16.167 -18.773  1.00101.23           C  
ANISOU  904  CG  PRO A 138    10379  19523   8560   1181    531   2587       C  
ATOM    905  CD  PRO A 138      16.046 -17.270 -19.452  1.00 98.28           C  
ANISOU  905  CD  PRO A 138    10111  19010   8222   1468    595   2702       C  
ATOM    906  N   PRO A 139      19.530 -15.844 -18.067  1.00103.33           N  
ANISOU  906  N   PRO A 139     9978  20815   8466   1750    301   2971       N  
ATOM    907  CA  PRO A 139      20.879 -15.457 -17.601  1.00104.76           C  
ANISOU  907  CA  PRO A 139     9848  21490   8468   1840    188   3099       C  
ATOM    908  C   PRO A 139      21.963 -15.428 -18.678  1.00108.79           C  
ANISOU  908  C   PRO A 139    10152  22195   8986   2017    194   3124       C  
ATOM    909  O   PRO A 139      22.901 -14.637 -18.582  1.00109.18           O  
ANISOU  909  O   PRO A 139     9893  22686   8905   1934     85   3153       O  
ATOM    910  CB  PRO A 139      21.188 -16.492 -16.519  1.00109.38           C  
ANISOU  910  CB  PRO A 139    10494  22152   8913   2111    197   3350       C  
ATOM    911  CG  PRO A 139      20.391 -17.682 -16.900  1.00114.11           C  
ANISOU  911  CG  PRO A 139    11450  22263   9643   2284    347   3383       C  
ATOM    912  CD  PRO A 139      19.123 -17.140 -17.478  1.00106.70           C  
ANISOU  912  CD  PRO A 139    10666  20995   8881   1961    391   3137       C  
ATOM    913  N   SER A 140      21.828 -16.282 -19.702  1.00105.26           N  
ANISOU  913  N   SER A 140     9882  21439   8675   2241    323   3113       N  
ATOM    914  CA  SER A 140      22.778 -16.393 -20.813  1.00105.62           C  
ANISOU  914  CA  SER A 140     9766  21638   8725   2458    361   3135       C  
ATOM    915  C   SER A 140      22.720 -15.229 -21.820  1.00105.78           C  
ANISOU  915  C   SER A 140     9650  21708   8833   2156    325   2925       C  
ATOM    916  O   SER A 140      23.665 -15.063 -22.587  1.00105.88           O  
ANISOU  916  O   SER A 140     9447  21976   8808   2273    330   2954       O  
ATOM    917  CB  SER A 140      22.611 -17.735 -21.521  1.00110.12           C  
ANISOU  917  CB  SER A 140    10633  21828   9379   2821    521   3190       C  
ATOM    918  OG  SER A 140      22.765 -18.810 -20.607  1.00121.89           O  
ANISOU  918  OG  SER A 140    12281  23262  10770   3124    557   3407       O  
ATOM    919  N   TYR A 141      21.638 -14.417 -21.804  1.00 99.64           N  
ANISOU  919  N   TYR A 141     8993  20713   8153   1787    293   2730       N  
ATOM    920  CA  TYR A 141      21.447 -13.278 -22.716  1.00 97.31           C  
ANISOU  920  CA  TYR A 141     8630  20407   7937   1500    262   2535       C  
ATOM    921  C   TYR A 141      22.483 -12.158 -22.526  1.00102.19           C  
ANISOU  921  C   TYR A 141     8932  21492   8405   1304    131   2551       C  
ATOM    922  O   TYR A 141      22.999 -11.655 -23.526  1.00101.23           O  
ANISOU  922  O   TYR A 141     8674  21490   8300   1244    131   2500       O  
ATOM    923  CB  TYR A 141      20.007 -12.740 -22.632  1.00 95.64           C  
ANISOU  923  CB  TYR A 141     8641  19859   7837   1220    269   2349       C  
ATOM    924  CG  TYR A 141      19.751 -11.442 -23.378  1.00 94.95           C  
ANISOU  924  CG  TYR A 141     8517  19753   7806    935    227   2161       C  
ATOM    925  CD1 TYR A 141      19.428 -11.444 -24.734  1.00 95.43           C  
ANISOU  925  CD1 TYR A 141     8646  19611   8001    954    302   2057       C  
ATOM    926  CD2 TYR A 141      19.741 -10.221 -22.708  1.00 95.07           C  
ANISOU  926  CD2 TYR A 141     8476  19919   7727    647    118   2083       C  
ATOM    927  CE1 TYR A 141      19.159 -10.256 -25.414  1.00 93.82           C  
ANISOU  927  CE1 TYR A 141     8432  19378   7839    710    266   1903       C  
ATOM    928  CE2 TYR A 141      19.482  -9.027 -23.378  1.00 94.16           C  
ANISOU  928  CE2 TYR A 141     8386  19740   7649    403     87   1921       C  
ATOM    929  CZ  TYR A 141      19.189  -9.049 -24.731  1.00 98.21           C  
ANISOU  929  CZ  TYR A 141     8948  20066   8300    443    161   1841       C  
ATOM    930  OH  TYR A 141      18.928  -7.865 -25.377  1.00 95.19           O  
ANISOU  930  OH  TYR A 141     8609  19616   7943    219    130   1701       O  
ATOM    931  N   LYS A 142      22.771 -11.756 -21.265  1.00100.44           N  
ANISOU  931  N   LYS A 142     8605  21535   8021   1171     18   2620       N  
ATOM    932  CA  LYS A 142      23.760 -10.708 -20.969  1.00101.92           C  
ANISOU  932  CA  LYS A 142     8513  22184   8027    920   -123   2639       C  
ATOM    933  C   LYS A 142      25.182 -11.099 -21.408  1.00109.29           C  
ANISOU  933  C   LYS A 142     9110  23571   8842   1140   -131   2819       C  
ATOM    934  O   LYS A 142      25.941 -10.241 -21.870  1.00109.90           O  
ANISOU  934  O   LYS A 142     8966  23955   8838    915   -200   2794       O  
ATOM    935  CB  LYS A 142      23.716 -10.276 -19.498  1.00105.12           C  
ANISOU  935  CB  LYS A 142     8906  22774   8260    744   -240   2673       C  
ATOM    936  CG  LYS A 142      22.599  -9.268 -19.210  1.00113.69           C  
ANISOU  936  CG  LYS A 142    10235  23574   9387    400   -271   2454       C  
ATOM    937  CD  LYS A 142      23.008  -8.269 -18.132  1.00121.92           C  
ANISOU  937  CD  LYS A 142    11179  24946  10201     53   -431   2422       C  
ATOM    938  CE  LYS A 142      22.396  -6.898 -18.317  1.00124.79           C  
ANISOU  938  CE  LYS A 142    11759  25071  10586   -307   -463   2184       C  
ATOM    939  NZ  LYS A 142      21.043  -6.790 -17.708  1.00131.68           N  
ANISOU  939  NZ  LYS A 142    12917  25621  11495   -323   -421   2068       N  
ATOM    940  N   ALA A 143      25.513 -12.402 -21.314  1.00107.21           N  
ANISOU  940  N   ALA A 143     8827  23344   8562   1589    -49   3005       N  
ATOM    941  CA  ALA A 143      26.793 -12.958 -21.748  1.00109.56           C  
ANISOU  941  CA  ALA A 143     8819  24070   8738   1917    -25   3198       C  
ATOM    942  C   ALA A 143      26.855 -13.043 -23.276  1.00112.86           C  
ANISOU  942  C   ALA A 143     9251  24345   9287   2025     90   3113       C  
ATOM    943  O   ALA A 143      27.936 -12.897 -23.846  1.00114.68           O  
ANISOU  943  O   ALA A 143     9157  25018   9400   2096     80   3203       O  
ATOM    944  CB  ALA A 143      26.990 -14.338 -21.145  1.00112.45           C  
ANISOU  944  CB  ALA A 143     9248  24434   9045   2409     45   3416       C  
ATOM    945  N   LEU A 144      25.701 -13.281 -23.936  1.00107.26           N  
ANISOU  945  N   LEU A 144     8900  23058   8798   2029    198   2947       N  
ATOM    946  CA  LEU A 144      25.589 -13.391 -25.396  1.00106.32           C  
ANISOU  946  CA  LEU A 144     8849  22743   8804   2117    310   2843       C  
ATOM    947  C   LEU A 144      25.455 -12.025 -26.096  1.00108.12           C  
ANISOU  947  C   LEU A 144     9002  23001   9077   1680    246   2666       C  
ATOM    948  O   LEU A 144      26.423 -11.575 -26.706  1.00108.62           O  
ANISOU  948  O   LEU A 144     8785  23440   9045   1639    227   2711       O  
ATOM    949  CB  LEU A 144      24.448 -14.342 -25.804  1.00104.88           C  
ANISOU  949  CB  LEU A 144     9083  21962   8805   2302    446   2755       C  
ATOM    950  N   LEU A 145      24.277 -11.365 -26.000  1.00102.12           N  
ANISOU  950  N   LEU A 145     8492  21867   8443   1366    217   2482       N  
ATOM    951  CA  LEU A 145      24.040 -10.064 -26.635  1.00100.25           C  
ANISOU  951  CA  LEU A 145     8254  21592   8243    980    162   2319       C  
ATOM    952  C   LEU A 145      24.712  -8.914 -25.890  1.00105.25           C  
ANISOU  952  C   LEU A 145     8682  22611   8698    631      8   2347       C  
ATOM    953  O   LEU A 145      24.414  -8.663 -24.719  1.00105.74           O  
ANISOU  953  O   LEU A 145     8796  22694   8686    509    -74   2355       O  
ATOM    954  CB  LEU A 145      22.543  -9.791 -26.843  1.00 97.24           C  
ANISOU  954  CB  LEU A 145     8208  20705   8035    825    195   2128       C  
ATOM    955  N   THR A 146      25.634  -8.234 -26.584  1.00102.00           N  
ANISOU  955  N   THR A 146     8043  22516   8197    456    -30   2364       N  
ATOM    956  CA  THR A 146      26.404  -7.085 -26.100  1.00103.18           C  
ANISOU  956  CA  THR A 146     7995  23059   8148     55   -179   2390       C  
ATOM    957  C   THR A 146      26.180  -5.910 -27.067  1.00103.66           C  
ANISOU  957  C   THR A 146     8161  22975   8251   -304   -194   2243       C  
ATOM    958  O   THR A 146      25.795  -6.139 -28.216  1.00101.78           O  
ANISOU  958  O   THR A 146     8002  22517   8154   -168    -88   2183       O  
ATOM    959  CB  THR A 146      27.908  -7.442 -25.998  1.00119.46           C  
ANISOU  959  CB  THR A 146     9615  25770  10003    193   -212   2615       C  
ATOM    960  OG1 THR A 146      28.076  -8.841 -25.758  1.00122.78           O  
ANISOU  960  OG1 THR A 146     9989  26229  10434    689   -135   2761       O  
ATOM    961  CG2 THR A 146      28.619  -6.660 -24.908  1.00121.09           C  
ANISOU  961  CG2 THR A 146     9609  26439   9960   -201   -389   2679       C  
ATOM    962  N   ARG A 147      26.429  -4.664 -26.606  1.00 99.19           N  
ANISOU  962  N   ARG A 147     7622  22521   7544   -764   -327   2187       N  
ATOM    963  CA  ARG A 147      26.294  -3.424 -27.384  1.00 97.47           C  
ANISOU  963  CA  ARG A 147     7550  22162   7322  -1150   -359   2064       C  
ATOM    964  C   ARG A 147      27.136  -3.469 -28.667  1.00101.12           C  
ANISOU  964  C   ARG A 147     7758  22902   7759  -1135   -305   2149       C  
ATOM    965  O   ARG A 147      26.636  -3.104 -29.732  1.00 99.31           O  
ANISOU  965  O   ARG A 147     7698  22389   7646  -1183   -240   2050       O  
ATOM    966  CB  ARG A 147      26.677  -2.216 -26.516  1.00 98.23           C  
ANISOU  966  CB  ARG A 147     7699  22418   7204  -1643   -519   2031       C  
ATOM    967  CG  ARG A 147      26.383  -0.852 -27.122  1.00104.90           C  
ANISOU  967  CG  ARG A 147     8823  23002   8032  -2056   -555   1890       C  
ATOM    968  CD  ARG A 147      26.577   0.211 -26.063  1.00120.25           C  
ANISOU  968  CD  ARG A 147    10910  25027   9752  -2519   -708   1837       C  
ATOM    969  NE  ARG A 147      26.678   1.558 -26.624  1.00133.61           N  
ANISOU  969  NE  ARG A 147    12887  26503  11377  -2952   -751   1728       N  
ATOM    970  CZ  ARG A 147      26.894   2.655 -25.902  1.00153.71           C  
ANISOU  970  CZ  ARG A 147    15653  29040  13710  -3423   -878   1656       C  
ATOM    971  NH1 ARG A 147      26.975   3.838 -26.494  1.00145.66           N  
ANISOU  971  NH1 ARG A 147    14945  27767  12630  -3791   -902   1566       N  
ATOM    972  NH2 ARG A 147      27.032   2.576 -24.583  1.00140.02           N  
ANISOU  972  NH2 ARG A 147    13858  27539  11806  -3535   -982   1675       N  
ATOM    973  N   GLY A 148      28.373  -3.957 -28.549  1.00 99.04           N  
ANISOU  973  N   GLY A 148     7084  23213   7333  -1036   -325   2339       N  
ATOM    974  CA  GLY A 148      29.318  -4.106 -29.653  1.00 99.80           C  
ANISOU  974  CA  GLY A 148     6867  23689   7362   -975   -264   2451       C  
ATOM    975  C   GLY A 148      28.920  -5.199 -30.622  1.00100.77           C  
ANISOU  975  C   GLY A 148     7034  23584   7670   -472    -89   2441       C  
ATOM    976  O   GLY A 148      28.841  -4.953 -31.828  1.00100.99           O  
ANISOU  976  O   GLY A 148     7087  23529   7755   -499    -14   2393       O  
ATOM    977  N   ARG A 149      28.621  -6.401 -30.094  1.00 94.74           N  
ANISOU  977  N   ARG A 149     6320  22689   6990    -29    -23   2482       N  
ATOM    978  CA  ARG A 149      28.183  -7.574 -30.861  1.00 92.43           C  
ANISOU  978  CA  ARG A 149     6143  22118   6856    454    143   2464       C  
ATOM    979  C   ARG A 149      26.896  -7.299 -31.635  1.00 91.59           C  
ANISOU  979  C   ARG A 149     6417  21419   6964    370    203   2257       C  
ATOM    980  O   ARG A 149      26.742  -7.825 -32.737  1.00 91.37           O  
ANISOU  980  O   ARG A 149     6439  21257   7021    594    324   2220       O  
ATOM    981  CB  ARG A 149      28.013  -8.806 -29.955  1.00 92.66           C  
ANISOU  981  CB  ARG A 149     6229  22066   6911    866    182   2549       C  
ATOM    982  CG  ARG A 149      29.319  -9.292 -29.336  1.00105.16           C  
ANISOU  982  CG  ARG A 149     7415  24257   8283   1135    171   2787       C  
ATOM    983  CD  ARG A 149      29.123 -10.535 -28.508  1.00112.66           C  
ANISOU  983  CD  ARG A 149     8460  25110   9236   1488    186   2883       C  
ATOM    984  NE  ARG A 149      30.383 -10.995 -27.922  1.00126.78           N  
ANISOU  984  NE  ARG A 149     9869  27492  10810   1824    187   3131       N  
ATOM    985  CZ  ARG A 149      30.472 -11.889 -26.943  1.00143.96           C  
ANISOU  985  CZ  ARG A 149    12021  29772  12904   2089    161   3277       C  
ATOM    986  NH1 ARG A 149      31.659 -12.250 -26.474  1.00136.80           N  
ANISOU  986  NH1 ARG A 149    10744  29452  11784   2428    164   3518       N  
ATOM    987  NH2 ARG A 149      29.373 -12.424 -26.420  1.00126.66           N  
ANISOU  987  NH2 ARG A 149    10163  27131  10829   2027    133   3197       N  
ATOM    988  N   ALA A 150      25.984  -6.466 -31.073  1.00 84.15           N  
ANISOU  988  N   ALA A 150     5737  20150   6087     60    120   2124       N  
ATOM    989  CA  ALA A 150      24.726  -6.083 -31.721  1.00 79.80           C  
ANISOU  989  CA  ALA A 150     5522  19088   5711    -30    161   1941       C  
ATOM    990  C   ALA A 150      25.022  -5.202 -32.929  1.00 82.81           C  
ANISOU  990  C   ALA A 150     5868  19532   6065   -264    165   1901       C  
ATOM    991  O   ALA A 150      24.468  -5.451 -33.998  1.00 81.37           O  
ANISOU  991  O   ALA A 150     5816  19101   6001   -142    257   1820       O  
ATOM    992  CB  ALA A 150      23.813  -5.351 -30.741  1.00 78.69           C  
ANISOU  992  CB  ALA A 150     5630  18671   5598   -267     74   1834       C  
ATOM    993  N   LEU A 151      25.929  -4.211 -32.774  1.00 81.00           N  
ANISOU  993  N   LEU A 151     5461  19654   5660   -618     65   1968       N  
ATOM    994  CA  LEU A 151      26.323  -3.288 -33.846  1.00 81.90           C  
ANISOU  994  CA  LEU A 151     5539  19868   5711   -902     60   1960       C  
ATOM    995  C   LEU A 151      26.988  -4.002 -35.047  1.00 88.25           C  
ANISOU  995  C   LEU A 151     6099  20931   6501   -640    180   2043       C  
ATOM    996  O   LEU A 151      26.766  -3.601 -36.195  1.00 85.75           O  
ANISOU  996  O   LEU A 151     5866  20495   6221   -726    230   1988       O  
ATOM    997  CB  LEU A 151      27.193  -2.130 -33.314  1.00 84.05           C  
ANISOU  997  CB  LEU A 151     5695  20472   5769  -1388    -81   2024       C  
ATOM    998  CG  LEU A 151      26.485  -1.106 -32.407  1.00 87.40           C  
ANISOU  998  CG  LEU A 151     6468  20557   6183  -1727   -189   1898       C  
ATOM    999  CD1 LEU A 151      27.478  -0.348 -31.557  1.00 90.06           C  
ANISOU  999  CD1 LEU A 151     6665  21277   6275  -2151   -335   1976       C  
ATOM   1000  CD2 LEU A 151      25.618  -0.136 -33.201  1.00 87.79           C  
ANISOU 1000  CD2 LEU A 151     6861  20185   6309  -1917   -171   1769       C  
ATOM   1001  N   VAL A 152      27.755  -5.087 -34.774  1.00 88.45           N  
ANISOU 1001  N   VAL A 152     5845  21297   6463   -288    233   2177       N  
ATOM   1002  CA  VAL A 152      28.406  -5.922 -35.790  1.00 90.36           C  
ANISOU 1002  CA  VAL A 152     5869  21793   6670     57    367   2258       C  
ATOM   1003  C   VAL A 152      27.330  -6.721 -36.554  1.00 92.98           C  
ANISOU 1003  C   VAL A 152     6512  21611   7204    377    495   2117       C  
ATOM   1004  O   VAL A 152      27.366  -6.767 -37.786  1.00 92.01           O  
ANISOU 1004  O   VAL A 152     6392  21474   7092    443    586   2080       O  
ATOM   1005  CB  VAL A 152      29.508  -6.837 -35.186  1.00 97.79           C  
ANISOU 1005  CB  VAL A 152     6447  23251   7457    386    389   2452       C  
ATOM   1006  CG1 VAL A 152      30.191  -7.679 -36.265  1.00 99.52           C  
ANISOU 1006  CG1 VAL A 152     6484  23701   7629    820    552   2525       C  
ATOM   1007  CG2 VAL A 152      30.548  -6.023 -34.421  1.00100.41           C  
ANISOU 1007  CG2 VAL A 152     6431  24163   7557     14    250   2596       C  
ATOM   1008  N   LEU A 153      26.355  -7.308 -35.820  1.00 89.39           N  
ANISOU 1008  N   LEU A 153     6323  20751   6891    531    495   2037       N  
ATOM   1009  CA  LEU A 153      25.247  -8.073 -36.407  1.00 87.89           C  
ANISOU 1009  CA  LEU A 153     6444  20074   6875    765    596   1902       C  
ATOM   1010  C   LEU A 153      24.349  -7.212 -37.283  1.00 92.14           C  
ANISOU 1010  C   LEU A 153     7196  20305   7507    503    585   1752       C  
ATOM   1011  O   LEU A 153      23.896  -7.670 -38.334  1.00 92.17           O  
ANISOU 1011  O   LEU A 153     7337  20098   7586    659    680   1667       O  
ATOM   1012  CB  LEU A 153      24.437  -8.812 -35.343  1.00 86.65           C  
ANISOU 1012  CB  LEU A 153     6498  19607   6818    910    586   1873       C  
ATOM   1013  CG  LEU A 153      25.055 -10.116 -34.850  1.00 93.39           C  
ANISOU 1013  CG  LEU A 153     7264  20605   7616   1329    656   2003       C  
ATOM   1014  CD1 LEU A 153      24.398 -10.580 -33.543  1.00 92.65           C  
ANISOU 1014  CD1 LEU A 153     7329  20300   7575   1362    607   2016       C  
ATOM   1015  CD2 LEU A 153      25.019 -11.207 -35.938  1.00 95.65           C  
ANISOU 1015  CD2 LEU A 153     7686  20713   7943   1703    816   1964       C  
ATOM   1016  N   LEU A 154      24.153  -5.943 -36.882  1.00 87.91           N  
ANISOU 1016  N   LEU A 154     6701  19755   6946    112    469   1726       N  
ATOM   1017  CA  LEU A 154      23.397  -4.943 -37.630  1.00 85.92           C  
ANISOU 1017  CA  LEU A 154     6653  19244   6748   -141    445   1613       C  
ATOM   1018  C   LEU A 154      24.190  -4.531 -38.895  1.00 90.95           C  
ANISOU 1018  C   LEU A 154     7132  20135   7290   -228    490   1662       C  
ATOM   1019  O   LEU A 154      23.585  -4.135 -39.893  1.00 89.02           O  
ANISOU 1019  O   LEU A 154     7047  19678   7100   -286    522   1578       O  
ATOM   1020  CB  LEU A 154      23.154  -3.736 -36.714  1.00 85.74           C  
ANISOU 1020  CB  LEU A 154     6745  19147   6683   -498    316   1589       C  
ATOM   1021  CG  LEU A 154      21.792  -3.023 -36.754  1.00 88.73           C  
ANISOU 1021  CG  LEU A 154     7460  19088   7164   -619    288   1448       C  
ATOM   1022  CD1 LEU A 154      20.604  -4.004 -36.779  1.00 86.91           C  
ANISOU 1022  CD1 LEU A 154     7387  18543   7091   -340    354   1357       C  
ATOM   1023  CD2 LEU A 154      21.651  -2.101 -35.553  1.00 91.86           C  
ANISOU 1023  CD2 LEU A 154     7983  19432   7487   -900    174   1430       C  
ATOM   1024  N   GLY A 155      25.524  -4.670 -38.836  1.00 90.11           N  
ANISOU 1024  N   GLY A 155     6694  20517   7027   -222    494   1809       N  
ATOM   1025  CA  GLY A 155      26.451  -4.372 -39.924  1.00 91.26           C  
ANISOU 1025  CA  GLY A 155     6617  21015   7042   -296    544   1890       C  
ATOM   1026  C   GLY A 155      26.369  -5.357 -41.077  1.00 94.34           C  
ANISOU 1026  C   GLY A 155     7008  21361   7475     80    697   1852       C  
ATOM   1027  O   GLY A 155      26.382  -4.942 -42.237  1.00 92.75           O  
ANISOU 1027  O   GLY A 155     6826  21171   7245    -12    743   1827       O  
ATOM   1028  N   ILE A 156      26.283  -6.675 -40.763  1.00 92.00           N  
ANISOU 1028  N   ILE A 156     6727  20998   7233    501    778   1848       N  
ATOM   1029  CA  ILE A 156      26.179  -7.790 -41.731  1.00 92.21           C  
ANISOU 1029  CA  ILE A 156     6826  20925   7285    902    931   1795       C  
ATOM   1030  C   ILE A 156      24.843  -7.701 -42.490  1.00 93.99           C  
ANISOU 1030  C   ILE A 156     7400  20654   7657    834    947   1613       C  
ATOM   1031  O   ILE A 156      24.805  -7.885 -43.712  1.00 93.77           O  
ANISOU 1031  O   ILE A 156     7413  20613   7603    923   1037   1559       O  
ATOM   1032  CB  ILE A 156      26.338  -9.191 -41.039  1.00 96.27           C  
ANISOU 1032  CB  ILE A 156     7358  21406   7812   1345   1002   1836       C  
ATOM   1033  CG1 ILE A 156      27.522  -9.234 -40.040  1.00 98.99           C  
ANISOU 1033  CG1 ILE A 156     7348  22257   8005   1411    958   2032       C  
ATOM   1034  CG2 ILE A 156      26.434 -10.330 -42.079  1.00 97.89           C  
ANISOU 1034  CG2 ILE A 156     7671  21525   7999   1769   1173   1785       C  
ATOM   1035  CD1 ILE A 156      27.344 -10.191 -38.880  1.00102.91           C  
ANISOU 1035  CD1 ILE A 156     7929  22629   8544   1679    950   2078       C  
ATOM   1036  N   MET A 157      23.751  -7.429 -41.745  1.00 88.52           N  
ANISOU 1036  N   MET A 157     6940  19594   7098    684    861   1527       N  
ATOM   1037  CA  MET A 157      22.396  -7.302 -42.263  1.00 85.89           C  
ANISOU 1037  CA  MET A 157     6905  18839   6892    607    856   1373       C  
ATOM   1038  C   MET A 157      22.308  -6.198 -43.329  1.00 89.39           C  
ANISOU 1038  C   MET A 157     7358  19313   7294    356    835   1348       C  
ATOM   1039  O   MET A 157      21.906  -6.494 -44.453  1.00 88.81           O  
ANISOU 1039  O   MET A 157     7392  19120   7233    443    903   1265       O  
ATOM   1040  CB  MET A 157      21.423  -7.084 -41.101  1.00 86.38           C  
ANISOU 1040  CB  MET A 157     7136  18623   7062    485    764   1324       C  
ATOM   1041  CG  MET A 157      19.972  -7.194 -41.485  1.00 88.03           C  
ANISOU 1041  CG  MET A 157     7613  18446   7388    468    768   1181       C  
ATOM   1042  SD  MET A 157      19.321  -5.600 -42.019  1.00 91.38           S  
ANISOU 1042  SD  MET A 157     8132  18775   7812    150    686   1132       S  
ATOM   1043  CE  MET A 157      19.352  -4.685 -40.475  1.00 87.66           C  
ANISOU 1043  CE  MET A 157     7673  18300   7335    -64    566   1178       C  
ATOM   1044  N   TRP A 158      22.727  -4.955 -42.995  1.00 86.64           N  
ANISOU 1044  N   TRP A 158     6917  19126   6875     37    741   1423       N  
ATOM   1045  CA  TRP A 158      22.738  -3.806 -43.913  1.00 87.05           C  
ANISOU 1045  CA  TRP A 158     7008  19203   6866   -231    715   1429       C  
ATOM   1046  C   TRP A 158      23.534  -4.088 -45.195  1.00 92.80           C  
ANISOU 1046  C   TRP A 158     7565  20211   7483   -130    820   1476       C  
ATOM   1047  O   TRP A 158      23.105  -3.681 -46.279  1.00 91.89           O  
ANISOU 1047  O   TRP A 158     7566  19988   7360   -198    844   1428       O  
ATOM   1048  CB  TRP A 158      23.256  -2.536 -43.217  1.00 87.09           C  
ANISOU 1048  CB  TRP A 158     6974  19331   6783   -607    600   1514       C  
ATOM   1049  CG  TRP A 158      22.193  -1.784 -42.469  1.00 86.96           C  
ANISOU 1049  CG  TRP A 158     7243  18945   6854   -758    507   1431       C  
ATOM   1050  CD1 TRP A 158      21.895  -1.885 -41.139  1.00 89.29           C  
ANISOU 1050  CD1 TRP A 158     7594  19132   7200   -747    446   1409       C  
ATOM   1051  CD2 TRP A 158      21.253  -0.850 -43.023  1.00 85.91           C  
ANISOU 1051  CD2 TRP A 158     7380  18510   6752   -894    475   1364       C  
ATOM   1052  NE1 TRP A 158      20.828  -1.069 -40.829  1.00 87.41           N  
ANISOU 1052  NE1 TRP A 158     7640  18553   7018   -862    386   1324       N  
ATOM   1053  CE2 TRP A 158      20.416  -0.420 -41.967  1.00 88.65           C  
ANISOU 1053  CE2 TRP A 158     7934  18585   7164   -939    403   1299       C  
ATOM   1054  CE3 TRP A 158      21.040  -0.326 -44.310  1.00 87.26           C  
ANISOU 1054  CE3 TRP A 158     7639  18630   6886   -963    505   1362       C  
ATOM   1055  CZ2 TRP A 158      19.392   0.518 -42.159  1.00 87.07           C  
ANISOU 1055  CZ2 TRP A 158     8022  18073   6987  -1018    365   1236       C  
ATOM   1056  CZ3 TRP A 158      20.018   0.594 -44.498  1.00 87.66           C  
ANISOU 1056  CZ3 TRP A 158     7980  18361   6965  -1051    459   1307       C  
ATOM   1057  CH2 TRP A 158      19.210   1.009 -43.432  1.00 87.24           C  
ANISOU 1057  CH2 TRP A 158     8125  18049   6972  -1063    392   1246       C  
ATOM   1058  N   VAL A 159      24.665  -4.823 -45.068  1.00 91.17           N  
ANISOU 1058  N   VAL A 159     7082  20379   7178     67    890   1574       N  
ATOM   1059  CA  VAL A 159      25.535  -5.221 -46.177  1.00 92.80           C  
ANISOU 1059  CA  VAL A 159     7090  20917   7252    234   1012   1629       C  
ATOM   1060  C   VAL A 159      24.814  -6.254 -47.067  1.00 98.13           C  
ANISOU 1060  C   VAL A 159     7972  21316   7995    557   1124   1486       C  
ATOM   1061  O   VAL A 159      24.712  -6.021 -48.275  1.00 97.78           O  
ANISOU 1061  O   VAL A 159     7971  21283   7896    522   1178   1448       O  
ATOM   1062  CB  VAL A 159      26.949  -5.654 -45.688  1.00 98.39           C  
ANISOU 1062  CB  VAL A 159     7424  22148   7811    385   1053   1789       C  
ATOM   1063  CG1 VAL A 159      27.674  -6.534 -46.704  1.00100.27           C  
ANISOU 1063  CG1 VAL A 159     7498  22672   7927    746   1220   1817       C  
ATOM   1064  CG2 VAL A 159      27.791  -4.433 -45.349  1.00 99.35           C  
ANISOU 1064  CG2 VAL A 159     7310  22642   7795    -44    951   1935       C  
ATOM   1065  N   LEU A 160      24.249  -7.339 -46.469  1.00 95.36           N  
ANISOU 1065  N   LEU A 160     7783  20697   7754    827   1151   1405       N  
ATOM   1066  CA  LEU A 160      23.484  -8.365 -47.204  1.00 94.95           C  
ANISOU 1066  CA  LEU A 160     7985  20336   7756   1080   1244   1256       C  
ATOM   1067  C   LEU A 160      22.323  -7.737 -47.954  1.00 96.59           C  
ANISOU 1067  C   LEU A 160     8409  20260   8030    853   1192   1138       C  
ATOM   1068  O   LEU A 160      22.088  -8.100 -49.111  1.00 96.89           O  
ANISOU 1068  O   LEU A 160     8548  20248   8019    951   1271   1052       O  
ATOM   1069  CB  LEU A 160      22.962  -9.476 -46.284  1.00 94.81           C  
ANISOU 1069  CB  LEU A 160     8149  20031   7844   1299   1253   1202       C  
ATOM   1070  CG  LEU A 160      23.991 -10.502 -45.814  1.00102.90           C  
ANISOU 1070  CG  LEU A 160     9047  21262   8788   1672   1347   1297       C  
ATOM   1071  CD1 LEU A 160      23.546 -11.161 -44.511  1.00102.49           C  
ANISOU 1071  CD1 LEU A 160     9124  20976   8839   1751   1300   1307       C  
ATOM   1072  CD2 LEU A 160      24.284 -11.542 -46.894  1.00107.30           C  
ANISOU 1072  CD2 LEU A 160     9729  21784   9256   2036   1512   1224       C  
ATOM   1073  N   SER A 161      21.631  -6.761 -47.307  1.00 90.67           N  
ANISOU 1073  N   SER A 161     7732  19350   7369    566   1063   1140       N  
ATOM   1074  CA  SER A 161      20.518  -6.001 -47.886  1.00 88.58           C  
ANISOU 1074  CA  SER A 161     7654  18850   7152    367   1000   1059       C  
ATOM   1075  C   SER A 161      20.963  -5.269 -49.163  1.00 92.83           C  
ANISOU 1075  C   SER A 161     8121  19584   7568    247   1030   1102       C  
ATOM   1076  O   SER A 161      20.260  -5.320 -50.170  1.00 92.16           O  
ANISOU 1076  O   SER A 161     8174  19371   7473    257   1050   1015       O  
ATOM   1077  CB  SER A 161      19.963  -5.004 -46.873  1.00 90.80           C  
ANISOU 1077  CB  SER A 161     8005  18985   7510    132    873   1083       C  
ATOM   1078  OG  SER A 161      19.110  -5.631 -45.928  1.00 99.45           O  
ANISOU 1078  OG  SER A 161     9221  19843   8723    225    847   1016       O  
ATOM   1079  N   ALA A 162      22.161  -4.651 -49.137  1.00 89.79           N  
ANISOU 1079  N   ALA A 162     7508  19541   7068    124   1033   1242       N  
ATOM   1080  CA  ALA A 162      22.722  -3.948 -50.282  1.00 90.12           C  
ANISOU 1080  CA  ALA A 162     7457  19815   6969    -20   1067   1312       C  
ATOM   1081  C   ALA A 162      23.173  -4.914 -51.382  1.00 96.24           C  
ANISOU 1081  C   ALA A 162     8154  20770   7643    258   1214   1273       C  
ATOM   1082  O   ALA A 162      23.145  -4.541 -52.554  1.00 96.77           O  
ANISOU 1082  O   ALA A 162     8242  20909   7615    190   1252   1271       O  
ATOM   1083  CB  ALA A 162      23.871  -3.062 -49.843  1.00 92.15           C  
ANISOU 1083  CB  ALA A 162     7486  20413   7114   -276   1025   1480       C  
ATOM   1084  N   LEU A 163      23.562  -6.156 -51.019  1.00 93.77           N  
ANISOU 1084  N   LEU A 163     7783  20510   7336    588   1301   1241       N  
ATOM   1085  CA  LEU A 163      24.011  -7.171 -51.987  1.00 95.47           C  
ANISOU 1085  CA  LEU A 163     7973  20863   7438    913   1458   1190       C  
ATOM   1086  C   LEU A 163      22.844  -7.700 -52.830  1.00 98.74           C  
ANISOU 1086  C   LEU A 163     8700  20920   7898    990   1482   1004       C  
ATOM   1087  O   LEU A 163      22.988  -7.871 -54.043  1.00100.17           O  
ANISOU 1087  O   LEU A 163     8903  21205   7954   1079   1574    956       O  
ATOM   1088  CB  LEU A 163      24.737  -8.333 -51.275  1.00 96.96           C  
ANISOU 1088  CB  LEU A 163     8061  21172   7607   1275   1545   1220       C  
ATOM   1089  CG  LEU A 163      25.479  -9.335 -52.165  1.00103.98           C  
ANISOU 1089  CG  LEU A 163     8904  22268   8338   1673   1728   1196       C  
ATOM   1090  CD1 LEU A 163      26.931  -8.937 -52.338  1.00107.30           C  
ANISOU 1090  CD1 LEU A 163     8915  23287   8567   1700   1793   1382       C  
ATOM   1091  CD2 LEU A 163      25.400 -10.734 -51.590  1.00106.25           C  
ANISOU 1091  CD2 LEU A 163     9355  22349   8665   2071   1804   1133       C  
ATOM   1092  N   VAL A 164      21.699  -7.951 -52.180  1.00 92.82           N  
ANISOU 1092  N   VAL A 164     8176  19786   7306    939   1398    904       N  
ATOM   1093  CA  VAL A 164      20.477  -8.467 -52.796  1.00 91.80           C  
ANISOU 1093  CA  VAL A 164     8328  19336   7215    957   1396    733       C  
ATOM   1094  C   VAL A 164      19.809  -7.400 -53.685  1.00 94.74           C  
ANISOU 1094  C   VAL A 164     8743  19695   7560    700   1322    726       C  
ATOM   1095  O   VAL A 164      19.455  -7.691 -54.832  1.00 94.54           O  
ANISOU 1095  O   VAL A 164     8827  19652   7443    740   1369    632       O  
ATOM   1096  CB  VAL A 164      19.529  -9.032 -51.691  1.00 94.47           C  
ANISOU 1096  CB  VAL A 164     8845  19336   7712    964   1331    659       C  
ATOM   1097  CG1 VAL A 164      18.081  -9.162 -52.169  1.00 93.22           C  
ANISOU 1097  CG1 VAL A 164     8930  18897   7593    857   1283    510       C  
ATOM   1098  CG2 VAL A 164      20.048 -10.364 -51.150  1.00 95.74           C  
ANISOU 1098  CG2 VAL A 164     9052  19457   7869   1272   1430    647       C  
ATOM   1099  N   SER A 165      19.659  -6.170 -53.148  1.00 89.98           N  
ANISOU 1099  N   SER A 165     8078  19096   7015    451   1208    828       N  
ATOM   1100  CA  SER A 165      19.009  -5.022 -53.792  1.00 88.59           C  
ANISOU 1100  CA  SER A 165     7972  18873   6814    226   1127    853       C  
ATOM   1101  C   SER A 165      19.754  -4.408 -54.990  1.00 93.28           C  
ANISOU 1101  C   SER A 165     8464  19735   7241    148   1181    937       C  
ATOM   1102  O   SER A 165      19.092  -3.975 -55.937  1.00 92.48           O  
ANISOU 1102  O   SER A 165     8474  19583   7082     76   1158    908       O  
ATOM   1103  CB  SER A 165      18.725  -3.935 -52.762  1.00 89.96           C  
ANISOU 1103  CB  SER A 165     8161  18938   7080     21   1006    937       C  
ATOM   1104  OG  SER A 165      18.141  -4.480 -51.591  1.00 92.00           O  
ANISOU 1104  OG  SER A 165     8484  18994   7476     92    966    876       O  
ATOM   1105  N   TYR A 166      21.112  -4.327 -54.935  1.00 91.14           N  
ANISOU 1105  N   TYR A 166     7968  19784   6875    151   1248   1056       N  
ATOM   1106  CA  TYR A 166      21.922  -3.723 -56.007  1.00 92.33           C  
ANISOU 1106  CA  TYR A 166     7989  20246   6847     48   1308   1160       C  
ATOM   1107  C   TYR A 166      22.382  -4.720 -57.089  1.00 98.13           C  
ANISOU 1107  C   TYR A 166     8668  21176   7440    313   1461   1088       C  
ATOM   1108  O   TYR A 166      23.197  -4.362 -57.942  1.00 99.05           O  
ANISOU 1108  O   TYR A 166     8631  21618   7385    268   1537   1181       O  
ATOM   1109  CB  TYR A 166      23.107  -2.927 -55.438  1.00 94.55           C  
ANISOU 1109  CB  TYR A 166     8037  20825   7062   -161   1290   1347       C  
ATOM   1110  CG  TYR A 166      22.695  -1.671 -54.700  1.00 95.42           C  
ANISOU 1110  CG  TYR A 166     8267  20741   7246   -484   1146   1422       C  
ATOM   1111  CD1 TYR A 166      22.253  -0.544 -55.390  1.00 97.89           C  
ANISOU 1111  CD1 TYR A 166     8734  20963   7497   -723   1092   1485       C  
ATOM   1112  CD2 TYR A 166      22.767  -1.600 -53.310  1.00 94.80           C  
ANISOU 1112  CD2 TYR A 166     8175  20565   7280   -538   1070   1437       C  
ATOM   1113  CE1 TYR A 166      21.863   0.613 -54.712  1.00 98.60           C  
ANISOU 1113  CE1 TYR A 166     8997  20831   7635   -985    972   1549       C  
ATOM   1114  CE2 TYR A 166      22.383  -0.449 -52.623  1.00 94.70           C  
ANISOU 1114  CE2 TYR A 166     8316  20352   7313   -818    947   1489       C  
ATOM   1115  CZ  TYR A 166      21.936   0.657 -53.327  1.00102.00           C  
ANISOU 1115  CZ  TYR A 166     9426  21156   8173  -1033    902   1542       C  
ATOM   1116  OH  TYR A 166      21.559   1.792 -52.650  1.00101.33           O  
ANISOU 1116  OH  TYR A 166     9551  20834   8114  -1275    793   1589       O  
ATOM   1117  N   LEU A 167      21.804  -5.938 -57.094  1.00 95.42           N  
ANISOU 1117  N   LEU A 167     8483  20622   7152    572   1509    918       N  
ATOM   1118  CA  LEU A 167      22.065  -6.988 -58.082  1.00 97.62           C  
ANISOU 1118  CA  LEU A 167     8809  20989   7292    850   1656    805       C  
ATOM   1119  C   LEU A 167      21.744  -6.555 -59.538  1.00103.68           C  
ANISOU 1119  C   LEU A 167     9648  21835   7909    755   1676    774       C  
ATOM   1120  O   LEU A 167      22.585  -6.827 -60.399  1.00105.83           O  
ANISOU 1120  O   LEU A 167     9809  22403   7997    897   1810    792       O  
ATOM   1121  CB  LEU A 167      21.347  -8.294 -57.698  1.00 97.27           C  
ANISOU 1121  CB  LEU A 167     9008  20612   7339   1073   1678    623       C  
ATOM   1122  CG  LEU A 167      22.183  -9.586 -57.666  1.00104.60           C  
ANISOU 1122  CG  LEU A 167     9944  21622   8176   1461   1843    567       C  
ATOM   1123  CD1 LEU A 167      23.564  -9.372 -57.051  1.00106.32           C  
ANISOU 1123  CD1 LEU A 167     9828  22230   8340   1578   1906    752       C  
ATOM   1124  CD2 LEU A 167      21.470 -10.664 -56.880  1.00106.86           C  
ANISOU 1124  CD2 LEU A 167    10489  21523   8589   1601   1831    436       C  
ATOM   1125  N   PRO A 168      20.624  -5.833 -59.862  1.00 99.34           N  
ANISOU 1125  N   PRO A 168     9256  21083   7406    534   1555    748       N  
ATOM   1126  CA  PRO A 168      20.423  -5.394 -61.256  1.00100.05           C  
ANISOU 1126  CA  PRO A 168     9392  21298   7326    456   1576    745       C  
ATOM   1127  C   PRO A 168      21.481  -4.383 -61.714  1.00106.52           C  
ANISOU 1127  C   PRO A 168     9996  22473   8003    307   1618    945       C  
ATOM   1128  O   PRO A 168      21.822  -4.365 -62.898  1.00108.51           O  
ANISOU 1128  O   PRO A 168    10216  22950   8062    343   1707    950       O  
ATOM   1129  CB  PRO A 168      19.027  -4.766 -61.236  1.00 99.68           C  
ANISOU 1129  CB  PRO A 168     9522  20982   7369    272   1421    717       C  
ATOM   1130  CG  PRO A 168      18.381  -5.289 -60.020  1.00102.63           C  
ANISOU 1130  CG  PRO A 168     9980  21076   7940    315   1353    635       C  
ATOM   1131  CD  PRO A 168      19.486  -5.398 -59.025  1.00 98.53           C  
ANISOU 1131  CD  PRO A 168     9288  20665   7485    379   1402    727       C  
ATOM   1132  N   LEU A 169      22.021  -3.565 -60.775  1.00102.65           N  
ANISOU 1132  N   LEU A 169     9365  22048   7590    121   1556   1108       N  
ATOM   1133  CA  LEU A 169      23.081  -2.580 -61.038  1.00104.28           C  
ANISOU 1133  CA  LEU A 169     9365  22597   7658    -96   1583   1315       C  
ATOM   1134  C   LEU A 169      24.417  -3.279 -61.383  1.00111.76           C  
ANISOU 1134  C   LEU A 169    10037  23985   8440    107   1753   1354       C  
ATOM   1135  O   LEU A 169      25.253  -2.688 -62.067  1.00113.36           O  
ANISOU 1135  O   LEU A 169    10057  24556   8458    -33   1816   1503       O  
ATOM   1136  CB  LEU A 169      23.233  -1.605 -59.837  1.00103.11           C  
ANISOU 1136  CB  LEU A 169     9186  22362   7629   -369   1461   1450       C  
ATOM   1137  CG  LEU A 169      24.288  -0.482 -59.924  1.00109.27           C  
ANISOU 1137  CG  LEU A 169     9795  23452   8270   -698   1458   1674       C  
ATOM   1138  CD1 LEU A 169      23.909   0.577 -60.946  1.00110.11           C  
ANISOU 1138  CD1 LEU A 169    10067  23506   8262   -935   1421   1764       C  
ATOM   1139  CD2 LEU A 169      24.485   0.174 -58.592  1.00110.27           C  
ANISOU 1139  CD2 LEU A 169     9913  23476   8509   -926   1346   1758       C  
ATOM   1140  N   MET A 170      24.589  -4.546 -60.944  1.00109.54           N  
ANISOU 1140  N   MET A 170     9741  23672   8207    451   1835   1228       N  
ATOM   1141  CA  MET A 170      25.774  -5.369 -61.201  1.00112.72           C  
ANISOU 1141  CA  MET A 170     9913  24467   8450    754   2011   1249       C  
ATOM   1142  C   MET A 170      25.723  -6.059 -62.577  1.00119.59           C  
ANISOU 1142  C   MET A 170    10884  25425   9131    996   2155   1122       C  
ATOM   1143  O   MET A 170      26.707  -6.684 -62.986  1.00122.57           O  
ANISOU 1143  O   MET A 170    11081  26160   9330   1278   2325   1140       O  
ATOM   1144  CB  MET A 170      26.000  -6.403 -60.077  1.00115.02           C  
ANISOU 1144  CB  MET A 170    10186  24657   8860   1050   2039   1186       C  
ATOM   1145  CG  MET A 170      26.129  -5.799 -58.687  1.00117.78           C  
ANISOU 1145  CG  MET A 170    10413  24973   9365    836   1908   1310       C  
ATOM   1146  SD  MET A 170      27.384  -4.504 -58.538  1.00124.64           S  
ANISOU 1146  SD  MET A 170    10877  26398  10085    500   1892   1589       S  
ATOM   1147  CE  MET A 170      26.575  -3.432 -57.374  1.00118.72           C  
ANISOU 1147  CE  MET A 170    10348  25275   9483     -2   1682   1632       C  
ATOM   1148  N   GLY A 171      24.590  -5.929 -63.273  1.00114.49           N  
ANISOU 1148  N   GLY A 171    10516  24482   8503    895   2089    998       N  
ATOM   1149  CA  GLY A 171      24.391  -6.496 -64.602  1.00115.59           C  
ANISOU 1149  CA  GLY A 171    10794  24671   8452   1066   2199    861       C  
ATOM   1150  C   GLY A 171      23.216  -7.443 -64.747  1.00117.95           C  
ANISOU 1150  C   GLY A 171    11452  24540   8823   1182   2161    612       C  
ATOM   1151  O   GLY A 171      23.080  -8.079 -65.795  1.00119.41           O  
ANISOU 1151  O   GLY A 171    11792  24743   8836   1306   2243    473       O  
ATOM   1152  N   TRP A 172      22.354  -7.553 -63.712  1.00111.39           N  
ANISOU 1152  N   TRP A 172    10758  23339   8227   1119   2034    553       N  
ATOM   1153  CA  TRP A 172      21.187  -8.434 -63.773  1.00109.67           C  
ANISOU 1153  CA  TRP A 172    10865  22730   8073   1168   1984    331       C  
ATOM   1154  C   TRP A 172      19.924  -7.656 -64.183  1.00111.47           C  
ANISOU 1154  C   TRP A 172    11209  22805   8338    869   1821    323       C  
ATOM   1155  O   TRP A 172      18.944  -7.580 -63.439  1.00108.77           O  
ANISOU 1155  O   TRP A 172    10972  22185   8172    745   1687    288       O  
ATOM   1156  CB  TRP A 172      21.009  -9.261 -62.478  1.00106.97           C  
ANISOU 1156  CB  TRP A 172    10618  22101   7925   1295   1960    265       C  
ATOM   1157  CG  TRP A 172      20.073 -10.441 -62.596  1.00107.96           C  
ANISOU 1157  CG  TRP A 172    11093  21868   8059   1390   1964     27       C  
ATOM   1158  CD1 TRP A 172      19.442 -10.887 -63.722  1.00111.91           C  
ANISOU 1158  CD1 TRP A 172    11825  22292   8405   1369   1982   -144       C  
ATOM   1159  CD2 TRP A 172      19.669 -11.320 -61.537  1.00107.15           C  
ANISOU 1159  CD2 TRP A 172    11162  21440   8109   1481   1943    -58       C  
ATOM   1160  NE1 TRP A 172      18.655 -11.975 -63.426  1.00111.39           N  
ANISOU 1160  NE1 TRP A 172    12072  21868   8382   1409   1968   -337       N  
ATOM   1161  CE2 TRP A 172      18.781 -12.269 -62.094  1.00111.93           C  
ANISOU 1161  CE2 TRP A 172    12117  21771   8642   1481   1949   -283       C  
ATOM   1162  CE3 TRP A 172      19.971 -11.401 -60.165  1.00107.23           C  
ANISOU 1162  CE3 TRP A 172    11074  21373   8295   1542   1917     37       C  
ATOM   1163  CZ2 TRP A 172      18.183 -13.278 -61.325  1.00111.23           C  
ANISOU 1163  CZ2 TRP A 172    12292  21316   8653   1519   1933   -405       C  
ATOM   1164  CZ3 TRP A 172      19.375 -12.397 -59.404  1.00108.35           C  
ANISOU 1164  CZ3 TRP A 172    11466  21159   8542   1613   1903    -80       C  
ATOM   1165  CH2 TRP A 172      18.493 -13.321 -59.982  1.00109.95           C  
ANISOU 1165  CH2 TRP A 172    12027  21077   8672   1593   1914   -294       C  
ATOM   1166  N   THR A 173      19.970  -7.085 -65.395  1.00109.42           N  
ANISOU 1166  N   THR A 173    10920  22762   7892    779   1841    367       N  
ATOM   1167  CA  THR A 173      18.870  -6.348 -66.025  1.00108.42           C  
ANISOU 1167  CA  THR A 173    10894  22562   7737    551   1706    378       C  
ATOM   1168  C   THR A 173      18.258  -7.220 -67.125  1.00114.54           C  
ANISOU 1168  C   THR A 173    11887  23296   8338    630   1742    165       C  
ATOM   1169  O   THR A 173      18.876  -8.206 -67.531  1.00115.66           O  
ANISOU 1169  O   THR A 173    12099  23495   8352    856   1892     34       O  
ATOM   1170  CB  THR A 173      19.350  -4.996 -66.566  1.00114.69           C  
ANISOU 1170  CB  THR A 173    11529  23621   8429    370   1693    603       C  
ATOM   1171  OG1 THR A 173      20.520  -5.196 -67.359  1.00115.97           O  
ANISOU 1171  OG1 THR A 173    11558  24127   8380    495   1863    637       O  
ATOM   1172  CG2 THR A 173      19.618  -3.984 -65.462  1.00111.44           C  
ANISOU 1172  CG2 THR A 173    10988  23168   8187    196   1608    799       C  
ATOM   1173  N   CYS A 174      17.052  -6.873 -67.602  1.00112.27           N  
ANISOU 1173  N   CYS A 174    11714  22921   8023    457   1607    128       N  
ATOM   1174  CA  CYS A 174      16.387  -7.659 -68.640  1.00114.91           C  
ANISOU 1174  CA  CYS A 174    12255  23238   8168    474   1617    -78       C  
ATOM   1175  C   CYS A 174      16.878  -7.332 -70.069  1.00122.78           C  
ANISOU 1175  C   CYS A 174    13221  24547   8883    498   1708    -49       C  
ATOM   1176  O   CYS A 174      16.145  -6.730 -70.856  1.00122.49           O  
ANISOU 1176  O   CYS A 174    13213  24605   8722    350   1614    -17       O  
ATOM   1177  CB  CYS A 174      14.867  -7.572 -68.520  1.00114.24           C  
ANISOU 1177  CB  CYS A 174    12276  22988   8140    284   1433   -138       C  
ATOM   1178  SG  CYS A 174      14.190  -5.892 -68.576  1.00116.87           S  
ANISOU 1178  SG  CYS A 174    12463  23429   8514     93   1269    116       S  
ATOM   1179  N   CYS A 175      18.115  -7.754 -70.409  1.00123.13           N  
ANISOU 1179  N   CYS A 175    13196  24780   8807    706   1897    -53       N  
ATOM   1180  CA  CYS A 175      18.655  -7.527 -71.758  1.00126.80           C  
ANISOU 1180  CA  CYS A 175    13621  25574   8983    752   2009    -29       C  
ATOM   1181  C   CYS A 175      17.972  -8.536 -72.745  1.00132.77           C  
ANISOU 1181  C   CYS A 175    14667  26259   9520    816   2040   -304       C  
ATOM   1182  O   CYS A 175      17.010  -8.112 -73.397  1.00132.12           O  
ANISOU 1182  O   CYS A 175    14654  26214   9332    627   1919   -315       O  
ATOM   1183  CB  CYS A 175      20.185  -7.595 -71.788  1.00129.22           C  
ANISOU 1183  CB  CYS A 175    13717  26170   9209    955   2204     76       C  
ATOM   1184  SG  CYS A 175      21.002  -6.685 -70.447  1.00131.35           S  
ANISOU 1184  SG  CYS A 175    13672  26517   9717    839   2160    363       S  
ATOM   1185  N   PRO A 176      18.302  -9.864 -72.787  1.00130.90           N  
ANISOU 1185  N   PRO A 176    14637  25886   9214   1059   2177   -531       N  
ATOM   1186  CA  PRO A 176      17.512 -10.778 -73.632  1.00132.25           C  
ANISOU 1186  CA  PRO A 176    15143  25934   9171   1049   2180   -805       C  
ATOM   1187  C   PRO A 176      16.312 -11.379 -72.867  1.00133.64           C  
ANISOU 1187  C   PRO A 176    15547  25725   9504    878   2026   -963       C  
ATOM   1188  O   PRO A 176      15.314 -11.748 -73.491  1.00134.40           O  
ANISOU 1188  O   PRO A 176    15885  25743   9436    730   1957  -1154       O  
ATOM   1189  CB  PRO A 176      18.525 -11.857 -74.026  1.00137.07           C  
ANISOU 1189  CB  PRO A 176    15900  26578   9603   1417   2424   -957       C  
ATOM   1190  CG  PRO A 176      19.635 -11.772 -72.997  1.00140.84           C  
ANISOU 1190  CG  PRO A 176    16136  27095  10281   1627   2516   -788       C  
ATOM   1191  CD  PRO A 176      19.367 -10.610 -72.079  1.00133.17           C  
ANISOU 1191  CD  PRO A 176    14896  26116   9585   1358   2334   -549       C  
ATOM   1192  N   ARG A 177      16.420 -11.474 -71.514  1.00126.83           N  
ANISOU 1192  N   ARG A 177    14599  24652   8939    878   1971   -878       N  
ATOM   1193  CA  ARG A 177      15.420 -12.017 -70.585  1.00124.74           C  
ANISOU 1193  CA  ARG A 177    14502  24044   8850    723   1839   -987       C  
ATOM   1194  C   ARG A 177      14.145 -11.155 -70.531  1.00125.33           C  
ANISOU 1194  C   ARG A 177    14456  24161   9003    402   1613   -891       C  
ATOM   1195  O   ARG A 177      14.257  -9.936 -70.663  1.00123.88           O  
ANISOU 1195  O   ARG A 177    14019  24195   8854    346   1557   -671       O  
ATOM   1196  CB  ARG A 177      16.022 -12.164 -69.181  1.00123.54           C  
ANISOU 1196  CB  ARG A 177    14279  23700   8961    877   1884   -910       C  
ATOM   1197  CG  ARG A 177      16.939 -13.368 -69.026  1.00137.05           C  
ANISOU 1197  CG  ARG A 177    16220  25259  10595   1205   2083  -1062       C  
ATOM   1198  CD  ARG A 177      17.306 -13.583 -67.568  1.00145.96           C  
ANISOU 1198  CD  ARG A 177    17259  26229  11971   1362   2113   -961       C  
ATOM   1199  NE  ARG A 177      18.745 -13.449 -67.327  1.00153.01           N  
ANISOU 1199  NE  ARG A 177    17891  27401  12844   1652   2266   -801       N  
ATOM   1200  CZ  ARG A 177      19.362 -12.302 -67.056  1.00163.74           C  
ANISOU 1200  CZ  ARG A 177    18871  29034  14308   1569   2219   -553       C  
ATOM   1201  NH1 ARG A 177      18.675 -11.167 -67.002  1.00149.28           N  
ANISOU 1201  NH1 ARG A 177    16910  27195  12616   1249   2034   -439       N  
ATOM   1202  NH2 ARG A 177      20.670 -12.280 -66.845  1.00150.18           N  
ANISOU 1202  NH2 ARG A 177    16910  27612  12538   1804   2360   -413       N  
ATOM   1203  N   PRO A 178      12.934 -11.746 -70.336  1.00120.72           N  
ANISOU 1203  N   PRO A 178    14051  23386   8429    192   1484  -1040       N  
ATOM   1204  CA  PRO A 178      11.705 -10.925 -70.323  1.00118.85           C  
ANISOU 1204  CA  PRO A 178    13663  23261   8234    -68   1275   -934       C  
ATOM   1205  C   PRO A 178      11.619  -9.895 -69.198  1.00118.89           C  
ANISOU 1205  C   PRO A 178    13412  23241   8519    -76   1189   -700       C  
ATOM   1206  O   PRO A 178      11.890 -10.220 -68.040  1.00117.04           O  
ANISOU 1206  O   PRO A 178    13184  22787   8497    -10   1218   -696       O  
ATOM   1207  CB  PRO A 178      10.578 -11.962 -70.247  1.00121.73           C  
ANISOU 1207  CB  PRO A 178    14268  23453   8530   -288   1182  -1155       C  
ATOM   1208  CG  PRO A 178      11.207 -13.172 -69.671  1.00127.04           C  
ANISOU 1208  CG  PRO A 178    15208  23802   9258   -146   1322  -1321       C  
ATOM   1209  CD  PRO A 178      12.614 -13.182 -70.185  1.00123.73           C  
ANISOU 1209  CD  PRO A 178    14793  23469   8751    170   1523  -1304       C  
ATOM   1210  N   CYS A 179      11.243  -8.650 -69.558  1.00114.20           N  
ANISOU 1210  N   CYS A 179    12622  22862   7907   -150   1086   -504       N  
ATOM   1211  CA  CYS A 179      11.105  -7.509 -68.644  1.00111.66           C  
ANISOU 1211  CA  CYS A 179    12101  22517   7806   -158   1002   -278       C  
ATOM   1212  C   CYS A 179       9.808  -7.531 -67.836  1.00111.48           C  
ANISOU 1212  C   CYS A 179    12060  22390   7908   -293    847   -293       C  
ATOM   1213  O   CYS A 179       8.795  -8.040 -68.320  1.00112.15           O  
ANISOU 1213  O   CYS A 179    12218  22544   7851   -439    760   -418       O  
ATOM   1214  CB  CYS A 179      11.262  -6.194 -69.400  1.00112.82           C  
ANISOU 1214  CB  CYS A 179    12114  22896   7855   -163    968    -62       C  
ATOM   1215  SG  CYS A 179      12.894  -5.959 -70.147  1.00118.67           S  
ANISOU 1215  SG  CYS A 179    12817  23816   8456    -35   1155     10       S  
ATOM   1216  N   SER A 180       9.832  -6.948 -66.619  1.00103.68           N  
ANISOU 1216  N   SER A 180    10964  21270   7160   -257    813   -162       N  
ATOM   1217  CA  SER A 180       8.646  -6.884 -65.762  1.00101.57           C  
ANISOU 1217  CA  SER A 180    10647  20935   7009   -356    681   -153       C  
ATOM   1218  C   SER A 180       7.631  -5.828 -66.240  1.00103.88           C  
ANISOU 1218  C   SER A 180    10818  21446   7206   -402    539    -10       C  
ATOM   1219  O   SER A 180       7.971  -4.949 -67.038  1.00103.16           O  
ANISOU 1219  O   SER A 180    10689  21501   7005   -346    544    124       O  
ATOM   1220  CB  SER A 180       9.027  -6.681 -64.296  1.00102.21           C  
ANISOU 1220  CB  SER A 180    10672  20807   7355   -283    702    -73       C  
ATOM   1221  OG  SER A 180       9.661  -5.436 -64.059  1.00107.46           O  
ANISOU 1221  OG  SER A 180    11236  21499   8097   -197    715    130       O  
ATOM   1222  N   GLU A 181       6.382  -5.939 -65.756  1.00 99.64           N  
ANISOU 1222  N   GLU A 181    10217  20951   6691   -496    418    -27       N  
ATOM   1223  CA  GLU A 181       5.277  -5.047 -66.098  1.00 99.71           C  
ANISOU 1223  CA  GLU A 181    10088  21201   6594   -497    280    110       C  
ATOM   1224  C   GLU A 181       5.336  -3.707 -65.362  1.00 99.95           C  
ANISOU 1224  C   GLU A 181    10038  21165   6773   -333    256    336       C  
ATOM   1225  O   GLU A 181       5.170  -2.655 -65.988  1.00 99.69           O  
ANISOU 1225  O   GLU A 181     9971  21274   6631   -242    208    503       O  
ATOM   1226  CB  GLU A 181       3.936  -5.742 -65.795  1.00102.21           C  
ANISOU 1226  CB  GLU A 181    10337  21642   6857   -664    168      9       C  
ATOM   1227  CG  GLU A 181       3.436  -6.641 -66.908  1.00117.08           C  
ANISOU 1227  CG  GLU A 181    12284  23723   8478   -865    125   -160       C  
ATOM   1228  CD  GLU A 181       2.738  -5.886 -68.017  1.00145.55           C  
ANISOU 1228  CD  GLU A 181    15756  27702  11844   -857      8    -43       C  
ATOM   1229  OE1 GLU A 181       1.495  -5.761 -67.950  1.00146.23           O  
ANISOU 1229  OE1 GLU A 181    15685  28050  11828   -962   -125    -22       O  
ATOM   1230  OE2 GLU A 181       3.431  -5.408 -68.944  1.00145.14           O  
ANISOU 1230  OE2 GLU A 181    15744  27711  11693   -743     51     41       O  
ATOM   1231  N   LEU A 182       5.557  -3.758 -64.029  1.00 93.51           N  
ANISOU 1231  N   LEU A 182     9221  20120   6189   -296    290    340       N  
ATOM   1232  CA  LEU A 182       5.557  -2.609 -63.120  1.00 91.45           C  
ANISOU 1232  CA  LEU A 182     8925  19748   6072   -160    269    519       C  
ATOM   1233  C   LEU A 182       6.888  -1.853 -62.974  1.00 91.74           C  
ANISOU 1233  C   LEU A 182     9044  19622   6193    -94    357    632       C  
ATOM   1234  O   LEU A 182       6.858  -0.640 -62.743  1.00 91.09           O  
ANISOU 1234  O   LEU A 182     8989  19492   6126     -1    326    807       O  
ATOM   1235  CB  LEU A 182       5.066  -3.037 -61.714  1.00 90.48           C  
ANISOU 1235  CB  LEU A 182     8756  19490   6133   -174    253    465       C  
ATOM   1236  CG  LEU A 182       3.699  -3.732 -61.598  1.00 96.37           C  
ANISOU 1236  CG  LEU A 182     9390  20419   6807   -272    159    387       C  
ATOM   1237  CD1 LEU A 182       3.652  -4.628 -60.372  1.00 95.22           C  
ANISOU 1237  CD1 LEU A 182     9250  20100   6829   -356    188    282       C  
ATOM   1238  CD2 LEU A 182       2.561  -2.723 -61.553  1.00100.11           C  
ANISOU 1238  CD2 LEU A 182     9733  21101   7202   -134     56    551       C  
ATOM   1239  N   PHE A 183       8.037  -2.553 -63.039  1.00 85.88           N  
ANISOU 1239  N   PHE A 183     8345  18796   5489   -139    468    540       N  
ATOM   1240  CA  PHE A 183       9.333  -1.912 -62.811  1.00 84.56           C  
ANISOU 1240  CA  PHE A 183     8207  18533   5388   -114    551    652       C  
ATOM   1241  C   PHE A 183      10.251  -1.883 -64.035  1.00 90.47           C  
ANISOU 1241  C   PHE A 183     8974  19430   5970   -137    632    670       C  
ATOM   1242  O   PHE A 183      10.638  -2.945 -64.530  1.00 90.73           O  
ANISOU 1242  O   PHE A 183     9017  19524   5932   -145    705    517       O  
ATOM   1243  CB  PHE A 183      10.051  -2.545 -61.607  1.00 84.54           C  
ANISOU 1243  CB  PHE A 183     8191  18351   5578   -110    619    585       C  
ATOM   1244  CG  PHE A 183       9.262  -2.527 -60.318  1.00 84.16           C  
ANISOU 1244  CG  PHE A 183     8125  18161   5690    -92    551    580       C  
ATOM   1245  CD1 PHE A 183       9.293  -1.417 -59.479  1.00 86.38           C  
ANISOU 1245  CD1 PHE A 183     8425  18329   6066    -58    515    722       C  
ATOM   1246  CD2 PHE A 183       8.507  -3.625 -59.932  1.00 85.54           C  
ANISOU 1246  CD2 PHE A 183     8286  18312   5904   -124    528    432       C  
ATOM   1247  CE1 PHE A 183       8.565  -1.398 -58.290  1.00 86.05           C  
ANISOU 1247  CE1 PHE A 183     8368  18175   6151    -20    464    713       C  
ATOM   1248  CE2 PHE A 183       7.767  -3.600 -58.748  1.00 87.51           C  
ANISOU 1248  CE2 PHE A 183     8500  18467   6282   -114    473    439       C  
ATOM   1249  CZ  PHE A 183       7.808  -2.490 -57.929  1.00 84.85           C  
ANISOU 1249  CZ  PHE A 183     8162  18040   6036    -44    445    578       C  
ATOM   1250  N   PRO A 184      10.645  -0.672 -64.509  1.00 88.19           N  
ANISOU 1250  N   PRO A 184     8716  19189   5604   -145    630    859       N  
ATOM   1251  CA  PRO A 184      11.538  -0.586 -65.684  1.00 89.49           C  
ANISOU 1251  CA  PRO A 184     8882  19531   5590   -182    714    899       C  
ATOM   1252  C   PRO A 184      12.948  -1.141 -65.461  1.00 93.49           C  
ANISOU 1252  C   PRO A 184     9327  20056   6137   -194    852    857       C  
ATOM   1253  O   PRO A 184      13.547  -0.898 -64.415  1.00 91.98           O  
ANISOU 1253  O   PRO A 184     9102  19746   6099   -216    872    918       O  
ATOM   1254  CB  PRO A 184      11.580   0.917 -66.001  1.00 92.05           C  
ANISOU 1254  CB  PRO A 184     9281  19854   5839   -212    670   1138       C  
ATOM   1255  CG  PRO A 184      10.467   1.533 -65.214  1.00 95.63           C  
ANISOU 1255  CG  PRO A 184     9792  20149   6396   -141    554   1198       C  
ATOM   1256  CD  PRO A 184      10.267   0.670 -64.022  1.00 89.48           C  
ANISOU 1256  CD  PRO A 184     8947  19237   5816   -123    556   1048       C  
ATOM   1257  N   LEU A 185      13.461  -1.897 -66.469  1.00 92.01           N  
ANISOU 1257  N   LEU A 185     9122  20046   5789   -165    949    753       N  
ATOM   1258  CA  LEU A 185      14.784  -2.551 -66.600  1.00 92.36           C  
ANISOU 1258  CA  LEU A 185     9095  20203   5795   -112   1104    705       C  
ATOM   1259  C   LEU A 185      14.961  -3.857 -65.791  1.00 96.14           C  
ANISOU 1259  C   LEU A 185     9577  20547   6403      2   1165    521       C  
ATOM   1260  O   LEU A 185      15.903  -4.600 -66.077  1.00 97.11           O  
ANISOU 1260  O   LEU A 185     9665  20778   6454    113   1302    453       O  
ATOM   1261  CB  LEU A 185      15.968  -1.600 -66.314  1.00 92.53           C  
ANISOU 1261  CB  LEU A 185     9015  20316   5827   -193   1159    913       C  
ATOM   1262  CG  LEU A 185      16.092  -0.339 -67.163  1.00 98.54           C  
ANISOU 1262  CG  LEU A 185     9804  21210   6426   -322   1136   1114       C  
ATOM   1263  CD1 LEU A 185      16.937   0.692 -66.459  1.00 98.67           C  
ANISOU 1263  CD1 LEU A 185     9786  21194   6510   -477   1134   1320       C  
ATOM   1264  CD2 LEU A 185      16.658  -0.646 -68.547  1.00103.51           C  
ANISOU 1264  CD2 LEU A 185    10388  22134   6807   -294   1251   1095       C  
ATOM   1265  N   ILE A 186      14.070  -4.151 -64.820  1.00 91.39           N  
ANISOU 1265  N   ILE A 186     9028  19726   5970     -7   1071    448       N  
ATOM   1266  CA  ILE A 186      14.149  -5.348 -63.973  1.00 90.71           C  
ANISOU 1266  CA  ILE A 186     8983  19476   6008     83   1119    294       C  
ATOM   1267  C   ILE A 186      13.422  -6.564 -64.624  1.00 96.11           C  
ANISOU 1267  C   ILE A 186     9827  20116   6575    102   1130     67       C  
ATOM   1268  O   ILE A 186      12.285  -6.423 -65.081  1.00 95.98           O  
ANISOU 1268  O   ILE A 186     9861  20117   6492     -9   1020     26       O  
ATOM   1269  CB  ILE A 186      13.680  -5.016 -62.516  1.00 91.79           C  
ANISOU 1269  CB  ILE A 186     9093  19409   6374     42   1025    348       C  
ATOM   1270  CG1 ILE A 186      14.825  -4.307 -61.746  1.00 92.01           C  
ANISOU 1270  CG1 ILE A 186     8998  19462   6499     36   1060    517       C  
ATOM   1271  CG2 ILE A 186      13.201  -6.254 -61.732  1.00 91.42           C  
ANISOU 1271  CG2 ILE A 186     9134  19167   6434     92   1034    181       C  
ATOM   1272  CD1 ILE A 186      14.408  -3.207 -60.817  1.00100.51           C  
ANISOU 1272  CD1 ILE A 186    10070  20409   7710    -57    946    642       C  
ATOM   1273  N   PRO A 187      14.076  -7.754 -64.693  1.00 94.12           N  
ANISOU 1273  N   PRO A 187     9669  19818   6274    241   1263    -78       N  
ATOM   1274  CA  PRO A 187      13.415  -8.928 -65.297  1.00 95.69           C  
ANISOU 1274  CA  PRO A 187    10091  19926   6341    229   1278   -309       C  
ATOM   1275  C   PRO A 187      12.574  -9.735 -64.312  1.00 99.85           C  
ANISOU 1275  C   PRO A 187    10743  20186   7009    154   1209   -420       C  
ATOM   1276  O   PRO A 187      12.814  -9.672 -63.102  1.00 97.71           O  
ANISOU 1276  O   PRO A 187    10402  19783   6939    199   1203   -344       O  
ATOM   1277  CB  PRO A 187      14.584  -9.769 -65.805  1.00 99.42           C  
ANISOU 1277  CB  PRO A 187    10648  20438   6688    453   1467   -401       C  
ATOM   1278  CG  PRO A 187      15.762  -9.354 -64.973  1.00102.91           C  
ANISOU 1278  CG  PRO A 187    10900  20922   7278    593   1538   -241       C  
ATOM   1279  CD  PRO A 187      15.436  -8.090 -64.226  1.00 96.13           C  
ANISOU 1279  CD  PRO A 187     9846  20110   6569    426   1407    -35       C  
ATOM   1280  N   ASN A 188      11.625 -10.538 -64.843  1.00 98.30           N  
ANISOU 1280  N   ASN A 188    10740  19926   6685     17   1159   -601       N  
ATOM   1281  CA  ASN A 188      10.723 -11.385 -64.056  1.00 98.04           C  
ANISOU 1281  CA  ASN A 188    10848  19666   6737   -121   1091   -716       C  
ATOM   1282  C   ASN A 188      11.435 -12.469 -63.232  1.00103.83           C  
ANISOU 1282  C   ASN A 188    11756  20119   7575     34   1210   -796       C  
ATOM   1283  O   ASN A 188      10.922 -12.834 -62.169  1.00102.94           O  
ANISOU 1283  O   ASN A 188    11664  19828   7620    -43   1156   -787       O  
ATOM   1284  CB  ASN A 188       9.626 -11.991 -64.922  1.00 98.61           C  
ANISOU 1284  CB  ASN A 188    11096  19770   6601   -346   1016   -894       C  
ATOM   1285  CG  ASN A 188       8.640 -10.964 -65.404  1.00120.60           C  
ANISOU 1285  CG  ASN A 188    13681  22830   9313   -515    857   -791       C  
ATOM   1286  OD1 ASN A 188       7.596 -10.750 -64.790  1.00119.96           O  
ANISOU 1286  OD1 ASN A 188    13549  22972   9057   -500    854   -762       O  
ATOM   1287  ND2 ASN A 188       8.938 -10.313 -66.522  1.00110.06           N  
ANISOU 1287  ND2 ASN A 188    12222  21502   8091   -656    728   -724       N  
ATOM   1288  N   ASP A 189      12.613 -12.963 -63.688  1.00102.60           N  
ANISOU 1288  N   ASP A 189    11719  19942   7321    276   1377   -858       N  
ATOM   1289  CA  ASP A 189      13.369 -13.969 -62.934  1.00103.53           C  
ANISOU 1289  CA  ASP A 189    12013  19811   7512    494   1505   -913       C  
ATOM   1290  C   ASP A 189      13.998 -13.355 -61.665  1.00104.93           C  
ANISOU 1290  C   ASP A 189    11934  20012   7922    617   1504   -711       C  
ATOM   1291  O   ASP A 189      14.131 -14.059 -60.661  1.00103.95           O  
ANISOU 1291  O   ASP A 189    11918  19659   7918    697   1533   -723       O  
ATOM   1292  CB  ASP A 189      14.382 -14.753 -63.805  1.00108.69           C  
ANISOU 1292  CB  ASP A 189    12874  20461   7963    770   1694  -1037       C  
ATOM   1293  CG  ASP A 189      15.585 -13.996 -64.344  1.00123.31           C  
ANISOU 1293  CG  ASP A 189    14464  22641   9746    993   1798   -900       C  
ATOM   1294  OD1 ASP A 189      15.410 -12.853 -64.812  1.00123.23           O  
ANISOU 1294  OD1 ASP A 189    14169  22884   9770    853   1708   -743       O  
ATOM   1295  OD2 ASP A 189      16.697 -14.567 -64.337  1.00132.67           O  
ANISOU 1295  OD2 ASP A 189    15744  23839  10825   1310   1975   -944       O  
ATOM   1296  N   TYR A 190      14.293 -12.031 -61.684  1.00100.19           N  
ANISOU 1296  N   TYR A 190    11020  19675   7372    596   1458   -524       N  
ATOM   1297  CA  TYR A 190      14.809 -11.313 -60.513  1.00 98.25           C  
ANISOU 1297  CA  TYR A 190    10539  19470   7322    645   1434   -335       C  
ATOM   1298  C   TYR A 190      13.671 -11.033 -59.532  1.00 99.44           C  
ANISOU 1298  C   TYR A 190    10667  19473   7644    444   1285   -303       C  
ATOM   1299  O   TYR A 190      13.864 -11.196 -58.327  1.00 97.84           O  
ANISOU 1299  O   TYR A 190    10431  19146   7597    497   1283   -246       O  
ATOM   1300  CB  TYR A 190      15.495  -9.983 -60.900  1.00 99.31           C  
ANISOU 1300  CB  TYR A 190    10402  19903   7427    633   1429   -153       C  
ATOM   1301  CG  TYR A 190      15.991  -9.192 -59.700  1.00100.10           C  
ANISOU 1301  CG  TYR A 190    10290  20038   7703    622   1388     30       C  
ATOM   1302  CD1 TYR A 190      17.258  -9.414 -59.167  1.00103.04           C  
ANISOU 1302  CD1 TYR A 190    10545  20509   8096    814   1494    108       C  
ATOM   1303  CD2 TYR A 190      15.180  -8.241 -59.079  1.00 98.45           C  
ANISOU 1303  CD2 TYR A 190    10009  19777   7621    431   1244    123       C  
ATOM   1304  CE1 TYR A 190      17.711  -8.707 -58.053  1.00102.02           C  
ANISOU 1304  CE1 TYR A 190    10227  20431   8105    767   1445    268       C  
ATOM   1305  CE2 TYR A 190      15.623  -7.529 -57.964  1.00 97.52           C  
ANISOU 1305  CE2 TYR A 190     9743  19667   7643    406   1206    270       C  
ATOM   1306  CZ  TYR A 190      16.893  -7.759 -57.462  1.00105.00           C  
ANISOU 1306  CZ  TYR A 190    10573  20719   8604    549   1300    340       C  
ATOM   1307  OH  TYR A 190      17.344  -7.058 -56.372  1.00106.22           O  
ANISOU 1307  OH  TYR A 190    10582  20905   8871    488   1252    479       O  
ATOM   1308  N   LEU A 191      12.523 -10.531 -60.053  1.00 95.43           N  
ANISOU 1308  N   LEU A 191    10149  19023   7087    230   1162   -323       N  
ATOM   1309  CA  LEU A 191      11.317 -10.167 -59.311  1.00 93.77           C  
ANISOU 1309  CA  LEU A 191     9887  18752   6991     50   1022   -288       C  
ATOM   1310  C   LEU A 191      10.813 -11.352 -58.496  1.00 98.71           C  
ANISOU 1310  C   LEU A 191    10693  19129   7682     -1   1026   -404       C  
ATOM   1311  O   LEU A 191      10.553 -11.193 -57.297  1.00 97.37           O  
ANISOU 1311  O   LEU A 191    10451  18875   7669    -41    971   -333       O  
ATOM   1312  CB  LEU A 191      10.226  -9.648 -60.272  1.00 94.40           C  
ANISOU 1312  CB  LEU A 191     9934  18998   6937   -122    911   -303       C  
ATOM   1313  CG  LEU A 191       9.023  -8.925 -59.635  1.00 98.17           C  
ANISOU 1313  CG  LEU A 191    10278  19522   7500   -250    767   -213       C  
ATOM   1314  CD1 LEU A 191       9.329  -7.457 -59.380  1.00 97.29           C  
ANISOU 1314  CD1 LEU A 191     9994  19516   7456   -178    731    -15       C  
ATOM   1315  CD2 LEU A 191       7.803  -9.013 -60.528  1.00101.74           C  
ANISOU 1315  CD2 LEU A 191    10742  20130   7786   -424    667   -285       C  
ATOM   1316  N   LEU A 192      10.737 -12.548 -59.131  1.00 96.97           N  
ANISOU 1316  N   LEU A 192    10738  18777   7328     -3   1098   -583       N  
ATOM   1317  CA  LEU A 192      10.323 -13.804 -58.499  1.00 97.66           C  
ANISOU 1317  CA  LEU A 192    11082  18583   7443    -70   1118   -703       C  
ATOM   1318  C   LEU A 192      11.331 -14.231 -57.419  1.00101.13           C  
ANISOU 1318  C   LEU A 192    11549  18852   8023    172   1219   -635       C  
ATOM   1319  O   LEU A 192      10.928 -14.755 -56.384  1.00100.11           O  
ANISOU 1319  O   LEU A 192    11493  18537   8005    109   1194   -625       O  
ATOM   1320  CB  LEU A 192      10.157 -14.903 -59.564  1.00100.66           C  
ANISOU 1320  CB  LEU A 192    11798  18841   7607   -130   1179   -918       C  
ATOM   1321  CG  LEU A 192       9.688 -16.284 -59.083  1.00106.87           C  
ANISOU 1321  CG  LEU A 192    12941  19292   8371   -260   1200  -1063       C  
ATOM   1322  CD1 LEU A 192       8.187 -16.306 -58.813  1.00106.47           C  
ANISOU 1322  CD1 LEU A 192    12855  19291   8308   -651   1042  -1089       C  
ATOM   1323  CD2 LEU A 192      10.083 -17.363 -60.079  1.00112.22           C  
ANISOU 1323  CD2 LEU A 192    14019  19786   8834   -188   1319  -1268       C  
ATOM   1324  N   SER A 193      12.633 -13.983 -57.657  1.00 98.46           N  
ANISOU 1324  N   SER A 193    11126  18619   7664    444   1331   -571       N  
ATOM   1325  CA  SER A 193      13.713 -14.304 -56.717  1.00 98.03           C  
ANISOU 1325  CA  SER A 193    11041  18496   7709    709   1428   -482       C  
ATOM   1326  C   SER A 193      13.703 -13.407 -55.468  1.00100.08           C  
ANISOU 1326  C   SER A 193    11034  18827   8163    656   1339   -305       C  
ATOM   1327  O   SER A 193      13.994 -13.896 -54.371  1.00 99.11           O  
ANISOU 1327  O   SER A 193    10945  18567   8144    764   1367   -257       O  
ATOM   1328  CB  SER A 193      15.064 -14.263 -57.419  1.00100.77           C  
ANISOU 1328  CB  SER A 193    11311  19034   7944    992   1565   -449       C  
ATOM   1329  OG  SER A 193      15.103 -15.275 -58.410  1.00108.16           O  
ANISOU 1329  OG  SER A 193    12548  19859   8687   1086   1669   -630       O  
ATOM   1330  N   TRP A 194      13.345 -12.111 -55.632  1.00 95.47           N  
ANISOU 1330  N   TRP A 194    10217  18443   7612    499   1233   -211       N  
ATOM   1331  CA  TRP A 194      13.260 -11.153 -54.525  1.00 93.16           C  
ANISOU 1331  CA  TRP A 194     9716  18203   7476    435   1145    -60       C  
ATOM   1332  C   TRP A 194      12.013 -11.413 -53.660  1.00 94.09           C  
ANISOU 1332  C   TRP A 194     9906  18154   7690    269   1054    -93       C  
ATOM   1333  O   TRP A 194      12.088 -11.298 -52.437  1.00 92.04           O  
ANISOU 1333  O   TRP A 194     9584  17829   7558    293   1033    -12       O  
ATOM   1334  CB  TRP A 194      13.311  -9.694 -55.032  1.00 91.08           C  
ANISOU 1334  CB  TRP A 194     9253  18164   7190    344   1076     51       C  
ATOM   1335  CG  TRP A 194      13.323  -8.668 -53.928  1.00 90.38           C  
ANISOU 1335  CG  TRP A 194     9005  18101   7234    294   1001    196       C  
ATOM   1336  CD1 TRP A 194      14.402  -8.260 -53.198  1.00 93.02           C  
ANISOU 1336  CD1 TRP A 194     9209  18512   7622    373   1034    313       C  
ATOM   1337  CD2 TRP A 194      12.192  -7.951 -53.409  1.00 88.81           C  
ANISOU 1337  CD2 TRP A 194     8774  17861   7108    156    884    233       C  
ATOM   1338  NE1 TRP A 194      14.014  -7.339 -52.252  1.00 90.91           N  
ANISOU 1338  NE1 TRP A 194     8867  18217   7456    270    941    405       N  
ATOM   1339  CE2 TRP A 194      12.665  -7.116 -52.371  1.00 91.63           C  
ANISOU 1339  CE2 TRP A 194     9023  18230   7562    162    856    359       C  
ATOM   1340  CE3 TRP A 194      10.822  -7.924 -53.727  1.00 89.95           C  
ANISOU 1340  CE3 TRP A 194     8961  17992   7224     36    802    177       C  
ATOM   1341  CZ2 TRP A 194      11.817  -6.267 -51.649  1.00 89.74           C  
ANISOU 1341  CZ2 TRP A 194     8758  17947   7392     80    761    416       C  
ATOM   1342  CZ3 TRP A 194       9.985  -7.080 -53.015  1.00 90.35           C  
ANISOU 1342  CZ3 TRP A 194     8940  18045   7344    -22    710    252       C  
ATOM   1343  CH2 TRP A 194      10.482  -6.267 -51.986  1.00 89.98           C  
ANISOU 1343  CH2 TRP A 194     8826  17967   7394     14    696    364       C  
ATOM   1344  N   LEU A 195      10.882 -11.772 -54.300  1.00 90.59           N  
ANISOU 1344  N   LEU A 195     9579  17677   7164     90   1000   -206       N  
ATOM   1345  CA  LEU A 195       9.616 -12.075 -53.623  1.00 89.76           C  
ANISOU 1345  CA  LEU A 195     9518  17479   7107   -105    915   -238       C  
ATOM   1346  C   LEU A 195       9.714 -13.367 -52.812  1.00 94.19           C  
ANISOU 1346  C   LEU A 195    10300  17775   7712    -80    980   -297       C  
ATOM   1347  O   LEU A 195       9.180 -13.427 -51.701  1.00 92.66           O  
ANISOU 1347  O   LEU A 195    10074  17512   7621   -159    936   -244       O  
ATOM   1348  CB  LEU A 195       8.448 -12.147 -54.622  1.00 90.78           C  
ANISOU 1348  CB  LEU A 195     9690  17709   7094   -326    840   -338       C  
ATOM   1349  CG  LEU A 195       7.864 -10.807 -55.080  1.00 94.43           C  
ANISOU 1349  CG  LEU A 195     9922  18432   7523   -381    736   -247       C  
ATOM   1350  CD1 LEU A 195       7.293 -10.915 -56.474  1.00 96.30           C  
ANISOU 1350  CD1 LEU A 195    10208  18812   7570   -531    689   -347       C  
ATOM   1351  CD2 LEU A 195       6.792 -10.308 -54.125  1.00 94.64           C  
ANISOU 1351  CD2 LEU A 195     9796  18518   7647   -459    643   -155       C  
ATOM   1352  N   LEU A 196      10.413 -14.386 -53.359  1.00 92.60           N  
ANISOU 1352  N   LEU A 196    10343  17422   7420     49   1094   -399       N  
ATOM   1353  CA  LEU A 196      10.646 -15.669 -52.694  1.00 93.90           C  
ANISOU 1353  CA  LEU A 196    10790  17290   7599    126   1177   -451       C  
ATOM   1354  C   LEU A 196      11.576 -15.486 -51.486  1.00 96.89           C  
ANISOU 1354  C   LEU A 196    11043  17653   8118    360   1219   -301       C  
ATOM   1355  O   LEU A 196      11.378 -16.147 -50.461  1.00 96.65           O  
ANISOU 1355  O   LEU A 196    11141  17427   8154    351   1228   -277       O  
ATOM   1356  CB  LEU A 196      11.233 -16.700 -53.683  1.00 96.71           C  
ANISOU 1356  CB  LEU A 196    11469  17485   7791    265   1301   -599       C  
ATOM   1357  CG  LEU A 196      10.295 -17.788 -54.257  1.00103.98           C  
ANISOU 1357  CG  LEU A 196    12767  18170   8569     12   1294   -786       C  
ATOM   1358  CD1 LEU A 196       9.792 -18.738 -53.180  1.00107.33           C  
ANISOU 1358  CD1 LEU A 196    13389  18330   9062   -151   1272   -779       C  
ATOM   1359  CD2 LEU A 196       9.144 -17.201 -55.071  1.00104.11           C  
ANISOU 1359  CD2 LEU A 196    12672  18406   8478   -293   1178   -859       C  
ATOM   1360  N   PHE A 197      12.576 -14.573 -51.606  1.00 92.27           N  
ANISOU 1360  N   PHE A 197    10201  17297   7560    538   1238   -193       N  
ATOM   1361  CA  PHE A 197      13.524 -14.244 -50.537  1.00 90.89           C  
ANISOU 1361  CA  PHE A 197     9854  17191   7489    725   1260    -42       C  
ATOM   1362  C   PHE A 197      12.802 -13.549 -49.374  1.00 91.63           C  
ANISOU 1362  C   PHE A 197     9795  17302   7717    549   1145     48       C  
ATOM   1363  O   PHE A 197      13.043 -13.901 -48.214  1.00 91.14           O  
ANISOU 1363  O   PHE A 197     9744  17150   7734    625   1154    120       O  
ATOM   1364  CB  PHE A 197      14.707 -13.394 -51.062  1.00 92.44           C  
ANISOU 1364  CB  PHE A 197     9806  17672   7643    879   1298     48       C  
ATOM   1365  CG  PHE A 197      15.580 -12.766 -49.991  1.00 93.10           C  
ANISOU 1365  CG  PHE A 197     9643  17916   7816    966   1279    217       C  
ATOM   1366  CD1 PHE A 197      16.350 -13.556 -49.143  1.00 97.38           C  
ANISOU 1366  CD1 PHE A 197    10214  18409   8378   1196   1349    280       C  
ATOM   1367  CD2 PHE A 197      15.618 -11.388 -49.822  1.00 93.73           C  
ANISOU 1367  CD2 PHE A 197     9484  18193   7937    815   1188    314       C  
ATOM   1368  CE1 PHE A 197      17.139 -12.975 -48.143  1.00 97.62           C  
ANISOU 1368  CE1 PHE A 197     9998  18627   8464   1247   1318    437       C  
ATOM   1369  CE2 PHE A 197      16.413 -10.808 -48.826  1.00 95.91           C  
ANISOU 1369  CE2 PHE A 197     9559  18613   8269    846   1161    457       C  
ATOM   1370  CZ  PHE A 197      17.173 -11.606 -47.999  1.00 94.97           C  
ANISOU 1370  CZ  PHE A 197     9432  18488   8163   1050   1221    516       C  
ATOM   1371  N   ILE A 198      11.915 -12.577 -49.697  1.00 85.74           N  
ANISOU 1371  N   ILE A 198     8921  16679   6978    341   1042     45       N  
ATOM   1372  CA  ILE A 198      11.112 -11.822 -48.730  1.00 83.98           C  
ANISOU 1372  CA  ILE A 198     8564  16494   6851    198    939    117       C  
ATOM   1373  C   ILE A 198      10.088 -12.757 -48.025  1.00 90.00           C  
ANISOU 1373  C   ILE A 198     9482  17078   7638     61    923     66       C  
ATOM   1374  O   ILE A 198       9.863 -12.615 -46.820  1.00 88.50           O  
ANISOU 1374  O   ILE A 198     9232  16859   7535     46    893    142       O  
ATOM   1375  CB  ILE A 198      10.488 -10.548 -49.398  1.00 85.42           C  
ANISOU 1375  CB  ILE A 198     8594  16862   7001     79    851    136       C  
ATOM   1376  CG1 ILE A 198      11.555  -9.435 -49.626  1.00 84.27           C  
ANISOU 1376  CG1 ILE A 198     8292  16873   6855    174    856    238       C  
ATOM   1377  CG2 ILE A 198       9.236 -10.005 -48.670  1.00 84.92           C  
ANISOU 1377  CG2 ILE A 198     8451  16830   6984    -62    756    167       C  
ATOM   1378  CD1 ILE A 198      12.248  -8.788 -48.368  1.00 84.03           C  
ANISOU 1378  CD1 ILE A 198     8140  16869   6919    226    838    363       C  
ATOM   1379  N   ALA A 199       9.529 -13.741 -48.771  1.00 89.16           N  
ANISOU 1379  N   ALA A 199     9590  16853   7435    -55    946    -63       N  
ATOM   1380  CA  ALA A 199       8.589 -14.745 -48.258  1.00 90.21           C  
ANISOU 1380  CA  ALA A 199     9913  16809   7553   -246    936   -119       C  
ATOM   1381  C   ALA A 199       9.270 -15.657 -47.234  1.00 94.70           C  
ANISOU 1381  C   ALA A 199    10653  17144   8182    -96   1015    -70       C  
ATOM   1382  O   ALA A 199       8.626 -16.062 -46.264  1.00 94.30           O  
ANISOU 1382  O   ALA A 199    10651  17004   8176   -225    991    -33       O  
ATOM   1383  CB  ALA A 199       8.031 -15.574 -49.402  1.00 93.17           C  
ANISOU 1383  CB  ALA A 199    10525  17096   7780   -414    950   -276       C  
ATOM   1384  N   PHE A 200      10.570 -15.970 -47.457  1.00 92.41           N  
ANISOU 1384  N   PHE A 200    10440  16791   7880    192   1114    -57       N  
ATOM   1385  CA APHE A 200      11.328 -16.814 -46.539  0.50 93.34           C  
ANISOU 1385  CA APHE A 200    10711  16721   8035    404   1195     10       C  
ATOM   1386  CA BPHE A 200      11.407 -16.801 -46.586  0.50 93.22           C  
ANISOU 1386  CA BPHE A 200    10692  16711   8016    421   1200     10       C  
ATOM   1387  C   PHE A 200      11.694 -16.072 -45.255  1.00 95.02           C  
ANISOU 1387  C   PHE A 200    10660  17077   8365    481   1149    169       C  
ATOM   1388  O   PHE A 200      11.606 -16.675 -44.177  1.00 94.74           O  
ANISOU 1388  O   PHE A 200    10726  16898   8372    502   1162    234       O  
ATOM   1389  CB APHE A 200      12.538 -17.467 -47.219  0.50 97.14           C  
ANISOU 1389  CB APHE A 200    11356  17125   8430    723   1324    -23       C  
ATOM   1390  CB BPHE A 200      12.706 -17.187 -47.334  0.50 96.52           C  
ANISOU 1390  CB BPHE A 200    11202  17116   8353    746   1320    -12       C  
ATOM   1391  CG APHE A 200      12.226 -18.864 -47.704  0.50101.78           C  
ANISOU 1391  CG APHE A 200    12401  17366   8905    706   1407   -157       C  
ATOM   1392  CG BPHE A 200      13.958 -17.389 -46.512  0.50 98.60           C  
ANISOU 1392  CG BPHE A 200    11401  17413   8650   1085   1392    123       C  
ATOM   1393  CD1APHE A 200      12.481 -19.971 -46.901  0.50106.74           C  
ANISOU 1393  CD1APHE A 200    13324  17700   9532    846   1482   -117       C  
ATOM   1394  CD1BPHE A 200      14.173 -18.575 -45.820  0.50103.62           C  
ANISOU 1394  CD1BPHE A 200    12320  17778   9274   1244   1467    152       C  
ATOM   1395  CD2APHE A 200      11.640 -19.073 -48.948  0.50105.37           C  
ANISOU 1395  CD2APHE A 200    13024  17774   9237    534   1407   -323       C  
ATOM   1396  CD2BPHE A 200      14.949 -16.413 -46.474  0.50 99.89           C  
ANISOU 1396  CD2BPHE A 200    11230  17893   8832   1244   1387    229       C  
ATOM   1397  CE1APHE A 200      12.177 -21.263 -47.343  0.50110.83           C  
ANISOU 1397  CE1APHE A 200    14339  17843   9928    812   1563   -245       C  
ATOM   1398  CE1BPHE A 200      15.340 -18.767 -45.074  0.50105.33           C  
ANISOU 1398  CE1BPHE A 200    12452  18070   9498   1590   1531    294       C  
ATOM   1399  CE2APHE A 200      11.335 -20.365 -49.390  0.50111.24           C  
ANISOU 1399  CE2APHE A 200    14245  18168   9853    479   1481   -463       C  
ATOM   1400  CE2BPHE A 200      16.117 -16.608 -45.730  0.50103.49           C  
ANISOU 1400  CE2BPHE A 200    11585  18447   9288   1544   1446    364       C  
ATOM   1401  CZ APHE A 200      11.606 -21.451 -48.584  0.50111.25           C  
ANISOU 1401  CZ APHE A 200    14575  17840   9855    615   1561   -426       C  
ATOM   1402  CZ BPHE A 200      16.305 -17.784 -45.036  0.50103.37           C  
ANISOU 1402  CZ BPHE A 200    11823  18191   9262   1736   1516    399       C  
ATOM   1403  N   LEU A 201      12.034 -14.758 -45.350  1.00 88.79           N  
ANISOU 1403  N   LEU A 201     9563  16559   7615    494   1090    231       N  
ATOM   1404  CA  LEU A 201      12.332 -13.894 -44.201  1.00 86.09           C  
ANISOU 1404  CA  LEU A 201     8989  16362   7361    518   1032    362       C  
ATOM   1405  C   LEU A 201      11.094 -13.762 -43.312  1.00 87.96           C  
ANISOU 1405  C   LEU A 201     9217  16553   7652    307    957    373       C  
ATOM   1406  O   LEU A 201      11.232 -13.810 -42.097  1.00 87.44           O  
ANISOU 1406  O   LEU A 201     9110  16475   7639    346    945    463       O  
ATOM   1407  CB  LEU A 201      12.786 -12.490 -44.641  1.00 84.57           C  
ANISOU 1407  CB  LEU A 201     8544  16420   7168    508    981    404       C  
ATOM   1408  CG  LEU A 201      14.134 -12.330 -45.355  1.00 89.50           C  
ANISOU 1408  CG  LEU A 201     9070  17199   7735    702   1045    447       C  
ATOM   1409  CD1 LEU A 201      14.334 -10.889 -45.757  1.00 88.29           C  
ANISOU 1409  CD1 LEU A 201     8712  17263   7572    600    981    490       C  
ATOM   1410  CD2 LEU A 201      15.312 -12.771 -44.478  1.00 91.88           C  
ANISOU 1410  CD2 LEU A 201     9305  17558   8050    908   1088    563       C  
ATOM   1411  N   PHE A 202       9.891 -13.615 -43.921  1.00 83.96           N  
ANISOU 1411  N   PHE A 202     8731  16059   7111     89    909    288       N  
ATOM   1412  CA  PHE A 202       8.602 -13.501 -43.228  1.00 83.01           C  
ANISOU 1412  CA  PHE A 202     8569  15963   7009   -116    845    298       C  
ATOM   1413  C   PHE A 202       8.258 -14.775 -42.447  1.00 89.01           C  
ANISOU 1413  C   PHE A 202     9545  16510   7766   -189    888    304       C  
ATOM   1414  O   PHE A 202       7.793 -14.671 -41.311  1.00 88.89           O  
ANISOU 1414  O   PHE A 202     9465  16518   7790   -249    862    378       O  
ATOM   1415  CB  PHE A 202       7.471 -13.144 -44.205  1.00 84.72           C  
ANISOU 1415  CB  PHE A 202     8732  16304   7153   -312    787    217       C  
ATOM   1416  CG  PHE A 202       7.265 -11.684 -44.566  1.00 84.92           C  
ANISOU 1416  CG  PHE A 202     8530  16556   7179   -284    719    250       C  
ATOM   1417  CD1 PHE A 202       8.062 -10.689 -44.008  1.00 86.92           C  
ANISOU 1417  CD1 PHE A 202     8663  16870   7494   -133    709    336       C  
ATOM   1418  CD2 PHE A 202       6.269 -11.306 -45.461  1.00 87.29           C  
ANISOU 1418  CD2 PHE A 202     8759  17010   7398   -416    663    201       C  
ATOM   1419  CE1 PHE A 202       7.873  -9.343 -44.352  1.00 87.09           C  
ANISOU 1419  CE1 PHE A 202     8547  17043   7499   -114    652    368       C  
ATOM   1420  CE2 PHE A 202       6.075  -9.960 -45.795  1.00 89.14           C  
ANISOU 1420  CE2 PHE A 202     8825  17426   7618   -352    607    247       C  
ATOM   1421  CZ  PHE A 202       6.879  -8.988 -45.241  1.00 86.11           C  
ANISOU 1421  CZ  PHE A 202     8375  17042   7300   -201    606    328       C  
ATOM   1422  N   SER A 203       8.518 -15.968 -43.034  1.00 87.05           N  
ANISOU 1422  N   SER A 203     9580  16039   7456   -176    961    228       N  
ATOM   1423  CA  SER A 203       8.295 -17.276 -42.399  1.00 88.53           C  
ANISOU 1423  CA  SER A 203    10065  15954   7619   -241   1015    234       C  
ATOM   1424  C   SER A 203       9.195 -17.432 -41.161  1.00 91.76           C  
ANISOU 1424  C   SER A 203    10466  16301   8097     -8   1054    370       C  
ATOM   1425  O   SER A 203       8.738 -17.934 -40.132  1.00 91.74           O  
ANISOU 1425  O   SER A 203    10553  16197   8106   -109   1053    436       O  
ATOM   1426  CB  SER A 203       8.574 -18.406 -43.384  1.00 94.65           C  
ANISOU 1426  CB  SER A 203    11195  16473   8296   -211   1098    118       C  
ATOM   1427  OG  SER A 203       7.870 -18.224 -44.600  1.00104.77           O  
ANISOU 1427  OG  SER A 203    12478  17837   9491   -428   1056    -12       O  
ATOM   1428  N   GLY A 204      10.448 -16.971 -41.281  1.00 87.35           N  
ANISOU 1428  N   GLY A 204     9780  15843   7566    281   1081    421       N  
ATOM   1429  CA  GLY A 204      11.446 -16.968 -40.216  1.00 86.70           C  
ANISOU 1429  CA  GLY A 204     9625  15792   7526    520   1104    560       C  
ATOM   1430  C   GLY A 204      11.027 -16.105 -39.042  1.00 87.68           C  
ANISOU 1430  C   GLY A 204     9514  16086   7714    408   1019    648       C  
ATOM   1431  O   GLY A 204      11.199 -16.506 -37.890  1.00 87.63           O  
ANISOU 1431  O   GLY A 204     9550  16025   7723    465   1028    749       O  
ATOM   1432  N   ILE A 205      10.445 -14.921 -39.333  1.00 82.08           N  
ANISOU 1432  N   ILE A 205     8584  15578   7026    263    942    609       N  
ATOM   1433  CA  ILE A 205       9.921 -13.986 -38.331  1.00 80.55           C  
ANISOU 1433  CA  ILE A 205     8197  15540   6870    168    868    667       C  
ATOM   1434  C   ILE A 205       8.694 -14.625 -37.643  1.00 85.75           C  
ANISOU 1434  C   ILE A 205     8954  16112   7514    -32    864    670       C  
ATOM   1435  O   ILE A 205       8.607 -14.591 -36.411  1.00 85.17           O  
ANISOU 1435  O   ILE A 205     8841  16065   7456    -30    853    757       O  
ATOM   1436  CB  ILE A 205       9.610 -12.571 -38.929  1.00 82.00           C  
ANISOU 1436  CB  ILE A 205     8179  15922   7057    105    800    625       C  
ATOM   1437  CG1 ILE A 205      10.875 -11.907 -39.513  1.00 81.31           C  
ANISOU 1437  CG1 ILE A 205     7986  15939   6969    259    802    650       C  
ATOM   1438  CG2 ILE A 205       8.961 -11.651 -37.882  1.00 82.36           C  
ANISOU 1438  CG2 ILE A 205     8088  16090   7114     26    739    666       C  
ATOM   1439  CD1 ILE A 205      10.642 -10.594 -40.247  1.00 82.97           C  
ANISOU 1439  CD1 ILE A 205     8070  16289   7164    196    748    614       C  
ATOM   1440  N   ILE A 206       7.771 -15.226 -38.440  1.00 83.34           N  
ANISOU 1440  N   ILE A 206     8777  15727   7161   -224    874    580       N  
ATOM   1441  CA  ILE A 206       6.561 -15.896 -37.936  1.00 84.20           C  
ANISOU 1441  CA  ILE A 206     8973  15791   7227   -478    871    583       C  
ATOM   1442  C   ILE A 206       6.922 -17.062 -37.000  1.00 88.84           C  
ANISOU 1442  C   ILE A 206     9807  16138   7811   -444    934    665       C  
ATOM   1443  O   ILE A 206       6.420 -17.096 -35.878  1.00 88.14           O  
ANISOU 1443  O   ILE A 206     9678  16094   7718   -542    924    747       O  
ATOM   1444  CB  ILE A 206       5.573 -16.308 -39.080  1.00 88.63           C  
ANISOU 1444  CB  ILE A 206     9613  16356   7708   -733    856    467       C  
ATOM   1445  CG1 ILE A 206       4.992 -15.077 -39.843  1.00 88.03           C  
ANISOU 1445  CG1 ILE A 206     9259  16571   7616   -768    783    422       C  
ATOM   1446  CG2 ILE A 206       4.450 -17.246 -38.589  1.00 90.79           C  
ANISOU 1446  CG2 ILE A 206    10030  16558   7906  -1048    863    478       C  
ATOM   1447  CD1 ILE A 206       4.242 -13.961 -38.989  1.00 97.41           C  
ANISOU 1447  CD1 ILE A 206    10168  18028   8816   -775    729    495       C  
ATOM   1448  N   TYR A 207       7.817 -17.981 -37.444  1.00 86.71           N  
ANISOU 1448  N   TYR A 207     9795  15622   7528   -274   1005    652       N  
ATOM   1449  CA  TYR A 207       8.265 -19.132 -36.647  1.00 88.15           C  
ANISOU 1449  CA  TYR A 207    10262  15540   7691   -176   1075    742       C  
ATOM   1450  C   TYR A 207       8.804 -18.702 -35.287  1.00 91.23           C  
ANISOU 1450  C   TYR A 207    10483  16053   8127     -6   1058    891       C  
ATOM   1451  O   TYR A 207       8.408 -19.279 -34.270  1.00 92.07           O  
ANISOU 1451  O   TYR A 207    10705  16065   8210    -94   1073    983       O  
ATOM   1452  CB  TYR A 207       9.310 -19.976 -37.402  1.00 90.71           C  
ANISOU 1452  CB  TYR A 207    10871  15617   7979     78   1164    705       C  
ATOM   1453  CG  TYR A 207       9.736 -21.223 -36.651  1.00 94.58           C  
ANISOU 1453  CG  TYR A 207    11709  15798   8427    224   1247    806       C  
ATOM   1454  CD1 TYR A 207       8.972 -22.386 -36.702  1.00 98.96           C  
ANISOU 1454  CD1 TYR A 207    12665  16030   8906    -16   1290    776       C  
ATOM   1455  CD2 TYR A 207      10.900 -21.240 -35.889  1.00 95.31           C  
ANISOU 1455  CD2 TYR A 207    11742  15934   8540    592   1279    943       C  
ATOM   1456  CE1 TYR A 207       9.360 -23.537 -36.018  1.00101.94           C  
ANISOU 1456  CE1 TYR A 207    13419  16081   9234    130   1372    882       C  
ATOM   1457  CE2 TYR A 207      11.296 -22.384 -35.199  1.00 98.69           C  
ANISOU 1457  CE2 TYR A 207    12499  16083   8915    771   1356   1057       C  
ATOM   1458  CZ  TYR A 207      10.524 -23.532 -35.268  1.00108.93           C  
ANISOU 1458  CZ  TYR A 207    14237  17008  10142    551   1407   1027       C  
ATOM   1459  OH  TYR A 207      10.908 -24.664 -34.588  1.00113.59           O  
ANISOU 1459  OH  TYR A 207    15207  17284  10670    738   1489   1152       O  
ATOM   1460  N   THR A 208       9.690 -17.685 -35.271  1.00 85.80           N  
ANISOU 1460  N   THR A 208     9531  15583   7484    207   1023    916       N  
ATOM   1461  CA  THR A 208      10.270 -17.165 -34.035  1.00 84.82           C  
ANISOU 1461  CA  THR A 208     9231  15614   7381    344    991   1044       C  
ATOM   1462  C   THR A 208       9.191 -16.501 -33.184  1.00 87.80           C  
ANISOU 1462  C   THR A 208     9457  16141   7763    123    932   1060       C  
ATOM   1463  O   THR A 208       9.064 -16.868 -32.014  1.00 88.12           O  
ANISOU 1463  O   THR A 208     9542  16160   7782    116    940   1165       O  
ATOM   1464  CB  THR A 208      11.497 -16.277 -34.302  1.00 89.63           C  
ANISOU 1464  CB  THR A 208     9611  16436   8010    559    962   1060       C  
ATOM   1465  OG1 THR A 208      12.340 -16.913 -35.261  1.00 91.71           O  
ANISOU 1465  OG1 THR A 208     9999  16599   8249    761   1031   1033       O  
ATOM   1466  CG2 THR A 208      12.305 -15.999 -33.041  1.00 86.00           C  
ANISOU 1466  CG2 THR A 208     9012  16129   7537    705    931   1199       C  
ATOM   1467  N   TYR A 209       8.360 -15.600 -33.783  1.00 83.11           N  
ANISOU 1467  N   TYR A 209     8701  15699   7178    -41    883    963       N  
ATOM   1468  CA  TYR A 209       7.295 -14.905 -33.044  1.00 81.96           C  
ANISOU 1468  CA  TYR A 209     8397  15732   7014   -201    841    975       C  
ATOM   1469  C   TYR A 209       6.205 -15.860 -32.512  1.00 85.52           C  
ANISOU 1469  C   TYR A 209     8979  16102   7411   -426    874   1011       C  
ATOM   1470  O   TYR A 209       5.517 -15.514 -31.554  1.00 84.88           O  
ANISOU 1470  O   TYR A 209     8783  16170   7297   -508    860   1066       O  
ATOM   1471  CB  TYR A 209       6.685 -13.704 -33.805  1.00 82.23           C  
ANISOU 1471  CB  TYR A 209     8235  15959   7049   -261    788    882       C  
ATOM   1472  CG  TYR A 209       5.987 -12.765 -32.846  1.00 84.70           C  
ANISOU 1472  CG  TYR A 209     8375  16474   7333   -287    753    912       C  
ATOM   1473  CD1 TYR A 209       6.708 -12.035 -31.905  1.00 86.14           C  
ANISOU 1473  CD1 TYR A 209     8485  16725   7520   -146    726    962       C  
ATOM   1474  CD2 TYR A 209       4.598 -12.726 -32.770  1.00 86.85           C  
ANISOU 1474  CD2 TYR A 209     8569  16885   7546   -456    752    899       C  
ATOM   1475  CE1 TYR A 209       6.067 -11.257 -30.941  1.00 86.84           C  
ANISOU 1475  CE1 TYR A 209     8466  16971   7559   -154    706    980       C  
ATOM   1476  CE2 TYR A 209       3.945 -11.947 -31.813  1.00 87.84           C  
ANISOU 1476  CE2 TYR A 209     8548  17206   7621   -436    740    931       C  
ATOM   1477  CZ  TYR A 209       4.684 -11.227 -30.890  1.00 94.19           C  
ANISOU 1477  CZ  TYR A 209     9325  18030   8434   -275    721    964       C  
ATOM   1478  OH  TYR A 209       4.041 -10.447 -29.954  1.00 94.55           O  
ANISOU 1478  OH  TYR A 209     9267  18250   8409   -238    717    980       O  
ATOM   1479  N   GLY A 210       6.120 -17.064 -33.077  1.00 83.31           N  
ANISOU 1479  N   GLY A 210     8961  15585   7108   -525    923    987       N  
ATOM   1480  CA  GLY A 210       5.211 -18.107 -32.615  1.00 85.25           C  
ANISOU 1480  CA  GLY A 210     9398  15709   7285   -784    959   1031       C  
ATOM   1481  C   GLY A 210       5.660 -18.642 -31.264  1.00 89.97           C  
ANISOU 1481  C   GLY A 210    10108  16205   7871   -689    994   1180       C  
ATOM   1482  O   GLY A 210       4.840 -18.845 -30.362  1.00 89.49           O  
ANISOU 1482  O   GLY A 210    10044  16205   7752   -887   1002   1256       O  
ATOM   1483  N   HIS A 211       6.987 -18.832 -31.112  1.00 87.01           N  
ANISOU 1483  N   HIS A 211     9806  15720   7535   -374   1013   1236       N  
ATOM   1484  CA  HIS A 211       7.614 -19.291 -29.870  1.00 87.61           C  
ANISOU 1484  CA  HIS A 211     9970  15731   7589   -217   1038   1394       C  
ATOM   1485  C   HIS A 211       7.743 -18.143 -28.858  1.00 90.26           C  
ANISOU 1485  C   HIS A 211     9990  16372   7931   -141    977   1446       C  
ATOM   1486  O   HIS A 211       7.618 -18.390 -27.657  1.00 90.09           O  
ANISOU 1486  O   HIS A 211     9990  16380   7862   -150    984   1567       O  
ATOM   1487  CB  HIS A 211       8.980 -19.942 -30.144  1.00 89.00           C  
ANISOU 1487  CB  HIS A 211    10339  15706   7772    114   1086   1444       C  
ATOM   1488  CG  HIS A 211       8.892 -21.226 -30.909  1.00 94.47           C  
ANISOU 1488  CG  HIS A 211    11439  16030   8425     75   1165   1407       C  
ATOM   1489  ND1 HIS A 211       8.432 -22.388 -30.319  1.00 98.66           N  
ANISOU 1489  ND1 HIS A 211    12316  16285   8887    -51   1222   1500       N  
ATOM   1490  CD2 HIS A 211       9.223 -21.492 -32.193  1.00 96.63           C  
ANISOU 1490  CD2 HIS A 211    11851  16161   8702    139   1199   1285       C  
ATOM   1491  CE1 HIS A 211       8.486 -23.316 -31.260  1.00100.14           C  
ANISOU 1491  CE1 HIS A 211    12869  16144   9036    -67   1287   1422       C  
ATOM   1492  NE2 HIS A 211       8.956 -22.824 -32.405  1.00 99.30           N  
ANISOU 1492  NE2 HIS A 211    12647  16114   8969     54   1276   1287       N  
ATOM   1493  N   VAL A 212       7.973 -16.892 -29.347  1.00 85.38           N  
ANISOU 1493  N   VAL A 212     9115  15967   7358    -80    918   1353       N  
ATOM   1494  CA  VAL A 212       8.099 -15.673 -28.532  1.00 83.93           C  
ANISOU 1494  CA  VAL A 212     8682  16044   7165    -25    857   1368       C  
ATOM   1495  C   VAL A 212       6.827 -15.442 -27.695  1.00 88.54           C  
ANISOU 1495  C   VAL A 212     9189  16764   7690   -219    858   1386       C  
ATOM   1496  O   VAL A 212       6.937 -15.202 -26.494  1.00 87.64           O  
ANISOU 1496  O   VAL A 212     9015  16759   7524   -174    846   1467       O  
ATOM   1497  CB  VAL A 212       8.528 -14.432 -29.373  1.00 86.00           C  
ANISOU 1497  CB  VAL A 212     8760  16445   7470     47    803   1262       C  
ATOM   1498  CG1 VAL A 212       8.320 -13.123 -28.612  1.00 84.79           C  
ANISOU 1498  CG1 VAL A 212     8420  16514   7284     42    745   1248       C  
ATOM   1499  CG2 VAL A 212       9.981 -14.551 -29.811  1.00 85.89           C  
ANISOU 1499  CG2 VAL A 212     8760  16393   7483    260    802   1287       C  
ATOM   1500  N   LEU A 213       5.636 -15.572 -28.323  1.00 86.81           N  
ANISOU 1500  N   LEU A 213     8962  16566   7455   -436    874   1317       N  
ATOM   1501  CA  LEU A 213       4.324 -15.425 -27.682  1.00 87.97           C  
ANISOU 1501  CA  LEU A 213     9001  16901   7523   -629    886   1340       C  
ATOM   1502  C   LEU A 213       4.148 -16.430 -26.533  1.00 94.60           C  
ANISOU 1502  C   LEU A 213     9988  17659   8297   -724    934   1481       C  
ATOM   1503  O   LEU A 213       3.808 -16.031 -25.419  1.00 94.01           O  
ANISOU 1503  O   LEU A 213     9798  17768   8153   -726    937   1545       O  
ATOM   1504  CB  LEU A 213       3.208 -15.637 -28.718  1.00 88.92           C  
ANISOU 1504  CB  LEU A 213     9089  17075   7620   -862    892   1259       C  
ATOM   1505  CG  LEU A 213       2.612 -14.402 -29.383  1.00 92.95           C  
ANISOU 1505  CG  LEU A 213     9357  17831   8126   -823    849   1157       C  
ATOM   1506  CD1 LEU A 213       2.022 -14.760 -30.736  1.00 94.21           C  
ANISOU 1506  CD1 LEU A 213     9528  17992   8275  -1009    841   1075       C  
ATOM   1507  CD2 LEU A 213       1.534 -13.759 -28.510  1.00 95.27           C  
ANISOU 1507  CD2 LEU A 213     9438  18434   8325   -844    857   1190       C  
ATOM   1508  N   TRP A 214       4.399 -17.728 -26.827  1.00 94.16           N  
ANISOU 1508  N   TRP A 214    10217  17312   8249   -791    977   1530       N  
ATOM   1509  CA  TRP A 214       4.335 -18.903 -25.949  1.00 96.98           C  
ANISOU 1509  CA  TRP A 214    10816  17493   8541   -882   1031   1677       C  
ATOM   1510  C   TRP A 214       5.134 -18.657 -24.657  1.00 99.78           C  
ANISOU 1510  C   TRP A 214    11119  17923   8871   -655   1020   1800       C  
ATOM   1511  O   TRP A 214       4.608 -18.875 -23.563  1.00 99.94           O  
ANISOU 1511  O   TRP A 214    11137  18033   8804   -763   1044   1910       O  
ATOM   1512  CB  TRP A 214       4.896 -20.112 -26.727  1.00 98.16           C  
ANISOU 1512  CB  TRP A 214    11328  17253   8714   -859   1075   1680       C  
ATOM   1513  CG  TRP A 214       4.703 -21.494 -26.155  1.00102.78           C  
ANISOU 1513  CG  TRP A 214    12274  17558   9219  -1009   1141   1814       C  
ATOM   1514  CD1 TRP A 214       4.540 -21.841 -24.842  1.00107.02           C  
ANISOU 1514  CD1 TRP A 214    12856  18127   9678  -1054   1166   1978       C  
ATOM   1515  CD2 TRP A 214       4.828 -22.727 -26.882  1.00105.30           C  
ANISOU 1515  CD2 TRP A 214    13015  17477   9518  -1091   1197   1802       C  
ATOM   1516  NE1 TRP A 214       4.491 -23.212 -24.716  1.00109.64           N  
ANISOU 1516  NE1 TRP A 214    13613  18100   9944  -1184   1232   2080       N  
ATOM   1517  CE2 TRP A 214       4.670 -23.781 -25.953  1.00112.10           C  
ANISOU 1517  CE2 TRP A 214    14182  18123  10287  -1207   1254   1969       C  
ATOM   1518  CE3 TRP A 214       5.053 -23.044 -28.239  1.00106.91           C  
ANISOU 1518  CE3 TRP A 214    13396  17470   9755  -1080   1209   1663       C  
ATOM   1519  CZ2 TRP A 214       4.706 -25.131 -26.340  1.00114.65           C  
ANISOU 1519  CZ2 TRP A 214    15016  17995  10549  -1320   1323   1998       C  
ATOM   1520  CZ3 TRP A 214       5.084 -24.378 -28.620  1.00111.49           C  
ANISOU 1520  CZ3 TRP A 214    14470  17621  10271  -1185   1277   1677       C  
ATOM   1521  CH2 TRP A 214       4.912 -25.404 -27.679  1.00115.00           C  
ANISOU 1521  CH2 TRP A 214    15247  17824  10624  -1305   1334   1841       C  
ATOM   1522  N   LYS A 215       6.383 -18.170 -24.788  1.00 95.03           N  
ANISOU 1522  N   LYS A 215    10455  17325   8329   -362    980   1783       N  
ATOM   1523  CA  LYS A 215       7.231 -17.864 -23.643  1.00 94.70           C  
ANISOU 1523  CA  LYS A 215    10338  17399   8245   -160    950   1891       C  
ATOM   1524  C   LYS A 215       6.765 -16.603 -22.915  1.00 98.43           C  
ANISOU 1524  C   LYS A 215    10547  18184   8668   -201    906   1846       C  
ATOM   1525  O   LYS A 215       6.566 -16.666 -21.697  1.00 99.67           O  
ANISOU 1525  O   LYS A 215    10690  18448   8732   -212    912   1950       O  
ATOM   1526  CB  LYS A 215       8.720 -17.816 -24.020  1.00 96.24           C  
ANISOU 1526  CB  LYS A 215    10531  17547   8487    133    920   1902       C  
ATOM   1527  CG  LYS A 215       9.319 -19.194 -24.324  1.00109.10           C  
ANISOU 1527  CG  LYS A 215    12463  18871  10119    274    983   1995       C  
ATOM   1528  CD  LYS A 215       9.490 -20.077 -23.077  1.00118.27           C  
ANISOU 1528  CD  LYS A 215    13808  19941  11188    343   1018   2196       C  
ATOM   1529  CE  LYS A 215       9.733 -21.532 -23.408  1.00128.85           C  
ANISOU 1529  CE  LYS A 215    15545  20900  12513    436   1102   2280       C  
ATOM   1530  NZ  LYS A 215       8.510 -22.207 -23.926  1.00137.26           N  
ANISOU 1530  NZ  LYS A 215    16847  21729  13575     97   1157   2216       N  
ATOM   1531  N   ALA A 216       6.510 -15.492 -23.658  1.00 92.78           N  
ANISOU 1531  N   ALA A 216     9654  17602   7996   -219    869   1695       N  
ATOM   1532  CA  ALA A 216       6.015 -14.220 -23.103  1.00 91.33           C  
ANISOU 1532  CA  ALA A 216     9271  17677   7753   -224    838   1630       C  
ATOM   1533  C   ALA A 216       4.768 -14.411 -22.235  1.00 95.87           C  
ANISOU 1533  C   ALA A 216     9809  18397   8222   -384    890   1686       C  
ATOM   1534  O   ALA A 216       4.600 -13.697 -21.246  1.00 95.48           O  
ANISOU 1534  O   ALA A 216     9663  18537   8077   -335    883   1697       O  
ATOM   1535  CB  ALA A 216       5.728 -13.227 -24.216  1.00 90.47           C  
ANISOU 1535  CB  ALA A 216     9046  17628   7701   -221    809   1476       C  
ATOM   1536  N   HIS A 217       3.934 -15.409 -22.585  1.00 93.76           N  
ANISOU 1536  N   HIS A 217     9628  18046   7950   -592    945   1725       N  
ATOM   1537  CA  HIS A 217       2.712 -15.785 -21.868  1.00 95.69           C  
ANISOU 1537  CA  HIS A 217     9831  18448   8078   -805   1003   1801       C  
ATOM   1538  C   HIS A 217       3.035 -16.463 -20.525  1.00 99.09           C  
ANISOU 1538  C   HIS A 217    10384  18841   8424   -796   1031   1968       C  
ATOM   1539  O   HIS A 217       2.379 -16.179 -19.526  1.00 99.20           O  
ANISOU 1539  O   HIS A 217    10289  19085   8315   -858   1064   2024       O  
ATOM   1540  CB  HIS A 217       1.846 -16.708 -22.750  1.00 98.57           C  
ANISOU 1540  CB  HIS A 217    10285  18715   8451  -1084   1040   1797       C  
ATOM   1541  CG  HIS A 217       0.573 -17.167 -22.104  1.00104.80           C  
ANISOU 1541  CG  HIS A 217    11027  19688   9104  -1368   1099   1894       C  
ATOM   1542  ND1 HIS A 217       0.522 -18.331 -21.350  1.00109.04           N  
ANISOU 1542  ND1 HIS A 217    11798  20054   9580  -1533   1147   2051       N  
ATOM   1543  CD2 HIS A 217      -0.661 -16.612 -22.134  1.00107.52           C  
ANISOU 1543  CD2 HIS A 217    11115  20390   9349  -1505   1122   1868       C  
ATOM   1544  CE1 HIS A 217      -0.731 -18.436 -20.937  1.00110.37           C  
ANISOU 1544  CE1 HIS A 217    11836  20486   9614  -1804   1195   2113       C  
ATOM   1545  NE2 HIS A 217      -1.482 -17.429 -21.388  1.00109.88           N  
ANISOU 1545  NE2 HIS A 217    11457  20771   9520  -1787   1183   2008       N  
ATOM   1546  N   GLN A 218       4.037 -17.357 -20.506  1.00 95.05           N  
ANISOU 1546  N   GLN A 218    10096  18057   7960   -696   1025   2056       N  
ATOM   1547  CA  GLN A 218       4.463 -18.101 -19.313  1.00 95.69           C  
ANISOU 1547  CA  GLN A 218    10325  18075   7957   -650   1048   2238       C  
ATOM   1548  C   GLN A 218       5.090 -17.205 -18.217  1.00 96.70           C  
ANISOU 1548  C   GLN A 218    10302  18427   8014   -452    998   2259       C  
ATOM   1549  O   GLN A 218       5.291 -17.665 -17.086  1.00 96.78           O  
ANISOU 1549  O   GLN A 218    10385  18470   7919   -427   1013   2411       O  
ATOM   1550  CB  GLN A 218       5.428 -19.232 -19.714  1.00 98.11           C  
ANISOU 1550  CB  GLN A 218    10927  18027   8322   -538   1060   2328       C  
ATOM   1551  CG  GLN A 218       4.774 -20.349 -20.537  1.00107.43           C  
ANISOU 1551  CG  GLN A 218    12363  18933   9520   -783   1122   2335       C  
ATOM   1552  CD  GLN A 218       5.730 -21.449 -20.947  1.00118.94           C  
ANISOU 1552  CD  GLN A 218    14168  20004  11019   -623   1150   2407       C  
ATOM   1553  OE1 GLN A 218       6.960 -21.298 -20.931  1.00112.10           O  
ANISOU 1553  OE1 GLN A 218    13297  19105  10193   -293   1118   2432       O  
ATOM   1554  NE2 GLN A 218       5.178 -22.591 -21.333  1.00109.73           N  
ANISOU 1554  NE2 GLN A 218    13322  18546   9823   -855   1213   2443       N  
ATOM   1555  N   HIS A 219       5.382 -15.930 -18.558  1.00 90.43           N  
ANISOU 1555  N   HIS A 219     9322  17780   7258   -330    937   2107       N  
ATOM   1556  CA  HIS A 219       5.985 -14.944 -17.663  1.00 89.25           C  
ANISOU 1556  CA  HIS A 219     9055  17827   7027   -183    878   2087       C  
ATOM   1557  C   HIS A 219       4.976 -14.205 -16.779  1.00 91.21           C  
ANISOU 1557  C   HIS A 219     9177  18340   7139   -252    909   2049       C  
ATOM   1558  O   HIS A 219       5.292 -13.933 -15.619  1.00 91.49           O  
ANISOU 1558  O   HIS A 219     9199  18517   7048   -187    890   2104       O  
ATOM   1559  CB  HIS A 219       6.852 -13.966 -18.459  1.00 88.52           C  
ANISOU 1559  CB  HIS A 219     8881  17732   7021    -50    799   1949       C  
ATOM   1560  CG  HIS A 219       8.235 -14.482 -18.723  1.00 92.02           C  
ANISOU 1560  CG  HIS A 219     9392  18055   7517    101    754   2027       C  
ATOM   1561  ND1 HIS A 219       9.317 -14.056 -17.975  1.00 93.99           N  
ANISOU 1561  ND1 HIS A 219     9578  18449   7685    224    679   2074       N  
ATOM   1562  CD2 HIS A 219       8.660 -15.403 -19.619  1.00 93.81           C  
ANISOU 1562  CD2 HIS A 219     9739  18061   7843    156    778   2069       C  
ATOM   1563  CE1 HIS A 219      10.362 -14.716 -18.446  1.00 93.73           C  
ANISOU 1563  CE1 HIS A 219     9591  18317   7706    367    661   2157       C  
ATOM   1564  NE2 HIS A 219      10.015 -15.539 -19.434  1.00 94.06           N  
ANISOU 1564  NE2 HIS A 219     9759  18122   7858    352    727   2152       N  
ATOM   1565  N   VAL A 220       3.771 -13.888 -17.313  1.00 85.75           N  
ANISOU 1565  N   VAL A 220     8386  17743   6452   -366    959   1960       N  
ATOM   1566  CA  VAL A 220       2.695 -13.209 -16.566  1.00 84.81           C  
ANISOU 1566  CA  VAL A 220     8126  17912   6184   -390   1010   1925       C  
ATOM   1567  C   VAL A 220       1.983 -14.153 -15.592  1.00 87.97           C  
ANISOU 1567  C   VAL A 220     8548  18422   6455   -550   1088   2093       C  
ATOM   1568  O   VAL A 220       1.736 -15.321 -15.915  1.00 88.08           O  
ANISOU 1568  O   VAL A 220     8669  18289   6510   -731   1123   2204       O  
ATOM   1569  CB  VAL A 220       1.669 -12.435 -17.439  1.00 88.01           C  
ANISOU 1569  CB  VAL A 220     8380  18451   6608   -402   1036   1788       C  
ATOM   1570  CG1 VAL A 220       2.161 -11.041 -17.786  1.00 86.05           C  
ANISOU 1570  CG1 VAL A 220     8117  18166   6412   -212    970   1624       C  
ATOM   1571  CG2 VAL A 220       1.290 -13.205 -18.697  1.00 88.32           C  
ANISOU 1571  CG2 VAL A 220     8426  18383   6749   -593   1059   1806       C  
ATOM   1572  N   ALA A 221       1.637 -13.619 -14.406  1.00 83.45           N  
ANISOU 1572  N   ALA A 221     7896  18102   5709   -493   1119   2107       N  
ATOM   1573  CA  ALA A 221       0.929 -14.322 -13.347  1.00 84.39           C  
ANISOU 1573  CA  ALA A 221     8006  18391   5667   -635   1200   2266       C  
ATOM   1574  C   ALA A 221      -0.515 -14.633 -13.766  1.00 88.03           C  
ANISOU 1574  C   ALA A 221     8324  19037   6084   -850   1289   2285       C  
ATOM   1575  O   ALA A 221      -1.100 -13.893 -14.556  1.00 85.71           O  
ANISOU 1575  O   ALA A 221     7880  18861   5825   -805   1293   2150       O  
ATOM   1576  CB  ALA A 221       0.939 -13.475 -12.088  1.00 85.69           C  
ANISOU 1576  CB  ALA A 221     8110  18805   5642   -488   1211   2239       C  
ATOM   1577  N   SER A 222      -1.081 -15.734 -13.244  1.00 87.29           N  
ANISOU 1577  N   SER A 222     8281  18987   5900  -1096   1357   2466       N  
ATOM   1578  CA  SER A 222      -2.456 -16.170 -13.527  1.00 89.00           C  
ANISOU 1578  CA  SER A 222     8351  19430   6034  -1379   1439   2521       C  
ATOM   1579  C   SER A 222      -3.119 -16.728 -12.253  1.00 96.66           C  
ANISOU 1579  C   SER A 222     9288  20650   6788  -1549   1530   2706       C  
ATOM   1580  O   SER A 222      -4.179 -17.359 -12.322  1.00 98.62           O  
ANISOU 1580  O   SER A 222     9447  21083   6940  -1862   1601   2808       O  
ATOM   1581  CB  SER A 222      -2.454 -17.225 -14.631  1.00 91.74           C  
ANISOU 1581  CB  SER A 222     8864  19474   6518  -1635   1419   2558       C  
ATOM   1582  OG  SER A 222      -1.760 -18.395 -14.227  1.00 98.81           O  
ANISOU 1582  OG  SER A 222    10067  20042   7432  -1731   1417   2720       O  
ATOM   1583  N   ASN A1001      -2.490 -16.463 -11.094  1.00 61.05           N  
ANISOU 1583  N   ASN A1001     5803  13013   4380   -280    193    696       N  
ATOM   1584  CA  ASN A1001      -2.868 -16.945  -9.764  1.00 60.84           C  
ANISOU 1584  CA  ASN A1001     5755  12971   4390   -249    190    626       C  
ATOM   1585  C   ASN A1001      -2.704 -15.879  -8.718  1.00 67.43           C  
ANISOU 1585  C   ASN A1001     6643  13705   5272   -260    210    601       C  
ATOM   1586  O   ASN A1001      -1.963 -14.922  -8.932  1.00 69.59           O  
ANISOU 1586  O   ASN A1001     6965  13918   5558   -317    231    619       O  
ATOM   1587  CB  ASN A1001      -1.881 -18.049  -9.355  1.00 60.68           C  
ANISOU 1587  CB  ASN A1001     5683  13023   4349   -292    191    564       C  
ATOM   1588  CG  ASN A1001      -2.269 -19.434  -9.747  1.00 82.83           C  
ANISOU 1588  CG  ASN A1001     8428  15907   7136   -263    173    547       C  
ATOM   1589  OD1 ASN A1001      -3.429 -19.715 -10.018  1.00 76.08           O  
ANISOU 1589  OD1 ASN A1001     7558  15063   6286   -213    162    562       O  
ATOM   1590  ND2 ASN A1001      -1.300 -20.336  -9.763  1.00 76.35           N  
ANISOU 1590  ND2 ASN A1001     7569  15143   6297   -292    170    505       N  
ATOM   1591  N   ILE A1002      -3.273 -16.129  -7.529  1.00 63.04           N  
ANISOU 1591  N   ILE A1002     6071  13142   4740   -218    208    547       N  
ATOM   1592  CA  ILE A1002      -3.116 -15.312  -6.329  1.00 62.57           C  
ANISOU 1592  CA  ILE A1002     6041  13015   4718   -225    225    492       C  
ATOM   1593  C   ILE A1002      -1.735 -15.662  -5.745  1.00 68.40           C  
ANISOU 1593  C   ILE A1002     6756  13800   5433   -298    236    434       C  
ATOM   1594  O   ILE A1002      -1.042 -14.766  -5.264  1.00 70.03           O  
ANISOU 1594  O   ILE A1002     6990  13957   5663   -348    255    392       O  
ATOM   1595  CB  ILE A1002      -4.300 -15.520  -5.330  1.00 65.13           C  
ANISOU 1595  CB  ILE A1002     6343  13346   5056   -150    220    454       C  
ATOM   1596  CG1 ILE A1002      -4.125 -14.696  -4.046  1.00 65.92           C  
ANISOU 1596  CG1 ILE A1002     6466  13393   5188   -154    238    380       C  
ATOM   1597  CG2 ILE A1002      -4.571 -17.002  -5.019  1.00 65.01           C  
ANISOU 1597  CG2 ILE A1002     6267  13429   5005   -139    214    440       C  
ATOM   1598  CD1 ILE A1002      -5.360 -14.168  -3.483  1.00 73.32           C  
ANISOU 1598  CD1 ILE A1002     7404  14301   6155    -76    237    353       C  
ATOM   1599  N   PHE A1003      -1.321 -16.961  -5.837  1.00 64.10           N  
ANISOU 1599  N   PHE A1003     6158  13351   4846   -303    222    427       N  
ATOM   1600  CA  PHE A1003      -0.017 -17.491  -5.389  1.00 62.99           C  
ANISOU 1600  CA  PHE A1003     5982  13279   4674   -350    222    375       C  
ATOM   1601  C   PHE A1003       1.108 -16.803  -6.161  1.00 66.70           C  
ANISOU 1601  C   PHE A1003     6462  13746   5138   -434    238    375       C  
ATOM   1602  O   PHE A1003       2.088 -16.382  -5.554  1.00 66.46           O  
ANISOU 1602  O   PHE A1003     6420  13730   5102   -488    251    312       O  
ATOM   1603  CB  PHE A1003       0.044 -19.025  -5.585  1.00 64.06           C  
ANISOU 1603  CB  PHE A1003     6069  13494   4776   -319    202    381       C  
ATOM   1604  CG  PHE A1003       1.311 -19.711  -5.124  1.00 65.73           C  
ANISOU 1604  CG  PHE A1003     6240  13783   4952   -337    191    331       C  
ATOM   1605  CD1 PHE A1003       1.456 -20.130  -3.803  1.00 68.49           C  
ANISOU 1605  CD1 PHE A1003     6577  14165   5282   -303    184    295       C  
ATOM   1606  CD2 PHE A1003       2.352 -19.958  -6.012  1.00 67.93           C  
ANISOU 1606  CD2 PHE A1003     6487  14118   5207   -379    187    319       C  
ATOM   1607  CE1 PHE A1003       2.625 -20.770  -3.375  1.00 68.76           C  
ANISOU 1607  CE1 PHE A1003     6570  14280   5274   -299    166    252       C  
ATOM   1608  CE2 PHE A1003       3.528 -20.590  -5.579  1.00 70.39           C  
ANISOU 1608  CE2 PHE A1003     6750  14513   5483   -380    172    263       C  
ATOM   1609  CZ  PHE A1003       3.649 -20.997  -4.265  1.00 68.00           C  
ANISOU 1609  CZ  PHE A1003     6437  14236   5162   -333    158    232       C  
ATOM   1610  N   GLU A1004       0.945 -16.669  -7.498  1.00 63.27           N  
ANISOU 1610  N   GLU A1004     6041  13302   4695   -449    240    442       N  
ATOM   1611  CA  GLU A1004       1.909 -16.007  -8.380  1.00 63.07           C  
ANISOU 1611  CA  GLU A1004     6029  13279   4655   -538    264    462       C  
ATOM   1612  C   GLU A1004       1.935 -14.473  -8.184  1.00 68.73           C  
ANISOU 1612  C   GLU A1004     6821  13870   5422   -587    297    475       C  
ATOM   1613  O   GLU A1004       3.015 -13.883  -8.230  1.00 69.49           O  
ANISOU 1613  O   GLU A1004     6920  13964   5520   -686    328    443       O  
ATOM   1614  CB  GLU A1004       1.681 -16.409  -9.841  1.00 63.75           C  
ANISOU 1614  CB  GLU A1004     6105  13415   4703   -532    256    534       C  
ATOM   1615  CG  GLU A1004       1.934 -17.890 -10.088  1.00 66.24           C  
ANISOU 1615  CG  GLU A1004     6343  13848   4977   -505    231    496       C  
ATOM   1616  CD  GLU A1004       1.607 -18.415 -11.472  1.00 80.10           C  
ANISOU 1616  CD  GLU A1004     8072  15672   6692   -491    219    542       C  
ATOM   1617  OE1 GLU A1004       1.163 -17.619 -12.331  1.00 74.38           O  
ANISOU 1617  OE1 GLU A1004     7389  14917   5954   -500    229    621       O  
ATOM   1618  OE2 GLU A1004       1.796 -19.632 -11.699  1.00 69.69           O  
ANISOU 1618  OE2 GLU A1004     6691  14437   5352   -467    200    498       O  
ATOM   1619  N   MET A1005       0.754 -13.842  -7.925  1.00 64.65           N  
ANISOU 1619  N   MET A1005     6360  13250   4953   -518    292    511       N  
ATOM   1620  CA  MET A1005       0.590 -12.403  -7.636  1.00 64.31           C  
ANISOU 1620  CA  MET A1005     6398  13060   4977   -539    319    517       C  
ATOM   1621  C   MET A1005       1.289 -12.067  -6.302  1.00 69.10           C  
ANISOU 1621  C   MET A1005     6987  13657   5612   -589    337    397       C  
ATOM   1622  O   MET A1005       2.105 -11.145  -6.253  1.00 70.00           O  
ANISOU 1622  O   MET A1005     7135  13702   5759   -685    374    366       O  
ATOM   1623  CB  MET A1005      -0.913 -12.036  -7.557  1.00 65.94           C  
ANISOU 1623  CB  MET A1005     6646  13187   5222   -423    298    559       C  
ATOM   1624  CG  MET A1005      -1.201 -10.560  -7.295  1.00 69.63           C  
ANISOU 1624  CG  MET A1005     7205  13483   5770   -419    321    569       C  
ATOM   1625  SD  MET A1005      -2.792 -10.281  -6.453  1.00 72.32           S  
ANISOU 1625  SD  MET A1005     7551  13769   6158   -275    294    532       S  
ATOM   1626  CE  MET A1005      -3.618  -9.315  -7.656  1.00 70.29           C  
ANISOU 1626  CE  MET A1005     7402  13350   5955   -214    294    647       C  
ATOM   1627  N   LEU A1006       0.977 -12.829  -5.238  1.00 65.07           N  
ANISOU 1627  N   LEU A1006     6421  13221   5081   -530    313    329       N  
ATOM   1628  CA  LEU A1006       1.533 -12.624  -3.903  1.00 65.60           C  
ANISOU 1628  CA  LEU A1006     6458  13314   5154   -557    321    212       C  
ATOM   1629  C   LEU A1006       3.009 -13.056  -3.776  1.00 69.14           C  
ANISOU 1629  C   LEU A1006     6842  13876   5552   -641    326    147       C  
ATOM   1630  O   LEU A1006       3.652 -12.712  -2.784  1.00 68.86           O  
ANISOU 1630  O   LEU A1006     6777  13872   5516   -680    335     42       O  
ATOM   1631  CB  LEU A1006       0.648 -13.279  -2.825  1.00 65.34           C  
ANISOU 1631  CB  LEU A1006     6392  13333   5102   -460    296    178       C  
ATOM   1632  CG  LEU A1006      -0.601 -12.497  -2.418  1.00 70.83           C  
ANISOU 1632  CG  LEU A1006     7131  13926   5853   -394    301    170       C  
ATOM   1633  CD1 LEU A1006      -1.533 -13.356  -1.613  1.00 70.39           C  
ANISOU 1633  CD1 LEU A1006     7034  13947   5763   -305    281    164       C  
ATOM   1634  CD2 LEU A1006      -0.240 -11.269  -1.592  1.00 75.16           C  
ANISOU 1634  CD2 LEU A1006     7699  14408   6450   -438    326     62       C  
ATOM   1635  N   ARG A1007       3.548 -13.777  -4.781  1.00 65.52           N  
ANISOU 1635  N   ARG A1007     6354  13492   5049   -666    319    198       N  
ATOM   1636  CA  ARG A1007       4.964 -14.162  -4.826  1.00 65.24           C  
ANISOU 1636  CA  ARG A1007     6249  13574   4965   -740    323    134       C  
ATOM   1637  C   ARG A1007       5.773 -12.899  -5.178  1.00 70.26           C  
ANISOU 1637  C   ARG A1007     6915  14145   5637   -874    373    106       C  
ATOM   1638  O   ARG A1007       6.780 -12.632  -4.532  1.00 71.45           O  
ANISOU 1638  O   ARG A1007     7014  14358   5775   -947    387     -2       O  
ATOM   1639  CB  ARG A1007       5.218 -15.289  -5.842  1.00 63.98           C  
ANISOU 1639  CB  ARG A1007     6046  13511   4752   -720    302    186       C  
ATOM   1640  CG  ARG A1007       6.622 -15.858  -5.767  1.00 71.95           C  
ANISOU 1640  CG  ARG A1007     6967  14664   5706   -766    296    105       C  
ATOM   1641  CD  ARG A1007       6.762 -17.171  -6.504  1.00 82.43           C  
ANISOU 1641  CD  ARG A1007     8244  16088   6987   -712    265    133       C  
ATOM   1642  NE  ARG A1007       8.168 -17.579  -6.575  1.00 89.14           N  
ANISOU 1642  NE  ARG A1007     9006  17079   7785   -755    261     49       N  
ATOM   1643  CZ  ARG A1007       8.585 -18.812  -6.843  1.00101.88           C  
ANISOU 1643  CZ  ARG A1007    10556  18797   9358   -693    226     30       C  
ATOM   1644  NH1 ARG A1007       9.881 -19.085  -6.886  1.00 87.55           N  
ANISOU 1644  NH1 ARG A1007     8652  17117   7495   -725    221    -57       N  
ATOM   1645  NH2 ARG A1007       7.708 -19.787  -7.053  1.00 91.68           N  
ANISOU 1645  NH2 ARG A1007     9283  17476   8075   -597    197     88       N  
ATOM   1646  N   ILE A1008       5.300 -12.108  -6.170  1.00 65.66           N  
ANISOU 1646  N   ILE A1008     6416  13436   5097   -905    402    203       N  
ATOM   1647  CA  ILE A1008       5.880 -10.829  -6.589  1.00 65.89           C  
ANISOU 1647  CA  ILE A1008     6502  13360   5173  -1034    460    207       C  
ATOM   1648  C   ILE A1008       5.853  -9.781  -5.426  1.00 74.28           C  
ANISOU 1648  C   ILE A1008     7597  14314   6312  -1067    483    105       C  
ATOM   1649  O   ILE A1008       6.872  -9.134  -5.177  1.00 76.02           O  
ANISOU 1649  O   ILE A1008     7798  14535   6550  -1196    525     16       O  
ATOM   1650  CB  ILE A1008       5.163 -10.340  -7.878  1.00 68.14           C  
ANISOU 1650  CB  ILE A1008     6881  13534   5477  -1025    476    362       C  
ATOM   1651  CG1 ILE A1008       5.629 -11.176  -9.099  1.00 67.59           C  
ANISOU 1651  CG1 ILE A1008     6761  13599   5320  -1045    470    428       C  
ATOM   1652  CG2 ILE A1008       5.342  -8.826  -8.106  1.00 69.51           C  
ANISOU 1652  CG2 ILE A1008     7156  13527   5727  -1131    538    391       C  
ATOM   1653  CD1 ILE A1008       4.813 -11.112 -10.358  1.00 66.77           C  
ANISOU 1653  CD1 ILE A1008     6720  13453   5197   -996    465    579       C  
ATOM   1654  N   ASP A1009       4.715  -9.651  -4.703  1.00 72.02           N  
ANISOU 1654  N   ASP A1009     7348  13950   6067   -956    458    102       N  
ATOM   1655  CA  ASP A1009       4.534  -8.670  -3.618  1.00 73.67           C  
ANISOU 1655  CA  ASP A1009     7585  14056   6349   -969    477     -4       C  
ATOM   1656  C   ASP A1009       5.240  -9.035  -2.277  1.00 79.35           C  
ANISOU 1656  C   ASP A1009     8204  14919   7027   -986    463   -165       C  
ATOM   1657  O   ASP A1009       6.061  -8.244  -1.799  1.00 80.00           O  
ANISOU 1657  O   ASP A1009     8270  14986   7140  -1098    500   -281       O  
ATOM   1658  CB  ASP A1009       3.034  -8.363  -3.387  1.00 74.99           C  
ANISOU 1658  CB  ASP A1009     7819  14105   6570   -838    456     43       C  
ATOM   1659  CG  ASP A1009       2.367  -7.491  -4.449  1.00 78.20           C  
ANISOU 1659  CG  ASP A1009     8339  14331   7041   -823    474    175       C  
ATOM   1660  OD1 ASP A1009       3.089  -6.792  -5.190  1.00 77.93           O  
ANISOU 1660  OD1 ASP A1009     8358  14218   7033   -937    519    220       O  
ATOM   1661  OD2 ASP A1009       1.127  -7.488  -4.515  1.00 80.95           O  
ANISOU 1661  OD2 ASP A1009     8724  14624   7409   -696    445    233       O  
ATOM   1662  N   GLU A1010       4.911 -10.208  -1.675  1.00 75.20           N  
ANISOU 1662  N   GLU A1010     7613  14534   6428   -877    414   -172       N  
ATOM   1663  CA  GLU A1010       5.497 -10.694  -0.411  1.00 74.67           C  
ANISOU 1663  CA  GLU A1010     7451  14623   6297   -864    391   -300       C  
ATOM   1664  C   GLU A1010       6.917 -11.290  -0.599  1.00 78.07           C  
ANISOU 1664  C   GLU A1010     7794  15213   6657   -937    387   -349       C  
ATOM   1665  O   GLU A1010       7.821 -10.962   0.167  1.00 78.87           O  
ANISOU 1665  O   GLU A1010     7833  15392   6742  -1008    398   -485       O  
ATOM   1666  CB  GLU A1010       4.575 -11.730   0.267  1.00 74.95           C  
ANISOU 1666  CB  GLU A1010     7463  14740   6277   -723    346   -265       C  
ATOM   1667  CG  GLU A1010       3.170 -11.240   0.597  1.00 85.71           C  
ANISOU 1667  CG  GLU A1010     8885  15987   7693   -644    348   -240       C  
ATOM   1668  CD  GLU A1010       2.997 -10.376   1.834  1.00106.06           C  
ANISOU 1668  CD  GLU A1010    11455  18543  10301   -645    362   -375       C  
ATOM   1669  OE1 GLU A1010       3.791 -10.520   2.793  1.00100.64           O  
ANISOU 1669  OE1 GLU A1010    10695  17984   9559   -678    357   -492       O  
ATOM   1670  OE2 GLU A1010       2.042  -9.568   1.852  1.00102.35           O  
ANISOU 1670  OE2 GLU A1010    11046  17940   9904   -604    375   -370       O  
ATOM   1671  N   GLY A1011       7.083 -12.158  -1.599  1.00 73.01           N  
ANISOU 1671  N   GLY A1011     7140  14629   5973   -915    369   -252       N  
ATOM   1672  CA  GLY A1011       8.344 -12.826  -1.900  1.00 72.54           C  
ANISOU 1672  CA  GLY A1011     6991  14726   5845   -962    359   -294       C  
ATOM   1673  C   GLY A1011       8.414 -14.203  -1.280  1.00 76.17           C  
ANISOU 1673  C   GLY A1011     7382  15339   6222   -842    301   -300       C  
ATOM   1674  O   GLY A1011       8.504 -14.318  -0.047  1.00 77.84           O  
ANISOU 1674  O   GLY A1011     7551  15628   6396   -796    279   -381       O  
ATOM   1675  N   LEU A1012       8.371 -15.262  -2.123  1.00 69.84           N  
ANISOU 1675  N   LEU A1012     6568  14580   5388   -789    277   -215       N  
ATOM   1676  CA  LEU A1012       8.439 -16.649  -1.651  1.00 68.81           C  
ANISOU 1676  CA  LEU A1012     6386  14566   5191   -672    224   -206       C  
ATOM   1677  C   LEU A1012       9.832 -17.027  -1.162  1.00 73.73           C  
ANISOU 1677  C   LEU A1012     6905  15365   5744   -682    200   -315       C  
ATOM   1678  O   LEU A1012      10.772 -17.076  -1.962  1.00 75.74           O  
ANISOU 1678  O   LEU A1012     7107  15688   5982   -746    210   -346       O  
ATOM   1679  CB  LEU A1012       7.934 -17.661  -2.703  1.00 67.93           C  
ANISOU 1679  CB  LEU A1012     6297  14431   5082   -613    207    -98       C  
ATOM   1680  CG  LEU A1012       8.095 -19.170  -2.379  1.00 72.21           C  
ANISOU 1680  CG  LEU A1012     6798  15066   5572   -497    158    -84       C  
ATOM   1681  CD1 LEU A1012       7.298 -19.577  -1.136  1.00 72.81           C  
ANISOU 1681  CD1 LEU A1012     6902  15127   5635   -405    138    -60       C  
ATOM   1682  CD2 LEU A1012       7.664 -20.027  -3.549  1.00 72.97           C  
ANISOU 1682  CD2 LEU A1012     6910  15130   5685   -465    150     -4       C  
ATOM   1683  N   ARG A1013       9.957 -17.303   0.152  1.00 67.76           N  
ANISOU 1683  N   ARG A1013     6110  14700   4936   -613    169   -375       N  
ATOM   1684  CA  ARG A1013      11.206 -17.721   0.791  1.00 66.96           C  
ANISOU 1684  CA  ARG A1013     5901  14789   4752   -590    133   -482       C  
ATOM   1685  C   ARG A1013      10.907 -19.009   1.583  1.00 68.93           C  
ANISOU 1685  C   ARG A1013     6147  15108   4937   -428     76   -426       C  
ATOM   1686  O   ARG A1013       9.884 -19.076   2.264  1.00 67.89           O  
ANISOU 1686  O   ARG A1013     6075  14910   4811   -373     76   -369       O  
ATOM   1687  CB  ARG A1013      11.734 -16.595   1.698  1.00 67.51           C  
ANISOU 1687  CB  ARG A1013     5925  14915   4812   -675    154   -622       C  
ATOM   1688  CG  ARG A1013      13.255 -16.459   1.768  1.00 74.75           C  
ANISOU 1688  CG  ARG A1013     6717  16010   5673   -742    148   -765       C  
ATOM   1689  CD  ARG A1013      13.839 -15.632   0.632  1.00 74.80           C  
ANISOU 1689  CD  ARG A1013     6718  15965   5737   -907    208   -795       C  
ATOM   1690  NE  ARG A1013      14.459 -16.484  -0.384  1.00 76.86           N  
ANISOU 1690  NE  ARG A1013     6936  16297   5969   -886    192   -754       N  
ATOM   1691  CZ  ARG A1013      14.839 -16.070  -1.588  1.00 86.85           C  
ANISOU 1691  CZ  ARG A1013     8198  17535   7266  -1010    241   -747       C  
ATOM   1692  NH1 ARG A1013      15.370 -16.924  -2.451  1.00 70.88           N  
ANISOU 1692  NH1 ARG A1013     6127  15599   5207   -976    222   -721       N  
ATOM   1693  NH2 ARG A1013      14.686 -14.797  -1.941  1.00 71.45           N  
ANISOU 1693  NH2 ARG A1013     6297  15469   5383  -1168    311   -764       N  
ATOM   1694  N   LEU A1014      11.758 -20.049   1.441  1.00 64.45           N  
ANISOU 1694  N   LEU A1014     5514  14662   4312   -352     31   -435       N  
ATOM   1695  CA  LEU A1014      11.552 -21.361   2.086  1.00 62.91           C  
ANISOU 1695  CA  LEU A1014     5330  14512   4063   -193    -22   -365       C  
ATOM   1696  C   LEU A1014      12.309 -21.538   3.439  1.00 66.13           C  
ANISOU 1696  C   LEU A1014     5663  15101   4364   -114    -68   -442       C  
ATOM   1697  O   LEU A1014      12.204 -22.602   4.054  1.00 66.38           O  
ANISOU 1697  O   LEU A1014     5706  15176   4339     25   -113   -374       O  
ATOM   1698  CB  LEU A1014      11.866 -22.521   1.100  1.00 62.15           C  
ANISOU 1698  CB  LEU A1014     5225  14412   3978   -127    -48   -313       C  
ATOM   1699  CG  LEU A1014      11.164 -22.495  -0.287  1.00 65.44           C  
ANISOU 1699  CG  LEU A1014     5703  14680   4482   -189    -10   -239       C  
ATOM   1700  CD1 LEU A1014      11.788 -23.498  -1.233  1.00 65.68           C  
ANISOU 1700  CD1 LEU A1014     5693  14752   4512   -138    -36   -240       C  
ATOM   1701  CD2 LEU A1014       9.665 -22.773  -0.192  1.00 65.69           C  
ANISOU 1701  CD2 LEU A1014     5838  14559   4561   -153      6   -120       C  
ATOM   1702  N   LYS A1015      13.055 -20.498   3.892  1.00 61.53           N  
ANISOU 1702  N   LYS A1015     5004  14623   3752   -203    -55   -583       N  
ATOM   1703  CA  LYS A1015      13.773 -20.431   5.186  1.00 61.13           C  
ANISOU 1703  CA  LYS A1015     4865  14768   3592   -148    -96   -685       C  
ATOM   1704  C   LYS A1015      13.239 -19.212   5.961  1.00 62.50           C  
ANISOU 1704  C   LYS A1015     5055  14910   3781   -237    -55   -756       C  
ATOM   1705  O   LYS A1015      12.914 -18.199   5.338  1.00 61.87           O  
ANISOU 1705  O   LYS A1015     5016  14693   3798   -371      3   -780       O  
ATOM   1706  CB  LYS A1015      15.282 -20.219   4.980  1.00 64.65           C  
ANISOU 1706  CB  LYS A1015     5173  15402   3989   -190   -116   -837       C  
ATOM   1707  CG  LYS A1015      16.054 -21.397   4.397  1.00 76.31           C  
ANISOU 1707  CG  LYS A1015     6600  16963   5430    -80   -168   -810       C  
ATOM   1708  CD  LYS A1015      17.542 -21.055   4.187  1.00 76.36           C  
ANISOU 1708  CD  LYS A1015     6450  17178   5383   -133   -184   -983       C  
ATOM   1709  CE  LYS A1015      17.858 -20.540   2.795  1.00 86.12           C  
ANISOU 1709  CE  LYS A1015     7670  18353   6699   -293   -125  -1023       C  
ATOM   1710  NZ  LYS A1015      17.825 -21.613   1.755  1.00 87.81           N  
ANISOU 1710  NZ  LYS A1015     7911  18510   6945   -220   -141   -931       N  
ATOM   1711  N   ILE A1016      13.186 -19.285   7.299  1.00 58.29           N  
ANISOU 1711  N   ILE A1016     4490  14507   3152   -160    -86   -793       N  
ATOM   1712  CA  ILE A1016      12.731 -18.190   8.170  1.00 58.83           C  
ANISOU 1712  CA  ILE A1016     4558  14575   3221   -229    -53   -885       C  
ATOM   1713  C   ILE A1016      13.371 -16.837   7.753  1.00 63.65           C  
ANISOU 1713  C   ILE A1016     5114  15168   3901   -407     -5  -1050       C  
ATOM   1714  O   ILE A1016      14.568 -16.793   7.486  1.00 64.85           O  
ANISOU 1714  O   ILE A1016     5167  15451   4024   -451    -19  -1154       O  
ATOM   1715  CB  ILE A1016      13.008 -18.564   9.677  1.00 63.67           C  
ANISOU 1715  CB  ILE A1016     5102  15409   3680   -112   -106   -931       C  
ATOM   1716  CG1 ILE A1016      12.119 -19.755  10.155  1.00 63.77           C  
ANISOU 1716  CG1 ILE A1016     5197  15400   3635     46   -135   -742       C  
ATOM   1717  CG2 ILE A1016      12.895 -17.350  10.652  1.00 65.27           C  
ANISOU 1717  CG2 ILE A1016     5266  15668   3866   -189    -77  -1082       C  
ATOM   1718  CD1 ILE A1016      12.489 -20.382  11.594  1.00 67.49           C  
ANISOU 1718  CD1 ILE A1016     5606  16109   3926    190   -196   -747       C  
ATOM   1719  N   TYR A1017      12.572 -15.762   7.668  1.00 60.67           N  
ANISOU 1719  N   TYR A1017     4805  14625   3623   -508     54  -1073       N  
ATOM   1720  CA  TYR A1017      13.026 -14.403   7.352  1.00 62.21           C  
ANISOU 1720  CA  TYR A1017     4976  14758   3902   -683    110  -1217       C  
ATOM   1721  C   TYR A1017      12.375 -13.333   8.270  1.00 69.38           C  
ANISOU 1721  C   TYR A1017     5906  15610   4844   -728    143  -1317       C  
ATOM   1722  O   TYR A1017      11.522 -13.670   9.092  1.00 68.85           O  
ANISOU 1722  O   TYR A1017     5873  15556   4732   -623    124  -1263       O  
ATOM   1723  CB  TYR A1017      12.830 -14.083   5.866  1.00 63.36           C  
ANISOU 1723  CB  TYR A1017     5203  14701   4170   -781    160  -1127       C  
ATOM   1724  CG  TYR A1017      11.393 -13.933   5.391  1.00 66.59           C  
ANISOU 1724  CG  TYR A1017     5751  14879   4671   -757    188   -980       C  
ATOM   1725  CD1 TYR A1017      10.689 -15.020   4.874  1.00 67.61           C  
ANISOU 1725  CD1 TYR A1017     5940  14959   4790   -646    161   -810       C  
ATOM   1726  CD2 TYR A1017      10.786 -12.680   5.329  1.00 68.25           C  
ANISOU 1726  CD2 TYR A1017     6030  14915   4988   -851    244  -1018       C  
ATOM   1727  CE1 TYR A1017       9.388 -14.877   4.383  1.00 67.50           C  
ANISOU 1727  CE1 TYR A1017     6036  14754   4856   -627    187   -689       C  
ATOM   1728  CE2 TYR A1017       9.493 -12.522   4.819  1.00 68.25           C  
ANISOU 1728  CE2 TYR A1017     6147  14716   5069   -818    264   -889       C  
ATOM   1729  CZ  TYR A1017       8.798 -13.623   4.347  1.00 73.64           C  
ANISOU 1729  CZ  TYR A1017     6874  15379   5728   -708    235   -728       C  
ATOM   1730  OH  TYR A1017       7.529 -13.459   3.841  1.00 73.54           O  
ANISOU 1730  OH  TYR A1017     6959  15193   5788   -677    254   -615       O  
ATOM   1731  N   LYS A1018      12.792 -12.056   8.145  1.00 67.55           N  
ANISOU 1731  N   LYS A1018     5654  15318   4695   -888    196  -1468       N  
ATOM   1732  CA  LYS A1018      12.221 -10.935   8.898  1.00 67.71           C  
ANISOU 1732  CA  LYS A1018     5698  15258   4773   -941    233  -1585       C  
ATOM   1733  C   LYS A1018      11.512  -9.959   7.936  1.00 73.53           C  
ANISOU 1733  C   LYS A1018     6562  15696   5681  -1044    302  -1530       C  
ATOM   1734  O   LYS A1018      12.029  -9.675   6.844  1.00 72.72           O  
ANISOU 1734  O   LYS A1018     6484  15498   5648  -1153    337  -1499       O  
ATOM   1735  CB  LYS A1018      13.300 -10.193   9.690  1.00 71.07           C  
ANISOU 1735  CB  LYS A1018     5993  15853   5158  -1040    240  -1832       C  
ATOM   1736  CG  LYS A1018      13.725 -10.864  11.000  1.00 77.20           C  
ANISOU 1736  CG  LYS A1018     6645  16931   5755   -919    171  -1915       C  
ATOM   1737  CD  LYS A1018      14.106  -9.818  12.063  1.00 73.19           C  
ANISOU 1737  CD  LYS A1018     6038  16542   5231  -1007    188  -2174       C  
ATOM   1738  CE  LYS A1018      15.078 -10.322  13.100  1.00 69.80           C  
ANISOU 1738  CE  LYS A1018     5447  16461   4615   -927    120  -2296       C  
ATOM   1739  NZ  LYS A1018      15.546  -9.226  14.001  1.00 68.25           N  
ANISOU 1739  NZ  LYS A1018     5139  16387   4407  -1033    141  -2575       N  
ATOM   1740  N   ASP A1019      10.316  -9.462   8.335  1.00 71.55           N  
ANISOU 1740  N   ASP A1019     6390  15305   5489  -1001    319  -1513       N  
ATOM   1741  CA  ASP A1019       9.541  -8.500   7.538  1.00 71.28           C  
ANISOU 1741  CA  ASP A1019     6481  14986   5614  -1068    376  -1460       C  
ATOM   1742  C   ASP A1019       9.981  -7.043   7.857  1.00 77.14           C  
ANISOU 1742  C   ASP A1019     7215  15637   6458  -1218    432  -1659       C  
ATOM   1743  O   ASP A1019      10.882  -6.866   8.676  1.00 77.68           O  
ANISOU 1743  O   ASP A1019     7167  15885   6464  -1273    426  -1844       O  
ATOM   1744  CB  ASP A1019       8.015  -8.741   7.664  1.00 71.87           C  
ANISOU 1744  CB  ASP A1019     6645  14953   5710   -937    364  -1335       C  
ATOM   1745  CG  ASP A1019       7.352  -8.369   8.989  1.00 85.27           C  
ANISOU 1745  CG  ASP A1019     8311  16714   7375   -873    358  -1455       C  
ATOM   1746  OD1 ASP A1019       8.083  -8.080   9.961  1.00 89.85           O  
ANISOU 1746  OD1 ASP A1019     8792  17453   7895   -913    352  -1638       O  
ATOM   1747  OD2 ASP A1019       6.093  -8.372   9.051  1.00 84.29           O  
ANISOU 1747  OD2 ASP A1019     8252  16496   7278   -782    358  -1374       O  
ATOM   1748  N   THR A1020       9.364  -6.020   7.205  1.00 74.31           N  
ANISOU 1748  N   THR A1020     6979  15002   6255  -1280    487  -1624       N  
ATOM   1749  CA  THR A1020       9.673  -4.579   7.331  1.00 75.80           C  
ANISOU 1749  CA  THR A1020     7193  15033   6575  -1427    551  -1789       C  
ATOM   1750  C   THR A1020       9.598  -4.078   8.791  1.00 80.05           C  
ANISOU 1750  C   THR A1020     7651  15677   7088  -1410    544  -2014       C  
ATOM   1751  O   THR A1020      10.342  -3.162   9.160  1.00 80.23           O  
ANISOU 1751  O   THR A1020     7627  15689   7168  -1550    586  -2216       O  
ATOM   1752  CB  THR A1020       8.786  -3.766   6.350  1.00 86.59           C  
ANISOU 1752  CB  THR A1020     8727  16071   8103  -1443    598  -1660       C  
ATOM   1753  OG1 THR A1020       9.077  -4.199   5.019  1.00 89.49           O  
ANISOU 1753  OG1 THR A1020     9148  16390   8465  -1459    600  -1461       O  
ATOM   1754  CG2 THR A1020       9.026  -2.259   6.417  1.00 86.98           C  
ANISOU 1754  CG2 THR A1020     8829  15910   8309  -1605    673  -1802       C  
ATOM   1755  N   GLU A1021       8.716  -4.695   9.608  1.00 76.38           N  
ANISOU 1755  N   GLU A1021     7164  15327   6532  -1247    495  -1984       N  
ATOM   1756  CA  GLU A1021       8.509  -4.373  11.023  1.00 77.06           C  
ANISOU 1756  CA  GLU A1021     7167  15551   6563  -1204    481  -2180       C  
ATOM   1757  C   GLU A1021       9.420  -5.211  11.943  1.00 80.10           C  
ANISOU 1757  C   GLU A1021     7392  16283   6759  -1178    430  -2276       C  
ATOM   1758  O   GLU A1021       9.557  -4.894  13.130  1.00 81.01           O  
ANISOU 1758  O   GLU A1021     7411  16556   6812  -1177    422  -2478       O  
ATOM   1759  CB  GLU A1021       7.024  -4.534  11.401  1.00 77.91           C  
ANISOU 1759  CB  GLU A1021     7331  15608   6662  -1047    462  -2094       C  
ATOM   1760  CG  GLU A1021       6.078  -3.632  10.619  1.00 91.17           C  
ANISOU 1760  CG  GLU A1021     9156  16965   8521  -1047    504  -2022       C  
ATOM   1761  CD  GLU A1021       5.586  -2.386  11.332  1.00121.40           C  
ANISOU 1761  CD  GLU A1021    13001  20659  12466  -1074    541  -2224       C  
ATOM   1762  OE1 GLU A1021       6.421  -1.640  11.893  1.00123.12           O  
ANISOU 1762  OE1 GLU A1021    13158  20905  12718  -1199    570  -2437       O  
ATOM   1763  OE2 GLU A1021       4.357  -2.145  11.313  1.00119.76           O  
ANISOU 1763  OE2 GLU A1021    12864  20319  12321   -971    543  -2178       O  
ATOM   1764  N   GLY A1022      10.010  -6.272  11.389  1.00 75.10           N  
ANISOU 1764  N   GLY A1022     6733  15770   6033  -1145    394  -2135       N  
ATOM   1765  CA  GLY A1022      10.951  -7.145  12.087  1.00 75.14           C  
ANISOU 1765  CA  GLY A1022     6596  16095   5861  -1103    338  -2197       C  
ATOM   1766  C   GLY A1022      10.451  -8.471  12.636  1.00 76.96           C  
ANISOU 1766  C   GLY A1022     6807  16504   5931   -919    273  -2052       C  
ATOM   1767  O   GLY A1022      11.184  -9.136  13.370  1.00 77.77           O  
ANISOU 1767  O   GLY A1022     6796  16876   5879   -863    222  -2102       O  
ATOM   1768  N   TYR A1023       9.234  -8.884  12.296  1.00 70.51           N  
ANISOU 1768  N   TYR A1023     6098  15547   5147   -823    273  -1872       N  
ATOM   1769  CA  TYR A1023       8.692 -10.153  12.782  1.00 69.25           C  
ANISOU 1769  CA  TYR A1023     5934  15529   4847   -664    224  -1722       C  
ATOM   1770  C   TYR A1023       9.215 -11.341  11.986  1.00 71.08           C  
ANISOU 1770  C   TYR A1023     6175  15799   5032   -619    188  -1551       C  
ATOM   1771  O   TYR A1023       9.305 -11.256  10.762  1.00 69.11           O  
ANISOU 1771  O   TYR A1023     5991  15377   4890   -682    211  -1466       O  
ATOM   1772  CB  TYR A1023       7.153 -10.159  12.721  1.00 69.62           C  
ANISOU 1772  CB  TYR A1023     6083  15419   4950   -590    244  -1603       C  
ATOM   1773  CG  TYR A1023       6.492  -9.060  13.514  1.00 72.42           C  
ANISOU 1773  CG  TYR A1023     6431  15732   5353   -608    277  -1766       C  
ATOM   1774  CD1 TYR A1023       6.439  -9.112  14.907  1.00 75.22           C  
ANISOU 1774  CD1 TYR A1023     6694  16315   5571   -549    258  -1887       C  
ATOM   1775  CD2 TYR A1023       5.896  -7.977  12.875  1.00 73.44           C  
ANISOU 1775  CD2 TYR A1023     6649  15597   5660   -673    326  -1796       C  
ATOM   1776  CE1 TYR A1023       5.813  -8.108  15.647  1.00 76.49           C  
ANISOU 1776  CE1 TYR A1023     6841  16447   5775   -561    288  -2054       C  
ATOM   1777  CE2 TYR A1023       5.281  -6.959  13.605  1.00 75.94           C  
ANISOU 1777  CE2 TYR A1023     6960  15863   6032   -677    354  -1957       C  
ATOM   1778  CZ  TYR A1023       5.238  -7.030  14.992  1.00 83.58           C  
ANISOU 1778  CZ  TYR A1023     7826  17066   6865   -623    336  -2094       C  
ATOM   1779  OH  TYR A1023       4.610  -6.045  15.717  1.00 83.34           O  
ANISOU 1779  OH  TYR A1023     7782  16997   6886   -622    364  -2268       O  
ATOM   1780  N   TYR A1024       9.491 -12.468  12.686  1.00 67.81           N  
ANISOU 1780  N   TYR A1024     5702  15608   4456   -499    131  -1493       N  
ATOM   1781  CA  TYR A1024       9.926 -13.745  12.115  1.00 66.75           C  
ANISOU 1781  CA  TYR A1024     5574  15523   4264   -423     89  -1334       C  
ATOM   1782  C   TYR A1024       8.771 -14.326  11.284  1.00 69.80           C  
ANISOU 1782  C   TYR A1024     6087  15706   4728   -376    106  -1124       C  
ATOM   1783  O   TYR A1024       7.666 -14.497  11.796  1.00 70.20           O  
ANISOU 1783  O   TYR A1024     6185  15726   4763   -313    117  -1059       O  
ATOM   1784  CB  TYR A1024      10.392 -14.716  13.221  1.00 68.69           C  
ANISOU 1784  CB  TYR A1024     5738  16041   4319   -291     25  -1322       C  
ATOM   1785  CG  TYR A1024      11.806 -14.474  13.715  1.00 72.71           C  
ANISOU 1785  CG  TYR A1024     6105  16786   4735   -319    -10  -1504       C  
ATOM   1786  CD1 TYR A1024      12.888 -14.487  12.833  1.00 74.77           C  
ANISOU 1786  CD1 TYR A1024     6318  17056   5034   -385    -18  -1544       C  
ATOM   1787  CD2 TYR A1024      12.076 -14.313  15.073  1.00 74.97           C  
ANISOU 1787  CD2 TYR A1024     6293  17315   4879   -271    -39  -1636       C  
ATOM   1788  CE1 TYR A1024      14.194 -14.293  13.285  1.00 75.65           C  
ANISOU 1788  CE1 TYR A1024     6283  17407   5054   -410    -52  -1722       C  
ATOM   1789  CE2 TYR A1024      13.382 -14.131  15.536  1.00 77.02           C  
ANISOU 1789  CE2 TYR A1024     6406  17818   5041   -289    -77  -1813       C  
ATOM   1790  CZ  TYR A1024      14.437 -14.124  14.636  1.00 83.23           C  
ANISOU 1790  CZ  TYR A1024     7143  18606   5876   -359    -84  -1857       C  
ATOM   1791  OH  TYR A1024      15.725 -13.933  15.069  1.00 86.47           O  
ANISOU 1791  OH  TYR A1024     7394  19271   6189   -381   -121  -2045       O  
ATOM   1792  N   THR A1025       9.025 -14.562   9.990  1.00 65.37           N  
ANISOU 1792  N   THR A1025     5570  15018   4250   -416    113  -1033       N  
ATOM   1793  CA  THR A1025       8.063 -14.971   8.963  1.00 64.13           C  
ANISOU 1793  CA  THR A1025     5521  14664   4181   -396    132   -860       C  
ATOM   1794  C   THR A1025       8.659 -16.088   8.053  1.00 69.55           C  
ANISOU 1794  C   THR A1025     6208  15368   4849   -357    101   -746       C  
ATOM   1795  O   THR A1025       9.880 -16.237   7.978  1.00 69.98           O  
ANISOU 1795  O   THR A1025     6183  15552   4855   -374     75   -819       O  
ATOM   1796  CB  THR A1025       7.743 -13.688   8.127  1.00 70.27           C  
ANISOU 1796  CB  THR A1025     6358  15230   5110   -517    188   -903       C  
ATOM   1797  OG1 THR A1025       7.414 -12.601   8.992  1.00 68.66           O  
ANISOU 1797  OG1 THR A1025     6139  15019   4930   -558    214  -1047       O  
ATOM   1798  CG2 THR A1025       6.636 -13.874   7.116  1.00 67.58           C  
ANISOU 1798  CG2 THR A1025     6123  14694   4859   -495    208   -746       C  
ATOM   1799  N   ILE A1026       7.792 -16.840   7.338  1.00 65.57           N  
ANISOU 1799  N   ILE A1026     5786  14739   4389   -307    104   -584       N  
ATOM   1800  CA  ILE A1026       8.179 -17.898   6.389  1.00 64.33           C  
ANISOU 1800  CA  ILE A1026     5639  14570   4234   -269     80   -479       C  
ATOM   1801  C   ILE A1026       7.155 -17.995   5.222  1.00 66.69           C  
ANISOU 1801  C   ILE A1026     6030  14673   4637   -288    110   -358       C  
ATOM   1802  O   ILE A1026       6.016 -17.546   5.380  1.00 65.39           O  
ANISOU 1802  O   ILE A1026     5921  14408   4517   -289    138   -327       O  
ATOM   1803  CB  ILE A1026       8.399 -19.256   7.127  1.00 67.13           C  
ANISOU 1803  CB  ILE A1026     5971  15061   4474   -134     28   -409       C  
ATOM   1804  CG1 ILE A1026       9.316 -20.198   6.292  1.00 66.58           C  
ANISOU 1804  CG1 ILE A1026     5875  15024   4397    -95     -7   -368       C  
ATOM   1805  CG2 ILE A1026       7.048 -19.910   7.548  1.00 66.84           C  
ANISOU 1805  CG2 ILE A1026     6011  14956   4429    -60     40   -279       C  
ATOM   1806  CD1 ILE A1026       9.835 -21.448   6.962  1.00 70.98           C  
ANISOU 1806  CD1 ILE A1026     6397  15729   4844     41    -66   -329       C  
ATOM   1807  N   GLY A1027       7.579 -18.575   4.092  1.00 63.14           N  
ANISOU 1807  N   GLY A1027     5584  14191   4217   -298    101   -303       N  
ATOM   1808  CA  GLY A1027       6.762 -18.793   2.898  1.00 62.78           C  
ANISOU 1808  CA  GLY A1027     5607  13995   4251   -311    122   -197       C  
ATOM   1809  C   GLY A1027       6.324 -17.523   2.194  1.00 68.16           C  
ANISOU 1809  C   GLY A1027     6332  14541   5022   -409    166   -214       C  
ATOM   1810  O   GLY A1027       7.163 -16.694   1.826  1.00 69.45           O  
ANISOU 1810  O   GLY A1027     6470  14709   5208   -504    185   -291       O  
ATOM   1811  N   ILE A1028       5.002 -17.382   1.982  1.00 64.17           N  
ANISOU 1811  N   ILE A1028     5895  13916   4569   -385    185   -139       N  
ATOM   1812  CA  ILE A1028       4.386 -16.191   1.387  1.00 64.54           C  
ANISOU 1812  CA  ILE A1028     5997  13821   4703   -447    222   -138       C  
ATOM   1813  C   ILE A1028       3.706 -15.442   2.538  1.00 69.71           C  
ANISOU 1813  C   ILE A1028     6663  14457   5366   -428    235   -202       C  
ATOM   1814  O   ILE A1028       2.523 -15.659   2.828  1.00 68.39           O  
ANISOU 1814  O   ILE A1028     6526  14254   5206   -364    238   -152       O  
ATOM   1815  CB  ILE A1028       3.448 -16.451   0.146  1.00 66.97           C  
ANISOU 1815  CB  ILE A1028     6362  14020   5063   -430    228    -20       C  
ATOM   1816  CG1 ILE A1028       4.165 -17.281  -0.961  1.00 66.45           C  
ANISOU 1816  CG1 ILE A1028     6272  13996   4979   -447    214     25       C  
ATOM   1817  CG2 ILE A1028       2.901 -15.114  -0.422  1.00 68.48           C  
ANISOU 1817  CG2 ILE A1028     6616  14067   5337   -478    261    -14       C  
ATOM   1818  CD1 ILE A1028       3.436 -17.421  -2.327  1.00 67.25           C  
ANISOU 1818  CD1 ILE A1028     6415  14018   5120   -439    219    123       C  
ATOM   1819  N   GLY A1029       4.521 -14.653   3.241  1.00 68.55           N  
ANISOU 1819  N   GLY A1029     6478  14360   5208   -485    244   -328       N  
ATOM   1820  CA  GLY A1029       4.133 -13.822   4.380  1.00 69.24           C  
ANISOU 1820  CA  GLY A1029     6558  14450   5299   -480    258   -430       C  
ATOM   1821  C   GLY A1029       3.466 -14.477   5.576  1.00 72.57           C  
ANISOU 1821  C   GLY A1029     6954  14978   5640   -385    241   -426       C  
ATOM   1822  O   GLY A1029       2.716 -13.798   6.275  1.00 72.68           O  
ANISOU 1822  O   GLY A1029     6979  14963   5673   -368    258   -482       O  
ATOM   1823  N   HIS A1030       3.736 -15.774   5.853  1.00 69.14           N  
ANISOU 1823  N   HIS A1030     6488  14668   5114   -322    208   -362       N  
ATOM   1824  CA  HIS A1030       3.131 -16.474   7.000  1.00 69.35           C  
ANISOU 1824  CA  HIS A1030     6498  14801   5051   -237    198   -336       C  
ATOM   1825  C   HIS A1030       3.848 -16.134   8.303  1.00 72.45           C  
ANISOU 1825  C   HIS A1030     6819  15360   5350   -232    184   -463       C  
ATOM   1826  O   HIS A1030       5.007 -16.510   8.473  1.00 72.98           O  
ANISOU 1826  O   HIS A1030     6831  15549   5348   -227    152   -494       O  
ATOM   1827  CB  HIS A1030       3.057 -18.002   6.776  1.00 70.20           C  
ANISOU 1827  CB  HIS A1030     6620  14944   5109   -168    174   -198       C  
ATOM   1828  CG  HIS A1030       2.350 -18.738   7.877  1.00 74.77           C  
ANISOU 1828  CG  HIS A1030     7197  15615   5598    -93    174   -148       C  
ATOM   1829  ND1 HIS A1030       3.052 -19.359   8.901  1.00 77.85           N  
ANISOU 1829  ND1 HIS A1030     7544  16167   5867    -37    144   -153       N  
ATOM   1830  CD2 HIS A1030       1.023 -18.916   8.091  1.00 77.26           C  
ANISOU 1830  CD2 HIS A1030     7544  15889   5921    -68    203    -90       C  
ATOM   1831  CE1 HIS A1030       2.137 -19.884   9.705  1.00 77.93           C  
ANISOU 1831  CE1 HIS A1030     7572  16223   5815     14    160    -87       C  
ATOM   1832  NE2 HIS A1030       0.900 -19.645   9.258  1.00 77.92           N  
ANISOU 1832  NE2 HIS A1030     7611  16106   5889     -9    199    -54       N  
ATOM   1833  N   LEU A1031       3.159 -15.432   9.223  1.00 68.39           N  
ANISOU 1833  N   LEU A1031     6293  14866   4825   -227    205   -547       N  
ATOM   1834  CA  LEU A1031       3.713 -15.027  10.518  1.00 69.29           C  
ANISOU 1834  CA  LEU A1031     6331  15152   4844   -222    195   -686       C  
ATOM   1835  C   LEU A1031       3.862 -16.226  11.466  1.00 73.66           C  
ANISOU 1835  C   LEU A1031     6849  15896   5241   -128    163   -615       C  
ATOM   1836  O   LEU A1031       2.887 -16.953  11.689  1.00 73.55           O  
ANISOU 1836  O   LEU A1031     6876  15873   5198    -69    174   -496       O  
ATOM   1837  CB  LEU A1031       2.849 -13.922  11.163  1.00 69.91           C  
ANISOU 1837  CB  LEU A1031     6408  15193   4961   -237    229   -801       C  
ATOM   1838  CG  LEU A1031       3.576 -12.964  12.117  1.00 75.93           C  
ANISOU 1838  CG  LEU A1031     7090  16084   5677   -275    228  -1005       C  
ATOM   1839  CD1 LEU A1031       3.036 -11.558  11.995  1.00 76.60           C  
ANISOU 1839  CD1 LEU A1031     7199  16011   5893   -342    267  -1138       C  
ATOM   1840  CD2 LEU A1031       3.469 -13.426  13.547  1.00 79.42           C  
ANISOU 1840  CD2 LEU A1031     7472  16744   5962   -198    215  -1032       C  
ATOM   1841  N   LEU A1032       5.078 -16.410  12.040  1.00 69.73           N  
ANISOU 1841  N   LEU A1032     6276  15574   4643   -114    125   -688       N  
ATOM   1842  CA  LEU A1032       5.375 -17.502  12.974  1.00 69.74           C  
ANISOU 1842  CA  LEU A1032     6245  15767   4484    -11     87   -617       C  
ATOM   1843  C   LEU A1032       5.156 -17.128  14.450  1.00 76.53           C  
ANISOU 1843  C   LEU A1032     7045  16814   5219     21     89   -715       C  
ATOM   1844  O   LEU A1032       4.524 -17.889  15.180  1.00 76.42           O  
ANISOU 1844  O   LEU A1032     7050  16884   5103     98     91   -609       O  
ATOM   1845  CB  LEU A1032       6.795 -18.047  12.769  1.00 69.63           C  
ANISOU 1845  CB  LEU A1032     6176  15865   4414     14     34   -631       C  
ATOM   1846  CG  LEU A1032       7.106 -18.736  11.444  1.00 72.53           C  
ANISOU 1846  CG  LEU A1032     6591  16103   4866     10     23   -522       C  
ATOM   1847  CD1 LEU A1032       8.598 -18.807  11.223  1.00 72.72           C  
ANISOU 1847  CD1 LEU A1032     6531  16246   4853      4    -20   -610       C  
ATOM   1848  CD2 LEU A1032       6.485 -20.129  11.370  1.00 73.66           C  
ANISOU 1848  CD2 LEU A1032     6805  16206   4977    108     13   -326       C  
ATOM   1849  N   THR A1033       5.712 -15.977  14.894  1.00 74.79           N  
ANISOU 1849  N   THR A1033     6748  16667   5001    -42     92   -921       N  
ATOM   1850  CA  THR A1033       5.619 -15.480  16.272  1.00 75.73           C  
ANISOU 1850  CA  THR A1033     6791  16982   5001    -21     93  -1057       C  
ATOM   1851  C   THR A1033       5.766 -13.951  16.352  1.00 80.36           C  
ANISOU 1851  C   THR A1033     7331  17520   5682   -126    122  -1288       C  
ATOM   1852  O   THR A1033       6.276 -13.328  15.418  1.00 79.68           O  
ANISOU 1852  O   THR A1033     7264  17277   5733   -218    136  -1343       O  
ATOM   1853  CB  THR A1033       6.613 -16.224  17.197  1.00 87.46           C  
ANISOU 1853  CB  THR A1033     8193  18746   6293     65     34  -1060       C  
ATOM   1854  OG1 THR A1033       6.302 -15.910  18.556  1.00 93.85           O  
ANISOU 1854  OG1 THR A1033     8936  19759   6964    100     38  -1158       O  
ATOM   1855  CG2 THR A1033       8.091 -15.894  16.903  1.00 85.32           C  
ANISOU 1855  CG2 THR A1033     7837  18557   6024     20     -4  -1196       C  
ATOM   1856  N   LYS A1034       5.336 -13.365  17.485  1.00 78.74           N  
ANISOU 1856  N   LYS A1034     7066  17452   5398   -114    135  -1424       N  
ATOM   1857  CA  LYS A1034       5.420 -11.932  17.812  1.00 79.82           C  
ANISOU 1857  CA  LYS A1034     7151  17565   5611   -201    164  -1669       C  
ATOM   1858  C   LYS A1034       6.608 -11.640  18.787  1.00 85.05           C  
ANISOU 1858  C   LYS A1034     7676  18497   6142   -215    130  -1869       C  
ATOM   1859  O   LYS A1034       6.800 -10.486  19.201  1.00 85.52           O  
ANISOU 1859  O   LYS A1034     7675  18568   6249   -293    152  -2102       O  
ATOM   1860  CB  LYS A1034       4.090 -11.457  18.439  1.00 82.83           C  
ANISOU 1860  CB  LYS A1034     7550  17922   6001   -172    205  -1710       C  
ATOM   1861  CG  LYS A1034       2.969 -11.188  17.445  1.00 98.06           C  
ANISOU 1861  CG  LYS A1034     9591  19566   8103   -187    245  -1606       C  
ATOM   1862  CD  LYS A1034       1.704 -10.718  18.160  1.00109.11           C  
ANISOU 1862  CD  LYS A1034    10985  20976   9497   -148    281  -1671       C  
ATOM   1863  CE  LYS A1034       0.712 -10.049  17.234  1.00124.11           C  
ANISOU 1863  CE  LYS A1034    12974  22595  11588   -167    317  -1644       C  
ATOM   1864  NZ  LYS A1034      -0.046 -11.027  16.404  1.00134.33           N  
ANISOU 1864  NZ  LYS A1034    14350  23782  12905   -124    319  -1403       N  
ATOM   1865  N   SER A1035       7.384 -12.695  19.154  1.00 81.54           N  
ANISOU 1865  N   SER A1035     7181  18268   5533   -134     73  -1784       N  
ATOM   1866  CA  SER A1035       8.526 -12.623  20.076  1.00 83.10           C  
ANISOU 1866  CA  SER A1035     7237  18762   5573   -120     27  -1950       C  
ATOM   1867  C   SER A1035       9.885 -12.541  19.331  1.00 86.91           C  
ANISOU 1867  C   SER A1035     7671  19243   6110   -191      1  -2020       C  
ATOM   1868  O   SER A1035       9.959 -12.994  18.178  1.00 86.00           O  
ANISOU 1868  O   SER A1035     7637  18941   6099   -207      4  -1870       O  
ATOM   1869  CB  SER A1035       8.502 -13.793  21.062  1.00 87.07           C  
ANISOU 1869  CB  SER A1035     7710  19531   5844     31    -22  -1815       C  
ATOM   1870  OG  SER A1035       8.899 -15.020  20.471  1.00 95.27           O  
ANISOU 1870  OG  SER A1035     8812  20528   6860    109    -58  -1586       O  
ATOM   1871  N   PRO A1036      10.964 -11.985  19.957  1.00 83.73           N  
ANISOU 1871  N   PRO A1036     7124  19058   5631   -238    -23  -2254       N  
ATOM   1872  CA  PRO A1036      12.257 -11.867  19.236  1.00 83.18           C  
ANISOU 1872  CA  PRO A1036     6994  18999   5612   -320    -41  -2336       C  
ATOM   1873  C   PRO A1036      13.117 -13.136  19.139  1.00 86.31           C  
ANISOU 1873  C   PRO A1036     7351  19569   5872   -201   -114  -2199       C  
ATOM   1874  O   PRO A1036      14.199 -13.084  18.548  1.00 87.34           O  
ANISOU 1874  O   PRO A1036     7421  19727   6038   -261   -130  -2268       O  
ATOM   1875  CB  PRO A1036      12.990 -10.759  19.999  1.00 86.78           C  
ANISOU 1875  CB  PRO A1036     7302  19634   6036   -419    -35  -2656       C  
ATOM   1876  CG  PRO A1036      12.446 -10.831  21.379  1.00 92.69           C  
ANISOU 1876  CG  PRO A1036     7994  20615   6609   -314    -57  -2704       C  
ATOM   1877  CD  PRO A1036      11.040 -11.370  21.302  1.00 86.85           C  
ANISOU 1877  CD  PRO A1036     7398  19704   5896   -232    -31  -2475       C  
ATOM   1878  N   SER A1037      12.640 -14.268  19.687  1.00 81.33           N  
ANISOU 1878  N   SER A1037     6759  19049   5095    -34   -156  -2005       N  
ATOM   1879  CA  SER A1037      13.357 -15.544  19.692  1.00 80.47           C  
ANISOU 1879  CA  SER A1037     6629  19094   4853    110   -229  -1857       C  
ATOM   1880  C   SER A1037      13.207 -16.361  18.407  1.00 79.74           C  
ANISOU 1880  C   SER A1037     6657  18759   4881    128   -224  -1638       C  
ATOM   1881  O   SER A1037      12.109 -16.492  17.872  1.00 76.73           O  
ANISOU 1881  O   SER A1037     6408  18134   4611    110   -177  -1491       O  
ATOM   1882  CB  SER A1037      12.931 -16.385  20.889  1.00 85.76           C  
ANISOU 1882  CB  SER A1037     7299  19972   5312    277   -270  -1734       C  
ATOM   1883  OG  SER A1037      13.429 -17.710  20.803  1.00 97.51           O  
ANISOU 1883  OG  SER A1037     8803  21555   6693    431   -337  -1551       O  
ATOM   1884  N   LEU A1038      14.314 -16.963  17.959  1.00 76.07           N  
ANISOU 1884  N   LEU A1038     6135  18388   4380    176   -278  -1626       N  
ATOM   1885  CA  LEU A1038      14.334 -17.824  16.785  1.00 74.52           C  
ANISOU 1885  CA  LEU A1038     6031  18005   4278    209   -283  -1441       C  
ATOM   1886  C   LEU A1038      13.788 -19.209  17.143  1.00 79.71           C  
ANISOU 1886  C   LEU A1038     6776  18676   4833    392   -322  -1193       C  
ATOM   1887  O   LEU A1038      13.104 -19.831  16.326  1.00 77.82           O  
ANISOU 1887  O   LEU A1038     6663  18207   4697    405   -297  -1009       O  
ATOM   1888  CB  LEU A1038      15.756 -17.916  16.209  1.00 74.58           C  
ANISOU 1888  CB  LEU A1038     5928  18125   4282    191   -324  -1547       C  
ATOM   1889  CG  LEU A1038      15.957 -18.683  14.894  1.00 76.93           C  
ANISOU 1889  CG  LEU A1038     6296  18254   4680    212   -329  -1400       C  
ATOM   1890  CD1 LEU A1038      15.075 -18.142  13.790  1.00 75.88           C  
ANISOU 1890  CD1 LEU A1038     6275  17806   4749     62   -247  -1355       C  
ATOM   1891  CD2 LEU A1038      17.394 -18.614  14.460  1.00 78.48           C  
ANISOU 1891  CD2 LEU A1038     6354  18623   4840    206   -373  -1534       C  
ATOM   1892  N   ASN A1039      14.076 -19.673  18.375  1.00 78.21           N  
ANISOU 1892  N   ASN A1039     6520  18755   4440    528   -379  -1190       N  
ATOM   1893  CA  ASN A1039      13.628 -20.967  18.895  1.00 78.47           C  
ANISOU 1893  CA  ASN A1039     6637  18824   4354    704   -415   -952       C  
ATOM   1894  C   ASN A1039      12.100 -21.007  19.017  1.00 81.71           C  
ANISOU 1894  C   ASN A1039     7183  19045   4820    673   -345   -806       C  
ATOM   1895  O   ASN A1039      11.479 -22.028  18.691  1.00 80.52           O  
ANISOU 1895  O   ASN A1039     7154  18743   4698    743   -338   -582       O  
ATOM   1896  CB  ASN A1039      14.310 -21.264  20.223  1.00 81.70           C  
ANISOU 1896  CB  ASN A1039     6937  19584   4520    844   -487   -999       C  
ATOM   1897  CG  ASN A1039      15.810 -21.050  20.194  1.00111.50           C  
ANISOU 1897  CG  ASN A1039    10547  23590   8229    865   -555  -1190       C  
ATOM   1898  OD1 ASN A1039      16.516 -21.520  19.288  1.00112.80           O  
ANISOU 1898  OD1 ASN A1039    10703  23698   8459    894   -587  -1164       O  
ATOM   1899  ND2 ASN A1039      16.328 -20.331  21.182  1.00 99.83           N  
ANISOU 1899  ND2 ASN A1039     8922  22390   6617    848   -578  -1399       N  
ATOM   1900  N   ALA A1040      11.495 -19.870  19.438  1.00 77.91           N  
ANISOU 1900  N   ALA A1040     6674  18562   4365    560   -291   -949       N  
ATOM   1901  CA  ALA A1040      10.044 -19.697  19.535  1.00 76.05           C  
ANISOU 1901  CA  ALA A1040     6541  18164   4191    515   -221   -857       C  
ATOM   1902  C   ALA A1040       9.447 -19.789  18.125  1.00 77.16           C  
ANISOU 1902  C   ALA A1040     6796  17976   4546    436   -174   -754       C  
ATOM   1903  O   ALA A1040       8.444 -20.473  17.951  1.00 76.24           O  
ANISOU 1903  O   ALA A1040     6789  17720   4459    467   -144   -568       O  
ATOM   1904  CB  ALA A1040       9.711 -18.351  20.163  1.00 77.09           C  
ANISOU 1904  CB  ALA A1040     6600  18364   4325    413   -180  -1074       C  
ATOM   1905  N   ALA A1041      10.101 -19.160  17.114  1.00 72.24           N  
ANISOU 1905  N   ALA A1041     6143  17243   4061    334   -169   -872       N  
ATOM   1906  CA  ALA A1041       9.661 -19.194  15.711  1.00 69.95           C  
ANISOU 1906  CA  ALA A1041     5949  16669   3961    259   -130   -787       C  
ATOM   1907  C   ALA A1041       9.797 -20.603  15.123  1.00 72.90           C  
ANISOU 1907  C   ALA A1041     6391  16976   4332    362   -163   -585       C  
ATOM   1908  O   ALA A1041       8.909 -21.039  14.402  1.00 70.59           O  
ANISOU 1908  O   ALA A1041     6204  16477   4141    349   -128   -443       O  
ATOM   1909  CB  ALA A1041      10.447 -18.188  14.881  1.00 70.29           C  
ANISOU 1909  CB  ALA A1041     5935  16651   4122    128   -117   -958       C  
ATOM   1910  N   LYS A1042      10.888 -21.321  15.473  1.00 71.43           N  
ANISOU 1910  N   LYS A1042     6140  16973   4027    472   -233   -580       N  
ATOM   1911  CA  LYS A1042      11.182 -22.695  15.047  1.00 71.23           C  
ANISOU 1911  CA  LYS A1042     6170  16907   3987    595   -276   -407       C  
ATOM   1912  C   LYS A1042      10.161 -23.690  15.611  1.00 75.73           C  
ANISOU 1912  C   LYS A1042     6853  17423   4500    689   -261   -192       C  
ATOM   1913  O   LYS A1042       9.772 -24.622  14.911  1.00 75.32           O  
ANISOU 1913  O   LYS A1042     6897  17193   4526    723   -253    -34       O  
ATOM   1914  CB  LYS A1042      12.601 -23.106  15.481  1.00 74.94           C  
ANISOU 1914  CB  LYS A1042     6530  17622   4323    709   -360   -474       C  
ATOM   1915  CG  LYS A1042      13.716 -22.565  14.600  1.00 83.71           C  
ANISOU 1915  CG  LYS A1042     7541  18760   5506    630   -376   -642       C  
ATOM   1916  CD  LYS A1042      15.088 -22.951  15.137  1.00 87.13           C  
ANISOU 1916  CD  LYS A1042     7848  19466   5792    756   -464   -719       C  
ATOM   1917  CE  LYS A1042      16.211 -22.470  14.246  1.00 86.42           C  
ANISOU 1917  CE  LYS A1042     7646  19422   5767    670   -474   -892       C  
ATOM   1918  NZ  LYS A1042      17.518 -23.068  14.627  1.00 90.24           N  
ANISOU 1918  NZ  LYS A1042     8010  20160   6116    818   -566   -946       N  
ATOM   1919  N   SER A1043       9.737 -23.500  16.869  1.00 73.36           N  
ANISOU 1919  N   SER A1043     6534  17278   4061    723   -255   -192       N  
ATOM   1920  CA  SER A1043       8.748 -24.365  17.512  1.00 73.99           C  
ANISOU 1920  CA  SER A1043     6714  17330   4070    794   -230      9       C  
ATOM   1921  C   SER A1043       7.351 -24.171  16.897  1.00 77.77           C  
ANISOU 1921  C   SER A1043     7287  17568   4694    684   -146     73       C  
ATOM   1922  O   SER A1043       6.619 -25.150  16.721  1.00 77.32           O  
ANISOU 1922  O   SER A1043     7336  17381   4661    717   -120    261       O  
ATOM   1923  CB  SER A1043       8.724 -24.133  19.021  1.00 78.41           C  
ANISOU 1923  CB  SER A1043     7213  18154   4426    853   -243    -25       C  
ATOM   1924  OG  SER A1043       7.647 -24.842  19.610  1.00 86.43           O  
ANISOU 1924  OG  SER A1043     8328  19137   5374    897   -203    172       O  
ATOM   1925  N   GLU A1044       6.995 -22.915  16.556  1.00 74.06           N  
ANISOU 1925  N   GLU A1044     6779  17037   4324    554   -106    -86       N  
ATOM   1926  CA  GLU A1044       5.718 -22.585  15.916  1.00 72.93           C  
ANISOU 1926  CA  GLU A1044     6708  16679   4321    459    -35    -49       C  
ATOM   1927  C   GLU A1044       5.650 -23.177  14.493  1.00 75.57           C  
ANISOU 1927  C   GLU A1044     7115  16787   4810    436    -30     45       C  
ATOM   1928  O   GLU A1044       4.585 -23.598  14.054  1.00 75.13           O  
ANISOU 1928  O   GLU A1044     7142  16572   4833    409     15    158       O  
ATOM   1929  CB  GLU A1044       5.473 -21.061  15.903  1.00 74.10           C  
ANISOU 1929  CB  GLU A1044     6799  16817   4539    346     -2   -248       C  
ATOM   1930  CG  GLU A1044       5.295 -20.421  17.278  1.00 82.54           C  
ANISOU 1930  CG  GLU A1044     7793  18098   5469    357      4   -364       C  
ATOM   1931  CD  GLU A1044       4.000 -20.638  18.047  1.00109.03           C  
ANISOU 1931  CD  GLU A1044    11186  21484   8758    371     54   -284       C  
ATOM   1932  OE1 GLU A1044       3.836 -19.986  19.104  1.00110.43           O  
ANISOU 1932  OE1 GLU A1044    11292  21830   8838    365     65   -412       O  
ATOM   1933  OE2 GLU A1044       3.152 -21.451  17.607  1.00102.00           O  
ANISOU 1933  OE2 GLU A1044    10386  20460   7908    382     86   -108       O  
ATOM   1934  N   LEU A1045       6.800 -23.251  13.808  1.00 72.20           N  
ANISOU 1934  N   LEU A1045     6649  16367   4417    448    -78    -10       N  
ATOM   1935  CA  LEU A1045       6.952 -23.816  12.466  1.00 70.97           C  
ANISOU 1935  CA  LEU A1045     6541  16035   4388    435    -82     55       C  
ATOM   1936  C   LEU A1045       6.716 -25.340  12.464  1.00 75.25           C  
ANISOU 1936  C   LEU A1045     7169  16515   4909    539    -94    250       C  
ATOM   1937  O   LEU A1045       5.940 -25.828  11.647  1.00 74.09           O  
ANISOU 1937  O   LEU A1045     7098  16180   4872    505    -59    343       O  
ATOM   1938  CB  LEU A1045       8.343 -23.447  11.891  1.00 71.13           C  
ANISOU 1938  CB  LEU A1045     6475  16127   4423    423   -128    -75       C  
ATOM   1939  CG  LEU A1045       8.704 -23.959  10.480  1.00 75.10           C  
ANISOU 1939  CG  LEU A1045     7003  16487   5043    407   -136    -39       C  
ATOM   1940  CD1 LEU A1045       7.671 -23.528   9.435  1.00 74.31           C  
ANISOU 1940  CD1 LEU A1045     6966  16176   5092    294    -76    -20       C  
ATOM   1941  CD2 LEU A1045      10.100 -23.527  10.088  1.00 75.87           C  
ANISOU 1941  CD2 LEU A1045     6997  16701   5129    389   -176   -182       C  
ATOM   1942  N   ASP A1046       7.363 -26.075  13.387  1.00 73.71           N  
ANISOU 1942  N   ASP A1046     6961  16474   4572    666   -143    310       N  
ATOM   1943  CA  ASP A1046       7.231 -27.530  13.532  1.00 74.59           C  
ANISOU 1943  CA  ASP A1046     7162  16525   4654    779   -157    503       C  
ATOM   1944  C   ASP A1046       5.797 -27.960  13.914  1.00 79.74           C  
ANISOU 1944  C   ASP A1046     7913  17070   5314    745    -87    648       C  
ATOM   1945  O   ASP A1046       5.364 -29.055  13.544  1.00 80.02           O  
ANISOU 1945  O   ASP A1046     8044  16955   5403    777    -70    800       O  
ATOM   1946  CB  ASP A1046       8.286 -28.079  14.514  1.00 78.09           C  
ANISOU 1946  CB  ASP A1046     7565  17177   4928    934   -230    531       C  
ATOM   1947  CG  ASP A1046       9.750 -27.922  14.079  1.00 90.30           C  
ANISOU 1947  CG  ASP A1046     9010  18835   6464    987   -305    400       C  
ATOM   1948  OD1 ASP A1046      10.030 -27.082  13.182  1.00 89.40           O  
ANISOU 1948  OD1 ASP A1046     8836  18679   6454    876   -293    253       O  
ATOM   1949  OD2 ASP A1046      10.613 -28.630  14.638  1.00 99.26           O  
ANISOU 1949  OD2 ASP A1046    10123  20108   7483   1139   -373    446       O  
ATOM   1950  N   LYS A1047       5.050 -27.081  14.610  1.00 76.08           N  
ANISOU 1950  N   LYS A1047     7422  16680   4804    673    -42    589       N  
ATOM   1951  CA  LYS A1047       3.653 -27.329  14.964  1.00 75.94           C  
ANISOU 1951  CA  LYS A1047     7474  16590   4790    623     32    697       C  
ATOM   1952  C   LYS A1047       2.743 -27.079  13.743  1.00 78.75           C  
ANISOU 1952  C   LYS A1047     7865  16731   5327    510     83    678       C  
ATOM   1953  O   LYS A1047       1.784 -27.823  13.535  1.00 78.58           O  
ANISOU 1953  O   LYS A1047     7919  16586   5353    483    135    800       O  
ATOM   1954  CB  LYS A1047       3.225 -26.462  16.159  1.00 79.07           C  
ANISOU 1954  CB  LYS A1047     7811  17172   5060    600     56    620       C  
ATOM   1955  N   ALA A1048       3.064 -26.049  12.927  1.00 74.29           N  
ANISOU 1955  N   ALA A1048     7243  16126   4859    444     71    528       N  
ATOM   1956  CA  ALA A1048       2.318 -25.674  11.715  1.00 72.80           C  
ANISOU 1956  CA  ALA A1048     7077  15755   4830    349    109    501       C  
ATOM   1957  C   ALA A1048       2.426 -26.698  10.578  1.00 76.66           C  
ANISOU 1957  C   ALA A1048     7624  16084   5421    362    100    591       C  
ATOM   1958  O   ALA A1048       1.487 -26.830   9.790  1.00 75.80           O  
ANISOU 1958  O   ALA A1048     7552  15831   5417    300    141    624       O  
ATOM   1959  CB  ALA A1048       2.765 -24.300  11.222  1.00 72.71           C  
ANISOU 1959  CB  ALA A1048     6997  15754   4876    283     97    330       C  
ATOM   1960  N   ILE A1049       3.576 -27.390  10.476  1.00 73.88           N  
ANISOU 1960  N   ILE A1049     7267  15766   5037    448     43    615       N  
ATOM   1961  CA  ILE A1049       3.859 -28.377   9.427  1.00 73.44           C  
ANISOU 1961  CA  ILE A1049     7255  15574   5074    476     27    677       C  
ATOM   1962  C   ILE A1049       3.516 -29.818   9.876  1.00 77.60           C  
ANISOU 1962  C   ILE A1049     7873  16038   5573    553     36    848       C  
ATOM   1963  O   ILE A1049       3.052 -30.621   9.063  1.00 76.60           O  
ANISOU 1963  O   ILE A1049     7805  15748   5551    536     59    914       O  
ATOM   1964  CB  ILE A1049       5.330 -28.229   8.913  1.00 76.75           C  
ANISOU 1964  CB  ILE A1049     7606  16063   5492    521    -40    579       C  
ATOM   1965  CG1 ILE A1049       5.688 -26.752   8.524  1.00 76.52           C  
ANISOU 1965  CG1 ILE A1049     7494  16093   5488    427    -38    414       C  
ATOM   1966  CG2 ILE A1049       5.667 -29.215   7.782  1.00 77.32           C  
ANISOU 1966  CG2 ILE A1049     7710  16006   5662    552    -58    618       C  
ATOM   1967  CD1 ILE A1049       5.007 -26.120   7.247  1.00 85.38           C  
ANISOU 1967  CD1 ILE A1049     8629  17068   6745    309      5    375       C  
ATOM   1968  N   GLY A1050       3.774 -30.129  11.143  1.00 74.85           N  
ANISOU 1968  N   GLY A1050     7535  15821   5085    636     20    916       N  
ATOM   1969  CA  GLY A1050       3.504 -31.446  11.708  1.00 75.59           C  
ANISOU 1969  CA  GLY A1050     7725  15859   5135    713     33   1096       C  
ATOM   1970  C   GLY A1050       4.691 -32.386  11.772  1.00 80.01           C  
ANISOU 1970  C   GLY A1050     8306  16434   5660    863    -39   1153       C  
ATOM   1971  O   GLY A1050       4.506 -33.584  12.003  1.00 80.91           O  
ANISOU 1971  O   GLY A1050     8519  16442   5779    929    -29   1310       O  
ATOM   1972  N   ARG A1051       5.921 -31.851  11.578  1.00 75.64           N  
ANISOU 1972  N   ARG A1051     7656  16010   5072    917   -111   1023       N  
ATOM   1973  CA  ARG A1051       7.194 -32.593  11.630  1.00 76.02           C  
ANISOU 1973  CA  ARG A1051     7692  16115   5076   1074   -192   1039       C  
ATOM   1974  C   ARG A1051       8.375 -31.677  12.038  1.00 80.20           C  
ANISOU 1974  C   ARG A1051     8088  16889   5494   1116   -258    884       C  
ATOM   1975  O   ARG A1051       8.232 -30.453  11.993  1.00 79.43           O  
ANISOU 1975  O   ARG A1051     7915  16869   5397   1002   -236    750       O  
ATOM   1976  CB  ARG A1051       7.474 -33.308  10.288  1.00 74.98           C  
ANISOU 1976  CB  ARG A1051     7586  15805   5100   1082   -205   1024       C  
ATOM   1977  CG  ARG A1051       7.568 -32.395   9.063  1.00 77.92           C  
ANISOU 1977  CG  ARG A1051     7875  16154   5577    959   -195    857       C  
ATOM   1978  CD  ARG A1051       7.868 -33.187   7.805  1.00 78.33           C  
ANISOU 1978  CD  ARG A1051     7946  16055   5760    977   -208    844       C  
ATOM   1979  NE  ARG A1051       8.469 -32.352   6.761  1.00 76.02           N  
ANISOU 1979  NE  ARG A1051     7552  15812   5519    903   -222    680       N  
ATOM   1980  CZ  ARG A1051       9.773 -32.119   6.649  1.00 83.39           C  
ANISOU 1980  CZ  ARG A1051     8388  16893   6402    967   -285    572       C  
ATOM   1981  NH1 ARG A1051      10.627 -32.654   7.515  1.00 68.23           N  
ANISOU 1981  NH1 ARG A1051     6452  15094   4376   1123   -348    603       N  
ATOM   1982  NH2 ARG A1051      10.234 -31.346   5.673  1.00 63.83           N  
ANISOU 1982  NH2 ARG A1051     5825  14453   3974    877   -283    433       N  
ATOM   1983  N   ASN A1052       9.538 -32.262  12.408  1.00 77.37           N  
ANISOU 1983  N   ASN A1052     7698  16650   5048   1279   -340    894       N  
ATOM   1984  CA  ASN A1052      10.724 -31.485  12.793  1.00 77.38           C  
ANISOU 1984  CA  ASN A1052     7557  16903   4939   1322   -406    734       C  
ATOM   1985  C   ASN A1052      11.407 -30.892  11.543  1.00 79.29           C  
ANISOU 1985  C   ASN A1052     7707  17129   5292   1241   -418    558       C  
ATOM   1986  O   ASN A1052      12.354 -31.485  11.044  1.00 78.98           O  
ANISOU 1986  O   ASN A1052     7627  17117   5264   1342   -477    524       O  
ATOM   1987  CB  ASN A1052      11.716 -32.342  13.623  1.00 79.33           C  
ANISOU 1987  CB  ASN A1052     7794  17305   5041   1538   -493    807       C  
ATOM   1988  CG  ASN A1052      11.127 -33.042  14.839  1.00 95.03           C  
ANISOU 1988  CG  ASN A1052     9885  19317   6905   1630   -482   1006       C  
ATOM   1989  OD1 ASN A1052      10.243 -32.526  15.539  1.00 84.72           O  
ANISOU 1989  OD1 ASN A1052     8601  18044   5546   1537   -422   1037       O  
ATOM   1990  ND2 ASN A1052      11.621 -34.241  15.131  1.00 84.64           N  
ANISOU 1990  ND2 ASN A1052     8634  17990   5535   1820   -539   1148       N  
ATOM   1991  N   THR A1053      10.930 -29.726  11.044  1.00 74.64           N  
ANISOU 1991  N   THR A1053     7082  16498   4779   1064   -361    448       N  
ATOM   1992  CA  THR A1053      11.455 -29.068   9.823  1.00 73.75           C  
ANISOU 1992  CA  THR A1053     6895  16356   4771    960   -356    298       C  
ATOM   1993  C   THR A1053      12.924 -28.604   9.907  1.00 77.53           C  
ANISOU 1993  C   THR A1053     7229  17058   5172    997   -419    133       C  
ATOM   1994  O   THR A1053      13.671 -28.696   8.924  1.00 75.95           O  
ANISOU 1994  O   THR A1053     6973  16848   5035    985   -437     52       O  
ATOM   1995  CB  THR A1053      10.562 -27.890   9.388  1.00 82.01           C  
ANISOU 1995  CB  THR A1053     7947  17314   5901    775   -281    234       C  
ATOM   1996  OG1 THR A1053      10.517 -26.911  10.429  1.00 82.26           O  
ANISOU 1996  OG1 THR A1053     7927  17495   5833    739   -273    161       O  
ATOM   1997  CG2 THR A1053       9.161 -28.326   8.985  1.00 79.72           C  
ANISOU 1997  CG2 THR A1053     7776  16803   5712    724   -219    366       C  
ATOM   1998  N   ASN A1054      13.305 -28.080  11.079  1.00 75.51           N  
ANISOU 1998  N   ASN A1054     6903  17014   4774   1035   -448     74       N  
ATOM   1999  CA  ASN A1054      14.616 -27.520  11.422  1.00 76.04           C  
ANISOU 1999  CA  ASN A1054     6816  17334   4741   1062   -505   -100       C  
ATOM   2000  C   ASN A1054      14.862 -26.171  10.698  1.00 78.71           C  
ANISOU 2000  C   ASN A1054     7067  17680   5159    867   -460   -289       C  
ATOM   2001  O   ASN A1054      16.004 -25.798  10.433  1.00 79.57           O  
ANISOU 2001  O   ASN A1054     7048  17947   5238    851   -493   -445       O  
ATOM   2002  CB  ASN A1054      15.756 -28.540  11.242  1.00 75.50           C  
ANISOU 2002  CB  ASN A1054     6700  17357   4629   1237   -588    -93       C  
ATOM   2003  CG  ASN A1054      16.940 -28.275  12.122  1.00105.07           C  
ANISOU 2003  CG  ASN A1054    10302  21412   8209   1337   -664   -215       C  
ATOM   2004  OD1 ASN A1054      18.059 -28.083  11.638  1.00101.97           O  
ANISOU 2004  OD1 ASN A1054     9776  21158   7809   1328   -699   -377       O  
ATOM   2005  ND2 ASN A1054      16.723 -28.256  13.435  1.00101.32           N  
ANISOU 2005  ND2 ASN A1054     9842  21068   7589   1431   -689   -147       N  
ATOM   2006  N   GLY A1055      13.775 -25.434  10.456  1.00 73.42           N  
ANISOU 2006  N   GLY A1055     6467  16847   4581    721   -383   -272       N  
ATOM   2007  CA  GLY A1055      13.796 -24.109   9.848  1.00 72.23           C  
ANISOU 2007  CA  GLY A1055     6267  16662   4515    535   -331   -419       C  
ATOM   2008  C   GLY A1055      13.713 -24.062   8.340  1.00 74.62           C  
ANISOU 2008  C   GLY A1055     6603  16787   4963    439   -293   -412       C  
ATOM   2009  O   GLY A1055      13.734 -22.969   7.769  1.00 74.31           O  
ANISOU 2009  O   GLY A1055     6541  16695   4997    283   -243   -509       O  
ATOM   2010  N   VAL A1056      13.633 -25.241   7.683  1.00 70.10           N  
ANISOU 2010  N   VAL A1056     6084  16120   4430    531   -315   -299       N  
ATOM   2011  CA  VAL A1056      13.561 -25.357   6.222  1.00 68.49           C  
ANISOU 2011  CA  VAL A1056     5905  15768   4349    458   -286   -289       C  
ATOM   2012  C   VAL A1056      12.348 -26.189   5.780  1.00 72.19           C  
ANISOU 2012  C   VAL A1056     6507  16023   4900    487   -258   -122       C  
ATOM   2013  O   VAL A1056      12.137 -27.294   6.285  1.00 72.51           O  
ANISOU 2013  O   VAL A1056     6604  16042   4905    620   -289     -8       O  
ATOM   2014  CB  VAL A1056      14.874 -25.885   5.573  1.00 72.00           C  
ANISOU 2014  CB  VAL A1056     6253  16325   4777    516   -334   -369       C  
ATOM   2015  CG1 VAL A1056      14.833 -25.736   4.055  1.00 70.43           C  
ANISOU 2015  CG1 VAL A1056     6062  16007   4692    407   -293   -387       C  
ATOM   2016  CG2 VAL A1056      16.100 -25.178   6.133  1.00 72.94           C  
ANISOU 2016  CG2 VAL A1056     6226  16688   4801    496   -365   -542       C  
ATOM   2017  N   ILE A1057      11.579 -25.660   4.808  1.00 67.11           N  
ANISOU 2017  N   ILE A1057     5911  15222   4366    362   -200   -109       N  
ATOM   2018  CA  ILE A1057      10.414 -26.330   4.247  1.00 66.01           C  
ANISOU 2018  CA  ILE A1057     5879  14891   4311    365   -169     21       C  
ATOM   2019  C   ILE A1057      10.541 -26.504   2.730  1.00 70.27           C  
ANISOU 2019  C   ILE A1057     6414  15342   4943    312   -155      5       C  
ATOM   2020  O   ILE A1057      11.362 -25.854   2.062  1.00 70.83           O  
ANISOU 2020  O   ILE A1057     6409  15485   5020    239   -153   -100       O  
ATOM   2021  CB  ILE A1057       9.057 -25.687   4.654  1.00 68.61           C  
ANISOU 2021  CB  ILE A1057     6278  15122   4667    291   -115     73       C  
ATOM   2022  CG1 ILE A1057       8.858 -24.286   4.008  1.00 68.60           C  
ANISOU 2022  CG1 ILE A1057     6256  15079   4728    143    -70    -13       C  
ATOM   2023  CG2 ILE A1057       8.873 -25.667   6.177  1.00 70.43           C  
ANISOU 2023  CG2 ILE A1057     6513  15454   4794    355   -127     95       C  
ATOM   2024  CD1 ILE A1057       7.479 -23.587   4.280  1.00 73.72           C  
ANISOU 2024  CD1 ILE A1057     6973  15617   5422     80    -18     30       C  
ATOM   2025  N   THR A1058       9.692 -27.400   2.213  1.00 64.07           N  
ANISOU 2025  N   THR A1058     5708  14410   4226    342   -141    107       N  
ATOM   2026  CA  THR A1058       9.510 -27.827   0.837  1.00 61.51           C  
ANISOU 2026  CA  THR A1058     5394  13989   3988    309   -127    112       C  
ATOM   2027  C   THR A1058       8.556 -26.809   0.171  1.00 65.04           C  
ANISOU 2027  C   THR A1058     5870  14347   4495    174    -70    116       C  
ATOM   2028  O   THR A1058       7.779 -26.167   0.890  1.00 64.52           O  
ANISOU 2028  O   THR A1058     5842  14252   4421    138    -43    145       O  
ATOM   2029  CB  THR A1058       8.957 -29.269   0.966  1.00 62.21           C  
ANISOU 2029  CB  THR A1058     5559  13968   4111    414   -139    218       C  
ATOM   2030  OG1 THR A1058       9.937 -30.231   0.613  1.00 57.53           O  
ANISOU 2030  OG1 THR A1058     4928  13413   3515    517   -188    186       O  
ATOM   2031  CG2 THR A1058       7.675 -29.515   0.231  1.00 60.15           C  
ANISOU 2031  CG2 THR A1058     5366  13547   3941    351    -92    281       C  
ATOM   2032  N   LYS A1059       8.596 -26.664  -1.187  1.00 62.05           N  
ANISOU 2032  N   LYS A1059     5473  13932   4171    108    -54     87       N  
ATOM   2033  CA  LYS A1059       7.689 -25.754  -1.922  1.00 60.62           C  
ANISOU 2033  CA  LYS A1059     5324  13667   4042     -2     -6    105       C  
ATOM   2034  C   LYS A1059       6.232 -26.194  -1.762  1.00 64.30           C  
ANISOU 2034  C   LYS A1059     5869  14008   4554     13     17    199       C  
ATOM   2035  O   LYS A1059       5.356 -25.347  -1.534  1.00 64.48           O  
ANISOU 2035  O   LYS A1059     5925  13984   4591    -40     49    221       O  
ATOM   2036  CB  LYS A1059       8.060 -25.643  -3.406  1.00 62.18           C  
ANISOU 2036  CB  LYS A1059     5484  13873   4270    -62      4     68       C  
ATOM   2037  CG  LYS A1059       7.291 -24.550  -4.159  1.00 64.39           C  
ANISOU 2037  CG  LYS A1059     5794  14088   4585   -169     48     90       C  
ATOM   2038  CD  LYS A1059       7.771 -24.412  -5.586  1.00 70.82           C  
ANISOU 2038  CD  LYS A1059     6571  14929   5408   -223     58     67       C  
ATOM   2039  CE  LYS A1059       6.785 -23.674  -6.445  1.00 82.53           C  
ANISOU 2039  CE  LYS A1059     8097  16338   6922   -302     95    117       C  
ATOM   2040  NZ  LYS A1059       6.802 -24.184  -7.841  1.00 93.91           N  
ANISOU 2040  NZ  LYS A1059     9514  17801   8368   -323     99    120       N  
ATOM   2041  N   ASP A1060       5.976 -27.518  -1.852  1.00 59.88           N  
ANISOU 2041  N   ASP A1060     5336  13393   4021     86      4    247       N  
ATOM   2042  CA  ASP A1060       4.636 -28.074  -1.656  1.00 58.69           C  
ANISOU 2042  CA  ASP A1060     5253  13132   3914     92     31    329       C  
ATOM   2043  C   ASP A1060       4.112 -27.800  -0.253  1.00 61.94           C  
ANISOU 2043  C   ASP A1060     5702  13550   4282    110     45    377       C  
ATOM   2044  O   ASP A1060       2.945 -27.442  -0.123  1.00 61.31           O  
ANISOU 2044  O   ASP A1060     5655  13413   4226     67     81    414       O  
ATOM   2045  CB  ASP A1060       4.563 -29.562  -2.039  1.00 60.75           C  
ANISOU 2045  CB  ASP A1060     5538  13324   4222    156     20    360       C  
ATOM   2046  CG  ASP A1060       4.399 -29.805  -3.542  1.00 68.88           C  
ANISOU 2046  CG  ASP A1060     6541  14321   5311    115     26    318       C  
ATOM   2047  OD1 ASP A1060       4.151 -28.819  -4.287  1.00 68.47           O  
ANISOU 2047  OD1 ASP A1060     6462  14294   5260     36     43    290       O  
ATOM   2048  OD2 ASP A1060       4.508 -30.977  -3.971  1.00 73.31           O  
ANISOU 2048  OD2 ASP A1060     7109  14829   5917    163     14    314       O  
ATOM   2049  N   GLU A1061       4.990 -27.868   0.781  1.00 59.98           N  
ANISOU 2049  N   GLU A1061     5436  13395   3960    173     14    365       N  
ATOM   2050  CA  GLU A1061       4.655 -27.552   2.183  1.00 60.13           C  
ANISOU 2050  CA  GLU A1061     5475  13459   3912    195     22    398       C  
ATOM   2051  C   GLU A1061       4.336 -26.054   2.359  1.00 63.46           C  
ANISOU 2051  C   GLU A1061     5875  13912   4326    111     48    337       C  
ATOM   2052  O   GLU A1061       3.435 -25.724   3.124  1.00 62.95           O  
ANISOU 2052  O   GLU A1061     5837  13835   4244     99     76    365       O  
ATOM   2053  CB  GLU A1061       5.773 -27.979   3.135  1.00 62.28           C  
ANISOU 2053  CB  GLU A1061     5722  13847   4094    292    -25    390       C  
ATOM   2054  CG  GLU A1061       5.692 -29.439   3.550  1.00 72.35           C  
ANISOU 2054  CG  GLU A1061     7054  15070   5363    395    -40    492       C  
ATOM   2055  CD  GLU A1061       6.859 -30.014   4.341  1.00 88.36           C  
ANISOU 2055  CD  GLU A1061     9061  17210   7302    521    -98    498       C  
ATOM   2056  OE1 GLU A1061       7.871 -29.303   4.556  1.00 73.06           O  
ANISOU 2056  OE1 GLU A1061     7041  15418   5301    529   -133    400       O  
ATOM   2057  OE2 GLU A1061       6.757 -31.198   4.736  1.00 78.96           O  
ANISOU 2057  OE2 GLU A1061     7935  15959   6107    614   -108    601       O  
ATOM   2058  N   ALA A1062       5.062 -25.162   1.638  1.00 59.53           N  
ANISOU 2058  N   ALA A1062     5328  13448   3843     52     41    251       N  
ATOM   2059  CA  ALA A1062       4.852 -23.709   1.638  1.00 58.80           C  
ANISOU 2059  CA  ALA A1062     5224  13353   3763    -33     68    190       C  
ATOM   2060  C   ALA A1062       3.495 -23.339   1.008  1.00 62.54           C  
ANISOU 2060  C   ALA A1062     5746  13708   4309    -79    106    237       C  
ATOM   2061  O   ALA A1062       2.807 -22.462   1.538  1.00 62.62           O  
ANISOU 2061  O   ALA A1062     5771  13697   4325   -106    130    221       O  
ATOM   2062  CB  ALA A1062       5.990 -23.013   0.893  1.00 59.55           C  
ANISOU 2062  CB  ALA A1062     5265  13499   3864    -95     60    104       C  
ATOM   2063  N   GLU A1063       3.113 -24.004  -0.118  1.00 58.06           N  
ANISOU 2063  N   GLU A1063     5194  13073   3794    -81    108    282       N  
ATOM   2064  CA  GLU A1063       1.827 -23.788  -0.799  1.00 57.25           C  
ANISOU 2064  CA  GLU A1063     5123  12880   3750   -112    137    323       C  
ATOM   2065  C   GLU A1063       0.643 -24.266   0.049  1.00 59.96           C  
ANISOU 2065  C   GLU A1063     5499  13193   4091    -81    159    376       C  
ATOM   2066  O   GLU A1063      -0.419 -23.652  -0.021  1.00 60.38           O  
ANISOU 2066  O   GLU A1063     5565  13204   4172   -105    184    383       O  
ATOM   2067  CB  GLU A1063       1.802 -24.499  -2.151  1.00 58.41           C  
ANISOU 2067  CB  GLU A1063     5262  12994   3938   -119    130    340       C  
ATOM   2068  CG  GLU A1063       0.745 -23.974  -3.103  1.00 66.25           C  
ANISOU 2068  CG  GLU A1063     6269  13926   4977   -158    151    361       C  
ATOM   2069  CD  GLU A1063       0.893 -24.410  -4.548  1.00 84.93           C  
ANISOU 2069  CD  GLU A1063     8613  16289   7368   -173    143    361       C  
ATOM   2070  OE1 GLU A1063       2.019 -24.787  -4.951  1.00 85.46           O  
ANISOU 2070  OE1 GLU A1063     8648  16405   7417   -172    123    327       O  
ATOM   2071  OE2 GLU A1063      -0.121 -24.362  -5.283  1.00 74.57           O  
ANISOU 2071  OE2 GLU A1063     7306  14942   6086   -184    155    385       O  
ATOM   2072  N   LYS A1064       0.822 -25.360   0.832  1.00 54.83           N  
ANISOU 2072  N   LYS A1064     4862  12566   3405    -27    150    418       N  
ATOM   2073  CA  LYS A1064      -0.201 -25.939   1.718  1.00 53.76           C  
ANISOU 2073  CA  LYS A1064     4760  12412   3256     -7    179    480       C  
ATOM   2074  C   LYS A1064      -0.540 -24.972   2.849  1.00 58.43           C  
ANISOU 2074  C   LYS A1064     5343  13061   3795    -13    196    452       C  
ATOM   2075  O   LYS A1064      -1.707 -24.841   3.221  1.00 57.44           O  
ANISOU 2075  O   LYS A1064     5229  12919   3677    -29    231    472       O  
ATOM   2076  CB  LYS A1064       0.250 -27.304   2.269  1.00 54.88           C  
ANISOU 2076  CB  LYS A1064     4928  12556   3366     55    167    544       C  
ATOM   2077  CG  LYS A1064      -0.895 -28.177   2.754  1.00 56.90           C  
ANISOU 2077  CG  LYS A1064     5230  12759   3631     52    209    627       C  
ATOM   2078  CD  LYS A1064      -0.392 -29.494   3.323  1.00 67.99           C  
ANISOU 2078  CD  LYS A1064     6680  14152   5003    120    198    707       C  
ATOM   2079  CE  LYS A1064      -1.263 -30.047   4.430  1.00 71.92           C  
ANISOU 2079  CE  LYS A1064     7225  14636   5466    114    247    799       C  
ATOM   2080  NZ  LYS A1064      -1.901 -31.335   4.049  1.00 80.50           N  
ANISOU 2080  NZ  LYS A1064     8362  15596   6629     93    281    866       N  
ATOM   2081  N   LEU A1065       0.482 -24.269   3.357  1.00 56.71           N  
ANISOU 2081  N   LEU A1065     5098  12923   3528     -5    171    390       N  
ATOM   2082  CA  LEU A1065       0.385 -23.258   4.408  1.00 57.80           C  
ANISOU 2082  CA  LEU A1065     5216  13129   3615    -12    181    331       C  
ATOM   2083  C   LEU A1065      -0.317 -22.005   3.853  1.00 61.86           C  
ANISOU 2083  C   LEU A1065     5730  13578   4196    -66    204    278       C  
ATOM   2084  O   LEU A1065      -1.217 -21.465   4.513  1.00 60.19           O  
ANISOU 2084  O   LEU A1065     5518  13375   3975    -66    230    257       O  
ATOM   2085  CB  LEU A1065       1.802 -22.929   4.872  1.00 58.83           C  
ANISOU 2085  CB  LEU A1065     5306  13362   3685      3    146    261       C  
ATOM   2086  CG  LEU A1065       1.976 -22.186   6.170  1.00 65.69           C  
ANISOU 2086  CG  LEU A1065     6144  14339   4478      9    147    189       C  
ATOM   2087  CD1 LEU A1065       1.555 -23.054   7.382  1.00 67.28           C  
ANISOU 2087  CD1 LEU A1065     6358  14620   4584     75    152    261       C  
ATOM   2088  CD2 LEU A1065       3.422 -21.755   6.323  1.00 68.35           C  
ANISOU 2088  CD2 LEU A1065     6424  14773   4775      2    112     93       C  
ATOM   2089  N   PHE A1066       0.051 -21.596   2.602  1.00 58.70           N  
ANISOU 2089  N   PHE A1066     5331  13112   3860   -104    195    263       N  
ATOM   2090  CA  PHE A1066      -0.541 -20.455   1.894  1.00 58.80           C  
ANISOU 2090  CA  PHE A1066     5356  13046   3938   -144    212    235       C  
ATOM   2091  C   PHE A1066      -2.048 -20.647   1.672  1.00 63.66           C  
ANISOU 2091  C   PHE A1066     5988  13610   4588   -127    235    282       C  
ATOM   2092  O   PHE A1066      -2.810 -19.693   1.876  1.00 64.89           O  
ANISOU 2092  O   PHE A1066     6149  13737   4769   -126    251    248       O  
ATOM   2093  CB  PHE A1066       0.184 -20.207   0.565  1.00 60.58           C  
ANISOU 2093  CB  PHE A1066     5583  13230   4206   -186    199    235       C  
ATOM   2094  CG  PHE A1066      -0.398 -19.128  -0.319  1.00 61.97           C  
ANISOU 2094  CG  PHE A1066     5785  13315   4444   -219    214    234       C  
ATOM   2095  CD1 PHE A1066      -0.201 -17.783  -0.026  1.00 65.59           C  
ANISOU 2095  CD1 PHE A1066     6257  13739   4926   -253    227    172       C  
ATOM   2096  CD2 PHE A1066      -1.108 -19.456  -1.466  1.00 63.99           C  
ANISOU 2096  CD2 PHE A1066     6055  13522   4737   -213    214    294       C  
ATOM   2097  CE1 PHE A1066      -0.718 -16.787  -0.856  1.00 67.01           C  
ANISOU 2097  CE1 PHE A1066     6476  13817   5169   -272    240    187       C  
ATOM   2098  CE2 PHE A1066      -1.643 -18.458  -2.289  1.00 67.30           C  
ANISOU 2098  CE2 PHE A1066     6503  13866   5203   -227    223    308       C  
ATOM   2099  CZ  PHE A1066      -1.440 -17.130  -1.983  1.00 66.12           C  
ANISOU 2099  CZ  PHE A1066     6378  13664   5079   -252    235    262       C  
ATOM   2100  N   ASN A1067      -2.477 -21.883   1.283  1.00 58.44           N  
ANISOU 2100  N   ASN A1067     5331  12940   3931   -112    237    349       N  
ATOM   2101  CA  ASN A1067      -3.890 -22.249   1.068  1.00 56.94           C  
ANISOU 2101  CA  ASN A1067     5143  12722   3771   -107    262    384       C  
ATOM   2102  C   ASN A1067      -4.694 -22.184   2.363  1.00 60.61           C  
ANISOU 2102  C   ASN A1067     5600  13236   4193    -90    291    376       C  
ATOM   2103  O   ASN A1067      -5.885 -21.937   2.303  1.00 60.25           O  
ANISOU 2103  O   ASN A1067     5540  13182   4170    -89    314    371       O  
ATOM   2104  CB  ASN A1067      -4.016 -23.639   0.457  1.00 54.70           C  
ANISOU 2104  CB  ASN A1067     4863  12418   3504   -110    262    440       C  
ATOM   2105  CG  ASN A1067      -3.679 -23.771  -1.012  1.00 68.00           C  
ANISOU 2105  CG  ASN A1067     6540  14064   5232   -126    240    440       C  
ATOM   2106  OD1 ASN A1067      -3.593 -22.799  -1.794  1.00 53.12           O  
ANISOU 2106  OD1 ASN A1067     4652  12161   3368   -139    230    418       O  
ATOM   2107  ND2 ASN A1067      -3.500 -25.014  -1.420  1.00 61.23           N  
ANISOU 2107  ND2 ASN A1067     5683  13194   4387   -125    236    468       N  
ATOM   2108  N   GLN A1068      -4.054 -22.407   3.529  1.00 58.11           N  
ANISOU 2108  N   GLN A1068     5283  12989   3806    -75    290    372       N  
ATOM   2109  CA  GLN A1068      -4.713 -22.286   4.831  1.00 58.64           C  
ANISOU 2109  CA  GLN A1068     5338  13131   3814    -61    320    359       C  
ATOM   2110  C   GLN A1068      -4.878 -20.803   5.176  1.00 64.30           C  
ANISOU 2110  C   GLN A1068     6034  13859   4539    -58    321    261       C  
ATOM   2111  O   GLN A1068      -5.890 -20.435   5.770  1.00 64.78           O  
ANISOU 2111  O   GLN A1068     6073  13955   4586    -48    350    231       O  
ATOM   2112  CB  GLN A1068      -3.922 -23.005   5.936  1.00 60.39           C  
ANISOU 2112  CB  GLN A1068     5565  13437   3941    -36    313    393       C  
ATOM   2113  CG  GLN A1068      -4.033 -24.534   5.906  1.00 67.84           C  
ANISOU 2113  CG  GLN A1068     6542  14358   4874    -28    325    501       C  
ATOM   2114  CD  GLN A1068      -2.814 -25.235   6.470  1.00 81.66           C  
ANISOU 2114  CD  GLN A1068     8310  16168   6550     18    296    542       C  
ATOM   2115  OE1 GLN A1068      -1.744 -24.646   6.662  1.00 80.05           O  
ANISOU 2115  OE1 GLN A1068     8080  16046   6291     42    266    482       O  
ATOM   2116  NE2 GLN A1068      -2.937 -26.526   6.726  1.00 68.15           N  
ANISOU 2116  NE2 GLN A1068     6641  14417   4837     36    303    641       N  
ATOM   2117  N   ASP A1069      -3.890 -19.956   4.792  1.00 62.02           N  
ANISOU 2117  N   ASP A1069     5749  13538   4278    -71    294    204       N  
ATOM   2118  CA  ASP A1069      -3.902 -18.503   5.013  1.00 62.61           C  
ANISOU 2118  CA  ASP A1069     5816  13590   4382    -77    296    105       C  
ATOM   2119  C   ASP A1069      -5.001 -17.797   4.205  1.00 65.30           C  
ANISOU 2119  C   ASP A1069     6169  13836   4805    -66    306    101       C  
ATOM   2120  O   ASP A1069      -5.700 -16.955   4.770  1.00 65.78           O  
ANISOU 2120  O   ASP A1069     6216  13900   4877    -42    321     34       O  
ATOM   2121  CB  ASP A1069      -2.526 -17.872   4.716  1.00 65.25           C  
ANISOU 2121  CB  ASP A1069     6154  13907   4731   -113    272     52       C  
ATOM   2122  CG  ASP A1069      -1.415 -18.090   5.748  1.00 80.10           C  
ANISOU 2122  CG  ASP A1069     8002  15907   6524   -113    258      0       C  
ATOM   2123  OD1 ASP A1069      -1.738 -18.315   6.945  1.00 81.13           O  
ANISOU 2123  OD1 ASP A1069     8108  16138   6577    -80    269    -13       O  
ATOM   2124  OD2 ASP A1069      -0.224 -18.008   5.363  1.00 88.08           O  
ANISOU 2124  OD2 ASP A1069     9003  16927   7537   -145    237    -30       O  
ATOM   2125  N   VAL A1070      -5.162 -18.146   2.903  1.00 59.92           N  
ANISOU 2125  N   VAL A1070     5508  13084   4174    -75    294    168       N  
ATOM   2126  CA  VAL A1070      -6.191 -17.599   1.996  1.00 59.25           C  
ANISOU 2126  CA  VAL A1070     5432  12926   4155    -51    295    181       C  
ATOM   2127  C   VAL A1070      -7.619 -17.894   2.532  1.00 64.37           C  
ANISOU 2127  C   VAL A1070     6043  13626   4788    -14    319    173       C  
ATOM   2128  O   VAL A1070      -8.471 -16.999   2.548  1.00 64.91           O  
ANISOU 2128  O   VAL A1070     6103  13667   4892     28    322    126       O  
ATOM   2129  CB  VAL A1070      -6.001 -18.087   0.530  1.00 61.92           C  
ANISOU 2129  CB  VAL A1070     5786  13217   4524    -68    276    254       C  
ATOM   2130  CG1 VAL A1070      -7.104 -17.561  -0.374  1.00 61.52           C  
ANISOU 2130  CG1 VAL A1070     5735  13118   4521    -30    271    271       C  
ATOM   2131  CG2 VAL A1070      -4.635 -17.683  -0.023  1.00 61.53           C  
ANISOU 2131  CG2 VAL A1070     5764  13128   4485   -112    259    252       C  
ATOM   2132  N   ASP A1071      -7.864 -19.137   2.987  1.00 60.98           N  
ANISOU 2132  N   ASP A1071     5593  13270   4308    -29    338    216       N  
ATOM   2133  CA  ASP A1071      -9.142 -19.539   3.576  1.00 61.55           C  
ANISOU 2133  CA  ASP A1071     5622  13409   4354    -17    373    210       C  
ATOM   2134  C   ASP A1071      -9.495 -18.645   4.765  1.00 67.84           C  
ANISOU 2134  C   ASP A1071     6393  14264   5119     12    391    123       C  
ATOM   2135  O   ASP A1071     -10.626 -18.151   4.826  1.00 68.70           O  
ANISOU 2135  O   ASP A1071     6464  14392   5247     48    405     75       O  
ATOM   2136  CB  ASP A1071      -9.121 -21.023   3.985  1.00 63.14           C  
ANISOU 2136  CB  ASP A1071     5822  13663   4504    -54    399    282       C  
ATOM   2137  CG  ASP A1071      -9.020 -21.970   2.811  1.00 72.32           C  
ANISOU 2137  CG  ASP A1071     7000  14770   5709    -81    388    347       C  
ATOM   2138  OD1 ASP A1071      -8.732 -21.499   1.697  1.00 73.92           O  
ANISOU 2138  OD1 ASP A1071     7213  14910   5962    -72    355    342       O  
ATOM   2139  OD2 ASP A1071      -9.231 -23.186   3.007  1.00 76.20           O  
ANISOU 2139  OD2 ASP A1071     7493  15278   6181   -112    415    402       O  
ATOM   2140  N   ALA A1072      -8.514 -18.398   5.676  1.00 64.12           N  
ANISOU 2140  N   ALA A1072     5932  13832   4598      3    387     88       N  
ATOM   2141  CA  ALA A1072      -8.690 -17.529   6.838  1.00 64.58           C  
ANISOU 2141  CA  ALA A1072     5961  13958   4620     27    402    -15       C  
ATOM   2142  C   ALA A1072      -8.921 -16.062   6.437  1.00 68.64           C  
ANISOU 2142  C   ALA A1072     6483  14379   5220     64    386   -106       C  
ATOM   2143  O   ALA A1072      -9.695 -15.376   7.096  1.00 69.34           O  
ANISOU 2143  O   ALA A1072     6534  14506   5305    104    403   -196       O  
ATOM   2144  CB  ALA A1072      -7.501 -17.645   7.768  1.00 65.57           C  
ANISOU 2144  CB  ALA A1072     6090  14155   4670      9    394    -36       C  
ATOM   2145  N   ALA A1073      -8.289 -15.593   5.346  1.00 64.89           N  
ANISOU 2145  N   ALA A1073     6058  13778   4820     54    357    -80       N  
ATOM   2146  CA  ALA A1073      -8.481 -14.221   4.856  1.00 65.04           C  
ANISOU 2146  CA  ALA A1073     6105  13677   4929     89    344   -140       C  
ATOM   2147  C   ALA A1073      -9.933 -14.025   4.391  1.00 69.86           C  
ANISOU 2147  C   ALA A1073     6694  14272   5579    157    345   -135       C  
ATOM   2148  O   ALA A1073     -10.604 -13.116   4.890  1.00 71.24           O  
ANISOU 2148  O   ALA A1073     6850  14435   5783    216    351   -226       O  
ATOM   2149  CB  ALA A1073      -7.505 -13.907   3.727  1.00 64.98           C  
ANISOU 2149  CB  ALA A1073     6159  13553   4979     50    320    -88       C  
ATOM   2150  N   VAL A1074     -10.430 -14.929   3.505  1.00 64.08           N  
ANISOU 2150  N   VAL A1074     5951  13556   4841    153    340    -41       N  
ATOM   2151  CA  VAL A1074     -11.788 -14.932   2.941  1.00 63.09           C  
ANISOU 2151  CA  VAL A1074     5787  13446   4739    213    337    -34       C  
ATOM   2152  C   VAL A1074     -12.867 -15.041   4.035  1.00 65.88           C  
ANISOU 2152  C   VAL A1074     6064  13922   5047    242    371   -111       C  
ATOM   2153  O   VAL A1074     -13.777 -14.211   4.045  1.00 66.42           O  
ANISOU 2153  O   VAL A1074     6103  13983   5151    322    365   -179       O  
ATOM   2154  CB  VAL A1074     -11.924 -16.002   1.829  1.00 65.65           C  
ANISOU 2154  CB  VAL A1074     6107  13782   5057    182    328     65       C  
ATOM   2155  CG1 VAL A1074     -13.380 -16.371   1.553  1.00 65.42           C  
ANISOU 2155  CG1 VAL A1074     6006  13828   5023    222    336     55       C  
ATOM   2156  CG2 VAL A1074     -11.218 -15.546   0.554  1.00 64.86           C  
ANISOU 2156  CG2 VAL A1074     6069  13569   5007    181    292    125       C  
ATOM   2157  N   ARG A1075     -12.741 -16.010   4.977  1.00 61.48           N  
ANISOU 2157  N   ARG A1075     5476  13476   4406    184    407   -101       N  
ATOM   2158  CA  ARG A1075     -13.671 -16.165   6.113  1.00 61.36           C  
ANISOU 2158  CA  ARG A1075     5386  13599   4327    194    450   -167       C  
ATOM   2159  C   ARG A1075     -13.770 -14.873   6.930  1.00 66.70           C  
ANISOU 2159  C   ARG A1075     6047  14281   5017    255    448   -299       C
[truncated: 252,721 more chars]
