# Supplementary material for: Development of the High-Affinity Carborane-Based Cannabinoid Receptor Type 2 PET Ligand [18F]LUZ5-d8
Source: J Med Chem. 2023 Mar 21;66(7):5242–60. doi: 10.1021/acs.jmedchem.3c00195 (PMC10782483; doi:10.1021/acs.jmedchem.3c00195)
Supplement: Supplementary file 7 — jm3c00195_si_007.pdb [file jm3c00195_si_007.pdb]

REMARK   Accelrys Discovery Studio PDB file
REMARK   Created:  2022-10-06T09:14:57Z
SSBOND   1 CYS A  174    CYS A  179                                     
CRYST1   34.295  106.240  183.403  90.00  90.00  90.00 P212121
ATOM      1  N   ALA A  19      14.637  -3.224 -74.879  1.00106.82           N1+
ATOM      2  CA  ALA A  19      14.276  -2.637 -73.589  1.00104.07           C  
ATOM      3  C   ALA A  19      13.158  -1.575 -73.751  1.00106.52           C  
ATOM      4  O   ALA A  19      13.348  -0.639 -74.537  1.00108.00           O  
ATOM      5  CB  ALA A  19      15.508  -2.021 -72.938  1.00104.14           C  
ATOM      6  HA  ALA A  19      13.888  -3.436 -72.940  1.00104.07           H  
ATOM      7  HB1 ALA A  19      15.230  -1.581 -71.969  1.00104.14           H  
ATOM      8  HB2 ALA A  19      16.269  -2.800 -72.782  1.00104.14           H  
ATOM      9  HB3 ALA A  19      15.916  -1.236 -73.592  1.00104.14           H  
ATOM     10  N   PRO A  20      11.990  -1.694 -73.051  1.00 99.52           N  
ATOM     11  CA  PRO A  20      10.914  -0.694 -73.233  1.00 98.68           C  
ATOM     12  C   PRO A  20      11.188   0.663 -72.561  1.00100.56           C  
ATOM     13  O   PRO A  20      11.627   0.674 -71.401  1.00 98.05           O  
ATOM     14  CB  PRO A  20       9.666  -1.388 -72.654  1.00 99.09           C  
ATOM     15  CG  PRO A  20      10.087  -2.798 -72.337  1.00103.30           C  
ATOM     16  CD  PRO A  20      11.565  -2.749 -72.115  1.00 99.01           C  
ATOM     17  HA  PRO A  20      10.806  -0.418 -74.292  1.00 98.68           H  
ATOM     18  HB1 PRO A  20       9.311  -0.870 -71.751  1.00 99.09           H  
ATOM     19  HB2 PRO A  20       8.838  -1.377 -73.378  1.00 99.09           H  
ATOM     20  HG1 PRO A  20       9.567  -3.172 -71.443  1.00103.30           H  
ATOM     21  HG2 PRO A  20       9.836  -3.479 -73.164  1.00103.30           H  
ATOM     22  HD1 PRO A  20      11.815  -2.498 -71.074  1.00 99.01           H  
ATOM     23  HD2 PRO A  20      12.045  -3.713 -72.338  1.00 99.01           H  
ATOM     24  N   PRO A  21      10.936   1.814 -73.260  1.00 97.13           N  
ATOM     25  CA  PRO A  21      11.203   3.133 -72.647  1.00 96.30           C  
ATOM     26  C   PRO A  21      10.405   3.446 -71.378  1.00 98.22           C  
ATOM     27  O   PRO A  21       9.250   3.029 -71.238  1.00 96.93           O  
ATOM     28  CB  PRO A  21      10.891   4.127 -73.772  1.00 99.98           C  
ATOM     29  CG  PRO A  21       9.999   3.403 -74.684  1.00105.22           C  
ATOM     30  CD  PRO A  21      10.432   1.971 -74.638  1.00100.19           C  
ATOM     31  HA  PRO A  21      12.239   3.178 -72.281  1.00 96.30           H  
ATOM     32  HB1 PRO A  21      10.408   5.034 -73.379  1.00 99.98           H  
ATOM     33  HB2 PRO A  21      11.809   4.448 -74.285  1.00 99.98           H  
ATOM     34  HG1 PRO A  21       8.949   3.507 -74.372  1.00105.22           H  
ATOM     35  HG2 PRO A  21      10.072   3.803 -75.706  1.00105.22           H  
ATOM     36  HD1 PRO A  21       9.596   1.287 -74.845  1.00100.19           H  
ATOM     37  HD2 PRO A  21      11.213   1.759 -75.383  1.00100.19           H  
ATOM     38  N   MET A  22      11.040   4.213 -70.470  1.00 94.22           N  
ATOM     39  CA  MET A  22      10.527   4.642 -69.162  1.00 92.86           C  
ATOM     40  C   MET A  22       9.216   5.444 -69.224  1.00 98.24           C  
ATOM     41  O   MET A  22       8.508   5.517 -68.215  1.00 96.58           O  
ATOM     42  CB  MET A  22      11.606   5.416 -68.383  1.00 95.08           C  
ATOM     43  CG  MET A  22      12.896   4.627 -68.191  1.00 98.23           C  
ATOM     44  SD  MET A  22      13.858   5.072 -66.726  1.00101.57           S  
ATOM     45  CE  MET A  22      15.343   4.144 -67.050  1.00 98.43           C  
ATOM     46  H   MET A  22      11.962   4.562 -70.641  1.00 94.22           H  
ATOM     47  HA  MET A  22      10.277   3.715 -68.625  1.00 92.86           H  
ATOM     48  HB1 MET A  22      11.833   6.351 -68.916  1.00 95.08           H  
ATOM     49  HB2 MET A  22      11.206   5.696 -67.397  1.00 95.08           H  
ATOM     50  HG1 MET A  22      12.648   3.557 -68.136  1.00 98.23           H  
ATOM     51  HG2 MET A  22      13.528   4.765 -69.081  1.00 98.23           H  
ATOM     52  HE1 MET A  22      16.191   4.614 -66.530  1.00 98.43           H  
ATOM     53  HE2 MET A  22      15.218   3.113 -66.688  1.00 98.43           H  
ATOM     54  HE3 MET A  22      15.539   4.131 -68.132  1.00 98.43           H  
ATOM     55  N   LYS A  23       8.882   6.016 -70.407  1.00 97.29           N  
ATOM     56  CA  LYS A  23       7.662   6.792 -70.645  1.00 98.50           C  
ATOM     57  C   LYS A  23       6.407   5.916 -70.657  1.00104.08           C  
ATOM     58  O   LYS A  23       5.306   6.427 -70.449  1.00105.03           O  
ATOM     59  CB  LYS A  23       7.768   7.619 -71.944  1.00103.22           C  
ATOM     60  CG  LYS A  23       7.920   6.807 -73.241  1.00105.99           C  
ATOM     61  CD  LYS A  23       7.643   7.660 -74.468  1.00107.54           C  
ATOM     62  CE  LYS A  23       7.856   6.914 -75.763  1.00113.29           C  
ATOM     63  NZ  LYS A  23       6.690   6.077 -76.150  1.00117.19           N1+
ATOM     64  H   LYS A  23       9.462   5.944 -71.218  1.00 97.29           H  
ATOM     65  HA  LYS A  23       7.562   7.489 -69.800  1.00 98.50           H  
ATOM     66  HB1 LYS A  23       6.870   8.248 -72.030  1.00103.22           H  
ATOM     67  HB2 LYS A  23       8.629   8.298 -71.855  1.00103.22           H  
ATOM     68  HG1 LYS A  23       8.938   6.396 -73.301  1.00105.99           H  
ATOM     69  HG2 LYS A  23       7.228   5.952 -73.223  1.00105.99           H  
ATOM     70  HD1 LYS A  23       6.606   8.025 -74.428  1.00107.54           H  
ATOM     71  HD2 LYS A  23       8.297   8.544 -74.449  1.00107.54           H  
ATOM     72  HE1 LYS A  23       8.064   7.637 -76.566  1.00113.29           H  
ATOM     73  HE2 LYS A  23       8.745   6.273 -75.669  1.00113.29           H  
ATOM     74  HZ1 LYS A  23       6.887   5.608 -77.011  1.00117.19           H  
ATOM     75  HZ2 LYS A  23       6.513   5.400 -75.435  1.00117.19           H  
ATOM     76  HZ3 LYS A  23       5.885   6.659 -76.264  1.00117.19           H  
ATOM     77  N   ASP A  24       6.572   4.605 -70.912  1.00101.02           N  
ATOM     78  CA  ASP A  24       5.476   3.635 -70.987  1.00101.43           C  
ATOM     79  C   ASP A  24       4.936   3.238 -69.621  1.00106.08           C  
ATOM     80  O   ASP A  24       3.793   2.786 -69.530  1.00107.35           O  
ATOM     81  CB  ASP A  24       5.904   2.394 -71.787  1.00103.15           C  
ATOM     82  CG  ASP A  24       6.467   2.691 -73.170  1.00110.63           C  
ATOM     83  OD1 ASP A  24       6.137   3.765 -73.736  1.00110.89           O  
ATOM     84  OD2 ASP A  24       7.227   1.852 -73.689  1.00116.10           O  
ATOM     85  H   ASP A  24       7.471   4.196 -71.071  1.00101.02           H  
ATOM     86  HA  ASP A  24       4.650   4.135 -71.514  1.00101.43           H  
ATOM     87  HB1 ASP A  24       6.661   1.845 -71.208  1.00103.15           H  
ATOM     88  HB2 ASP A  24       5.036   1.727 -71.895  1.00103.15           H  
ATOM     89  N   TYR A  25       5.755   3.412 -68.565  1.00101.17           N  
ATOM     90  CA  TYR A  25       5.417   3.106 -67.171  1.00 99.26           C  
ATOM     91  C   TYR A  25       4.877   4.370 -66.478  1.00103.29           C  
ATOM     92  O   TYR A  25       4.227   4.271 -65.438  1.00100.60           O  
ATOM     93  CB  TYR A  25       6.656   2.574 -66.414  1.00 98.84           C  
ATOM     94  CG  TYR A  25       7.436   1.474 -67.111  1.00100.98           C  
ATOM     95  CD1 TYR A  25       8.340   1.769 -68.133  1.00104.00           C  
ATOM     96  CD2 TYR A  25       7.352   0.152 -66.680  1.00100.84           C  
ATOM     97  CE1 TYR A  25       9.092   0.770 -68.749  1.00104.18           C  
ATOM     98  CE2 TYR A  25       8.099  -0.857 -67.290  1.00102.26           C  
ATOM     99  CZ  TYR A  25       8.972  -0.541 -68.322  1.00109.80           C  
ATOM    100  OH  TYR A  25       9.720  -1.518 -68.926  1.00110.96           O  
ATOM    101  H   TYR A  25       6.681   3.775 -68.666  1.00101.17           H  
ATOM    102  HA  TYR A  25       4.642   2.325 -67.159  1.00 99.26           H  
ATOM    103  HB1 TYR A  25       7.337   3.417 -66.226  1.00 98.84           H  
ATOM    104  HB2 TYR A  25       6.329   2.200 -65.433  1.00 98.84           H  
ATOM    105  HD1 TYR A  25       8.462   2.812 -68.459  1.00104.00           H  
ATOM    106  HD2 TYR A  25       6.684  -0.101 -65.843  1.00100.84           H  
ATOM    107  HE1 TYR A  25       9.778   1.023 -69.571  1.00104.18           H  
ATOM    108  HE2 TYR A  25       7.996  -1.899 -66.954  1.00102.26           H  
ATOM    109  HH  TYR A  25       9.519  -2.402 -68.503  1.00110.96           H  
ATOM    110  N   MET A  26       5.159   5.557 -67.061  1.00103.43           N  
ATOM    111  CA  MET A  26       4.726   6.863 -66.563  1.00105.33           C  
ATOM    112  C   MET A  26       3.247   7.067 -66.867  1.00115.77           C  
ATOM    113  O   MET A  26       2.885   7.762 -67.825  1.00117.33           O  
ATOM    114  CB  MET A  26       5.582   8.000 -67.156  1.00108.83           C  
ATOM    115  CG  MET A  26       6.950   8.124 -66.522  1.00110.54           C  
ATOM    116  SD  MET A  26       7.870   9.551 -67.133  1.00116.25           S  
ATOM    117  CE  MET A  26       9.429   9.263 -66.363  1.00111.13           C  
ATOM    118  H   MET A  26       5.700   5.623 -67.899  1.00103.43           H  
ATOM    119  HA  MET A  26       4.867   6.888 -65.472  1.00105.33           H  
ATOM    120  HB1 MET A  26       5.702   7.832 -68.236  1.00108.83           H  
ATOM    121  HB2 MET A  26       5.045   8.952 -67.037  1.00108.83           H  
ATOM    122  HG1 MET A  26       6.838   8.204 -65.431  1.00110.54           H  
ATOM    123  HG2 MET A  26       7.526   7.208 -66.720  1.00110.54           H  
ATOM    124  HE1 MET A  26      10.129  10.066 -66.639  1.00111.13           H  
ATOM    125  HE2 MET A  26       9.302   9.248 -65.270  1.00111.13           H  
ATOM    126  HE3 MET A  26       9.831   8.295 -66.698  1.00111.13           H  
ATOM    127  N   ILE A  27       2.394   6.430 -66.050  1.00115.49           N  
ATOM    128  CA  ILE A  27       0.936   6.495 -66.172  1.00118.69           C  
ATOM    129  C   ILE A  27       0.375   7.484 -65.143  1.00127.04           C  
ATOM    130  O   ILE A  27       0.648   7.369 -63.942  1.00124.84           O  
ATOM    131  CB  ILE A  27       0.260   5.092 -66.119  1.00121.08           C  
ATOM    132  CG1 ILE A  27       0.863   4.142 -67.182  1.00121.26           C  
ATOM    133  CG2 ILE A  27      -1.255   5.212 -66.299  1.00124.17           C  
ATOM    134  CD1 ILE A  27       0.847   2.673 -66.815  1.00126.95           C  
ATOM    135  H   ILE A  27       2.701   5.858 -65.289  1.00115.49           H  
ATOM    136  HA  ILE A  27       0.687   6.876 -67.173  1.00118.69           H  
ATOM    137  HB  ILE A  27       0.457   4.660 -65.127  1.00121.08           H  
ATOM    138 1HG1 ILE A  27       0.311   4.274 -68.124  1.00121.26           H  
ATOM    139 2HG1 ILE A  27       1.903   4.445 -67.373  1.00121.26           H  
ATOM    140 1HG2 ILE A  27      -1.710   4.211 -66.258  1.00124.17           H  
ATOM    141 2HG2 ILE A  27      -1.672   5.837 -65.495  1.00124.17           H  
ATOM    142 3HG2 ILE A  27      -1.474   5.674 -67.273  1.00124.17           H  
ATOM    143 1HD1 ILE A  27       1.294   2.086 -67.631  1.00126.95           H  
ATOM    144 2HD1 ILE A  27       1.426   2.519 -65.892  1.00126.95           H  
ATOM    145 3HD1 ILE A  27      -0.191   2.346 -66.655  1.00126.95           H  
ATOM    146  N   LEU A  28      -0.385   8.475 -65.649  1.00129.32           N  
ATOM    147  CA  LEU A  28      -1.021   9.574 -64.915  1.00131.91           C  
ATOM    148  C   LEU A  28      -2.093  10.198 -65.805  1.00141.08           C  
ATOM    149  O   LEU A  28      -1.926  10.250 -67.031  1.00142.54           O  
ATOM    150  CB  LEU A  28       0.016  10.645 -64.475  1.00132.22           C  
ATOM    151  CG  LEU A  28       0.859  11.339 -65.571  1.00139.13           C  
ATOM    152  CD1 LEU A  28       1.160  12.777 -65.203  1.00141.33           C  
ATOM    153  CD2 LEU A  28       2.139  10.563 -65.878  1.00139.88           C  
ATOM    154  H   LEU A  28      -0.577   8.527 -66.629  1.00129.32           H  
ATOM    155  HA  LEU A  28      -1.478   9.175 -63.998  1.00131.91           H  
ATOM    156  HB1 LEU A  28      -0.523  11.427 -63.920  1.00132.22           H  
ATOM    157  HB2 LEU A  28       0.711  10.169 -63.767  1.00132.22           H  
ATOM    158  HG  LEU A  28       0.256  11.348 -66.491  1.00139.13           H  
ATOM    159 1HD1 LEU A  28       1.759  13.242 -66.000  1.00141.33           H  
ATOM    160 2HD1 LEU A  28       0.217  13.330 -65.083  1.00141.33           H  
ATOM    161 3HD1 LEU A  28       1.723  12.804 -64.258  1.00141.33           H  
ATOM    162 1HD2 LEU A  28       2.708  11.088 -66.660  1.00139.88           H  
ATOM    163 2HD2 LEU A  28       2.751  10.489 -64.967  1.00139.88           H  
ATOM    164 3HD2 LEU A  28       1.881   9.553 -66.229  1.00139.88           H  
ATOM    165  N   SER A  29      -3.191  10.664 -65.202  1.00139.55           N  
ATOM    166  CA  SER A  29      -4.276  11.262 -65.970  1.00143.38           C  
ATOM    167  C   SER A  29      -4.704  12.633 -65.426  1.00150.58           C  
ATOM    168  O   SER A  29      -5.686  12.739 -64.684  1.00151.77           O  
ATOM    169  CB  SER A  29      -5.448  10.290 -66.096  1.00147.81           C  
ATOM    170  OG  SER A  29      -5.051   9.085 -66.731  1.00154.41           O  
ATOM    171  H   SER A  29      -3.344  10.638 -64.214  1.00139.55           H  
ATOM    172  HA  SER A  29      -3.894  11.457 -66.983  1.00143.38           H  
ATOM    173  HB1 SER A  29      -6.258  10.761 -66.672  1.00147.81           H  
ATOM    174  HB2 SER A  29      -5.851  10.066 -65.097  1.00147.81           H  
ATOM    175  HG  SER A  29      -5.836   8.469 -66.798  1.00154.41           H  
ATOM    176  N   GLY A  30      -3.931  13.657 -65.804  1.00148.37           N  
ATOM    177  CA  GLY A  30      -4.140  15.064 -65.465  1.00151.20           C  
ATOM    178  C   GLY A  30      -4.323  15.403 -63.994  1.00153.73           C  
ATOM    179  O   GLY A  30      -3.349  15.374 -63.234  1.00151.02           O  
ATOM    180  H   GLY A  30      -3.119  13.520 -66.372  1.00148.37           H  
ATOM    181  HA1 GLY A  30      -3.281  15.637 -65.843  1.00151.20           H  
ATOM    182  HA2 GLY A  30      -5.028  15.418 -66.010  1.00151.20           H  
ATOM    183  N   PRO A  31      -5.570  15.741 -63.561  1.00151.68           N  
ATOM    184  CA  PRO A  31      -5.792  16.107 -62.151  1.00150.80           C  
ATOM    185  C   PRO A  31      -5.604  14.975 -61.142  1.00149.63           C  
ATOM    186  O   PRO A  31      -5.474  15.263 -59.949  1.00149.11           O  
ATOM    187  CB  PRO A  31      -7.228  16.650 -62.141  1.00156.83           C  
ATOM    188  CG  PRO A  31      -7.572  16.900 -63.578  1.00164.21           C  
ATOM    189  CD  PRO A  31      -6.823  15.858 -64.332  1.00156.65           C  
ATOM    190  HA  PRO A  31      -5.036  16.834 -61.819  1.00150.80           H  
ATOM    191  HB1 PRO A  31      -7.922  15.927 -61.688  1.00156.83           H  
ATOM    192  HB2 PRO A  31      -7.297  17.575 -61.550  1.00156.83           H  
ATOM    193  HG1 PRO A  31      -8.655  16.817 -63.750  1.00164.21           H  
ATOM    194  HG2 PRO A  31      -7.273  17.912 -63.890  1.00164.21           H  
ATOM    195  HD1 PRO A  31      -7.372  14.905 -64.368  1.00156.65           H  
ATOM    196  HD2 PRO A  31      -6.636  16.161 -65.373  1.00156.65           H  
ATOM    197  N   GLN A  32      -5.575  13.700 -61.597  1.00142.85           N  
ATOM    198  CA  GLN A  32      -5.355  12.579 -60.678  1.00138.41           C  
ATOM    199  C   GLN A  32      -3.883  12.516 -60.224  1.00137.27           C  
ATOM    200  O   GLN A  32      -3.608  12.046 -59.121  1.00133.87           O  
ATOM    201  CB  GLN A  32      -5.884  11.240 -61.234  1.00138.64           C  
ATOM    202  CG  GLN A  32      -5.024  10.566 -62.294  1.00150.20           C  
ATOM    203  CD  GLN A  32      -5.477   9.153 -62.562  1.00165.61           C  
ATOM    204  OE1 GLN A  32      -6.497   8.910 -63.219  1.00163.44           O  
ATOM    205  NE2 GLN A  32      -4.724   8.187 -62.057  1.00151.73           N  
ATOM    206  H   GLN A  32      -5.697  13.440 -62.555  1.00142.85           H  
ATOM    207  HA  GLN A  32      -5.956  12.766 -59.776  1.00138.41           H  
ATOM    208  HB1 GLN A  32      -6.008  10.541 -60.393  1.00138.64           H  
ATOM    209  HB2 GLN A  32      -6.884  11.413 -61.659  1.00138.64           H  
ATOM    210  HG1 GLN A  32      -5.066  11.148 -63.226  1.00150.20           H  
ATOM    211  HG2 GLN A  32      -3.974  10.559 -61.966  1.00150.20           H  
ATOM    212 1HE2 GLN A  32      -4.974   7.230 -62.203  1.00151.73           H  
ATOM    213 2HE2 GLN A  32      -3.905   8.415 -61.530  1.00151.73           H  
ATOM    214  N   LYS A  33      -2.962  13.043 -61.065  1.00133.56           N  
ATOM    215  CA  LYS A  33      -1.525  13.148 -60.811  1.00130.76           C  
ATOM    216  C   LYS A  33      -1.245  14.228 -59.760  1.00135.32           C  
ATOM    217  O   LYS A  33      -0.324  14.063 -58.954  1.00132.91           O  
ATOM    218  CB  LYS A  33      -0.773  13.470 -62.107  1.00133.90           C  
ATOM    219  H   LYS A  33      -3.218  13.413 -61.958  1.00133.56           H  
ATOM    220  HA  LYS A  33      -1.170  12.180 -60.428  1.00130.76           H  
ATOM    221  N   THR A  34      -2.041  15.326 -59.764  1.00134.95           N  
ATOM    222  CA  THR A  34      -1.923  16.430 -58.796  1.00136.25           C  
ATOM    223  C   THR A  34      -2.405  15.990 -57.405  1.00137.64           C  
ATOM    224  O   THR A  34      -1.966  16.551 -56.398  1.00136.68           O  
ATOM    225  CB  THR A  34      -2.627  17.711 -59.281  1.00149.17           C  
ATOM    226  OG1 THR A  34      -4.035  17.493 -59.340  1.00150.33           O  
ATOM    227  CG2 THR A  34      -2.095  18.216 -60.625  1.00149.88           C  
ATOM    228  H   THR A  34      -2.772  15.462 -60.433  1.00134.95           H  
ATOM    229  HA  THR A  34      -0.856  16.686 -58.712  1.00136.25           H  
ATOM    230  HB  THR A  34      -2.406  18.503 -58.550  1.00149.17           H  
ATOM    231  HG1 THR A  34      -4.215  16.549 -59.617  1.00150.33           H  
ATOM    232 1HG2 THR A  34      -2.636  19.129 -60.915  1.00149.88           H  
ATOM    233 2HG2 THR A  34      -1.022  18.440 -60.534  1.00149.88           H  
ATOM    234 3HG2 THR A  34      -2.244  17.443 -61.393  1.00149.88           H  
ATOM    235  N   ALA A  35      -3.302  14.979 -57.362  1.00132.72           N  
ATOM    236  CA  ALA A  35      -3.826  14.395 -56.131  1.00130.96           C  
ATOM    237  C   ALA A  35      -2.724  13.583 -55.437  1.00130.23           C  
ATOM    238  O   ALA A  35      -2.597  13.669 -54.216  1.00129.47           O  
ATOM    239  CB  ALA A  35      -5.032  13.517 -56.429  1.00132.11           C  
ATOM    240  H   ALA A  35      -3.674  14.555 -58.187  1.00132.72           H  
ATOM    241  HA  ALA A  35      -4.151  15.203 -55.459  1.00130.96           H  
ATOM    242  HB1 ALA A  35      -5.413  13.086 -55.491  1.00132.11           H  
ATOM    243  HB2 ALA A  35      -5.820  14.123 -56.900  1.00132.11           H  
ATOM    244  HB3 ALA A  35      -4.736  12.706 -57.111  1.00132.11           H  
ATOM    245  N   VAL A  36      -1.903  12.832 -56.213  1.00123.48           N  
ATOM    246  CA  VAL A  36      -0.774  12.056 -55.671  1.00119.18           C  
ATOM    247  C   VAL A  36       0.341  13.024 -55.261  1.00122.27           C  
ATOM    248  O   VAL A  36       1.045  12.764 -54.290  1.00119.12           O  
ATOM    249  CB  VAL A  36      -0.217  10.951 -56.614  1.00120.87           C  
ATOM    250  CG1 VAL A  36       0.344   9.788 -55.808  1.00117.20           C  
ATOM    251  CG2 VAL A  36      -1.262  10.450 -57.600  1.00121.66           C  
ATOM    252  H   VAL A  36      -2.007  12.753 -57.204  1.00123.48           H  
ATOM    253  HA  VAL A  36      -1.166  11.505 -54.803  1.00119.18           H  
ATOM    254  HB  VAL A  36       0.594  11.410 -57.199  1.00120.87           H  
ATOM    255 1HG1 VAL A  36       0.732   9.020 -56.493  1.00117.20           H  
ATOM    256 2HG1 VAL A  36       1.159  10.148 -55.162  1.00117.20           H  
ATOM    257 3HG1 VAL A  36      -0.453   9.355 -55.185  1.00117.20           H  
ATOM    258 1HG2 VAL A  36      -0.819   9.673 -58.241  1.00121.66           H  
ATOM    259 2HG2 VAL A  36      -2.115  10.028 -57.048  1.00121.66           H  
ATOM    260 3HG2 VAL A  36      -1.608  11.287 -58.225  1.00121.66           H  
ATOM    261  N   ALA A  37       0.484  14.145 -56.004  1.00121.74           N  
ATOM    262  CA  ALA A  37       1.483  15.193 -55.772  1.00122.57           C  
ATOM    263  C   ALA A  37       1.346  15.856 -54.398  1.00126.28           C  
ATOM    264  O   ALA A  37       2.360  16.226 -53.809  1.00125.43           O  
ATOM    265  CB  ALA A  37       1.413  16.241 -56.872  1.00126.69           C  
ATOM    266  H   ALA A  37      -0.104  14.340 -56.789  1.00121.74           H  
ATOM    267  HA  ALA A  37       2.467  14.702 -55.791  1.00122.57           H  
ATOM    268  HB1 ALA A  37       2.167  17.020 -56.685  1.00126.69           H  
ATOM    269  HB2 ALA A  37       1.610  15.766 -57.845  1.00126.69           H  
ATOM    270  HB3 ALA A  37       0.411  16.696 -56.883  1.00126.69           H  
ATOM    271  N   VAL A  38       0.108  15.997 -53.889  1.00123.52           N  
ATOM    272  CA  VAL A  38      -0.135  16.590 -52.573  1.00124.25           C  
ATOM    273  C   VAL A  38      -0.113  15.492 -51.473  1.00124.45           C  
ATOM    274  O   VAL A  38       0.443  15.729 -50.397  1.00123.44           O  
ATOM    275  CB  VAL A  38      -1.394  17.511 -52.544  1.00132.00           C  
ATOM    276  CG1 VAL A  38      -2.701  16.727 -52.654  1.00131.62           C  
ATOM    277  CG2 VAL A  38      -1.398  18.423 -51.322  1.00133.83           C  
ATOM    278  H   VAL A  38      -0.722  15.711 -54.367  1.00123.52           H  
ATOM    279  HA  VAL A  38       0.692  17.278 -52.345  1.00124.25           H  
ATOM    280  HB  VAL A  38      -1.330  18.147 -53.439  1.00132.00           H  
ATOM    281 1HG1 VAL A  38      -3.551  17.425 -52.628  1.00131.62           H  
ATOM    282 2HG1 VAL A  38      -2.715  16.168 -53.601  1.00131.62           H  
ATOM    283 3HG1 VAL A  38      -2.779  16.024 -51.812  1.00131.62           H  
ATOM    284 1HG2 VAL A  38      -2.299  19.054 -51.338  1.00133.83           H  
ATOM    285 2HG2 VAL A  38      -1.396  17.812 -50.408  1.00133.83           H  
ATOM    286 3HG2 VAL A  38      -0.503  19.062 -51.338  1.00133.83           H  
ATOM    287  N   LEU A  39      -0.655  14.285 -51.780  1.00118.57           N  
ATOM    288  CA  LEU A  39      -0.717  13.136 -50.871  1.00115.29           C  
ATOM    289  C   LEU A  39       0.670  12.579 -50.536  1.00115.50           C  
ATOM    290  O   LEU A  39       1.012  12.501 -49.359  1.00114.03           O  
ATOM    291  CB  LEU A  39      -1.629  12.033 -51.441  1.00114.50           C  
ATOM    292  CG  LEU A  39      -1.896  10.830 -50.534  1.00117.04           C  
ATOM    293  CD1 LEU A  39      -3.152  11.031 -49.713  1.00119.24           C  
ATOM    294  CD2 LEU A  39      -2.014   9.566 -51.345  1.00118.02           C  
ATOM    295  H   LEU A  39      -1.060  14.094 -52.674  1.00118.57           H  
ATOM    296  HA  LEU A  39      -1.152  13.498 -49.928  1.00115.29           H  
ATOM    297  HB1 LEU A  39      -2.596  12.487 -51.703  1.00114.50           H  
ATOM    298  HB2 LEU A  39      -1.182  11.666 -52.377  1.00114.50           H  
ATOM    299  HG  LEU A  39      -1.041  10.737 -49.848  1.00117.04           H  
ATOM    300 1HD1 LEU A  39      -3.317  10.152 -49.073  1.00119.24           H  
ATOM    301 2HD1 LEU A  39      -3.040  11.926 -49.084  1.00119.24           H  
ATOM    302 3HD1 LEU A  39      -4.013  11.161 -50.385  1.00119.24           H  
ATOM    303 1HD2 LEU A  39      -2.205   8.716 -50.674  1.00118.02           H  
ATOM    304 2HD2 LEU A  39      -2.845   9.664 -52.059  1.00118.02           H  
ATOM    305 3HD2 LEU A  39      -1.077   9.394 -51.896  1.00118.02           H  
ATOM    306  N   CYS A  40       1.456  12.199 -51.564  1.00110.55           N  
ATOM    307  CA  CYS A  40       2.809  11.651 -51.422  1.00107.78           C  
ATOM    308  C   CYS A  40       3.749  12.608 -50.699  1.00111.98           C  
ATOM    309  O   CYS A  40       4.583  12.152 -49.913  1.00110.09           O  
ATOM    310  CB  CYS A  40       3.370  11.225 -52.777  1.00107.60           C  
ATOM    311  SG  CYS A  40       4.912  10.279 -52.685  1.00108.59           S  
ATOM    312  H   CYS A  40       1.161  12.267 -52.517  1.00110.55           H  
ATOM    313  HA  CYS A  40       2.732  10.754 -50.790  1.00107.78           H  
ATOM    314  HB1 CYS A  40       2.614  10.620 -53.299  1.00107.60           H  
ATOM    315  HB2 CYS A  40       3.541  12.124 -53.388  1.00107.60           H  
ATOM    316  HG  CYS A  40       5.080   9.615 -53.790  1.00108.59           H  
ATOM    317  N   THR A  41       3.594  13.929 -50.940  1.00110.90           N  
ATOM    318  CA  THR A  41       4.387  14.986 -50.304  1.00111.93           C  
ATOM    319  C   THR A  41       4.056  15.091 -48.810  1.00115.32           C  
ATOM    320  O   THR A  41       4.978  15.062 -47.992  1.00113.95           O  
ATOM    321  CB  THR A  41       4.249  16.308 -51.077  1.00120.66           C  
ATOM    322  OG1 THR A  41       4.702  16.098 -52.418  1.00118.45           O  
ATOM    323  CG2 THR A  41       5.037  17.453 -50.445  1.00120.02           C  
ATOM    324  H   THR A  41       2.913  14.282 -51.582  1.00110.90           H  
ATOM    325  HA  THR A  41       5.454  14.724 -50.351  1.00111.93           H  
ATOM    326  HB  THR A  41       3.189  16.603 -51.053  1.00120.66           H  
ATOM    327  HG1 THR A  41       3.914  16.039 -53.031  1.00118.45           H  
ATOM    328 1HG2 THR A  41       4.899  18.367 -51.041  1.00120.02           H  
ATOM    329 2HG2 THR A  41       4.676  17.626 -49.421  1.00120.02           H  
ATOM    330 3HG2 THR A  41       6.105  17.192 -50.417  1.00120.02           H  
ATOM    331  N   LEU A  42       2.751  15.184 -48.457  1.00112.78           N  
ATOM    332  CA  LEU A  42       2.290  15.287 -47.065  1.00112.50           C  
ATOM    333  C   LEU A  42       2.586  14.043 -46.229  1.00111.81           C  
ATOM    334  O   LEU A  42       3.052  14.193 -45.103  1.00111.08           O  
ATOM    335  CB  LEU A  42       0.808  15.668 -46.981  1.00114.93           C  
ATOM    336  CG  LEU A  42       0.518  17.166 -47.020  1.00124.06           C  
ATOM    337  CD1 LEU A  42      -0.822  17.447 -47.667  1.00126.59           C  
ATOM    338  CD2 LEU A  42       0.574  17.779 -45.628  1.00128.34           C  
ATOM    339  H   LEU A  42       2.006  15.189 -49.124  1.00112.78           H  
ATOM    340  HA  LEU A  42       2.880  16.103 -46.622  1.00112.50           H  
ATOM    341  HB1 LEU A  42       0.275  15.186 -47.814  1.00114.93           H  
ATOM    342  HB2 LEU A  42       0.392  15.255 -46.050  1.00114.93           H  
ATOM    343  HG  LEU A  42       1.303  17.635 -47.632  1.00124.06           H  
ATOM    344 1HD1 LEU A  42      -1.003  18.532 -47.681  1.00126.59           H  
ATOM    345 2HD1 LEU A  42      -0.820  17.063 -48.698  1.00126.59           H  
ATOM    346 3HD1 LEU A  42      -1.618  16.950 -47.093  1.00126.59           H  
ATOM    347 1HD2 LEU A  42       0.361  18.856 -45.692  1.00128.34           H  
ATOM    348 2HD2 LEU A  42      -0.175  17.295 -44.983  1.00128.34           H  
ATOM    349 3HD2 LEU A  42       1.576  17.629 -45.201  1.00128.34           H  
ATOM    350  N   LEU A  43       2.353  12.830 -46.778  1.00105.69           N  
ATOM    351  CA  LEU A  43       2.638  11.566 -46.085  1.00102.61           C  
ATOM    352  C   LEU A  43       4.141  11.363 -45.891  1.00105.70           C  
ATOM    353  O   LEU A  43       4.567  10.978 -44.802  1.00104.09           O  
ATOM    354  CB  LEU A  43       2.033  10.346 -46.808  1.00101.00           C  
ATOM    355  CG  LEU A  43       0.505  10.240 -46.911  1.00107.24           C  
ATOM    356  CD1 LEU A  43       0.112   9.032 -47.728  1.00106.11           C  
ATOM    357  CD2 LEU A  43      -0.159  10.152 -45.545  1.00109.63           C  
ATOM    358  H   LEU A  43       1.970  12.709 -47.694  1.00105.69           H  
ATOM    359  HA  LEU A  43       2.157  11.643 -45.099  1.00102.61           H  
ATOM    360  HB1 LEU A  43       2.439  10.327 -47.830  1.00101.00           H  
ATOM    361  HB2 LEU A  43       2.398   9.441 -46.300  1.00101.00           H  
ATOM    362  HG  LEU A  43       0.157  11.159 -47.405  1.00107.24           H  
ATOM    363 1HD1 LEU A  43      -0.985   8.972 -47.791  1.00106.11           H  
ATOM    364 2HD1 LEU A  43       0.533   9.121 -48.741  1.00106.11           H  
ATOM    365 3HD1 LEU A  43       0.501   8.122 -47.248  1.00106.11           H  
ATOM    366 1HD2 LEU A  43      -1.249  10.078 -45.671  1.00109.63           H  
ATOM    367 2HD2 LEU A  43       0.210   9.262 -45.014  1.00109.63           H  
ATOM    368 3HD2 LEU A  43       0.082  11.053 -44.961  1.00109.63           H  
ATOM    369  N   GLY A  44       4.918  11.653 -46.938  1.00103.31           N  
ATOM    370  CA  GLY A  44       6.374  11.539 -46.942  1.00102.45           C  
ATOM    371  C   GLY A  44       7.072  12.474 -45.973  1.00108.27           C  
ATOM    372  O   GLY A  44       8.123  12.122 -45.428  1.00106.84           O  
ATOM    373  H   GLY A  44       4.548  11.975 -47.809  1.00103.31           H  
ATOM    374  HA1 GLY A  44       6.650  10.503 -46.698  1.00102.45           H  
ATOM    375  HA2 GLY A  44       6.744  11.739 -47.958  1.00102.45           H  
ATOM    376  N   LEU A  45       6.492  13.674 -45.753  1.00107.65           N  
ATOM    377  CA  LEU A  45       7.026  14.680 -44.836  1.00109.30           C  
ATOM    378  C   LEU A  45       6.706  14.284 -43.403  1.00110.46           C  
ATOM    379  O   LEU A  45       7.553  14.444 -42.527  1.00110.04           O  
ATOM    380  CB  LEU A  45       6.464  16.080 -45.157  1.00113.50           C  
ATOM    381  CG  LEU A  45       7.150  17.267 -44.463  1.00121.65           C  
ATOM    382  CD1 LEU A  45       8.434  17.670 -45.187  1.00122.84           C  
ATOM    383  CD2 LEU A  45       6.216  18.457 -44.374  1.00128.06           C  
ATOM    384  H   LEU A  45       5.648  13.960 -46.207  1.00107.65           H  
ATOM    385  HA  LEU A  45       8.118  14.727 -44.960  1.00109.30           H  
ATOM    386  HB1 LEU A  45       6.524  16.235 -46.244  1.00113.50           H  
ATOM    387  HB2 LEU A  45       5.397  16.093 -44.889  1.00113.50           H  
ATOM    388  HG  LEU A  45       7.411  16.942 -43.445  1.00121.65           H  
ATOM    389 1HD1 LEU A  45       8.898  18.520 -44.665  1.00122.84           H  
ATOM    390 2HD1 LEU A  45       9.132  16.820 -45.196  1.00122.84           H  
ATOM    391 3HD1 LEU A  45       8.197  17.960 -46.221  1.00122.84           H  
ATOM    392 1HD2 LEU A  45       6.730  19.291 -43.874  1.00128.06           H  
ATOM    393 2HD2 LEU A  45       5.917  18.765 -45.387  1.00128.06           H  
ATOM    394 3HD2 LEU A  45       5.322  18.180 -43.796  1.00128.06           H  
ATOM    395  N   LEU A  46       5.490  13.757 -43.173  1.00105.44           N  
ATOM    396  CA  LEU A  46       5.023  13.306 -41.864  1.00104.10           C  
ATOM    397  C   LEU A  46       5.761  12.048 -41.409  1.00104.03           C  
ATOM    398  O   LEU A  46       6.153  11.974 -40.245  1.00102.89           O  
ATOM    399  CB  LEU A  46       3.502  13.054 -41.890  1.00104.56           C  
ATOM    400  CG  LEU A  46       2.559  14.121 -41.291  1.00112.77           C  
ATOM    401  CD1 LEU A  46       2.728  14.261 -39.780  1.00113.28           C  
ATOM    402  CD2 LEU A  46       2.643  15.463 -42.024  1.00118.60           C  
ATOM    403  H   LEU A  46       4.810  13.636 -43.896  1.00105.44           H  
ATOM    404  HA  LEU A  46       5.239  14.105 -41.140  1.00104.10           H  
ATOM    405  HB1 LEU A  46       3.208  12.901 -42.939  1.00104.56           H  
ATOM    406  HB2 LEU A  46       3.312  12.108 -41.362  1.00104.56           H  
ATOM    407  HG  LEU A  46       1.535  13.755 -41.454  1.00112.77           H  
ATOM    408 1HD1 LEU A  46       2.037  15.030 -39.403  1.00113.28           H  
ATOM    409 2HD1 LEU A  46       2.505  13.299 -39.295  1.00113.28           H  
ATOM    410 3HD1 LEU A  46       3.763  14.555 -39.552  1.00113.28           H  
ATOM    411 1HD2 LEU A  46       1.953  16.181 -41.556  1.00118.60           H  
ATOM    412 2HD2 LEU A  46       3.671  15.850 -41.964  1.00118.60           H  
ATOM    413 3HD2 LEU A  46       2.366  15.323 -43.079  1.00118.60           H  
ATOM    414  N   SER A  47       5.970  11.074 -42.330  1.00 98.34           N  
ATOM    415  CA  SER A  47       6.670   9.814 -42.050  1.00 95.16           C  
ATOM    416  C   SER A  47       8.122  10.044 -41.642  1.00 98.46           C  
ATOM    417  O   SER A  47       8.574   9.460 -40.654  1.00 96.51           O  
ATOM    418  CB  SER A  47       6.601   8.873 -43.248  1.00 96.72           C  
ATOM    419  OG  SER A  47       7.180   7.618 -42.933  1.00102.96           O  
ATOM    420  H   SER A  47       5.657  11.150 -43.277  1.00 98.34           H  
ATOM    421  HA  SER A  47       6.154   9.344 -41.200  1.00 95.16           H  
ATOM    422  HB1 SER A  47       7.127   9.321 -44.104  1.00 96.72           H  
ATOM    423  HB2 SER A  47       5.553   8.734 -43.552  1.00 96.72           H  
ATOM    424  HG  SER A  47       8.058   7.528 -43.404  1.00102.96           H  
ATOM    425  N   ALA A  48       8.835  10.915 -42.388  1.00 96.35           N  
ATOM    426  CA  ALA A  48      10.230  11.275 -42.131  1.00 96.72           C  
ATOM    427  C   ALA A  48      10.390  12.002 -40.790  1.00101.42           C  
ATOM    428  O   ALA A  48      11.327  11.698 -40.049  1.00100.39           O  
ATOM    429  CB  ALA A  48      10.772  12.129 -43.268  1.00 99.33           C  
ATOM    430  H   ALA A  48       8.449  11.383 -43.183  1.00 96.35           H  
ATOM    431  HA  ALA A  48      10.812  10.343 -42.074  1.00 96.72           H  
ATOM    432  HB1 ALA A  48      11.820  12.392 -43.062  1.00 99.33           H  
ATOM    433  HB2 ALA A  48      10.714  11.565 -44.211  1.00 99.33           H  
ATOM    434  HB3 ALA A  48      10.174  13.048 -43.354  1.00 99.33           H  
ATOM    435  N   LEU A  49       9.456  12.923 -40.463  1.00 99.59           N  
ATOM    436  CA  LEU A  49       9.483  13.685 -39.211  1.00101.18           C  
ATOM    437  C   LEU A  49       9.133  12.842 -37.975  1.00102.67           C  
ATOM    438  O   LEU A  49       9.625  13.131 -36.881  1.00103.11           O  
ATOM    439  CB  LEU A  49       8.612  14.950 -39.297  1.00104.38           C  
ATOM    440  CG  LEU A  49       9.231  16.128 -40.068  1.00112.21           C  
ATOM    441  CD1 LEU A  49       8.163  17.067 -40.581  1.00115.21           C  
ATOM    442  CD2 LEU A  49      10.236  16.898 -39.215  1.00116.73           C  
ATOM    443  H   LEU A  49       8.681  13.149 -41.053  1.00 99.59           H  
ATOM    444  HA  LEU A  49      10.528  14.001 -39.075  1.00101.18           H  
ATOM    445  HB1 LEU A  49       7.657  14.684 -39.773  1.00104.38           H  
ATOM    446  HB2 LEU A  49       8.380  15.285 -38.275  1.00104.38           H  
ATOM    447  HG  LEU A  49       9.768  15.699 -40.927  1.00112.21           H  
ATOM    448 1HD1 LEU A  49       8.635  17.897 -41.127  1.00115.21           H  
ATOM    449 2HD1 LEU A  49       7.488  16.521 -41.257  1.00115.21           H  
ATOM    450 3HD1 LEU A  49       7.587  17.467 -39.733  1.00115.21           H  
ATOM    451 1HD2 LEU A  49      10.654  17.729 -39.801  1.00116.73           H  
ATOM    452 2HD2 LEU A  49       9.731  17.297 -38.323  1.00116.73           H  
ATOM    453 3HD2 LEU A  49      11.048  16.223 -38.905  1.00116.73           H  
ATOM    454  N   GLU A  50       8.312  11.792 -38.153  1.00 96.49           N  
ATOM    455  CA  GLU A  50       7.930  10.884 -37.069  1.00 94.48           C  
ATOM    456  C   GLU A  50       9.079   9.924 -36.730  1.00 96.90           C  
ATOM    457  O   GLU A  50       9.324   9.667 -35.548  1.00 96.72           O  
ATOM    458  CB  GLU A  50       6.664  10.095 -37.431  1.00 94.24           C  
ATOM    459  CG  GLU A  50       5.366  10.841 -37.184  1.00103.32           C  
ATOM    460  CD  GLU A  50       4.138  10.123 -37.707  1.00115.64           C  
ATOM    461  OE1 GLU A  50       3.827   9.025 -37.194  1.00 98.19           O  
ATOM    462  OE2 GLU A  50       3.483  10.657 -38.631  1.00113.23           O  
ATOM    463  H   GLU A  50       7.906  11.558 -39.036  1.00 96.49           H  
ATOM    464  HA  GLU A  50       7.713  11.495 -36.181  1.00 94.48           H  
ATOM    465  HB1 GLU A  50       6.714   9.813 -38.493  1.00 94.24           H  
ATOM    466  HB2 GLU A  50       6.651   9.161 -36.851  1.00 94.24           H  
ATOM    467  HG1 GLU A  50       5.249  11.007 -36.103  1.00103.32           H  
ATOM    468  HG2 GLU A  50       5.428  11.832 -37.656  1.00103.32           H  
ATOM    469  N   ASN A  51       9.777   9.396 -37.762  1.00 91.84           N  
ATOM    470  CA  ASN A  51      10.896   8.464 -37.598  1.00 89.88           C  
ATOM    471  C   ASN A  51      12.167   9.133 -37.048  1.00 96.56           C  
ATOM    472  O   ASN A  51      12.817   8.560 -36.166  1.00 95.72           O  
ATOM    473  CB  ASN A  51      11.173   7.697 -38.890  1.00 85.38           C  
ATOM    474  CG  ASN A  51      10.188   6.581 -39.139  1.00 93.51           C  
ATOM    475  OD1 ASN A  51      10.262   5.504 -38.540  1.00 77.64           O  
ATOM    476  ND2 ASN A  51       9.239   6.814 -40.031  1.00 88.58           N  
ATOM    477  H   ASN A  51       9.575   9.608 -38.718  1.00 91.84           H  
ATOM    478  HA  ASN A  51      10.585   7.738 -36.832  1.00 89.88           H  
ATOM    479  HB1 ASN A  51      11.146   8.397 -39.738  1.00 85.38           H  
ATOM    480  HB2 ASN A  51      12.190   7.279 -38.850  1.00 85.38           H  
ATOM    481 1HD2 ASN A  51       8.559   6.109 -40.234  1.00 88.58           H  
ATOM    482 2HD2 ASN A  51       9.201   7.695 -40.502  1.00 88.58           H  
ATOM    483  N   VAL A  52      12.493  10.361 -37.535  1.00 95.49           N  
ATOM    484  CA  VAL A  52      13.659  11.145 -37.094  1.00 97.17           C  
ATOM    485  C   VAL A  52      13.545  11.535 -35.600  1.00101.10           C  
ATOM    486  O   VAL A  52      14.561  11.805 -34.961  1.00101.91           O  
ATOM    487  CB  VAL A  52      13.954  12.355 -38.026  1.00103.59           C  
ATOM    488  CG1 VAL A  52      13.027  13.537 -37.747  1.00105.70           C  
ATOM    489  CG2 VAL A  52      15.422  12.774 -37.951  1.00105.34           C  
ATOM    490  H   VAL A  52      11.952  10.822 -38.238  1.00 95.49           H  
ATOM    491  HA  VAL A  52      14.542  10.495 -37.181  1.00 97.17           H  
ATOM    492  HB  VAL A  52      13.751  12.021 -39.054  1.00103.59           H  
ATOM    493 1HG1 VAL A  52      13.273  14.365 -38.428  1.00105.70           H  
ATOM    494 2HG1 VAL A  52      11.983  13.230 -37.906  1.00105.70           H  
ATOM    495 3HG1 VAL A  52      13.157  13.868 -36.706  1.00105.70           H  
ATOM    496 1HG2 VAL A  52      15.594  13.630 -38.621  1.00105.34           H  
ATOM    497 2HG2 VAL A  52      15.670  13.061 -36.918  1.00105.34           H  
ATOM    498 3HG2 VAL A  52      16.060  11.933 -38.260  1.00105.34           H  
ATOM    499  N   ALA A  53      12.315  11.534 -35.053  1.00 97.09           N  
ATOM    500  CA  ALA A  53      12.063  11.800 -33.641  1.00 98.05           C  
ATOM    501  C   ALA A  53      12.494  10.567 -32.834  1.00100.11           C  
ATOM    502  O   ALA A  53      13.208  10.716 -31.841  1.00100.41           O  
ATOM    503  CB  ALA A  53      10.589  12.092 -33.415  1.00 99.09           C  
ATOM    504  H   ALA A  53      11.485  11.350 -35.579  1.00 97.09           H  
ATOM    505  HA  ALA A  53      12.636  12.680 -33.315  1.00 98.05           H  
ATOM    506  HB1 ALA A  53      10.413  12.290 -32.347  1.00 99.09           H  
ATOM    507  HB2 ALA A  53      10.295  12.973 -34.004  1.00 99.09           H  
ATOM    508  HB3 ALA A  53       9.990  11.224 -33.729  1.00 99.09           H  
ATOM    509  N   VAL A  54      12.108   9.349 -33.307  1.00 94.23           N  
ATOM    510  CA  VAL A  54      12.439   8.046 -32.701  1.00 92.05           C  
ATOM    511  C   VAL A  54      13.964   7.828 -32.681  1.00 96.49           C  
ATOM    512  O   VAL A  54      14.492   7.297 -31.704  1.00 95.95           O  
ATOM    513  CB  VAL A  54      11.656   6.872 -33.368  1.00 93.25           C  
ATOM    514  CG1 VAL A  54      12.090   5.507 -32.826  1.00 91.09           C  
ATOM    515  CG2 VAL A  54      10.151   7.051 -33.192  1.00 93.21           C  
ATOM    516  H   VAL A  54      11.551   9.256 -34.132  1.00 94.23           H  
ATOM    517  HA  VAL A  54      12.104   8.059 -31.653  1.00 92.05           H  
ATOM    518  HB  VAL A  54      11.897   6.898 -34.441  1.00 93.25           H  
ATOM    519 1HG1 VAL A  54      11.513   4.714 -33.324  1.00 91.09           H  
ATOM    520 2HG1 VAL A  54      13.162   5.358 -33.022  1.00 91.09           H  
ATOM    521 3HG1 VAL A  54      11.907   5.467 -31.742  1.00 91.09           H  
ATOM    522 1HG2 VAL A  54       9.623   6.213 -33.670  1.00 93.21           H  
ATOM    523 2HG2 VAL A  54       9.907   7.074 -32.120  1.00 93.21           H  
ATOM    524 3HG2 VAL A  54       9.836   7.996 -33.659  1.00 93.21           H  
ATOM    525  N   LEU A  55      14.664   8.271 -33.736  1.00 94.15           N  
ATOM    526  CA  LEU A  55      16.119   8.167 -33.818  1.00 95.16           C  
ATOM    527  C   LEU A  55      16.765   9.080 -32.777  1.00101.47           C  
ATOM    528  O   LEU A  55      17.661   8.636 -32.061  1.00101.04           O  
ATOM    529  CB  LEU A  55      16.624   8.515 -35.229  1.00 95.92           C  
ATOM    530  CG  LEU A  55      16.478   7.418 -36.273  1.00 98.57           C  
ATOM    531  CD1 LEU A  55      15.838   7.956 -37.539  1.00 99.32           C  
ATOM    532  CD2 LEU A  55      17.820   6.782 -36.588  1.00100.95           C  
ATOM    533  H   LEU A  55      14.243   8.700 -34.535  1.00 94.15           H  
ATOM    534  HA  LEU A  55      16.404   7.125 -33.609  1.00 95.16           H  
ATOM    535  HB1 LEU A  55      16.083   9.405 -35.582  1.00 95.92           H  
ATOM    536  HB2 LEU A  55      17.687   8.790 -35.160  1.00 95.92           H  
ATOM    537  HG  LEU A  55      15.820   6.643 -35.853  1.00 98.57           H  
ATOM    538 1HD1 LEU A  55      15.744   7.145 -38.276  1.00 99.32           H  
ATOM    539 2HD1 LEU A  55      14.840   8.356 -37.305  1.00 99.32           H  
ATOM    540 3HD1 LEU A  55      16.465   8.758 -37.955  1.00 99.32           H  
ATOM    541 1HD2 LEU A  55      17.685   5.994 -37.344  1.00100.95           H  
ATOM    542 2HD2 LEU A  55      18.507   7.548 -36.976  1.00100.95           H  
ATOM    543 3HD2 LEU A  55      18.242   6.342 -35.672  1.00100.95           H  
ATOM    544  N   TYR A  56      16.271  10.335 -32.659  1.00100.52           N  
ATOM    545  CA  TYR A  56      16.784  11.324 -31.707  1.00103.71           C  
ATOM    546  C   TYR A  56      16.636  10.827 -30.269  1.00106.76           C  
ATOM    547  O   TYR A  56      17.631  10.745 -29.561  1.00108.31           O  
ATOM    548  CB  TYR A  56      16.109  12.699 -31.909  1.00107.74           C  
ATOM    549  CG  TYR A  56      16.692  13.800 -31.047  1.00113.93           C  
ATOM    550  CD1 TYR A  56      17.834  14.491 -31.441  1.00118.72           C  
ATOM    551  CD2 TYR A  56      16.101  14.153 -29.837  1.00116.13           C  
ATOM    552  CE1 TYR A  56      18.383  15.497 -30.645  1.00123.44           C  
ATOM    553  CE2 TYR A  56      16.643  15.153 -29.031  1.00120.91           C  
ATOM    554  CZ  TYR A  56      17.782  15.827 -29.442  1.00131.42           C  
ATOM    555  OH  TYR A  56      18.314  16.817 -28.651  1.00137.97           O  
ATOM    556  H   TYR A  56      15.516  10.676 -33.218  1.00100.52           H  
ATOM    557  HA  TYR A  56      17.858  11.458 -31.902  1.00103.71           H  
ATOM    558  HB1 TYR A  56      16.198  12.989 -32.966  1.00107.74           H  
ATOM    559  HB2 TYR A  56      15.035  12.605 -31.690  1.00107.74           H  
ATOM    560  HD1 TYR A  56      18.313  14.239 -32.399  1.00118.72           H  
ATOM    561  HD2 TYR A  56      15.188  13.633 -29.511  1.00116.13           H  
ATOM    562  HE1 TYR A  56      19.290  16.026 -30.972  1.00123.44           H  
ATOM    563  HE2 TYR A  56      16.168  15.406 -28.072  1.00120.91           H  
ATOM    564  HH  TYR A  56      17.756  16.923 -27.828  1.00137.97           H  
ATOM    565  N   LEU A  57      15.410  10.445 -29.877  1.00100.68           N  
ATOM    566  CA  LEU A  57      15.024   9.925 -28.567  1.00 99.56           C  
ATOM    567  C   LEU A  57      15.881   8.741 -28.090  1.00102.65           C  
ATOM    568  O   LEU A  57      16.223   8.701 -26.907  1.00104.14           O  
ATOM    569  CB  LEU A  57      13.531   9.539 -28.589  1.00 97.61           C  
ATOM    570  CG  LEU A  57      12.510  10.527 -27.992  1.00103.81           C  
ATOM    571  CD1 LEU A  57      12.534  11.886 -28.687  1.00106.26           C  
ATOM    572  CD2 LEU A  57      11.112   9.966 -28.090  1.00104.09           C  
ATOM    573  H   LEU A  57      14.630  10.496 -30.500  1.00100.68           H  
ATOM    574  HA  LEU A  57      15.202  10.730 -27.839  1.00 99.56           H  
ATOM    575  HB1 LEU A  57      13.248   9.356 -29.636  1.00 97.61           H  
ATOM    576  HB2 LEU A  57      13.424   8.583 -28.055  1.00 97.61           H  
ATOM    577  HG  LEU A  57      12.797  10.669 -26.940  1.00103.81           H  
ATOM    578 1HD1 LEU A  57      11.789  12.549 -28.223  1.00106.26           H  
ATOM    579 2HD1 LEU A  57      13.534  12.332 -28.586  1.00106.26           H  
ATOM    580 3HD1 LEU A  57      12.296  11.757 -29.753  1.00106.26           H  
ATOM    581 1HD2 LEU A  57      10.398  10.683 -27.660  1.00104.09           H  
ATOM    582 2HD2 LEU A  57      10.861   9.788 -29.146  1.00104.09           H  
ATOM    583 3HD2 LEU A  57      11.057   9.018 -27.536  1.00104.09           H  
ATOM    584  N   ILE A  58      16.234   7.793 -28.992  1.00 96.79           N  
ATOM    585  CA  ILE A  58      17.066   6.625 -28.646  1.00 95.83           C  
ATOM    586  C   ILE A  58      18.538   7.034 -28.465  1.00103.51           C  
ATOM    587  O   ILE A  58      19.163   6.656 -27.467  1.00103.93           O  
ATOM    588  CB  ILE A  58      16.875   5.430 -29.633  1.00 96.13           C  
ATOM    589  CG1 ILE A  58      15.429   4.867 -29.554  1.00 94.58           C  
ATOM    590  CG2 ILE A  58      17.914   4.311 -29.389  1.00 95.96           C  
ATOM    591  CD1 ILE A  58      14.981   3.957 -30.758  1.00100.84           C  
ATOM    592  H   ILE A  58      15.956   7.819 -29.952  1.00 96.79           H  
ATOM    593  HA  ILE A  58      16.715   6.246 -27.675  1.00 95.83           H  
ATOM    594  HB  ILE A  58      17.040   5.818 -30.649  1.00 96.13           H  
ATOM    595 1HG1 ILE A  58      15.332   4.286 -28.625  1.00 94.58           H  
ATOM    596 2HG1 ILE A  58      14.730   5.713 -29.479  1.00 94.58           H  
ATOM    597 1HG2 ILE A  58      17.745   3.491 -30.103  1.00 95.96           H  
ATOM    598 2HG2 ILE A  58      18.928   4.715 -29.528  1.00 95.96           H  
ATOM    599 3HG2 ILE A  58      17.809   3.930 -28.362  1.00 95.96           H  
ATOM    600 1HD1 ILE A  58      13.947   3.617 -30.597  1.00100.84           H  
ATOM    601 2HD1 ILE A  58      15.035   4.533 -31.694  1.00100.84           H  
ATOM    602 3HD1 ILE A  58      15.647   3.084 -30.826  1.00100.84           H  
ATOM    603  N   LEU A  59      19.081   7.812 -29.423  1.00102.52           N  
ATOM    604  CA  LEU A  59      20.469   8.286 -29.398  1.00105.32           C  
ATOM    605  C   LEU A  59      20.746   9.283 -28.265  1.00113.09           C  
ATOM    606  O   LEU A  59      21.885   9.359 -27.809  1.00115.30           O  
ATOM    607  CB  LEU A  59      20.901   8.880 -30.763  1.00106.16           C  
ATOM    608  CG  LEU A  59      20.925   7.953 -31.997  1.00108.39           C  
ATOM    609  CD1 LEU A  59      21.163   8.751 -33.266  1.00109.16           C  
ATOM    610  CD2 LEU A  59      21.983   6.865 -31.879  1.00111.66           C  
ATOM    611  H   LEU A  59      18.570   8.122 -30.224  1.00102.52           H  
ATOM    612  HA  LEU A  59      21.081   7.394 -29.198  1.00105.32           H  
ATOM    613  HB1 LEU A  59      20.229   9.721 -30.990  1.00106.16           H  
ATOM    614  HB2 LEU A  59      21.910   9.300 -30.640  1.00106.16           H  
ATOM    615  HG  LEU A  59      19.939   7.468 -32.045  1.00108.39           H  
ATOM    616 1HD1 LEU A  59      21.176   8.071 -34.130  1.00109.16           H  
ATOM    617 2HD1 LEU A  59      20.357   9.489 -33.393  1.00109.16           H  
ATOM    618 3HD1 LEU A  59      22.129   9.273 -33.196  1.00109.16           H  
ATOM    619 1HD2 LEU A  59      21.961   6.233 -32.779  1.00111.66           H  
ATOM    620 2HD2 LEU A  59      22.976   7.328 -31.780  1.00111.66           H  
ATOM    621 3HD2 LEU A  59      21.777   6.247 -30.992  1.00111.66           H  
ATOM    622  N   SER A  60      19.719  10.039 -27.812  1.00110.89           N  
ATOM    623  CA  SER A  60      19.835  11.038 -26.739  1.00114.62           C  
ATOM    624  C   SER A  60      19.706  10.458 -25.329  1.00120.15           C  
ATOM    625  O   SER A  60      20.243  11.036 -24.381  1.00122.48           O  
ATOM    626  CB  SER A  60      18.807  12.151 -26.919  1.00119.20           C  
ATOM    627  OG  SER A  60      19.014  12.856 -28.131  1.00129.52           O  
ATOM    628  H   SER A  60      18.793   9.968 -28.184  1.00110.89           H  
ATOM    629  HA  SER A  60      20.855  11.439 -26.829  1.00114.62           H  
ATOM    630  HB1 SER A  60      18.868  12.849 -26.071  1.00119.20           H  
ATOM    631  HB2 SER A  60      17.794  11.722 -26.911  1.00119.20           H  
ATOM    632  HG  SER A  60      18.602  12.348 -28.887  1.00129.52           H  
ATOM    633  N   SER A  61      18.972   9.348 -25.181  1.00115.31           N  
ATOM    634  CA  SER A  61      18.749   8.747 -23.875  1.00115.66           C  
ATOM    635  C   SER A  61      19.691   7.599 -23.559  1.00120.57           C  
ATOM    636  O   SER A  61      19.618   6.520 -24.151  1.00117.62           O  
ATOM    637  CB  SER A  61      17.293   8.337 -23.704  1.00117.87           C  
ATOM    638  OG  SER A  61      16.470   9.488 -23.788  1.00130.58           O  
ATOM    639  H   SER A  61      18.535   8.863 -25.938  1.00115.31           H  
ATOM    640  HA  SER A  61      18.982   9.529 -23.138  1.00115.66           H  
ATOM    641  HB1 SER A  61      17.151   7.840 -22.733  1.00117.87           H  
ATOM    642  HB2 SER A  61      17.010   7.612 -24.481  1.00117.87           H  
ATOM    643  HG  SER A  61      16.097   9.698 -22.884  1.00130.58           H  
ATOM    644  N   HIS A  62      20.585   7.879 -22.600  1.00121.24           N  
ATOM    645  CA  HIS A  62      21.622   7.052 -21.974  1.00122.46           C  
ATOM    646  C   HIS A  62      21.161   5.617 -21.671  1.00123.76           C  
ATOM    647  O   HIS A  62      21.916   4.673 -21.909  1.00123.04           O  
ATOM    648  CB  HIS A  62      22.062   7.741 -20.670  1.00127.00           C  
ATOM    649  CG  HIS A  62      20.900   8.280 -19.888  1.00130.87           C  
ATOM    650  ND1 HIS A  62      20.257   9.452 -20.262  1.00133.83           N  
ATOM    651  CD2 HIS A  62      20.250   7.749 -18.828  1.00132.24           C  
ATOM    652  CE1 HIS A  62      19.260   9.604 -19.408  1.00133.38           C  
ATOM    653  NE2 HIS A  62      19.218   8.607 -18.523  1.00132.74           N  
ATOM    654  H   HIS A  62      20.597   8.796 -22.202  1.00121.24           H  
ATOM    655  HA  HIS A  62      22.455   6.962 -22.687  1.00122.46           H  
ATOM    656  HB1 HIS A  62      22.617   7.023 -20.049  1.00127.00           H  
ATOM    657  HB2 HIS A  62      22.753   8.563 -20.908  1.00127.00           H  
ATOM    658  HD2 HIS A  62      20.498   6.811 -18.309  1.00132.24           H  
ATOM    659  HE1 HIS A  62      18.553  10.447 -19.425  1.00133.38           H  
ATOM    660  HE2 HIS A  62      18.560   8.502 -17.777  1.00132.74           H  
ATOM    661  N   GLN A  63      19.929   5.465 -21.144  1.00118.69           N  
ATOM    662  CA  GLN A  63      19.319   4.181 -20.795  1.00115.95           C  
ATOM    663  C   GLN A  63      18.973   3.338 -22.029  1.00115.69           C  
ATOM    664  O   GLN A  63      18.994   2.109 -21.945  1.00114.11           O  
ATOM    665  CB  GLN A  63      18.074   4.378 -19.891  1.00117.15           C  
ATOM    666  CG  GLN A  63      16.891   5.125 -20.545  1.00136.69           C  
ATOM    667  CD  GLN A  63      15.581   5.016 -19.790  1.00157.89           C  
ATOM    668  OE1 GLN A  63      14.915   6.021 -19.517  1.00155.33           O  
ATOM    669  NE2 GLN A  63      15.164   3.800 -19.452  1.00148.21           N  
ATOM    670  H   GLN A  63      19.332   6.243 -20.951  1.00118.69           H  
ATOM    671  HA  GLN A  63      20.075   3.619 -20.226  1.00115.95           H  
ATOM    672  HB1 GLN A  63      17.723   3.390 -19.560  1.00117.15           H  
ATOM    673  HB2 GLN A  63      18.380   4.929 -18.990  1.00117.15           H  
ATOM    674  HG1 GLN A  63      17.155   6.188 -20.643  1.00136.69           H  
ATOM    675  HG2 GLN A  63      16.746   4.735 -21.563  1.00136.69           H  
ATOM    676 1HE2 GLN A  63      14.297   3.686 -18.968  1.00148.21           H  
ATOM    677 2HE2 GLN A  63      15.718   3.000 -19.682  1.00148.21           H  
ATOM    678  N   LEU A  64      18.648   4.002 -23.161  1.00110.34           N  
ATOM    679  CA  LEU A  64      18.239   3.350 -24.407  1.00107.17           C  
ATOM    680  C   LEU A  64      19.409   2.943 -25.305  1.00110.03           C  
ATOM    681  O   LEU A  64      19.483   1.779 -25.708  1.00108.05           O  
ATOM    682  CB  LEU A  64      17.220   4.216 -25.192  1.00106.56           C  
ATOM    683  CG  LEU A  64      15.937   4.680 -24.474  1.00111.00           C  
ATOM    684  CD1 LEU A  64      15.156   5.651 -25.337  1.00110.79           C  
ATOM    685  CD2 LEU A  64      15.047   3.514 -24.108  1.00111.95           C  
ATOM    686  H   LEU A  64      18.665   5.000 -23.225  1.00110.34           H  
ATOM    687  HA  LEU A  64      17.748   2.415 -24.100  1.00107.17           H  
ATOM    688  HB1 LEU A  64      17.748   5.114 -25.546  1.00106.56           H  
ATOM    689  HB2 LEU A  64      16.917   3.648 -26.084  1.00106.56           H  
ATOM    690  HG  LEU A  64      16.254   5.184 -23.549  1.00111.00           H  
ATOM    691 1HD1 LEU A  64      14.247   5.967 -24.804  1.00110.79           H  
ATOM    692 2HD1 LEU A  64      15.778   6.532 -25.554  1.00110.79           H  
ATOM    693 3HD1 LEU A  64      14.875   5.160 -26.280  1.00110.79           H  
ATOM    694 1HD2 LEU A  64      14.145   3.886 -23.599  1.00111.95           H  
ATOM    695 2HD2 LEU A  64      14.756   2.974 -25.021  1.00111.95           H  
ATOM    696 3HD2 LEU A  64      15.591   2.833 -23.437  1.00111.95           H  
ATOM    697  N   ARG A  65      20.311   3.901 -25.620  1.00107.94           N  
ATOM    698  CA  ARG A  65      21.484   3.723 -26.491  1.00108.30           C  
ATOM    699  C   ARG A  65      22.375   2.519 -26.122  1.00111.55           C  
ATOM    700  O   ARG A  65      22.918   1.873 -27.021  1.00110.47           O  
ATOM    701  CB  ARG A  65      22.325   5.018 -26.581  1.00111.39           C  
ATOM    702  CG  ARG A  65      22.831   5.559 -25.238  1.00122.83           C  
ATOM    703  CD  ARG A  65      23.999   6.514 -25.387  1.00132.13           C  
ATOM    704  NE  ARG A  65      23.563   7.875 -25.699  1.00139.16           N  
ATOM    705  CZ  ARG A  65      24.328   8.956 -25.573  1.00157.71           C  
ATOM    706  NH1 ARG A  65      23.851  10.153 -25.882  1.00144.99           N  
ATOM    707  NH2 ARG A  65      25.575   8.847 -25.127  1.00149.71           N  
ATOM    708  H   ARG A  65      20.236   4.833 -25.266  1.00107.94           H  
ATOM    709  HA  ARG A  65      21.068   3.495 -27.483  1.00108.30           H  
ATOM    710  HB1 ARG A  65      23.191   4.830 -27.233  1.00111.39           H  
ATOM    711  HB2 ARG A  65      21.720   5.797 -27.068  1.00111.39           H  
ATOM    712  HG1 ARG A  65      22.007   6.074 -24.722  1.00122.83           H  
ATOM    713  HG2 ARG A  65      23.133   4.716 -24.600  1.00122.83           H  
ATOM    714  HD1 ARG A  65      24.584   6.523 -24.456  1.00132.13           H  
ATOM    715  HD2 ARG A  65      24.666   6.153 -26.183  1.00132.13           H  
ATOM    716  HE  ARG A  65      22.627   8.001 -26.029  1.00139.16           H  
ATOM    717 1HH1 ARG A  65      22.912  10.247 -26.212  1.00144.99           H  
ATOM    718 2HH1 ARG A  65      24.430  10.962 -25.785  1.00144.99           H  
ATOM    719 1HH2 ARG A  65      25.943   7.949 -24.884  1.00149.71           H  
ATOM    720 2HH2 ARG A  65      26.146   9.663 -25.034  1.00149.71           H  
ATOM    721  N   ARG A  66      22.513   2.225 -24.812  1.00108.52           N  
ATOM    722  CA  ARG A  66      23.333   1.127 -24.295  1.00108.92           C  
ATOM    723  C   ARG A  66      22.656  -0.255 -24.377  1.00109.24           C  
ATOM    724  O   ARG A  66      23.347  -1.275 -24.321  1.00109.81           O  
ATOM    725  CB  ARG A  66      23.801   1.429 -22.861  1.00112.17           C  
ATOM    726  H   ARG A  66      22.056   2.747 -24.092  1.00108.52           H  
ATOM    727  HA  ARG A  66      24.209   1.065 -24.958  1.00108.92           H  
ATOM    728  N   LYS A  67      21.319  -0.294 -24.495  1.00101.88           N  
ATOM    729  CA  LYS A  67      20.592  -1.557 -24.573  1.00 98.75           C  
ATOM    730  C   LYS A  67      20.577  -2.088 -26.009  1.00100.30           C  
ATOM    731  O   LYS A  67      20.119  -1.372 -26.908  1.00 99.13           O  
ATOM    732  CB  LYS A  67      19.161  -1.408 -24.048  1.00 99.00           C  
ATOM    733  CG  LYS A  67      19.044  -1.330 -22.543  1.00109.32           C  
ATOM    734  CD  LYS A  67      17.602  -1.056 -22.161  1.00119.70           C  
ATOM    735  CE  LYS A  67      17.235  -1.665 -20.835  1.00135.20           C  
ATOM    736  NZ  LYS A  67      15.760  -1.708 -20.645  1.00144.84           N1+
ATOM    737  H   LYS A  67      20.739   0.519 -24.537  1.00101.88           H  
ATOM    738  HA  LYS A  67      21.117  -2.283 -23.935  1.00 98.75           H  
ATOM    739  HB1 LYS A  67      18.718  -0.500 -24.484  1.00 99.00           H  
ATOM    740  HB2 LYS A  67      18.564  -2.260 -24.405  1.00 99.00           H  
ATOM    741  HG1 LYS A  67      19.382  -2.273 -22.089  1.00109.32           H  
ATOM    742  HG2 LYS A  67      19.696  -0.533 -22.154  1.00109.32           H  
ATOM    743  HD1 LYS A  67      17.436   0.031 -22.121  1.00119.70           H  
ATOM    744  HD2 LYS A  67      16.937  -1.454 -22.941  1.00119.70           H  
ATOM    745  HE1 LYS A  67      17.644  -2.684 -20.772  1.00135.20           H  
ATOM    746  HE2 LYS A  67      17.694  -1.083 -20.023  1.00135.20           H  
ATOM    747  HZ1 LYS A  67      15.549  -1.702 -19.668  1.00144.84           H  
ATOM    748  HZ2 LYS A  67      15.344  -0.909 -21.080  1.00144.84           H  
ATOM    749  HZ3 LYS A  67      15.394  -2.541 -21.060  1.00144.84           H  
ATOM    750  N   PRO A  68      21.048  -3.343 -26.244  1.00 95.27           N  
ATOM    751  CA  PRO A  68      21.012  -3.906 -27.611  1.00 93.19           C  
ATOM    752  C   PRO A  68      19.604  -4.030 -28.206  1.00 93.67           C  
ATOM    753  O   PRO A  68      19.469  -4.055 -29.430  1.00 92.76           O  
ATOM    754  CB  PRO A  68      21.665  -5.285 -27.450  1.00 95.73           C  
ATOM    755  CG  PRO A  68      22.426  -5.217 -26.157  1.00102.25           C  
ATOM    756  CD  PRO A  68      21.632  -4.306 -25.285  1.00 97.53           C  
ATOM    757  HA  PRO A  68      21.530  -3.244 -28.320  1.00 93.19           H  
ATOM    758  HB1 PRO A  68      20.907  -6.082 -27.423  1.00 95.73           H  
ATOM    759  HB2 PRO A  68      22.335  -5.507 -28.293  1.00 95.73           H  
ATOM    760  HG1 PRO A  68      22.528  -6.214 -25.703  1.00102.25           H  
ATOM    761  HG2 PRO A  68      23.444  -4.830 -26.314  1.00102.25           H  
ATOM    762  HD1 PRO A  68      20.853  -4.851 -24.731  1.00 97.53           H  
ATOM    763  HD2 PRO A  68      22.265  -3.803 -24.539  1.00 97.53           H  
ATOM    764  N   SER A  69      18.559  -4.088 -27.354  1.00 88.10           N  
ATOM    765  CA  SER A  69      17.169  -4.187 -27.807  1.00 85.71           C  
ATOM    766  C   SER A  69      16.694  -2.910 -28.509  1.00 88.77           C  
ATOM    767  O   SER A  69      15.929  -2.998 -29.469  1.00 87.15           O  
ATOM    768  CB  SER A  69      16.241  -4.522 -26.643  1.00 87.86           C  
ATOM    769  OG  SER A  69      15.912  -3.381 -25.869  1.00 95.23           O  
ATOM    770  H   SER A  69      18.659  -4.068 -26.359  1.00 88.10           H  
ATOM    771  HA  SER A  69      17.132  -5.004 -28.543  1.00 85.71           H  
ATOM    772  HB1 SER A  69      16.722  -5.273 -25.999  1.00 87.86           H  
ATOM    773  HB2 SER A  69      15.318  -4.976 -27.032  1.00 87.86           H  
ATOM    774  HG  SER A  69      15.303  -3.649 -25.122  1.00 95.23           H  
ATOM    775  N   TYR A  70      17.138  -1.731 -28.019  1.00 85.85           N  
ATOM    776  CA  TYR A  70      16.763  -0.428 -28.570  1.00 85.19           C  
ATOM    777  C   TYR A  70      17.587  -0.009 -29.795  1.00 87.47           C  
ATOM    778  O   TYR A  70      17.143   0.866 -30.549  1.00 87.14           O  
ATOM    779  CB  TYR A  70      16.772   0.654 -27.486  1.00 88.10           C  
ATOM    780  CG  TYR A  70      15.557   0.564 -26.590  1.00 90.13           C  
ATOM    781  CD1 TYR A  70      14.334   1.101 -26.985  1.00 91.54           C  
ATOM    782  CD2 TYR A  70      15.615  -0.097 -25.367  1.00 91.86           C  
ATOM    783  CE1 TYR A  70      13.203   0.996 -26.177  1.00 92.97           C  
ATOM    784  CE2 TYR A  70      14.493  -0.200 -24.544  1.00 92.85           C  
ATOM    785  CZ  TYR A  70      13.287   0.348 -24.954  1.00100.92           C  
ATOM    786  OH  TYR A  70      12.173   0.236 -24.157  1.00101.94           O  
ATOM    787  H   TYR A  70      17.760  -1.668 -27.238  1.00 85.85           H  
ATOM    788  HA  TYR A  70      15.733  -0.543 -28.939  1.00 85.19           H  
ATOM    789  HB1 TYR A  70      17.684   0.556 -26.878  1.00 88.10           H  
ATOM    790  HB2 TYR A  70      16.806   1.646 -27.959  1.00 88.10           H  
ATOM    791  HD1 TYR A  70      14.259   1.618 -27.953  1.00 91.54           H  
ATOM    792  HD2 TYR A  70      16.565  -0.547 -25.042  1.00 91.86           H  
ATOM    793  HE1 TYR A  70      12.246   1.426 -26.509  1.00 92.97           H  
ATOM    794  HE2 TYR A  70      14.565  -0.714 -23.574  1.00 92.85           H  
ATOM    795  HH  TYR A  70      12.436  -0.135 -23.266  1.00101.94           H  
ATOM    796  N   LEU A  71      18.746  -0.651 -30.024  1.00 82.78           N  
ATOM    797  CA  LEU A  71      19.569  -0.356 -31.198  1.00 82.87           C  
ATOM    798  C   LEU A  71      18.958  -0.992 -32.466  1.00 85.11           C  
ATOM    799  O   LEU A  71      19.097  -0.432 -33.558  1.00 84.80           O  
ATOM    800  CB  LEU A  71      21.053  -0.740 -30.992  1.00 84.52           C  
ATOM    801  CG  LEU A  71      21.846   0.123 -29.986  1.00 91.05           C  
ATOM    802  CD1 LEU A  71      22.989  -0.658 -29.369  1.00 92.54           C  
ATOM    803  CD2 LEU A  71      22.358   1.412 -30.620  1.00 94.44           C  
ATOM    804  H   LEU A  71      19.120  -1.358 -29.424  1.00 82.78           H  
ATOM    805  HA  LEU A  71      19.567   0.734 -31.343  1.00 82.87           H  
ATOM    806  HB1 LEU A  71      21.096  -1.787 -30.659  1.00 84.52           H  
ATOM    807  HB2 LEU A  71      21.562  -0.691 -31.966  1.00 84.52           H  
ATOM    808  HG  LEU A  71      21.146   0.401 -29.184  1.00 91.05           H  
ATOM    809 1HD1 LEU A  71      23.532  -0.016 -28.660  1.00 92.54           H  
ATOM    810 2HD1 LEU A  71      22.590  -1.535 -28.838  1.00 92.54           H  
ATOM    811 3HD1 LEU A  71      23.676  -0.991 -30.161  1.00 92.54           H  
ATOM    812 1HD2 LEU A  71      22.915   1.994 -29.871  1.00 94.44           H  
ATOM    813 2HD2 LEU A  71      23.022   1.168 -31.462  1.00 94.44           H  
ATOM    814 3HD2 LEU A  71      21.507   2.005 -30.985  1.00 94.44           H  
ATOM    815  N   PHE A  72      18.241  -2.129 -32.308  1.00 80.24           N  
ATOM    816  CA  PHE A  72      17.537  -2.801 -33.408  1.00 78.59           C  
ATOM    817  C   PHE A  72      16.313  -1.977 -33.818  1.00 80.26           C  
ATOM    818  O   PHE A  72      16.072  -1.817 -35.017  1.00 79.07           O  
ATOM    819  CB  PHE A  72      17.157  -4.257 -33.054  1.00 79.91           C  
ATOM    820  CG  PHE A  72      18.312  -5.152 -32.645  1.00 83.11           C  
ATOM    821  CD1 PHE A  72      19.537  -5.086 -33.303  1.00 87.19           C  
ATOM    822  CD2 PHE A  72      18.159  -6.091 -31.633  1.00 86.09           C  
ATOM    823  CE1 PHE A  72      20.597  -5.918 -32.931  1.00 89.60           C  
ATOM    824  CE2 PHE A  72      19.225  -6.920 -31.258  1.00 90.27           C  
ATOM    825  CZ  PHE A  72      20.434  -6.829 -31.912  1.00 89.21           C  
ATOM    826  H   PHE A  72      18.141  -2.592 -31.427  1.00 80.24           H  
ATOM    827  HA  PHE A  72      18.221  -2.866 -34.267  1.00 78.59           H  
ATOM    828  HB1 PHE A  72      16.423  -4.237 -32.235  1.00 79.91           H  
ATOM    829  HB2 PHE A  72      16.656  -4.708 -33.923  1.00 79.91           H  
ATOM    830  HD1 PHE A  72      19.673  -4.370 -34.127  1.00 87.19           H  
ATOM    831  HD2 PHE A  72      17.190  -6.185 -31.120  1.00 86.09           H  
ATOM    832  HE1 PHE A  72      21.562  -5.845 -33.453  1.00 89.60           H  
ATOM    833  HE2 PHE A  72      19.096  -7.644 -30.440  1.00 90.27           H  
ATOM    834  HZ  PHE A  72      21.268  -7.484 -31.620  1.00 89.21           H  
ATOM    835  N   ILE A  73      15.590  -1.397 -32.820  1.00 75.87           N  
ATOM    836  CA  ILE A  73      14.442  -0.499 -33.020  1.00 74.90           C  
ATOM    837  C   ILE A  73      14.913   0.764 -33.795  1.00 79.68           C  
ATOM    838  O   ILE A  73      14.254   1.177 -34.750  1.00 78.03           O  
ATOM    839  CB  ILE A  73      13.721  -0.172 -31.670  1.00 77.79           C  
ATOM    840  CG1 ILE A  73      13.086  -1.450 -31.062  1.00 77.20           C  
ATOM    841  CG2 ILE A  73      12.649   0.921 -31.851  1.00 77.89           C  
ATOM    842  CD1 ILE A  73      12.806  -1.418 -29.528  1.00 80.84           C  
ATOM    843  H   ILE A  73      15.799  -1.549 -31.854  1.00 75.87           H  
ATOM    844  HA  ILE A  73      13.679  -1.002 -33.633  1.00 74.90           H  
ATOM    845  HB  ILE A  73      14.483   0.211 -30.975  1.00 77.79           H  
ATOM    846 1HG1 ILE A  73      12.137  -1.645 -31.583  1.00 77.20           H  
ATOM    847 2HG1 ILE A  73      13.750  -2.301 -31.274  1.00 77.20           H  
ATOM    848 1HG2 ILE A  73      12.165   1.124 -30.884  1.00 77.89           H  
ATOM    849 2HG2 ILE A  73      13.122   1.841 -32.224  1.00 77.89           H  
ATOM    850 3HG2 ILE A  73      11.894   0.579 -32.574  1.00 77.89           H  
ATOM    851 1HD1 ILE A  73      12.359  -2.373 -29.216  1.00 80.84           H  
ATOM    852 2HD1 ILE A  73      13.750  -1.262 -28.986  1.00 80.84           H  
ATOM    853 3HD1 ILE A  73      12.112  -0.596 -29.299  1.00 80.84           H  
ATOM    854  N   GLY A  74      16.065   1.316 -33.396  1.00 78.24           N  
ATOM    855  CA  GLY A  74      16.692   2.468 -34.039  1.00 79.52           C  
ATOM    856  C   GLY A  74      17.017   2.227 -35.504  1.00 82.79           C  
ATOM    857  O   GLY A  74      16.851   3.128 -36.335  1.00 82.68           O  
ATOM    858  H   GLY A  74      16.585   0.971 -32.615  1.00 78.24           H  
ATOM    859  HA1 GLY A  74      16.022   3.337 -33.956  1.00 79.52           H  
ATOM    860  HA2 GLY A  74      17.617   2.723 -33.501  1.00 79.52           H  
ATOM    861  N   SER A  75      17.452   0.989 -35.833  1.00 78.27           N  
ATOM    862  CA  SER A  75      17.765   0.568 -37.201  1.00 77.57           C  
ATOM    863  C   SER A  75      16.493   0.516 -38.070  1.00 77.61           C  
ATOM    864  O   SER A  75      16.563   0.821 -39.260  1.00 75.96           O  
ATOM    865  CB  SER A  75      18.492  -0.773 -37.207  1.00 81.49           C  
ATOM    866  OG  SER A  75      19.178  -0.975 -38.433  1.00 89.82           O  
ATOM    867  H   SER A  75      17.591   0.267 -35.155  1.00 78.27           H  
ATOM    868  HA  SER A  75      18.439   1.318 -37.640  1.00 77.57           H  
ATOM    869  HB1 SER A  75      17.769  -1.587 -37.048  1.00 81.49           H  
ATOM    870  HB2 SER A  75      19.207  -0.810 -36.372  1.00 81.49           H  
ATOM    871  HG  SER A  75      18.678  -0.525 -39.173  1.00 89.82           H  
ATOM    872  N   LEU A  76      15.335   0.165 -37.461  1.00 73.12           N  
ATOM    873  CA  LEU A  76      14.021   0.143 -38.122  1.00 71.60           C  
ATOM    874  C   LEU A  76      13.599   1.596 -38.418  1.00 77.29           C  
ATOM    875  O   LEU A  76      13.201   1.881 -39.546  1.00 77.15           O  
ATOM    876  CB  LEU A  76      12.972  -0.611 -37.270  1.00 70.35           C  
ATOM    877  CG  LEU A  76      11.492  -0.631 -37.742  1.00 74.23           C  
ATOM    878  CD1 LEU A  76      11.292  -1.493 -39.013  1.00 73.69           C  
ATOM    879  CD2 LEU A  76      10.585  -1.144 -36.642  1.00 75.06           C  
ATOM    880  H   LEU A  76      15.295  -0.109 -36.500  1.00 73.12           H  
ATOM    881  HA  LEU A  76      14.090  -0.409 -39.071  1.00 71.60           H  
ATOM    882  HB1 LEU A  76      13.306  -1.655 -37.180  1.00 70.35           H  
ATOM    883  HB2 LEU A  76      12.992  -0.178 -36.259  1.00 70.35           H  
ATOM    884  HG  LEU A  76      11.227   0.408 -37.988  1.00 74.23           H  
ATOM    885 1HD1 LEU A  76      10.232  -1.475 -39.306  1.00 73.69           H  
ATOM    886 2HD1 LEU A  76      11.905  -1.088 -39.832  1.00 73.69           H  
ATOM    887 3HD1 LEU A  76      11.597  -2.529 -38.806  1.00 73.69           H  
ATOM    888 1HD2 LEU A  76       9.544  -1.150 -36.997  1.00 75.06           H  
ATOM    889 2HD2 LEU A  76      10.884  -2.166 -36.367  1.00 75.06           H  
ATOM    890 3HD2 LEU A  76      10.668  -0.489 -35.762  1.00 75.06           H  
ATOM    891  N   ALA A  77      13.779   2.519 -37.435  1.00 75.31           N  
ATOM    892  CA  ALA A  77      13.503   3.958 -37.571  1.00 76.24           C  
ATOM    893  C   ALA A  77      14.356   4.591 -38.687  1.00 82.55           C  
ATOM    894  O   ALA A  77      13.845   5.432 -39.426  1.00 82.33           O  
ATOM    895  CB  ALA A  77      13.750   4.673 -36.250  1.00 77.80           C  
ATOM    896  H   ALA A  77      14.121   2.273 -36.528  1.00 75.31           H  
ATOM    897  HA  ALA A  77      12.444   4.072 -37.847  1.00 76.24           H  
ATOM    898  HB1 ALA A  77      13.540   5.746 -36.368  1.00 77.80           H  
ATOM    899  HB2 ALA A  77      13.090   4.254 -35.476  1.00 77.80           H  
ATOM    900  HB3 ALA A  77      14.799   4.537 -35.949  1.00 77.80           H  
ATOM    901  N   LEU A  78      15.643   4.168 -38.822  1.00 81.09           N  
ATOM    902  CA  LEU A  78      16.564   4.663 -39.856  1.00 82.86           C  
ATOM    903  C   LEU A  78      16.135   4.175 -41.240  1.00 86.60           C  
ATOM    904  O   LEU A  78      16.077   4.983 -42.168  1.00 87.39           O  
ATOM    905  CB  LEU A  78      18.031   4.264 -39.554  1.00 84.03           C  
ATOM    906  CG  LEU A  78      19.132   4.584 -40.615  1.00 90.38           C  
ATOM    907  CD1 LEU A  78      19.294   6.087 -40.847  1.00 92.72           C  
ATOM    908  CD2 LEU A  78      20.482   4.013 -40.194  1.00 92.83           C  
ATOM    909  H   LEU A  78      16.054   3.484 -38.220  1.00 81.09           H  
ATOM    910  HA  LEU A  78      16.516   5.762 -39.847  1.00 82.86           H  
ATOM    911  HB1 LEU A  78      18.323   4.754 -38.613  1.00 84.03           H  
ATOM    912  HB2 LEU A  78      18.050   3.180 -39.371  1.00 84.03           H  
ATOM    913  HG  LEU A  78      18.798   4.114 -41.552  1.00 90.38           H  
ATOM    914 1HD1 LEU A  78      20.078   6.260 -41.599  1.00 92.72           H  
ATOM    915 2HD1 LEU A  78      18.343   6.508 -41.205  1.00 92.72           H  
ATOM    916 3HD1 LEU A  78      19.578   6.576 -39.903  1.00 92.72           H  
ATOM    917 1HD2 LEU A  78      21.236   4.253 -40.958  1.00 92.83           H  
ATOM    918 2HD2 LEU A  78      20.783   4.453 -39.232  1.00 92.83           H  
ATOM    919 3HD2 LEU A  78      20.402   2.921 -40.089  1.00 92.83           H  
ATOM    920  N   ALA A  79      15.812   2.862 -41.361  1.00 81.32           N  
ATOM    921  CA  ALA A  79      15.389   2.210 -42.603  1.00 79.77           C  
ATOM    922  C   ALA A  79      14.108   2.826 -43.128  1.00 83.87           C  
ATOM    923  O   ALA A  79      13.987   3.026 -44.339  1.00 84.81           O  
ATOM    924  CB  ALA A  79      15.210   0.717 -42.385  1.00 79.04           C  
ATOM    925  H   ALA A  79      15.843   2.233 -40.585  1.00 81.32           H  
ATOM    926  HA  ALA A  79      16.176   2.363 -43.356  1.00 79.77           H  
ATOM    927  HB1 ALA A  79      14.893   0.244 -43.326  1.00 79.04           H  
ATOM    928  HB2 ALA A  79      16.163   0.277 -42.057  1.00 79.04           H  
ATOM    929  HB3 ALA A  79      14.444   0.548 -41.614  1.00 79.04           H  
ATOM    930  N   ASP A  80      13.177   3.172 -42.214  1.00 79.08           N  
ATOM    931  CA  ASP A  80      11.897   3.814 -42.529  1.00 78.51           C  
ATOM    932  C   ASP A  80      12.078   5.282 -42.954  1.00 82.33           C  
ATOM    933  O   ASP A  80      11.418   5.716 -43.892  1.00 82.81           O  
ATOM    934  CB  ASP A  80      10.923   3.698 -41.343  1.00 80.16           C  
ATOM    935  CG  ASP A  80      10.335   2.311 -41.102  1.00 92.00           C  
ATOM    936  OD1 ASP A  80      10.953   1.312 -41.539  1.00 92.16           O  
ATOM    937  OD2 ASP A  80       9.267   2.225 -40.459  1.00 99.41           O  
ATOM    938  H   ASP A  80      13.301   3.009 -41.235  1.00 79.08           H  
ATOM    939  HA  ASP A  80      11.464   3.280 -43.388  1.00 78.51           H  
ATOM    940  HB1 ASP A  80      11.447   4.017 -40.430  1.00 80.16           H  
ATOM    941  HB2 ASP A  80      10.095   4.404 -41.502  1.00 80.16           H  
ATOM    942  N   PHE A  81      12.982   6.030 -42.283  1.00 78.31           N  
ATOM    943  CA  PHE A  81      13.288   7.428 -42.590  1.00 79.20           C  
ATOM    944  C   PHE A  81      13.974   7.568 -43.959  1.00 84.20           C  
ATOM    945  O   PHE A  81      13.616   8.464 -44.729  1.00 85.14           O  
ATOM    946  CB  PHE A  81      14.154   8.050 -41.481  1.00 81.84           C  
ATOM    947  CG  PHE A  81      14.855   9.336 -41.854  1.00 85.43           C  
ATOM    948  CD1 PHE A  81      14.136  10.510 -42.048  1.00 90.00           C  
ATOM    949  CD2 PHE A  81      16.234   9.376 -41.999  1.00 87.89           C  
ATOM    950  CE1 PHE A  81      14.785  11.698 -42.398  1.00 93.30           C  
ATOM    951  CE2 PHE A  81      16.882  10.565 -42.347  1.00 93.22           C  
ATOM    952  CZ  PHE A  81      16.154  11.717 -42.542  1.00 92.94           C  
ATOM    953  H   PHE A  81      13.514   5.671 -41.516  1.00 78.31           H  
ATOM    954  HA  PHE A  81      12.335   7.976 -42.638  1.00 79.20           H  
ATOM    955  HB1 PHE A  81      13.517   8.240 -40.604  1.00 81.84           H  
ATOM    956  HB2 PHE A  81      14.912   7.314 -41.174  1.00 81.84           H  
ATOM    957  HD1 PHE A  81      13.043  10.504 -41.925  1.00 90.00           H  
ATOM    958  HD2 PHE A  81      16.824   8.462 -41.838  1.00 87.89           H  
ATOM    959  HE1 PHE A  81      14.202  12.617 -42.558  1.00 93.30           H  
ATOM    960  HE2 PHE A  81      17.976  10.580 -42.465  1.00 93.22           H  
ATOM    961  HZ  PHE A  81      16.666  12.652 -42.813  1.00 92.94           H  
ATOM    962  N   LEU A  82      14.977   6.709 -44.247  1.00 80.05           N  
ATOM    963  CA  LEU A  82      15.699   6.739 -45.520  1.00 80.33           C  
ATOM    964  C   LEU A  82      14.747   6.395 -46.679  1.00 83.48           C  
ATOM    965  O   LEU A  82      14.785   7.056 -47.718  1.00 82.71           O  
ATOM    966  CB  LEU A  82      16.917   5.797 -45.498  1.00 79.95           C  
ATOM    967  CG  LEU A  82      18.090   6.167 -44.580  1.00 86.15           C  
ATOM    968  CD1 LEU A  82      19.110   5.044 -44.523  1.00 85.84           C  
ATOM    969  CD2 LEU A  82      18.766   7.465 -45.009  1.00 91.02           C  
ATOM    970  H   LEU A  82      15.293   6.000 -43.617  1.00 80.05           H  
ATOM    971  HA  LEU A  82      16.081   7.759 -45.676  1.00 80.33           H  
ATOM    972  HB1 LEU A  82      16.565   4.796 -45.210  1.00 79.95           H  
ATOM    973  HB2 LEU A  82      17.303   5.719 -46.525  1.00 79.95           H  
ATOM    974  HG  LEU A  82      17.671   6.322 -43.575  1.00 86.15           H  
ATOM    975 1HD1 LEU A  82      19.939   5.334 -43.860  1.00 85.84           H  
ATOM    976 2HD1 LEU A  82      18.632   4.133 -44.134  1.00 85.84           H  
ATOM    977 3HD1 LEU A  82      19.500   4.851 -45.533  1.00 85.84           H  
ATOM    978 1HD2 LEU A  82      19.598   7.689 -44.325  1.00 91.02           H  
ATOM    979 2HD2 LEU A  82      19.153   7.356 -46.033  1.00 91.02           H  
ATOM    980 3HD2 LEU A  82      18.035   8.287 -44.979  1.00 91.02           H  
ATOM    981  N   ALA A  83      13.848   5.402 -46.454  1.00 79.77           N  
ATOM    982  CA  ALA A  83      12.823   4.962 -47.404  1.00 79.02           C  
ATOM    983  C   ALA A  83      11.861   6.102 -47.694  1.00 82.86           C  
ATOM    984  O   ALA A  83      11.746   6.475 -48.852  1.00 83.59           O  
ATOM    985  CB  ALA A  83      12.064   3.764 -46.856  1.00 78.30           C  
ATOM    986  H   ALA A  83      13.826   4.889 -45.596  1.00 79.77           H  
ATOM    987  HA  ALA A  83      13.318   4.662 -48.339  1.00 79.02           H  
ATOM    988  HB1 ALA A  83      11.300   3.449 -47.583  1.00 78.30           H  
ATOM    989  HB2 ALA A  83      12.765   2.935 -46.679  1.00 78.30           H  
ATOM    990  HB3 ALA A  83      11.577   4.040 -45.909  1.00 78.30           H  
ATOM    991  N   SER A  84      11.239   6.705 -46.645  1.00 78.99           N  
ATOM    992  CA  SER A  84      10.307   7.837 -46.750  1.00 80.46           C  
ATOM    993  C   SER A  84      10.829   8.954 -47.655  1.00 88.12           C  
ATOM    994  O   SER A  84      10.083   9.439 -48.509  1.00 89.31           O  
ATOM    995  CB  SER A  84       9.980   8.407 -45.374  1.00 83.94           C  
ATOM    996  OG  SER A  84       9.388   7.426 -44.542  1.00 91.68           O  
ATOM    997  H   SER A  84      11.380   6.407 -45.701  1.00 78.99           H  
ATOM    998  HA  SER A  84       9.392   7.435 -47.210  1.00 80.46           H  
ATOM    999  HB1 SER A  84       9.297   9.263 -45.481  1.00 83.94           H  
ATOM   1000  HB2 SER A  84      10.899   8.786 -44.903  1.00 83.94           H  
ATOM   1001  HG  SER A  84      10.088   6.779 -44.239  1.00 91.68           H  
ATOM   1002  N   VAL A  85      12.116   9.327 -47.498  1.00 85.70           N  
ATOM   1003  CA  VAL A  85      12.754  10.375 -48.298  1.00 87.76           C  
ATOM   1004  C   VAL A  85      13.022   9.898 -49.739  1.00 91.98           C  
ATOM   1005  O   VAL A  85      12.607  10.581 -50.676  1.00 93.03           O  
ATOM   1006  CB  VAL A  85      14.012  10.964 -47.605  1.00 92.79           C  
ATOM   1007  CG1 VAL A  85      14.622  12.095 -48.428  1.00 95.20           C  
ATOM   1008  CG2 VAL A  85      13.682  11.456 -46.198  1.00 93.11           C  
ATOM   1009  H   VAL A  85      12.726   8.912 -46.822  1.00 85.70           H  
ATOM   1010  HA  VAL A  85      12.043  11.211 -48.373  1.00 87.76           H  
ATOM   1011  HB  VAL A  85      14.753  10.155 -47.529  1.00 92.79           H  
ATOM   1012 1HG1 VAL A  85      15.509  12.489 -47.910  1.00 95.20           H  
ATOM   1013 2HG1 VAL A  85      14.915  11.713 -49.417  1.00 95.20           H  
ATOM   1014 3HG1 VAL A  85      13.882  12.900 -48.551  1.00 95.20           H  
ATOM   1015 1HG2 VAL A  85      14.589  11.867 -45.731  1.00 93.11           H  
ATOM   1016 2HG2 VAL A  85      12.911  12.239 -46.254  1.00 93.11           H  
ATOM   1017 3HG2 VAL A  85      13.308  10.616 -45.594  1.00 93.11           H  
ATOM   1018  N   VAL A  86      13.677   8.725 -49.916  1.00 87.49           N  
ATOM   1019  CA  VAL A  86      14.012   8.171 -51.241  1.00 87.29           C  
ATOM   1020  C   VAL A  86      12.745   7.886 -52.073  1.00 90.40           C  
ATOM   1021  O   VAL A  86      12.616   8.431 -53.165  1.00 90.42           O  
ATOM   1022  CB  VAL A  86      14.978   6.950 -51.171  1.00 90.13           C  
ATOM   1023  CG1 VAL A  86      15.214   6.346 -52.552  1.00 90.03           C  
ATOM   1024  CG2 VAL A  86      16.315   7.339 -50.541  1.00 91.27           C  
ATOM   1025  H   VAL A  86      13.980   8.151 -49.155  1.00 87.49           H  
ATOM   1026  HA  VAL A  86      14.577   8.951 -51.773  1.00 87.29           H  
ATOM   1027  HB  VAL A  86      14.495   6.193 -50.536  1.00 90.13           H  
ATOM   1028 1HG1 VAL A  86      15.898   5.489 -52.466  1.00 90.03           H  
ATOM   1029 2HG1 VAL A  86      14.256   6.009 -52.974  1.00 90.03           H  
ATOM   1030 3HG1 VAL A  86      15.658   7.104 -53.213  1.00 90.03           H  
ATOM   1031 1HG2 VAL A  86      16.974   6.459 -50.505  1.00 91.27           H  
ATOM   1032 2HG2 VAL A  86      16.789   8.127 -51.144  1.00 91.27           H  
ATOM   1033 3HG2 VAL A  86      16.145   7.711 -49.520  1.00 91.27           H  
ATOM   1034  N   PHE A  87      11.806   7.081 -51.529  1.00 86.03           N  
ATOM   1035  CA  PHE A  87      10.539   6.693 -52.164  1.00 85.41           C  
ATOM   1036  C   PHE A  87       9.666   7.881 -52.595  1.00 92.49           C  
ATOM   1037  O   PHE A  87       9.184   7.861 -53.719  1.00 93.15           O  
ATOM   1038  CB  PHE A  87       9.736   5.708 -51.278  1.00 84.89           C  
ATOM   1039  CG  PHE A  87       8.456   5.166 -51.882  1.00 85.67           C  
ATOM   1040  CD1 PHE A  87       8.493   4.210 -52.894  1.00 87.82           C  
ATOM   1041  CD2 PHE A  87       7.215   5.595 -51.423  1.00 87.71           C  
ATOM   1042  CE1 PHE A  87       7.310   3.710 -53.452  1.00 88.45           C  
ATOM   1043  CE2 PHE A  87       6.034   5.092 -51.981  1.00 90.44           C  
ATOM   1044  CZ  PHE A  87       6.090   4.156 -52.994  1.00 87.87           C  
ATOM   1045  H   PHE A  87      11.917   6.680 -50.620  1.00 86.03           H  
ATOM   1046  HA  PHE A  87      10.827   6.178 -53.092  1.00 85.41           H  
ATOM   1047  HB1 PHE A  87      10.387   4.858 -51.025  1.00 84.89           H  
ATOM   1048  HB2 PHE A  87       9.487   6.214 -50.334  1.00 84.89           H  
ATOM   1049  HD1 PHE A  87       9.463   3.843 -53.260  1.00 87.82           H  
ATOM   1050  HD2 PHE A  87       7.161   6.337 -50.613  1.00 87.71           H  
ATOM   1051  HE1 PHE A  87       7.355   2.961 -54.256  1.00 88.45           H  
ATOM   1052  HE2 PHE A  87       5.059   5.443 -51.612  1.00 90.44           H  
ATOM   1053  HZ  PHE A  87       5.161   3.766 -53.435  1.00 87.87           H  
ATOM   1054  N   ALA A  88       9.454   8.896 -51.729  1.00 90.69           N  
ATOM   1055  CA  ALA A  88       8.622  10.056 -52.079  1.00 92.75           C  
ATOM   1056  C   ALA A  88       9.260  10.968 -53.133  1.00 99.18           C  
ATOM   1057  O   ALA A  88       8.551  11.439 -54.021  1.00 99.89           O  
ATOM   1058  CB  ALA A  88       8.249  10.852 -50.840  1.00 94.29           C  
ATOM   1059  H   ALA A  88       9.840   8.930 -50.807  1.00 90.69           H  
ATOM   1060  HA  ALA A  88       7.708   9.647 -52.533  1.00 92.75           H  
ATOM   1061  HB1 ALA A  88       7.628  11.712 -51.130  1.00 94.29           H  
ATOM   1062  HB2 ALA A  88       7.685  10.210 -50.147  1.00 94.29           H  
ATOM   1063  HB3 ALA A  88       9.163  11.211 -50.345  1.00 94.29           H  
ATOM   1064  N   CYS A  89      10.584  11.203 -53.050  1.00 96.77           N  
ATOM   1065  CA  CYS A  89      11.292  12.057 -54.008  1.00 99.26           C  
ATOM   1066  C   CYS A  89      11.466  11.407 -55.364  1.00101.93           C  
ATOM   1067  O   CYS A  89      11.531  12.117 -56.362  1.00103.63           O  
ATOM   1068  CB  CYS A  89      12.620  12.540 -53.441  1.00101.11           C  
ATOM   1069  SG  CYS A  89      12.450  13.521 -51.931  1.00106.90           S  
ATOM   1070  H   CYS A  89      11.170  10.816 -52.338  1.00 96.77           H  
ATOM   1071  HA  CYS A  89      10.653  12.937 -54.173  1.00 99.26           H  
ATOM   1072  HB1 CYS A  89      13.258  11.669 -53.232  1.00101.11           H  
ATOM   1073  HB2 CYS A  89      13.137  13.142 -54.203  1.00101.11           H  
ATOM   1074  HG  CYS A  89      12.426  12.730 -50.900  1.00106.90           H  
ATOM   1075  N   SER A  90      11.534  10.066 -55.404  1.00 95.65           N  
ATOM   1076  CA  SER A  90      11.671   9.288 -56.636  1.00 94.78           C  
ATOM   1077  C   SER A  90      10.307   8.996 -57.278  1.00 97.44           C  
ATOM   1078  O   SER A  90      10.245   8.742 -58.481  1.00 98.30           O  
ATOM   1079  CB  SER A  90      12.422   7.988 -56.370  1.00 97.30           C  
ATOM   1080  OG  SER A  90      11.741   7.194 -55.412  1.00107.43           O  
ATOM   1081  H   SER A  90      11.495   9.499 -54.581  1.00 95.65           H  
ATOM   1082  HA  SER A  90      12.252   9.895 -57.346  1.00 94.78           H  
ATOM   1083  HB1 SER A  90      13.437   8.213 -56.010  1.00 97.30           H  
ATOM   1084  HB2 SER A  90      12.531   7.424 -57.308  1.00 97.30           H  
ATOM   1085  HG  SER A  90      12.033   7.457 -54.492  1.00107.43           H  
ATOM   1086  N   PHE A  91       9.220   9.038 -56.481  1.00 91.73           N  
ATOM   1087  CA  PHE A  91       7.857   8.799 -56.954  1.00 90.59           C  
ATOM   1088  C   PHE A  91       7.326  10.053 -57.628  1.00 98.21           C  
ATOM   1089  O   PHE A  91       6.961   9.990 -58.804  1.00 99.28           O  
ATOM   1090  CB  PHE A  91       6.942   8.371 -55.800  1.00 90.17           C  
ATOM   1091  CG  PHE A  91       5.633   7.757 -56.224  1.00 90.55           C  
ATOM   1092  CD1 PHE A  91       4.519   8.552 -56.462  1.00 94.04           C  
ATOM   1093  CD2 PHE A  91       5.502   6.379 -56.349  1.00 90.33           C  
ATOM   1094  CE1 PHE A  91       3.308   7.982 -56.838  1.00 94.82           C  
ATOM   1095  CE2 PHE A  91       4.285   5.809 -56.719  1.00 92.74           C  
ATOM   1096  CZ  PHE A  91       3.195   6.615 -56.954  1.00 92.48           C  
ATOM   1097  H   PHE A  91       9.272   9.237 -55.502  1.00 91.73           H  
ATOM   1098  HA  PHE A  91       7.873   7.978 -57.686  1.00 90.59           H  
ATOM   1099  HB1 PHE A  91       7.483   7.648 -55.171  1.00 90.17           H  
ATOM   1100  HB2 PHE A  91       6.732   9.250 -55.172  1.00 90.17           H  
ATOM   1101  HD1 PHE A  91       4.596   9.644 -56.352  1.00 94.04           H  
ATOM   1102  HD2 PHE A  91       6.369   5.731 -56.154  1.00 90.33           H  
ATOM   1103  HE1 PHE A  91       2.439   8.624 -57.043  1.00 94.82           H  
ATOM   1104  HE2 PHE A  91       4.196   4.718 -56.823  1.00 92.74           H  
ATOM   1105  HZ  PHE A  91       2.231   6.166 -57.235  1.00 92.48           H  
ATOM   1106  N   VAL A  92       7.319  11.198 -56.894  1.00 96.44           N  
ATOM   1107  CA  VAL A  92       6.853  12.508 -57.375  1.00 99.51           C  
ATOM   1108  C   VAL A  92       7.683  12.994 -58.600  1.00103.80           C  
ATOM   1109  O   VAL A  92       7.161  13.713 -59.448  1.00105.68           O  
ATOM   1110  CB  VAL A  92       6.749  13.562 -56.226  1.00105.47           C  
ATOM   1111  CG1 VAL A  92       8.116  14.102 -55.793  1.00105.94           C  
ATOM   1112  CG2 VAL A  92       5.801  14.702 -56.595  1.00108.64           C  
ATOM   1113  H   VAL A  92       7.641  11.226 -55.948  1.00 96.44           H  
ATOM   1114  HA  VAL A  92       5.822  12.381 -57.738  1.00 99.51           H  
ATOM   1115  HB  VAL A  92       6.327  13.033 -55.359  1.00105.47           H  
ATOM   1116 1HG1 VAL A  92       7.982  14.837 -54.985  1.00105.94           H  
ATOM   1117 2HG1 VAL A  92       8.741  13.272 -55.433  1.00105.94           H  
ATOM   1118 3HG1 VAL A  92       8.608  14.586 -56.650  1.00105.94           H  
ATOM   1119 1HG2 VAL A  92       5.753  15.423 -55.765  1.00108.64           H  
ATOM   1120 2HG2 VAL A  92       6.170  15.209 -57.499  1.00108.64           H  
ATOM   1121 3HG2 VAL A  92       4.797  14.297 -56.787  1.00108.64           H  
ATOM   1122  N   ASN A  93       8.946  12.553 -58.709  1.00 98.20           N  
ATOM   1123  CA  ASN A  93       9.805  12.904 -59.831  1.00 99.08           C  
ATOM   1124  C   ASN A  93       9.483  12.030 -61.046  1.00100.17           C  
ATOM   1125  O   ASN A  93       9.422  12.553 -62.159  1.00101.16           O  
ATOM   1126  CB  ASN A  93      11.275  12.776 -59.438  1.00101.01           C  
ATOM   1127  CG  ASN A  93      12.222  13.517 -60.344  1.00126.63           C  
ATOM   1128  OD1 ASN A  93      12.774  12.956 -61.295  1.00119.31           O  
ATOM   1129  ND2 ASN A  93      12.443  14.793 -60.056  1.00121.26           N  
ATOM   1130  H   ASN A  93       9.382  11.958 -58.034  1.00 98.20           H  
ATOM   1131  HA  ASN A  93       9.615  13.952 -60.105  1.00 99.08           H  
ATOM   1132  HB1 ASN A  93      11.402  13.148 -58.410  1.00101.01           H  
ATOM   1133  HB2 ASN A  93      11.550  11.711 -59.431  1.00101.01           H  
ATOM   1134 1HD2 ASN A  93      13.073  15.330 -60.617  1.00121.26           H  
ATOM   1135 2HD2 ASN A  93      11.980  15.218 -59.278  1.00121.26           H  
ATOM   1136  N   PHE A  94       9.265  10.709 -60.833  1.00 92.98           N  
ATOM   1137  CA  PHE A  94       8.961   9.756 -61.905  1.00 91.49           C  
ATOM   1138  C   PHE A  94       7.541   9.935 -62.448  1.00 96.39           C  
ATOM   1139  O   PHE A  94       7.381  10.206 -63.644  1.00 97.54           O  
ATOM   1140  CB  PHE A  94       9.199   8.299 -61.447  1.00 89.96           C  
ATOM   1141  CG  PHE A  94       9.126   7.247 -62.534  1.00 90.37           C  
ATOM   1142  CD1 PHE A  94      10.231   6.969 -63.331  1.00 92.95           C  
ATOM   1143  CD2 PHE A  94       7.965   6.508 -62.734  1.00 91.46           C  
ATOM   1144  CE1 PHE A  94      10.166   5.993 -64.334  1.00 93.54           C  
ATOM   1145  CE2 PHE A  94       7.902   5.530 -63.735  1.00 93.98           C  
ATOM   1146  CZ  PHE A  94       9.004   5.278 -64.527  1.00 92.24           C  
ATOM   1147  H   PHE A  94       9.297  10.291 -59.925  1.00 92.98           H  
ATOM   1148  HA  PHE A  94       9.656   9.972 -62.730  1.00 91.49           H  
ATOM   1149  HB1 PHE A  94      10.190   8.241 -60.973  1.00 89.96           H  
ATOM   1150  HB2 PHE A  94       8.457   8.052 -60.673  1.00 89.96           H  
ATOM   1151  HD1 PHE A  94      11.168   7.522 -63.172  1.00 92.95           H  
ATOM   1152  HD2 PHE A  94       7.086   6.694 -62.099  1.00 91.46           H  
ATOM   1153  HE1 PHE A  94      11.043   5.797 -64.968  1.00 93.54           H  
ATOM   1154  HE2 PHE A  94       6.973   4.962 -63.890  1.00 93.98           H  
ATOM   1155  HZ  PHE A  94       8.955   4.508 -65.311  1.00 92.24           H  
ATOM   1156  N   HIS A  95       6.520   9.785 -61.573  1.00 91.51           N  
ATOM   1157  CA  HIS A  95       5.113   9.861 -61.957  1.00 92.32           C  
ATOM   1158  C   HIS A  95       4.589  11.284 -62.203  1.00101.73           C  
ATOM   1159  O   HIS A  95       3.864  11.483 -63.185  1.00103.71           O  
ATOM   1160  CB  HIS A  95       4.210   9.116 -60.954  1.00 90.77           C  
ATOM   1161  CG  HIS A  95       4.255   7.618 -61.077  1.00 91.55           C  
ATOM   1162  ND1 HIS A  95       3.814   6.967 -62.220  1.00 93.71           N  
ATOM   1163  CD2 HIS A  95       4.653   6.689 -60.178  1.00 90.51           C  
ATOM   1164  CE1 HIS A  95       3.983   5.676 -61.988  1.00 90.94           C  
ATOM   1165  NE2 HIS A  95       4.483   5.459 -60.773  1.00 89.41           N  
ATOM   1166  H   HIS A  95       6.659   9.611 -60.598  1.00 91.51           H  
ATOM   1167  HA  HIS A  95       5.066   9.355 -62.932  1.00 92.32           H  
ATOM   1168  HB1 HIS A  95       4.506   9.398 -59.933  1.00 90.77           H  
ATOM   1169  HB2 HIS A  95       3.172   9.453 -61.093  1.00 90.77           H  
ATOM   1170  HD2 HIS A  95       5.039   6.880 -59.166  1.00 90.51           H  
ATOM   1171  HE1 HIS A  95       3.741   4.881 -62.709  1.00 90.94           H  
ATOM   1172  HE2 HIS A  95       4.695   4.569 -60.369  1.00 89.41           H  
ATOM   1173  N   VAL A  96       4.934  12.265 -61.338  1.00100.08           N  
ATOM   1174  CA  VAL A  96       4.404  13.633 -61.484  1.00103.57           C  
ATOM   1175  C   VAL A  96       5.240  14.503 -62.455  1.00111.41           C  
ATOM   1176  O   VAL A  96       4.705  14.925 -63.486  1.00112.82           O  
ATOM   1177  CB  VAL A  96       4.155  14.344 -60.118  1.00107.32           C  
ATOM   1178  CG1 VAL A  96       3.678  15.783 -60.304  1.00110.73           C  
ATOM   1179  CG2 VAL A  96       3.163  13.561 -59.263  1.00105.39           C  
ATOM   1180  H   VAL A  96       5.553  12.138 -60.563  1.00100.08           H  
ATOM   1181  HA  VAL A  96       3.414  13.513 -61.949  1.00103.57           H  
ATOM   1182  HB  VAL A  96       5.121  14.376 -59.592  1.00107.32           H  
ATOM   1183 1HG1 VAL A  96       3.515  16.246 -59.320  1.00110.73           H  
ATOM   1184 2HG1 VAL A  96       4.440  16.354 -60.856  1.00110.73           H  
ATOM   1185 3HG1 VAL A  96       2.735  15.787 -60.871  1.00110.73           H  
ATOM   1186 1HG2 VAL A  96       3.007  14.085 -58.308  1.00105.39           H  
ATOM   1187 2HG2 VAL A  96       2.204  13.478 -59.796  1.00105.39           H  
ATOM   1188 3HG2 VAL A  96       3.561  12.554 -59.068  1.00105.39           H  
ATOM   1189  N   PHE A  97       6.518  14.786 -62.121  1.00109.44           N  
ATOM   1190  CA  PHE A  97       7.386  15.666 -62.917  1.00112.59           C  
ATOM   1191  C   PHE A  97       8.067  15.019 -64.148  1.00117.75           C  
ATOM   1192  O   PHE A  97       8.686  15.745 -64.935  1.00119.21           O  
ATOM   1193  CB  PHE A  97       8.439  16.338 -62.019  1.00114.80           C  
ATOM   1194  CG  PHE A  97       7.840  17.331 -61.054  1.00118.45           C  
ATOM   1195  CD1 PHE A  97       7.504  18.615 -61.470  1.00125.55           C  
ATOM   1196  CD2 PHE A  97       7.597  16.980 -59.731  1.00119.15           C  
ATOM   1197  CE1 PHE A  97       6.929  19.527 -60.583  1.00128.86           C  
ATOM   1198  CE2 PHE A  97       7.030  17.895 -58.840  1.00124.13           C  
ATOM   1199  CZ  PHE A  97       6.699  19.162 -59.272  1.00126.30           C  
ATOM   1200  H   PHE A  97       6.964  14.415 -61.306  1.00109.44           H  
ATOM   1201  HA  PHE A  97       6.699  16.412 -63.342  1.00112.59           H  
ATOM   1202  HB1 PHE A  97       8.979  15.564 -61.453  1.00114.80           H  
ATOM   1203  HB2 PHE A  97       9.180  16.850 -62.651  1.00114.80           H  
ATOM   1204  HD1 PHE A  97       7.694  18.916 -62.511  1.00125.55           H  
ATOM   1205  HD2 PHE A  97       7.854  15.969 -59.381  1.00119.15           H  
ATOM   1206  HE1 PHE A  97       6.659  20.536 -60.929  1.00128.86           H  
ATOM   1207  HE2 PHE A  97       6.848  17.605 -57.795  1.00124.13           H  
ATOM   1208  HZ  PHE A  97       6.251  19.882 -58.571  1.00126.30           H  
ATOM   1209  N   HIS A  98       7.927  13.682 -64.326  1.00113.33           N  
ATOM   1210  CA  HIS A  98       8.514  12.887 -65.422  1.00113.26           C  
ATOM   1211  C   HIS A  98      10.053  12.965 -65.412  1.00118.01           C  
ATOM   1212  O   HIS A  98      10.652  13.807 -66.084  1.00120.02           O  
ATOM   1213  CB  HIS A  98       7.905  13.228 -66.802  1.00116.50           C  
ATOM   1214  CG  HIS A  98       6.407  13.266 -66.810  1.00120.83           C  
ATOM   1215  ND1 HIS A  98       5.719  14.456 -66.977  1.00125.73           N  
ATOM   1216  CD2 HIS A  98       5.512  12.264 -66.652  1.00120.93           C  
ATOM   1217  CE1 HIS A  98       4.436  14.140 -66.927  1.00125.12           C  
ATOM   1218  NE2 HIS A  98       4.263  12.834 -66.736  1.00122.67           N  
ATOM   1219  H   HIS A  98       7.391  13.121 -63.695  1.00113.33           H  
ATOM   1220  HA  HIS A  98       8.245  11.837 -65.236  1.00113.26           H  
ATOM   1221  HB1 HIS A  98       8.289  14.205 -67.130  1.00116.50           H  
ATOM   1222  HB2 HIS A  98       8.247  12.485 -67.537  1.00116.50           H  
ATOM   1223  HD1 HIS A  98       6.111  15.366 -67.108  1.00125.73           H  
ATOM   1224  HD2 HIS A  98       5.739  11.200 -66.488  1.00120.93           H  
ATOM   1225  HE1 HIS A  98       3.615  14.865 -67.030  1.00125.12           H  
ATOM   1226  N   GLY A  99      10.659  12.099 -64.607  1.00112.73           N  
ATOM   1227  CA  GLY A  99      12.101  12.035 -64.418  1.00112.69           C  
ATOM   1228  C   GLY A  99      12.824  11.257 -65.490  1.00116.72           C  
ATOM   1229  O   GLY A  99      12.900  10.026 -65.424  1.00114.53           O  
ATOM   1230  H   GLY A  99      10.159  11.421 -64.067  1.00112.73           H  
ATOM   1231  HA1 GLY A  99      12.503  13.059 -64.388  1.00112.69           H  
ATOM   1232  HA2 GLY A  99      12.313  11.577 -63.440  1.00112.69           H  
ATOM   1233  N   VAL A 100      13.384  11.981 -66.468  1.00115.55           N  
ATOM   1234  CA  VAL A 100      14.125  11.387 -67.576  1.00116.04           C  
ATOM   1235  C   VAL A 100      15.517  10.933 -67.092  1.00118.88           C  
ATOM   1236  O   VAL A 100      16.529  11.587 -67.357  1.00120.94           O  
ATOM   1237  CB  VAL A 100      14.145  12.276 -68.856  1.00123.44           C  
ATOM   1238  CG1 VAL A 100      12.837  12.142 -69.626  1.00123.62           C  
ATOM   1239  CG2 VAL A 100      14.433  13.745 -68.534  1.00125.88           C  
ATOM   1240  H   VAL A 100      13.334  12.979 -66.507  1.00115.55           H  
ATOM   1241  HA  VAL A 100      13.587  10.487 -67.908  1.00116.04           H  
ATOM   1242  HB  VAL A 100      14.968  11.913 -69.490  1.00123.44           H  
ATOM   1243 1HG1 VAL A 100      12.873  12.777 -70.524  1.00123.62           H  
ATOM   1244 2HG1 VAL A 100      12.692  11.093 -69.924  1.00123.62           H  
ATOM   1245 3HG1 VAL A 100      12.000  12.459 -68.986  1.00123.62           H  
ATOM   1246 1HG2 VAL A 100      14.437  14.331 -69.465  1.00125.88           H  
ATOM   1247 2HG2 VAL A 100      13.654  14.133 -67.861  1.00125.88           H  
ATOM   1248 3HG2 VAL A 100      15.415  13.828 -68.045  1.00125.88           H  
ATOM   1249  N   ASP A 101      15.548   9.805 -66.357  1.00112.03           N  
ATOM   1250  CA  ASP A 101      16.775   9.247 -65.788  1.00111.06           C  
ATOM   1251  C   ASP A 101      17.466   8.241 -66.694  1.00114.14           C  
ATOM   1252  O   ASP A 101      16.801   7.386 -67.283  1.00112.99           O  
ATOM   1253  CB  ASP A 101      16.503   8.608 -64.414  1.00110.59           C  
ATOM   1254  CG  ASP A 101      16.108   9.595 -63.335  1.00123.33           C  
ATOM   1255  OD1 ASP A 101      16.946  10.454 -62.983  1.00125.94           O  
ATOM   1256  OD2 ASP A 101      14.962   9.503 -62.834  1.00127.73           O  
ATOM   1257  H   ASP A 101      14.731   9.268 -66.148  1.00112.03           H  
ATOM   1258  HA  ASP A 101      17.462  10.099 -65.675  1.00111.06           H  
ATOM   1259  HB1 ASP A 101      15.703   7.861 -64.522  1.00110.59           H  
ATOM   1260  HB2 ASP A 101      17.405   8.068 -64.089  1.00110.59           H  
ATOM   1261  N   SER A 102      18.811   8.322 -66.773  1.00111.00           N  
ATOM   1262  CA  SER A 102      19.635   7.385 -67.536  1.00110.86           C  
ATOM   1263  C   SER A 102      19.746   6.052 -66.772  1.00111.77           C  
ATOM   1264  O   SER A 102      19.513   6.019 -65.554  1.00109.16           O  
ATOM   1265  CB  SER A 102      21.014   7.976 -67.814  1.00116.94           C  
ATOM   1266  OG  SER A 102      21.767   8.193 -66.632  1.00125.07           O  
ATOM   1267  H   SER A 102      19.341   9.034 -66.312  1.00111.00           H  
ATOM   1268  HA  SER A 102      19.155   7.196 -68.508  1.00110.86           H  
ATOM   1269  HB1 SER A 102      20.898   8.930 -68.350  1.00116.94           H  
ATOM   1270  HB2 SER A 102      21.571   7.299 -68.479  1.00116.94           H  
ATOM   1271  HG  SER A 102      22.659   8.578 -66.870  1.00125.07           H  
ATOM   1272  N   LYS A 103      20.085   4.961 -67.496  1.00108.23           N  
ATOM   1273  CA  LYS A 103      20.204   3.585 -66.990  1.00106.52           C  
ATOM   1274  C   LYS A 103      20.965   3.458 -65.657  1.00108.96           C  
ATOM   1275  O   LYS A 103      20.485   2.776 -64.753  1.00106.49           O  
ATOM   1276  CB  LYS A 103      20.819   2.665 -68.059  1.00111.03           C  
ATOM   1277  CG  LYS A 103      20.337   1.218 -67.977  1.00128.62           C  
ATOM   1278  CD  LYS A 103      20.973   0.321 -69.040  1.00140.42           C  
ATOM   1279  CE  LYS A 103      20.426  -1.087 -68.991  1.00148.41           C  
ATOM   1280  NZ  LYS A 103      21.134  -1.996 -69.930  1.00158.87           N1+
ATOM   1281  H   LYS A 103      20.287   5.023 -68.473  1.00108.23           H  
ATOM   1282  HA  LYS A 103      19.176   3.262 -66.771  1.00106.52           H  
ATOM   1283  HB1 LYS A 103      20.580   3.065 -69.055  1.00111.03           H  
ATOM   1284  HB2 LYS A 103      21.914   2.683 -67.959  1.00111.03           H  
ATOM   1285  HG1 LYS A 103      20.566   0.816 -66.979  1.00128.62           H  
ATOM   1286  HG2 LYS A 103      19.243   1.194 -68.090  1.00128.62           H  
ATOM   1287  HD1 LYS A 103      20.792   0.750 -70.037  1.00140.42           H  
ATOM   1288  HD2 LYS A 103      22.063   0.296 -68.894  1.00140.42           H  
ATOM   1289  HE1 LYS A 103      20.516  -1.478 -67.967  1.00148.41           H  
ATOM   1290  HE2 LYS A 103      19.354  -1.071 -69.237  1.00148.41           H  
ATOM   1291  HZ1 LYS A 103      20.742  -2.914 -69.866  1.00158.87           H  
ATOM   1292  HZ2 LYS A 103      21.032  -1.655 -70.865  1.00158.87           H  
ATOM   1293  HZ3 LYS A 103      22.105  -2.031 -69.692  1.00158.87           H  
ATOM   1294  N   ALA A 104      22.127   4.128 -65.535  1.00106.55           N  
ATOM   1295  CA  ALA A 104      22.963   4.102 -64.334  1.00105.76           C  
ATOM   1296  C   ALA A 104      22.316   4.819 -63.153  1.00107.14           C  
ATOM   1297  O   ALA A 104      22.348   4.291 -62.042  1.00105.19           O  
ATOM   1298  CB  ALA A 104      24.331   4.696 -64.631  1.00109.50           C  
ATOM   1299  H   ALA A 104      22.503   4.697 -66.267  1.00106.55           H  
ATOM   1300  HA  ALA A 104      23.078   3.047 -64.044  1.00105.76           H  
ATOM   1301  HB1 ALA A 104      24.948   4.670 -63.721  1.00109.50           H  
ATOM   1302  HB2 ALA A 104      24.821   4.111 -65.423  1.00109.50           H  
ATOM   1303  HB3 ALA A 104      24.214   5.738 -64.965  1.00109.50           H  
ATOM   1304  N   VAL A 105      21.724   6.008 -63.396  1.00103.85           N  
ATOM   1305  CA  VAL A 105      21.049   6.845 -62.387  1.00102.41           C  
ATOM   1306  C   VAL A 105      19.769   6.167 -61.864  1.00102.01           C  
ATOM   1307  O   VAL A 105      19.511   6.197 -60.660  1.00 99.77           O  
ATOM   1308  CB  VAL A 105      20.785   8.286 -62.920  1.00108.56           C  
ATOM   1309  CG1 VAL A 105      20.107   9.171 -61.872  1.00107.61           C  
ATOM   1310  CG2 VAL A 105      22.080   8.937 -63.403  1.00111.67           C  
ATOM   1311  H   VAL A 105      21.704   6.414 -64.310  1.00103.85           H  
ATOM   1312  HA  VAL A 105      21.728   6.950 -61.528  1.00102.41           H  
ATOM   1313  HB  VAL A 105      20.097   8.190 -63.773  1.00108.56           H  
ATOM   1314 1HG1 VAL A 105      19.941  10.175 -62.291  1.00107.61           H  
ATOM   1315 2HG1 VAL A 105      19.141   8.729 -61.587  1.00107.61           H  
ATOM   1316 3HG1 VAL A 105      20.751   9.247 -60.983  1.00107.61           H  
ATOM   1317 1HG2 VAL A 105      21.866   9.950 -63.773  1.00111.67           H  
ATOM   1318 2HG2 VAL A 105      22.795   8.995 -62.569  1.00111.67           H  
ATOM   1319 3HG2 VAL A 105      22.513   8.335 -64.215  1.00111.67           H  
ATOM   1320  N   PHE A 106      18.986   5.552 -62.768  1.00 97.63           N  
ATOM   1321  CA  PHE A 106      17.742   4.858 -62.429  1.00 94.71           C  
ATOM   1322  C   PHE A 106      17.973   3.579 -61.616  1.00 96.47           C  
ATOM   1323  O   PHE A 106      17.209   3.326 -60.680  1.00 94.11           O  
ATOM   1324  CB  PHE A 106      16.925   4.554 -63.693  1.00 96.51           C  
ATOM   1325  CG  PHE A 106      15.547   3.996 -63.426  1.00 96.00           C  
ATOM   1326  CD1 PHE A 106      14.475   4.841 -63.167  1.00 98.57           C  
ATOM   1327  CD2 PHE A 106      15.317   2.626 -63.454  1.00 96.99           C  
ATOM   1328  CE1 PHE A 106      13.201   4.325 -62.927  1.00 98.07           C  
ATOM   1329  CE2 PHE A 106      14.042   2.110 -63.205  1.00 98.36           C  
ATOM   1330  CZ  PHE A 106      12.994   2.963 -62.947  1.00 96.12           C  
ATOM   1331  H   PHE A 106      19.202   5.526 -63.744  1.00 97.63           H  
ATOM   1332  HA  PHE A 106      17.168   5.542 -61.786  1.00 94.71           H  
ATOM   1333  HB1 PHE A 106      16.825   5.478 -64.281  1.00 96.51           H  
ATOM   1334  HB2 PHE A 106      17.484   3.837 -64.312  1.00 96.51           H  
ATOM   1335  HD1 PHE A 106      14.632   5.930 -63.151  1.00 98.57           H  
ATOM   1336  HD2 PHE A 106      16.148   1.940 -63.675  1.00 96.99           H  
ATOM   1337  HE1 PHE A 106      12.362   5.006 -62.722  1.00 98.07           H  
ATOM   1338  HE2 PHE A 106      13.877   1.023 -63.215  1.00 98.36           H  
ATOM   1339  HZ  PHE A 106      11.990   2.557 -62.756  1.00 96.12           H  
ATOM   1340  N   LEU A 107      18.997   2.767 -61.987  1.00 93.55           N  
ATOM   1341  CA  LEU A 107      19.316   1.507 -61.311  1.00 92.32           C  
ATOM   1342  C   LEU A 107      19.740   1.693 -59.848  1.00 97.42           C  
ATOM   1343  O   LEU A 107      19.361   0.874 -59.001  1.00 95.12           O  
ATOM   1344  CB  LEU A 107      20.339   0.676 -62.089  1.00 93.66           C  
ATOM   1345  CG  LEU A 107      19.793  -0.122 -63.269  1.00 98.54           C  
ATOM   1346  CD1 LEU A 107      20.907  -0.541 -64.199  1.00101.26           C  
ATOM   1347  CD2 LEU A 107      19.021  -1.340 -62.813  1.00 98.68           C  
ATOM   1348  H   LEU A 107      19.607   2.975 -62.752  1.00 93.55           H  
ATOM   1349  HA  LEU A 107      18.374   0.939 -61.290  1.00 92.32           H  
ATOM   1350  HB1 LEU A 107      21.124   1.351 -62.460  1.00 93.66           H  
ATOM   1351  HB2 LEU A 107      20.821  -0.024 -61.390  1.00 93.66           H  
ATOM   1352  HG  LEU A 107      19.102   0.539 -63.812  1.00 98.54           H  
ATOM   1353 1HD1 LEU A 107      20.488  -1.114 -65.040  1.00101.26           H  
ATOM   1354 2HD1 LEU A 107      21.419   0.353 -64.584  1.00101.26           H  
ATOM   1355 3HD1 LEU A 107      21.626  -1.168 -63.651  1.00101.26           H  
ATOM   1356 1HD2 LEU A 107      18.645  -1.886 -63.691  1.00 98.68           H  
ATOM   1357 2HD2 LEU A 107      19.682  -1.996 -62.229  1.00 98.68           H  
ATOM   1358 3HD2 LEU A 107      18.173  -1.024 -62.188  1.00 98.68           H  
ATOM   1359  N   LEU A 108      20.477   2.786 -59.540  1.00 96.83           N  
ATOM   1360  CA  LEU A 108      20.861   3.073 -58.158  1.00 96.93           C  
ATOM   1361  C   LEU A 108      19.669   3.615 -57.345  1.00 97.91           C  
ATOM   1362  O   LEU A 108      19.625   3.386 -56.140  1.00 96.74           O  
ATOM   1363  CB  LEU A 108      22.127   3.957 -58.034  1.00 99.94           C  
ATOM   1364  CG  LEU A 108      22.092   5.393 -58.564  1.00107.01           C  
ATOM   1365  CD1 LEU A 108      21.848   6.388 -57.432  1.00107.23           C  
ATOM   1366  CD2 LEU A 108      23.411   5.747 -59.238  1.00112.89           C  
ATOM   1367  H   LEU A 108      20.801   3.453 -60.211  1.00 96.83           H  
ATOM   1368  HA  LEU A 108      21.151   2.111 -57.711  1.00 96.93           H  
ATOM   1369  HB1 LEU A 108      22.394   4.004 -56.968  1.00 99.94           H  
ATOM   1370  HB2 LEU A 108      22.947   3.434 -58.548  1.00 99.94           H  
ATOM   1371  HG  LEU A 108      21.269   5.454 -59.292  1.00107.01           H  
ATOM   1372 1HD1 LEU A 108      21.828   7.410 -57.839  1.00107.23           H  
ATOM   1373 2HD1 LEU A 108      20.884   6.167 -56.950  1.00107.23           H  
ATOM   1374 3HD1 LEU A 108      22.656   6.306 -56.690  1.00107.23           H  
ATOM   1375 1HD2 LEU A 108      23.367   6.781 -59.612  1.00112.89           H  
ATOM   1376 2HD2 LEU A 108      24.231   5.655 -58.511  1.00112.89           H  
ATOM   1377 3HD2 LEU A 108      23.589   5.061 -60.079  1.00112.89           H  
ATOM   1378  N   LYS A 109      18.699   4.294 -58.009  1.00 93.29           N  
ATOM   1379  CA  LYS A 109      17.479   4.834 -57.393  1.00 91.36           C  
ATOM   1380  C   LYS A 109      16.556   3.694 -56.980  1.00 93.62           C  
ATOM   1381  O   LYS A 109      16.111   3.658 -55.827  1.00 92.96           O  
ATOM   1382  CB  LYS A 109      16.736   5.781 -58.349  1.00 94.28           C  
ATOM   1383  CG  LYS A 109      17.270   7.201 -58.356  1.00106.93           C  
ATOM   1384  CD  LYS A 109      16.480   8.093 -59.309  1.00113.28           C  
ATOM   1385  CE  LYS A 109      17.138   9.435 -59.513  1.00117.33           C  
ATOM   1386  NZ  LYS A 109      16.199  10.417 -60.107  1.00123.21           N1+
ATOM   1387  H   LYS A 109      18.752   4.477 -58.991  1.00 93.29           H  
ATOM   1388  HA  LYS A 109      17.778   5.410 -56.505  1.00 91.36           H  
ATOM   1389  HB1 LYS A 109      16.795   5.374 -59.369  1.00 94.28           H  
ATOM   1390  HB2 LYS A 109      15.672   5.803 -58.072  1.00 94.28           H  
ATOM   1391  HG1 LYS A 109      17.223   7.617 -57.339  1.00106.93           H  
ATOM   1392  HG2 LYS A 109      18.329   7.194 -58.652  1.00106.93           H  
ATOM   1393  HD1 LYS A 109      16.375   7.587 -60.280  1.00113.28           H  
ATOM   1394  HD2 LYS A 109      15.465   8.241 -58.913  1.00113.28           H  
ATOM   1395  HE1 LYS A 109      17.506   9.815 -58.549  1.00117.33           H  
ATOM   1396  HE2 LYS A 109      18.014   9.320 -60.169  1.00117.33           H  
ATOM   1397  HZ1 LYS A 109      16.492  10.639 -61.037  1.00123.21           H  
ATOM   1398  HZ2 LYS A 109      15.279  10.026 -60.132  1.00123.21           H  
ATOM   1399  HZ3 LYS A 109      16.192  11.249 -59.553  1.00123.21           H  
ATOM   1400  N   ILE A 110      16.277   2.753 -57.918  1.00 89.11           N  
ATOM   1401  CA  ILE A 110      15.442   1.573 -57.657  1.00 86.66           C  
ATOM   1402  C   ILE A 110      16.151   0.644 -56.631  1.00 90.12           C  
ATOM   1403  O   ILE A 110      15.475   0.023 -55.806  1.00 88.50           O  
ATOM   1404  CB  ILE A 110      14.958   0.857 -58.962  1.00 89.28           C  
ATOM   1405  CG1 ILE A 110      13.761  -0.070 -58.690  1.00 87.87           C  
ATOM   1406  CG2 ILE A 110      16.083   0.131 -59.713  1.00 90.43           C  
ATOM   1407  CD1 ILE A 110      12.671   0.034 -59.674  1.00 94.09           C  
ATOM   1408  H   ILE A 110      16.622   2.799 -58.855  1.00 89.11           H  
ATOM   1409  HA  ILE A 110      14.501   1.904 -57.194  1.00 86.66           H  
ATOM   1410  HB  ILE A 110      14.617   1.656 -59.636  1.00 89.28           H  
ATOM   1411 1HG1 ILE A 110      14.118  -1.110 -58.666  1.00 87.87           H  
ATOM   1412 2HG1 ILE A 110      13.359   0.155 -57.691  1.00 87.87           H  
ATOM   1413 1HG2 ILE A 110      15.673  -0.347 -60.615  1.00 90.43           H  
ATOM   1414 2HG2 ILE A 110      16.858   0.856 -60.003  1.00 90.43           H  
ATOM   1415 3HG2 ILE A 110      16.525  -0.636 -59.060  1.00 90.43           H  
ATOM   1416 1HD1 ILE A 110      11.863  -0.660 -59.401  1.00 94.09           H  
ATOM   1417 2HD1 ILE A 110      12.282   1.063 -59.684  1.00 94.09           H  
ATOM   1418 3HD1 ILE A 110      13.053  -0.223 -60.673  1.00 94.09           H  
ATOM   1419  N   GLY A 111      17.492   0.632 -56.661  1.00 87.48           N  
ATOM   1420  CA  GLY A 111      18.333  -0.118 -55.733  1.00 87.22           C  
ATOM   1421  C   GLY A 111      18.281   0.452 -54.325  1.00 90.64           C  
ATOM   1422  O   GLY A 111      18.254  -0.308 -53.350  1.00 89.87           O  
ATOM   1423  H   GLY A 111      18.018   1.148 -57.337  1.00 87.48           H  
ATOM   1424  HA1 GLY A 111      18.009  -1.169 -55.714  1.00 87.22           H  
ATOM   1425  HA2 GLY A 111      19.372  -0.109 -56.093  1.00 87.22           H  
ATOM   1426  N   SER A 112      18.243   1.805 -54.213  1.00 87.01           N  
ATOM   1427  CA  SER A 112      18.152   2.532 -52.942  1.00 85.93           C  
ATOM   1428  C   SER A 112      16.797   2.297 -52.286  1.00 87.43           C  
ATOM   1429  O   SER A 112      16.742   2.179 -51.066  1.00 85.87           O  
ATOM   1430  CB  SER A 112      18.377   4.027 -53.149  1.00 90.52           C  
ATOM   1431  OG  SER A 112      19.736   4.314 -53.433  1.00100.53           O  
ATOM   1432  H   SER A 112      18.275   2.410 -55.008  1.00 87.01           H  
ATOM   1433  HA  SER A 112      18.941   2.149 -52.278  1.00 85.93           H  
ATOM   1434  HB1 SER A 112      18.066   4.574 -52.247  1.00 90.52           H  
ATOM   1435  HB2 SER A 112      17.745   4.383 -53.976  1.00 90.52           H  
ATOM   1436  HG  SER A 112      19.941   4.057 -54.377  1.00100.53           H  
ATOM   1437  N   VAL A 113      15.710   2.221 -53.099  1.00 83.25           N  
ATOM   1438  CA  VAL A 113      14.331   1.972 -52.649  1.00 81.63           C  
ATOM   1439  C   VAL A 113      14.227   0.555 -52.066  1.00 83.70           C  
ATOM   1440  O   VAL A 113      13.753   0.398 -50.939  1.00 82.08           O  
ATOM   1441  CB  VAL A 113      13.289   2.233 -53.781  1.00 85.95           C  
ATOM   1442  CG1 VAL A 113      11.931   1.602 -53.475  1.00 84.43           C  
ATOM   1443  CG2 VAL A 113      13.133   3.724 -54.052  1.00 87.22           C  
ATOM   1444  H   VAL A 113      15.779   2.333 -54.090  1.00 83.25           H  
ATOM   1445  HA  VAL A 113      14.085   2.689 -51.852  1.00 81.63           H  
ATOM   1446  HB  VAL A 113      13.681   1.750 -54.688  1.00 85.95           H  
ATOM   1447 1HG1 VAL A 113      11.234   1.813 -54.299  1.00 84.43           H  
ATOM   1448 2HG1 VAL A 113      12.048   0.514 -53.364  1.00 84.43           H  
ATOM   1449 3HG1 VAL A 113      11.532   2.024 -52.541  1.00 84.43           H  
ATOM   1450 1HG2 VAL A 113      12.394   3.876 -54.852  1.00 87.22           H  
ATOM   1451 2HG2 VAL A 113      12.791   4.230 -53.137  1.00 87.22           H  
ATOM   1452 3HG2 VAL A 113      14.101   4.144 -54.363  1.00 87.22           H  
ATOM   1453  N   THR A 114      14.709  -0.460 -52.824  1.00 80.19           N  
ATOM   1454  CA  THR A 114      14.703  -1.877 -52.439  1.00 79.10           C  
ATOM   1455  C   THR A 114      15.507  -2.129 -51.144  1.00 82.31           C  
ATOM   1456  O   THR A 114      14.991  -2.794 -50.242  1.00 79.70           O  
ATOM   1457  CB  THR A 114      15.159  -2.762 -53.618  1.00 87.01           C  
ATOM   1458  OG1 THR A 114      14.511  -2.339 -54.821  1.00 90.50           O  
ATOM   1459  CG2 THR A 114      14.882  -4.241 -53.388  1.00 82.72           C  
ATOM   1460  H   THR A 114      15.114  -0.306 -53.725  1.00 80.19           H  
ATOM   1461  HA  THR A 114      13.668  -2.165 -52.202  1.00 79.10           H  
ATOM   1462  HB  THR A 114      16.249  -2.642 -53.705  1.00 87.01           H  
ATOM   1463  HG1 THR A 114      14.990  -1.546 -55.197  1.00 90.50           H  
ATOM   1464 1HG2 THR A 114      15.227  -4.819 -54.258  1.00 82.72           H  
ATOM   1465 2HG2 THR A 114      15.417  -4.579 -52.488  1.00 82.72           H  
ATOM   1466 3HG2 THR A 114      13.801  -4.395 -53.251  1.00 82.72           H  
ATOM   1467  N   MET A 115      16.751  -1.579 -51.055  1.00 80.79           N  
ATOM   1468  CA  MET A 115      17.659  -1.721 -49.908  1.00 81.21           C  
ATOM   1469  C   MET A 115      17.079  -1.194 -48.577  1.00 83.69           C  
ATOM   1470  O   MET A 115      17.111  -1.921 -47.577  1.00 82.04           O  
ATOM   1471  CB  MET A 115      19.028  -1.091 -50.208  1.00 85.48           C  
ATOM   1472  CG  MET A 115      20.074  -1.373 -49.139  1.00 89.96           C  
ATOM   1473  SD  MET A 115      21.291  -0.051 -48.987  1.00 96.42           S  
ATOM   1474  CE  MET A 115      20.333   1.190 -48.131  1.00 91.94           C  
ATOM   1475  H   MET A 115      17.141  -1.024 -51.790  1.00 80.79           H  
ATOM   1476  HA  MET A 115      17.790  -2.803 -49.763  1.00 81.21           H  
ATOM   1477  HB1 MET A 115      19.392  -1.469 -51.175  1.00 85.48           H  
ATOM   1478  HB2 MET A 115      18.907  -0.003 -50.313  1.00 85.48           H  
ATOM   1479  HG1 MET A 115      19.572  -1.517 -48.171  1.00 89.96           H  
ATOM   1480  HG2 MET A 115      20.590  -2.315 -49.377  1.00 89.96           H  
ATOM   1481  HE1 MET A 115      20.967   1.695 -47.387  1.00 91.94           H  
ATOM   1482  HE2 MET A 115      19.959   1.929 -48.855  1.00 91.94           H  
ATOM   1483  HE3 MET A 115      19.482   0.712 -47.623  1.00 91.94           H  
ATOM   1484  N   THR A 116      16.545   0.049 -48.572  1.00 80.43           N  
ATOM   1485  CA  THR A 116      15.946   0.674 -47.383  1.00 79.73           C  
ATOM   1486  C   THR A 116      14.683  -0.057 -46.916  1.00 82.97           C  
ATOM   1487  O   THR A 116      14.323   0.051 -45.747  1.00 83.32           O  
ATOM   1488  CB  THR A 116      15.693   2.173 -47.594  1.00 87.11           C  
ATOM   1489  OG1 THR A 116      14.705   2.353 -48.613  1.00 87.36           O  
ATOM   1490  CG2 THR A 116      16.972   2.959 -47.902  1.00 83.69           C  
ATOM   1491  H   THR A 116      16.521   0.633 -49.383  1.00 80.43           H  
ATOM   1492  HA  THR A 116      16.683   0.580 -46.571  1.00 79.73           H  
ATOM   1493  HB  THR A 116      15.316   2.586 -46.647  1.00 87.11           H  
ATOM   1494  HG1 THR A 116      15.144   2.333 -49.511  1.00 87.36           H  
ATOM   1495 1HG2 THR A 116      16.725   4.022 -48.042  1.00 83.69           H  
ATOM   1496 2HG2 THR A 116      17.678   2.854 -47.065  1.00 83.69           H  
ATOM   1497 3HG2 THR A 116      17.432   2.566 -48.820  1.00 83.69           H  
ATOM   1498  N   PHE A 117      14.014  -0.789 -47.827  1.00 78.55           N  
ATOM   1499  CA  PHE A 117      12.823  -1.584 -47.526  1.00 77.04           C  
ATOM   1500  C   PHE A 117      13.202  -2.982 -47.014  1.00 79.55           C  
ATOM   1501  O   PHE A 117      12.546  -3.478 -46.099  1.00 77.95           O  
ATOM   1502  CB  PHE A 117      11.899  -1.695 -48.753  1.00 79.14           C  
ATOM   1503  CG  PHE A 117      10.868  -0.601 -48.919  1.00 81.06           C  
ATOM   1504  CD1 PHE A 117      10.029  -0.247 -47.868  1.00 83.21           C  
ATOM   1505  CD2 PHE A 117      10.672   0.008 -50.154  1.00 85.03           C  
ATOM   1506  CE1 PHE A 117       9.062   0.748 -48.028  1.00 85.19           C  
ATOM   1507  CE2 PHE A 117       9.688   0.991 -50.322  1.00 88.76           C  
ATOM   1508  CZ  PHE A 117       8.887   1.352 -49.257  1.00 86.50           C  
ATOM   1509  H   PHE A 117      14.290  -0.840 -48.787  1.00 78.55           H  
ATOM   1510  HA  PHE A 117      12.274  -1.061 -46.729  1.00 77.04           H  
ATOM   1511  HB1 PHE A 117      12.526  -1.718 -49.656  1.00 79.14           H  
ATOM   1512  HB2 PHE A 117      11.373  -2.660 -48.703  1.00 79.14           H  
ATOM   1513  HD1 PHE A 117      10.128  -0.757 -46.898  1.00 83.21           H  
ATOM   1514  HD2 PHE A 117      11.298  -0.286 -51.010  1.00 85.03           H  
ATOM   1515  HE1 PHE A 117       8.439   1.051 -47.174  1.00 85.19           H  
ATOM   1516  HE2 PHE A 117       9.554   1.474 -51.301  1.00 88.76           H  
ATOM   1517  HZ  PHE A 117       8.110   2.120 -49.388  1.00 86.50           H  
ATOM   1518  N   THR A 118      14.244  -3.616 -47.609  1.00 76.96           N  
ATOM   1519  CA  THR A 118      14.740  -4.944 -47.223  1.00 77.41           C  
ATOM   1520  C   THR A 118      15.338  -4.904 -45.805  1.00 83.28           C  
ATOM   1521  O   THR A 118      15.098  -5.828 -45.022  1.00 83.11           O  
ATOM   1522  CB  THR A 118      15.710  -5.503 -48.283  1.00 85.50           C  
ATOM   1523  OG1 THR A 118      15.080  -5.445 -49.565  1.00 86.50           O  
ATOM   1524  CG2 THR A 118      16.144  -6.947 -47.997  1.00 82.63           C  
ATOM   1525  H   THR A 118      14.756  -3.212 -48.367  1.00 76.96           H  
ATOM   1526  HA  THR A 118      13.896  -5.648 -47.187  1.00 77.41           H  
ATOM   1527  HB  THR A 118      16.618  -4.883 -48.257  1.00 85.50           H  
ATOM   1528  HG1 THR A 118      15.018  -4.493 -49.864  1.00 86.50           H  
ATOM   1529 1HG2 THR A 118      16.832  -7.287 -48.785  1.00 82.63           H  
ATOM   1530 2HG2 THR A 118      16.653  -6.991 -47.023  1.00 82.63           H  
ATOM   1531 3HG2 THR A 118      15.259  -7.600 -47.978  1.00 82.63           H  
ATOM   1532  N   ALA A 119      16.062  -3.810 -45.464  1.00 80.79           N  
ATOM   1533  CA  ALA A 119      16.673  -3.602 -44.145  1.00 80.64           C  
ATOM   1534  C   ALA A 119      15.643  -3.492 -43.018  1.00 82.61           C  
ATOM   1535  O   ALA A 119      15.997  -3.747 -41.872  1.00 81.75           O  
ATOM   1536  CB  ALA A 119      17.572  -2.376 -44.161  1.00 82.49           C  
ATOM   1537  H   ALA A 119      16.232  -3.057 -46.099  1.00 80.79           H  
ATOM   1538  HA  ALA A 119      17.278  -4.497 -43.935  1.00 80.64           H  
ATOM   1539  HB1 ALA A 119      18.020  -2.236 -43.166  1.00 82.49           H  
ATOM   1540  HB2 ALA A 119      18.370  -2.515 -44.906  1.00 82.49           H  
ATOM   1541  HB3 ALA A 119      16.978  -1.488 -44.423  1.00 82.49           H  
ATOM   1542  N   SER A 120      14.375  -3.136 -43.341  1.00 78.70           N  
ATOM   1543  CA  SER A 120      13.269  -3.039 -42.372  1.00 77.94           C  
ATOM   1544  C   SER A 120      12.822  -4.432 -41.931  1.00 80.56           C  
ATOM   1545  O   SER A 120      12.546  -4.643 -40.747  1.00 79.62           O  
ATOM   1546  CB  SER A 120      12.077  -2.300 -42.976  1.00 81.90           C  
ATOM   1547  OG  SER A 120      12.412  -0.959 -43.288  1.00 93.91           O  
ATOM   1548  H   SER A 120      14.100  -2.911 -44.276  1.00 78.70           H  
ATOM   1549  HA  SER A 120      13.637  -2.477 -41.501  1.00 77.94           H  
ATOM   1550  HB1 SER A 120      11.235  -2.316 -42.269  1.00 81.90           H  
ATOM   1551  HB2 SER A 120      11.742  -2.819 -43.886  1.00 81.90           H  
ATOM   1552  HG  SER A 120      11.904  -0.340 -42.689  1.00 93.91           H  
ATOM   1553  N   VAL A 121      12.737  -5.373 -42.899  1.00 76.89           N  
ATOM   1554  CA  VAL A 121      12.345  -6.776 -42.699  1.00 76.49           C  
ATOM   1555  C   VAL A 121      13.460  -7.477 -41.922  1.00 79.71           C  
ATOM   1556  O   VAL A 121      13.172  -8.250 -41.004  1.00 79.89           O  
ATOM   1557  CB  VAL A 121      11.993  -7.495 -44.044  1.00 80.89           C  
ATOM   1558  CG1 VAL A 121      11.600  -8.959 -43.822  1.00 81.31           C  
ATOM   1559  CG2 VAL A 121      10.881  -6.758 -44.792  1.00 80.03           C  
ATOM   1560  H   VAL A 121      12.944  -5.167 -43.855  1.00 76.89           H  
ATOM   1561  HA  VAL A 121      11.416  -6.820 -42.112  1.00 76.49           H  
ATOM   1562  HB  VAL A 121      12.903  -7.478 -44.662  1.00 80.89           H  
ATOM   1563 1HG1 VAL A 121      11.361  -9.426 -44.789  1.00 81.31           H  
ATOM   1564 2HG1 VAL A 121      12.437  -9.497 -43.353  1.00 81.31           H  
ATOM   1565 3HG1 VAL A 121      10.719  -9.007 -43.165  1.00 81.31           H  
ATOM   1566 1HG2 VAL A 121      10.657  -7.286 -45.730  1.00 80.03           H  
ATOM   1567 2HG2 VAL A 121       9.977  -6.724 -44.166  1.00 80.03           H  
ATOM   1568 3HG2 VAL A 121      11.208  -5.732 -45.018  1.00 80.03           H  
ATOM   1569  N   GLY A 122      14.710  -7.156 -42.274  1.00 75.19           N  
ATOM   1570  CA  GLY A 122      15.906  -7.664 -41.621  1.00 74.80           C  
ATOM   1571  C   GLY A 122      15.970  -7.200 -40.184  1.00 77.54           C  
ATOM   1572  O   GLY A 122      16.147  -8.024 -39.283  1.00 77.48           O  
ATOM   1573  H   GLY A 122      14.911  -6.530 -43.028  1.00 75.19           H  
ATOM   1574  HA1 GLY A 122      15.911  -8.763 -41.657  1.00 74.80           H  
ATOM   1575  HA2 GLY A 122      16.800  -7.320 -42.163  1.00 74.80           H  
ATOM   1576  N   SER A 123      15.773  -5.874 -39.962  1.00 73.70           N  
ATOM   1577  CA  SER A 123      15.769  -5.229 -38.639  1.00 73.52           C  
ATOM   1578  C   SER A 123      14.758  -5.883 -37.713  1.00 77.34           C  
ATOM   1579  O   SER A 123      15.084  -6.137 -36.548  1.00 77.50           O  
ATOM   1580  CB  SER A 123      15.478  -3.733 -38.751  1.00 76.57           C  
ATOM   1581  OG  SER A 123      16.614  -3.014 -39.203  1.00 84.62           O  
ATOM   1582  H   SER A 123      15.612  -5.228 -40.708  1.00 73.70           H  
ATOM   1583  HA  SER A 123      16.774  -5.359 -38.212  1.00 73.52           H  
ATOM   1584  HB1 SER A 123      15.163  -3.345 -37.771  1.00 76.57           H  
ATOM   1585  HB2 SER A 123      14.640  -3.572 -39.445  1.00 76.57           H  
ATOM   1586  HG  SER A 123      16.627  -3.005 -40.203  1.00 84.62           H  
ATOM   1587  N   LEU A 124      13.548  -6.190 -38.247  1.00 72.97           N  
ATOM   1588  CA  LEU A 124      12.471  -6.856 -37.516  1.00 72.42           C  
ATOM   1589  C   LEU A 124      12.867  -8.278 -37.120  1.00 77.26           C  
ATOM   1590  O   LEU A 124      12.632  -8.668 -35.970  1.00 78.23           O  
ATOM   1591  CB  LEU A 124      11.129  -6.851 -38.296  1.00 71.86           C  
ATOM   1592  CG  LEU A 124      10.191  -5.633 -38.106  1.00 76.00           C  
ATOM   1593  CD1 LEU A 124       8.908  -5.808 -38.877  1.00 76.09           C  
ATOM   1594  CD2 LEU A 124       9.810  -5.425 -36.651  1.00 77.76           C  
ATOM   1595  H   LEU A 124      13.308  -5.977 -39.194  1.00 72.97           H  
ATOM   1596  HA  LEU A 124      12.309  -6.273 -36.597  1.00 72.42           H  
ATOM   1597  HB1 LEU A 124      11.360  -6.936 -39.368  1.00 71.86           H  
ATOM   1598  HB2 LEU A 124      10.570  -7.756 -38.014  1.00 71.86           H  
ATOM   1599  HG  LEU A 124      10.755  -4.763 -38.474  1.00 76.00           H  
ATOM   1600 1HD1 LEU A 124       8.264  -4.930 -38.723  1.00 76.09           H  
ATOM   1601 2HD1 LEU A 124       9.135  -5.912 -39.948  1.00 76.09           H  
ATOM   1602 3HD1 LEU A 124       8.387  -6.710 -38.523  1.00 76.09           H  
ATOM   1603 1HD2 LEU A 124       9.146  -4.552 -36.567  1.00 77.76           H  
ATOM   1604 2HD2 LEU A 124       9.290  -6.319 -36.276  1.00 77.76           H  
ATOM   1605 3HD2 LEU A 124      10.718  -5.253 -36.055  1.00 77.76           H  
ATOM   1606  N   LEU A 125      13.485  -9.039 -38.052  1.00 72.59           N  
ATOM   1607  CA  LEU A 125      13.926 -10.411 -37.804  1.00 73.33           C  
ATOM   1608  C   LEU A 125      14.900 -10.487 -36.619  1.00 78.65           C  
ATOM   1609  O   LEU A 125      14.726 -11.350 -35.758  1.00 78.84           O  
ATOM   1610  CB  LEU A 125      14.521 -11.023 -39.082  1.00 74.35           C  
ATOM   1611  CG  LEU A 125      15.232 -12.375 -38.966  1.00 80.83           C  
ATOM   1612  CD1 LEU A 125      14.246 -13.524 -38.815  1.00 81.30           C  
ATOM   1613  CD2 LEU A 125      16.132 -12.601 -40.155  1.00 85.14           C  
ATOM   1614  H   LEU A 125      13.684  -8.715 -38.977  1.00 72.59           H  
ATOM   1615  HA  LEU A 125      13.047 -11.010 -37.524  1.00 73.33           H  
ATOM   1616  HB1 LEU A 125      13.708 -11.131 -39.815  1.00 74.35           H  
ATOM   1617  HB2 LEU A 125      15.237 -10.300 -39.501  1.00 74.35           H  
ATOM   1618  HG  LEU A 125      15.847 -12.348 -38.054  1.00 80.83           H  
ATOM   1619 1HD1 LEU A 125      14.797 -14.473 -38.735  1.00 81.30           H  
ATOM   1620 2HD1 LEU A 125      13.643 -13.373 -37.907  1.00 81.30           H  
ATOM   1621 3HD1 LEU A 125      13.584 -13.558 -39.693  1.00 81.30           H  
ATOM   1622 1HD2 LEU A 125      16.634 -13.575 -40.056  1.00 85.14           H  
ATOM   1623 2HD2 LEU A 125      15.532 -12.591 -41.077  1.00 85.14           H  
ATOM   1624 3HD2 LEU A 125      16.887 -11.803 -40.201  1.00 85.14           H  
ATOM   1625  N   LEU A 126      15.890  -9.560 -36.561  1.00 75.81           N  
ATOM   1626  CA  LEU A 126      16.867  -9.463 -35.470  1.00 76.56           C  
ATOM   1627  C   LEU A 126      16.192  -9.052 -34.147  1.00 80.48           C  
ATOM   1628  O   LEU A 126      16.615  -9.506 -33.088  1.00 81.29           O  
ATOM   1629  CB  LEU A 126      17.994  -8.470 -35.815  1.00 77.06           C  
ATOM   1630  CG  LEU A 126      19.055  -8.914 -36.821  1.00 82.50           C  
ATOM   1631  CD1 LEU A 126      19.868  -7.733 -37.296  1.00 82.75           C  
ATOM   1632  CD2 LEU A 126      19.982  -9.971 -36.234  1.00 86.28           C  
ATOM   1633  H   LEU A 126      16.023  -8.868 -37.271  1.00 75.81           H  
ATOM   1634  HA  LEU A 126      17.308 -10.463 -35.341  1.00 76.56           H  
ATOM   1635  HB1 LEU A 126      17.528  -7.551 -36.200  1.00 77.06           H  
ATOM   1636  HB2 LEU A 126      18.507  -8.203 -34.879  1.00 77.06           H  
ATOM   1637  HG  LEU A 126      18.524  -9.358 -37.676  1.00 82.50           H  
ATOM   1638 1HD1 LEU A 126      20.624  -8.074 -38.018  1.00 82.75           H  
ATOM   1639 2HD1 LEU A 126      19.204  -7.001 -37.780  1.00 82.75           H  
ATOM   1640 3HD1 LEU A 126      20.368  -7.262 -36.437  1.00 82.75           H  
ATOM   1641 1HD2 LEU A 126      20.729 -10.263 -36.987  1.00 86.28           H  
ATOM   1642 2HD2 LEU A 126      20.493  -9.561 -35.351  1.00 86.28           H  
ATOM   1643 3HD2 LEU A 126      19.394 -10.853 -35.940  1.00 86.28           H  
ATOM   1644  N   ALA A 127      15.146  -8.208 -34.214  1.00 76.14           N  
ATOM   1645  CA  ALA A 127      14.385  -7.764 -33.046  1.00 75.86           C  
ATOM   1646  C   ALA A 127      13.590  -8.938 -32.440  1.00 81.78           C  
ATOM   1647  O   ALA A 127      13.463  -9.019 -31.209  1.00 82.20           O  
ATOM   1648  CB  ALA A 127      13.450  -6.618 -33.423  1.00 75.29           C  
ATOM   1649  H   ALA A 127      14.814  -7.823 -35.075  1.00 76.14           H  
ATOM   1650  HA  ALA A 127      15.092  -7.399 -32.287  1.00 75.86           H  
ATOM   1651  HB1 ALA A 127      12.886  -6.297 -32.535  1.00 75.29           H  
ATOM   1652  HB2 ALA A 127      14.041  -5.773 -33.807  1.00 75.29           H  
ATOM   1653  HB3 ALA A 127      12.748  -6.957 -34.199  1.00 75.29           H  
ATOM   1654  N   ALA A 128      13.083  -9.856 -33.312  1.00 77.88           N  
ATOM   1655  CA  ALA A 128      12.313 -11.046 -32.929  1.00 77.57           C  
ATOM   1656  C   ALA A 128      13.190 -12.178 -32.374  1.00 82.31           C  
ATOM   1657  O   ALA A 128      12.706 -12.957 -31.553  1.00 83.19           O  
ATOM   1658  CB  ALA A 128      11.485 -11.545 -34.098  1.00 78.16           C  
ATOM   1659  H   ALA A 128      13.206  -9.776 -34.301  1.00 77.88           H  
ATOM   1660  HA  ALA A 128      11.644 -10.735 -32.113  1.00 77.57           H  
ATOM   1661  HB1 ALA A 128      10.916 -12.435 -33.792  1.00 78.16           H  
ATOM   1662  HB2 ALA A 128      10.787 -10.757 -34.417  1.00 78.16           H  
ATOM   1663  HB3 ALA A 128      12.150 -11.805 -34.935  1.00 78.16           H  
ATOM   1664  N   ILE A 129      14.466 -12.276 -32.800  1.00 78.18           N  
ATOM   1665  CA  ILE A 129      15.362 -13.307 -32.264  1.00 79.27           C  
ATOM   1666  C   ILE A 129      15.955 -12.816 -30.914  1.00 83.18           C  
ATOM   1667  O   ILE A 129      16.148 -13.626 -30.000  1.00 83.80           O  
ATOM   1668  CB  ILE A 129      16.403 -13.812 -33.299  1.00 83.37           C  
ATOM   1669  CG1 ILE A 129      15.684 -14.422 -34.531  1.00 83.67           C  
ATOM   1670  CG2 ILE A 129      17.361 -14.841 -32.678  1.00 86.38           C  
ATOM   1671  CD1 ILE A 129      16.534 -14.484 -35.859  1.00 90.68           C  
ATOM   1672  H   ILE A 129      14.879 -11.677 -33.486  1.00 78.18           H  
ATOM   1673  HA  ILE A 129      14.782 -14.217 -32.050  1.00 79.27           H  
ATOM   1674  HB  ILE A 129      17.001 -12.948 -33.623  1.00 83.37           H  
ATOM   1675 1HG1 ILE A 129      15.362 -15.442 -34.276  1.00 83.67           H  
ATOM   1676 2HG1 ILE A 129      14.773 -13.837 -34.728  1.00 83.67           H  
ATOM   1677 1HG2 ILE A 129      18.083 -15.176 -33.438  1.00 86.38           H  
ATOM   1678 2HG2 ILE A 129      17.901 -14.380 -31.838  1.00 86.38           H  
ATOM   1679 3HG2 ILE A 129      16.786 -15.705 -32.313  1.00 86.38           H  
ATOM   1680 1HD1 ILE A 129      15.929 -14.931 -36.662  1.00 90.68           H  
ATOM   1681 2HD1 ILE A 129      16.834 -13.467 -36.151  1.00 90.68           H  
ATOM   1682 3HD1 ILE A 129      17.432 -15.097 -35.692  1.00 90.68           H  
ATOM   1683  N   ASP A 130      16.148 -11.478 -30.774  1.00 78.37           N  
ATOM   1684  CA  ASP A 130      16.623 -10.799 -29.556  1.00 78.07           C  
ATOM   1685  C   ASP A 130      15.682 -11.092 -28.382  1.00 81.97           C  
ATOM   1686  O   ASP A 130      16.148 -11.337 -27.278  1.00 82.66           O  
ATOM   1687  CB  ASP A 130      16.714  -9.274 -29.797  1.00 78.60           C  
ATOM   1688  CG  ASP A 130      17.022  -8.439 -28.567  1.00 85.46           C  
ATOM   1689  OD1 ASP A 130      18.154  -8.526 -28.061  1.00 88.21           O  
ATOM   1690  OD2 ASP A 130      16.135  -7.685 -28.124  1.00 88.24           O  
ATOM   1691  H   ASP A 130      15.972 -10.839 -31.523  1.00 78.37           H  
ATOM   1692  HA  ASP A 130      17.625 -11.180 -29.309  1.00 78.07           H  
ATOM   1693  HB1 ASP A 130      17.491  -9.085 -30.552  1.00 78.60           H  
ATOM   1694  HB2 ASP A 130      15.760  -8.930 -30.224  1.00 78.60           H  
ATOM   1695  N   ARG A 131      14.363 -11.070 -28.635  1.00 78.21           N  
ATOM   1696  CA  ARG A 131      13.324 -11.333 -27.642  1.00 78.14           C  
ATOM   1697  C   ARG A 131      13.274 -12.805 -27.274  1.00 82.74           C  
ATOM   1698  O   ARG A 131      13.086 -13.115 -26.095  1.00 83.34           O  
ATOM   1699  CB  ARG A 131      11.953 -10.868 -28.152  1.00 78.30           C  
ATOM   1700  CG  ARG A 131      11.796  -9.359 -28.196  1.00 91.27           C  
ATOM   1701  CD  ARG A 131      11.417  -8.812 -26.843  1.00106.95           C  
ATOM   1702  NE  ARG A 131      11.825  -7.419 -26.688  1.00118.61           N  
ATOM   1703  CZ  ARG A 131      13.000  -7.032 -26.212  1.00137.51           C  
ATOM   1704  NH1 ARG A 131      13.907  -7.933 -25.850  1.00124.67           N  
ATOM   1705  NH2 ARG A 131      13.280  -5.746 -26.097  1.00130.40           N  
ATOM   1706  H   ARG A 131      13.994 -10.867 -29.542  1.00 78.21           H  
ATOM   1707  HA  ARG A 131      13.577 -10.761 -26.737  1.00 78.14           H  
ATOM   1708  HB1 ARG A 131      11.791 -11.274 -29.161  1.00 78.30           H  
ATOM   1709  HB2 ARG A 131      11.169 -11.290 -27.506  1.00 78.30           H  
ATOM   1710  HG1 ARG A 131      12.737  -8.899 -28.531  1.00 91.27           H  
ATOM   1711  HG2 ARG A 131      11.026  -9.089 -28.933  1.00 91.27           H  
ATOM   1712  HD1 ARG A 131      10.329  -8.893 -26.706  1.00106.95           H  
ATOM   1713  HD2 ARG A 131      11.886  -9.421 -26.056  1.00106.95           H  
ATOM   1714  HE  ARG A 131      11.175  -6.709 -26.959  1.00118.61           H  
ATOM   1715 1HH1 ARG A 131      13.705  -8.909 -25.936  1.00124.67           H  
ATOM   1716 2HH1 ARG A 131      14.792  -7.636 -25.492  1.00124.67           H  
ATOM   1717 1HH2 ARG A 131      12.604  -5.061 -26.369  1.00130.40           H  
ATOM   1718 2HH2 ARG A 131      14.167  -5.458 -25.737  1.00130.40           H  
ATOM   1719  N   TYR A 132      13.436 -13.712 -28.277  1.00 78.64           N  
ATOM   1720  CA  TYR A 132      13.431 -15.162 -28.051  1.00 79.48           C  
ATOM   1721  C   TYR A 132      14.561 -15.580 -27.106  1.00 84.09           C  
ATOM   1722  O   TYR A 132      14.289 -16.300 -26.152  1.00 84.31           O  
ATOM   1723  CB  TYR A 132      13.443 -15.978 -29.368  1.00 80.91           C  
ATOM   1724  CG  TYR A 132      13.538 -17.476 -29.147  1.00 84.68           C  
ATOM   1725  CD1 TYR A 132      12.442 -18.207 -28.699  1.00 87.35           C  
ATOM   1726  CD2 TYR A 132      14.739 -18.154 -29.340  1.00 87.52           C  
ATOM   1727  CE1 TYR A 132      12.539 -19.574 -28.440  1.00 90.66           C  
ATOM   1728  CE2 TYR A 132      14.848 -19.521 -29.084  1.00 91.11           C  
ATOM   1729  CZ  TYR A 132      13.743 -20.229 -28.641  1.00 99.70           C  
ATOM   1730  OH  TYR A 132      13.843 -21.577 -28.400  1.00104.67           O  
ATOM   1731  H   TYR A 132      13.569 -13.454 -29.234  1.00 78.64           H  
ATOM   1732  HA  TYR A 132      12.477 -15.402 -27.558  1.00 79.48           H  
ATOM   1733  HB1 TYR A 132      12.528 -15.756 -29.937  1.00 80.91           H  
ATOM   1734  HB2 TYR A 132      14.293 -15.651 -29.985  1.00 80.91           H  
ATOM   1735  HD1 TYR A 132      11.480 -17.696 -28.546  1.00 87.35           H  
ATOM   1736  HD2 TYR A 132      15.619 -17.601 -29.701  1.00 87.52           H  
ATOM   1737  HE1 TYR A 132      11.662 -20.130 -28.077  1.00 90.66           H  
ATOM   1738  HE2 TYR A 132      15.809 -20.035 -29.234  1.00 91.11           H  
ATOM   1739  HH  TYR A 132      14.774 -21.883 -28.597  1.00104.67           H  
ATOM   1740  N   LEU A 133      15.805 -15.101 -27.344  1.00 80.98           N  
ATOM   1741  CA  LEU A 133      16.974 -15.410 -26.503  1.00 82.66           C  
ATOM   1742  C   LEU A 133      16.837 -14.845 -25.075  1.00 86.62           C  
ATOM   1743  O   LEU A 133      17.256 -15.500 -24.123  1.00 87.92           O  
ATOM   1744  CB  LEU A 133      18.288 -14.949 -27.162  1.00 83.23           C  
ATOM   1745  CG  LEU A 133      18.576 -15.515 -28.569  1.00 88.78           C  
ATOM   1746  CD1 LEU A 133      19.448 -14.573 -29.380  1.00 88.39           C  
ATOM   1747  CD2 LEU A 133      19.180 -16.912 -28.513  1.00 94.35           C  
ATOM   1748  H   LEU A 133      16.017 -14.499 -28.114  1.00 80.98           H  
ATOM   1749  HA  LEU A 133      17.011 -16.506 -26.412  1.00 82.66           H  
ATOM   1750  HB1 LEU A 133      18.277 -13.851 -27.226  1.00 83.23           H  
ATOM   1751  HB2 LEU A 133      19.123 -15.224 -26.500  1.00 83.23           H  
ATOM   1752  HG  LEU A 133      17.606 -15.601 -29.081  1.00 88.78           H  
ATOM   1753 1HD1 LEU A 133      19.632 -15.007 -30.374  1.00 88.39           H  
ATOM   1754 2HD1 LEU A 133      18.937 -13.605 -29.492  1.00 88.39           H  
ATOM   1755 3HD1 LEU A 133      20.407 -14.423 -28.862  1.00 88.39           H  
ATOM   1756 1HD2 LEU A 133      19.367 -17.272 -29.535  1.00 94.35           H  
ATOM   1757 2HD2 LEU A 133      20.128 -16.880 -27.957  1.00 94.35           H  
ATOM   1758 3HD2 LEU A 133      18.481 -17.594 -28.007  1.00 94.35           H  
ATOM   1759  N   CYS A 134      16.208 -13.660 -24.935  1.00 81.35           N  
ATOM   1760  CA  CYS A 134      15.956 -12.983 -23.661  1.00 81.34           C  
ATOM   1761  C   CYS A 134      14.943 -13.755 -22.792  1.00 86.13           C  
ATOM   1762  O   CYS A 134      15.217 -13.990 -21.610  1.00 86.51           O  
ATOM   1763  CB  CYS A 134      15.509 -11.540 -23.900  1.00 79.88           C  
ATOM   1764  SG  CYS A 134      15.057 -10.629 -22.394  1.00 83.52           S  
ATOM   1765  H   CYS A 134      15.860 -13.147 -25.720  1.00 81.35           H  
ATOM   1766  HA  CYS A 134      16.901 -12.959 -23.099  1.00 81.34           H  
ATOM   1767  HB1 CYS A 134      16.319 -10.999 -24.411  1.00 79.88           H  
ATOM   1768  HB2 CYS A 134      14.646 -11.546 -24.582  1.00 79.88           H  
ATOM   1769  HG  CYS A 134      14.697  -9.420 -22.710  1.00 83.52           H  
ATOM   1770  N   LEU A 135      13.782 -14.139 -23.382  1.00 81.94           N  
ATOM   1771  CA  LEU A 135      12.700 -14.860 -22.703  1.00 82.62           C  
ATOM   1772  C   LEU A 135      12.891 -16.388 -22.623  1.00 89.85           C  
ATOM   1773  O   LEU A 135      12.233 -17.021 -21.797  1.00 90.75           O  
ATOM   1774  CB  LEU A 135      11.324 -14.527 -23.324  1.00 81.32           C  
ATOM   1775  CG  LEU A 135      10.830 -13.069 -23.234  1.00 84.44           C  
ATOM   1776  CD1 LEU A 135       9.769 -12.791 -24.270  1.00 83.73           C  
ATOM   1777  CD2 LEU A 135      10.302 -12.724 -21.848  1.00 85.79           C  
ATOM   1778  H   LEU A 135      13.582 -13.951 -24.344  1.00 81.94           H  
ATOM   1779  HA  LEU A 135      12.736 -14.497 -21.665  1.00 82.62           H  
ATOM   1780  HB1 LEU A 135      11.356 -14.808 -24.387  1.00 81.32           H  
ATOM   1781  HB2 LEU A 135      10.572 -15.169 -22.843  1.00 81.32           H  
ATOM   1782  HG  LEU A 135      11.703 -12.429 -23.432  1.00 84.44           H  
ATOM   1783 1HD1 LEU A 135       9.436 -11.746 -24.183  1.00 83.73           H  
ATOM   1784 2HD1 LEU A 135      10.183 -12.961 -25.275  1.00 83.73           H  
ATOM   1785 3HD1 LEU A 135       8.913 -13.463 -24.109  1.00 83.73           H  
ATOM   1786 1HD2 LEU A 135       9.963 -11.678 -21.834  1.00 85.79           H  
ATOM   1787 2HD2 LEU A 135       9.459 -13.386 -21.601  1.00 85.79           H  
ATOM   1788 3HD2 LEU A 135      11.103 -12.859 -21.106  1.00 85.79           H  
ATOM   1789  N   ARG A 136      13.760 -16.984 -23.472  1.00 87.92           N  
ATOM   1790  CA  ARG A 136      14.003 -18.434 -23.458  1.00 90.48           C  
ATOM   1791  C   ARG A 136      15.201 -18.779 -22.570  1.00 98.41           C  
ATOM   1792  O   ARG A 136      15.080 -19.665 -21.724  1.00 99.98           O  
ATOM   1793  CB  ARG A 136      14.106 -19.020 -24.892  1.00 90.13           C  
ATOM   1794  CG  ARG A 136      14.505 -20.496 -25.018  1.00100.85           C  
ATOM   1795  CD  ARG A 136      13.436 -21.493 -24.606  1.00109.81           C  
ATOM   1796  NE  ARG A 136      13.942 -22.868 -24.645  1.00119.99           N  
ATOM   1797  CZ  ARG A 136      14.525 -23.489 -23.621  1.00136.56           C  
ATOM   1798  NH1 ARG A 136      14.955 -24.736 -23.753  1.00126.87           N  
ATOM   1799  NH2 ARG A 136      14.683 -22.867 -22.459  1.00122.84           N  
ATOM   1800  H   ARG A 136      14.291 -16.488 -24.159  1.00 87.92           H  
ATOM   1801  HA  ARG A 136      13.128 -18.924 -23.006  1.00 90.48           H  
ATOM   1802  HB1 ARG A 136      13.132 -18.887 -25.386  1.00 90.13           H  
ATOM   1803  HB2 ARG A 136      14.837 -18.420 -25.454  1.00 90.13           H  
ATOM   1804  HG1 ARG A 136      14.786 -20.695 -26.063  1.00100.85           H  
ATOM   1805  HG2 ARG A 136      15.402 -20.670 -24.405  1.00100.85           H  
ATOM   1806  HD1 ARG A 136      13.085 -21.258 -23.590  1.00109.81           H  
ATOM   1807  HD2 ARG A 136      12.568 -21.401 -25.276  1.00109.81           H  
ATOM   1808  HE  ARG A 136      13.843 -23.376 -25.501  1.00119.99           H  
ATOM   1809 1HH1 ARG A 136      14.842 -25.214 -24.624  1.00126.87           H  
ATOM   1810 2HH1 ARG A 136      15.392 -25.198 -22.982  1.00126.87           H  
ATOM   1811 1HH2 ARG A 136      14.363 -21.926 -22.348  1.00122.84           H  
ATOM   1812 2HH2 ARG A 136      15.122 -23.339 -21.695  1.00122.84           H  
ATOM   1813  N   TYR A 137      16.339 -18.065 -22.739  1.00 96.43           N  
ATOM   1814  CA  TYR A 137      17.559 -18.251 -21.927  1.00 98.79           C  
ATOM   1815  C   TYR A 137      17.896 -16.915 -21.199  1.00101.50           C  
ATOM   1816  O   TYR A 137      18.795 -16.189 -21.653  1.00100.86           O  
ATOM   1817  CB  TYR A 137      18.752 -18.747 -22.782  1.00101.97           C  
ATOM   1818  CG  TYR A 137      18.415 -19.823 -23.794  1.00105.68           C  
ATOM   1819  CD1 TYR A 137      18.389 -21.168 -23.432  1.00110.28           C  
ATOM   1820  CD2 TYR A 137      18.166 -19.500 -25.128  1.00105.54           C  
ATOM   1821  CE1 TYR A 137      18.096 -22.164 -24.363  1.00112.68           C  
ATOM   1822  CE2 TYR A 137      17.880 -20.488 -26.070  1.00107.90           C  
ATOM   1823  CZ  TYR A 137      17.839 -21.818 -25.681  1.00120.00           C  
ATOM   1824  OH  TYR A 137      17.551 -22.794 -26.606  1.00124.79           O  
ATOM   1825  H   TYR A 137      16.432 -17.353 -23.435  1.00 96.43           H  
ATOM   1826  HA  TYR A 137      17.370 -19.034 -21.178  1.00 98.79           H  
ATOM   1827  HB1 TYR A 137      19.183 -17.887 -23.315  1.00101.97           H  
ATOM   1828  HB2 TYR A 137      19.531 -19.131 -22.108  1.00101.97           H  
ATOM   1829  HD1 TYR A 137      18.604 -21.450 -22.391  1.00110.28           H  
ATOM   1830  HD2 TYR A 137      18.196 -18.446 -25.443  1.00105.54           H  
ATOM   1831  HE1 TYR A 137      18.069 -23.219 -24.053  1.00112.68           H  
ATOM   1832  HE2 TYR A 137      17.688 -20.213 -27.118  1.00107.90           H  
ATOM   1833  HH  TYR A 137      17.392 -22.372 -27.498  1.00124.79           H  
ATOM   1834  N   PRO A 138      17.176 -16.563 -20.091  1.00 96.96           N  
ATOM   1835  CA  PRO A 138      17.416 -15.263 -19.434  1.00 96.26           C  
ATOM   1836  C   PRO A 138      18.841 -14.997 -18.891  1.00104.02           C  
ATOM   1837  O   PRO A 138      19.355 -13.940 -19.269  1.00103.94           O  
ATOM   1838  CB  PRO A 138      16.353 -15.213 -18.331  1.00 97.47           C  
ATOM   1839  CG  PRO A 138      15.300 -16.167 -18.773  1.00101.23           C  
ATOM   1840  CD  PRO A 138      16.046 -17.270 -19.452  1.00 98.28           C  
ATOM   1841  HA  PRO A 138      17.339 -14.457 -20.179  1.00 96.26           H  
ATOM   1842  HB1 PRO A 138      16.774 -15.506 -17.358  1.00 97.47           H  
ATOM   1843  HB2 PRO A 138      15.947 -14.197 -18.213  1.00 97.47           H  
ATOM   1844  HG1 PRO A 138      14.719 -16.545 -17.919  1.00101.23           H  
ATOM   1845  HG2 PRO A 138      14.587 -15.686 -19.459  1.00101.23           H  
ATOM   1846  HD1 PRO A 138      16.393 -18.028 -18.735  1.00 98.28           H  
ATOM   1847  HD2 PRO A 138      15.420 -17.790 -20.192  1.00 98.28           H  
ATOM   1848  N   PRO A 139      19.530 -15.844 -18.067  1.00103.33           N  
ATOM   1849  CA  PRO A 139      20.879 -15.457 -17.601  1.00104.76           C  
ATOM   1850  C   PRO A 139      21.963 -15.428 -18.678  1.00108.79           C  
ATOM   1851  O   PRO A 139      22.901 -14.637 -18.582  1.00109.18           O  
ATOM   1852  CB  PRO A 139      21.188 -16.492 -16.519  1.00109.38           C  
ATOM   1853  CG  PRO A 139      20.391 -17.682 -16.900  1.00114.11           C  
ATOM   1854  CD  PRO A 139      19.123 -17.140 -17.478  1.00106.70           C  
ATOM   1855  HA  PRO A 139      20.880 -14.415 -17.248  1.00104.76           H  
ATOM   1856  HB1 PRO A 139      22.262 -16.725 -16.484  1.00109.38           H  
ATOM   1857  HB2 PRO A 139      20.906 -16.124 -15.522  1.00109.38           H  
ATOM   1858  HG1 PRO A 139      20.928 -18.301 -17.633  1.00114.11           H  
ATOM   1859  HG2 PRO A 139      20.188 -18.320 -16.027  1.00114.11           H  
ATOM   1860  HD1 PRO A 139      18.705 -17.816 -18.239  1.00106.70           H  
ATOM   1861  HD2 PRO A 139      18.351 -17.008 -16.706  1.00106.70           H  
ATOM   1862  N   SER A 140      21.828 -16.282 -19.702  1.00105.26           N  
ATOM   1863  CA  SER A 140      22.778 -16.393 -20.813  1.00105.62           C  
ATOM   1864  C   SER A 140      22.720 -15.229 -21.820  1.00105.78           C  
ATOM   1865  O   SER A 140      23.665 -15.063 -22.587  1.00105.88           O  
ATOM   1866  CB  SER A 140      22.611 -17.735 -21.521  1.00110.12           C  
ATOM   1867  OG  SER A 140      22.765 -18.810 -20.607  1.00121.89           O  
ATOM   1868  H   SER A 140      21.056 -16.913 -19.779  1.00105.26           H  
ATOM   1869  HA  SER A 140      23.779 -16.333 -20.360  1.00105.62           H  
ATOM   1870  HB1 SER A 140      23.353 -17.824 -22.328  1.00110.12           H  
ATOM   1871  HB2 SER A 140      21.618 -17.786 -21.991  1.00110.12           H  
ATOM   1872  HG  SER A 140      22.650 -19.678 -21.090  1.00121.89           H  
ATOM   1873  N   TYR A 141      21.638 -14.417 -21.804  1.00 99.64           N  
ATOM   1874  CA  TYR A 141      21.447 -13.278 -22.716  1.00 97.31           C  
ATOM   1875  C   TYR A 141      22.483 -12.158 -22.526  1.00102.19           C  
ATOM   1876  O   TYR A 141      22.999 -11.655 -23.526  1.00101.23           O  
ATOM   1877  CB  TYR A 141      20.007 -12.740 -22.632  1.00 95.64           C  
ATOM   1878  CG  TYR A 141      19.751 -11.442 -23.378  1.00 94.95           C  
ATOM   1879  CD1 TYR A 141      19.428 -11.444 -24.734  1.00 95.43           C  
ATOM   1880  CD2 TYR A 141      19.741 -10.221 -22.708  1.00 95.07           C  
ATOM   1881  CE1 TYR A 141      19.159 -10.256 -25.414  1.00 93.82           C  
ATOM   1882  CE2 TYR A 141      19.482  -9.027 -23.378  1.00 94.16           C  
ATOM   1883  CZ  TYR A 141      19.189  -9.049 -24.731  1.00 98.21           C  
ATOM   1884  OH  TYR A 141      18.928  -7.865 -25.377  1.00 95.19           O  
ATOM   1885  H   TYR A 141      20.882 -14.538 -21.161  1.00 99.64           H  
ATOM   1886  HA  TYR A 141      21.615 -13.665 -23.732  1.00 97.31           H  
ATOM   1887  HB1 TYR A 141      19.324 -13.508 -23.023  1.00 95.64           H  
ATOM   1888  HB2 TYR A 141      19.751 -12.591 -21.573  1.00 95.64           H  
ATOM   1889  HD1 TYR A 141      19.384 -12.399 -25.278  1.00 95.43           H  
ATOM   1890  HD2 TYR A 141      19.942 -10.199 -21.627  1.00 95.07           H  
ATOM   1891  HE1 TYR A 141      18.924 -10.276 -26.488  1.00 93.82           H  
ATOM   1892  HE2 TYR A 141      19.510  -8.071 -22.834  1.00 94.16           H  
ATOM   1893  HH  TYR A 141      18.655  -8.053 -26.321  1.00 95.19           H  
ATOM   1894  N   LYS A 142      22.771 -11.756 -21.265  1.00100.44           N  
ATOM   1895  CA  LYS A 142      23.760 -10.708 -20.969  1.00101.92           C  
ATOM   1896  C   LYS A 142      25.182 -11.099 -21.408  1.00109.29           C  
ATOM   1897  O   LYS A 142      25.941 -10.241 -21.870  1.00109.90           O  
ATOM   1898  CB  LYS A 142      23.716 -10.276 -19.498  1.00105.12           C  
ATOM   1899  CG  LYS A 142      22.599  -9.268 -19.210  1.00113.69           C  
ATOM   1900  CD  LYS A 142      23.008  -8.269 -18.132  1.00121.92           C  
ATOM   1901  CE  LYS A 142      22.396  -6.898 -18.317  1.00124.79           C  
ATOM   1902  NZ  LYS A 142      21.043  -6.790 -17.708  1.00131.68           N1+
ATOM   1903  H   LYS A 142      22.334 -12.141 -20.452  1.00100.44           H  
ATOM   1904  HA  LYS A 142      23.475  -9.834 -21.572  1.00101.92           H  
ATOM   1905  HB1 LYS A 142      23.575 -11.164 -18.864  1.00105.12           H  
ATOM   1906  HB2 LYS A 142      24.684  -9.833 -19.221  1.00105.12           H  
ATOM   1907  HG1 LYS A 142      22.344  -8.728 -20.134  1.00113.69           H  
ATOM   1908  HG2 LYS A 142      21.693  -9.804 -18.890  1.00113.69           H  
ATOM   1909  HD1 LYS A 142      22.715  -8.663 -17.148  1.00121.92           H  
ATOM   1910  HD2 LYS A 142      24.104  -8.175 -18.127  1.00121.92           H  
ATOM   1911  HE1 LYS A 142      23.057  -6.142 -17.869  1.00124.79           H  
ATOM   1912  HE2 LYS A 142      22.330  -6.672 -19.391  1.00124.79           H  
ATOM   1913  HZ1 LYS A 142      20.683  -5.869 -17.857  1.00131.68           H  
ATOM   1914  HZ2 LYS A 142      20.432  -7.459 -18.131  1.00131.68           H  
ATOM   1915  HZ3 LYS A 142      21.104  -6.969 -16.726  1.00131.68           H  
ATOM   1916  N   ALA A 143      25.513 -12.402 -21.314  1.00107.21           N  
ATOM   1917  CA  ALA A 143      26.793 -12.958 -21.748  1.00109.56           C  
ATOM   1918  C   ALA A 143      26.855 -13.043 -23.276  1.00112.86           C  
ATOM   1919  O   ALA A 143      27.936 -12.897 -23.846  1.00114.68           O  
ATOM   1920  CB  ALA A 143      26.990 -14.338 -21.145  1.00112.45           C  
ATOM   1921  H   ALA A 143      24.894 -13.089 -20.934  1.00107.21           H  
ATOM   1922  HA  ALA A 143      27.598 -12.293 -21.402  1.00109.56           H  
ATOM   1923  HB1 ALA A 143      27.955 -14.749 -21.476  1.00112.45           H  
ATOM   1924  HB2 ALA A 143      26.981 -14.264 -20.048  1.00112.45           H  
ATOM   1925  HB3 ALA A 143      26.177 -15.002 -21.474  1.00112.45           H  
ATOM   1926  N   LEU A 144      25.701 -13.281 -23.936  1.00107.26           N  
ATOM   1927  CA  LEU A 144      25.589 -13.391 -25.396  1.00106.32           C  
ATOM   1928  C   LEU A 144      25.455 -12.025 -26.096  1.00108.12           C  
ATOM   1929  O   LEU A 144      26.423 -11.575 -26.706  1.00108.62           O  
ATOM   1930  CB  LEU A 144      24.448 -14.342 -25.804  1.00104.88           C  
ATOM   1931  H   LEU A 144      24.827 -13.401 -23.465  1.00107.26           H  
ATOM   1932  HA  LEU A 144      26.538 -13.826 -25.743  1.00106.32           H  
ATOM   1933  N   LEU A 145      24.277 -11.365 -26.000  1.00102.12           N  
ATOM   1934  CA  LEU A 145      24.040 -10.064 -26.635  1.00100.25           C  
ATOM   1935  C   LEU A 145      24.712  -8.914 -25.890  1.00105.25           C  
ATOM   1936  O   LEU A 145      24.414  -8.663 -24.719  1.00105.74           O  
ATOM   1937  CB  LEU A 145      22.543  -9.791 -26.843  1.00 97.24           C  
ATOM   1938  H   LEU A 145      23.490 -11.716 -25.492  1.00102.12           H  
ATOM   1939  HA  LEU A 145      24.511 -10.120 -27.627  1.00100.25           H  
ATOM   1940  N   THR A 146      25.634  -8.234 -26.584  1.00102.00           N  
ATOM   1941  CA  THR A 146      26.404  -7.085 -26.100  1.00103.18           C  
ATOM   1942  C   THR A 146      26.180  -5.910 -27.067  1.00103.66           C  
ATOM   1943  O   THR A 146      25.795  -6.139 -28.216  1.00101.78           O  
ATOM   1944  CB  THR A 146      27.908  -7.442 -25.998  1.00119.46           C  
ATOM   1945  OG1 THR A 146      28.076  -8.841 -25.758  1.00122.78           O  
ATOM   1946  CG2 THR A 146      28.619  -6.660 -24.908  1.00121.09           C  
ATOM   1947  H   THR A 146      25.869  -8.479 -27.525  1.00102.00           H  
ATOM   1948  HA  THR A 146      26.066  -6.802 -25.092  1.00103.18           H  
ATOM   1949  HB  THR A 146      28.361  -7.168 -26.962  1.00119.46           H  
ATOM   1950  HG1 THR A 146      29.051  -9.054 -25.697  1.00122.78           H  
ATOM   1951 1HG2 THR A 146      29.679  -6.951 -24.879  1.00121.09           H  
ATOM   1952 2HG2 THR A 146      28.541  -5.583 -25.118  1.00121.09           H  
ATOM   1953 3HG2 THR A 146      28.153  -6.878 -23.936  1.00121.09           H  
ATOM   1954  N   ARG A 147      26.429  -4.664 -26.606  1.00 99.19           N  
ATOM   1955  CA  ARG A 147      26.294  -3.424 -27.384  1.00 97.47           C  
ATOM   1956  C   ARG A 147      27.136  -3.469 -28.667  1.00101.12           C  
ATOM   1957  O   ARG A 147      26.636  -3.104 -29.732  1.00 99.31           O  
ATOM   1958  CB  ARG A 147      26.677  -2.216 -26.516  1.00 98.23           C  
ATOM   1959  CG  ARG A 147      26.383  -0.852 -27.122  1.00104.90           C  
ATOM   1960  CD  ARG A 147      26.577   0.211 -26.063  1.00120.25           C  
ATOM   1961  NE  ARG A 147      26.678   1.558 -26.624  1.00133.61           N  
ATOM   1962  CZ  ARG A 147      26.894   2.655 -25.902  1.00153.71           C  
ATOM   1963  NH1 ARG A 147      26.975   3.838 -26.494  1.00145.66           N  
ATOM   1964  NH2 ARG A 147      27.032   2.576 -24.583  1.00140.02           N  
ATOM   1965  H   ARG A 147      26.733  -4.498 -25.668  1.00 99.19           H  
ATOM   1966  HA  ARG A 147      25.242  -3.322 -27.690  1.00 97.47           H  
ATOM   1967  HB1 ARG A 147      26.145  -2.293 -25.556  1.00 98.23           H  
ATOM   1968  HB2 ARG A 147      27.753  -2.274 -26.293  1.00 98.23           H  
ATOM   1969  HG1 ARG A 147      27.051  -0.664 -27.976  1.00104.90           H  
ATOM   1970  HG2 ARG A 147      25.353  -0.821 -27.507  1.00104.90           H  
ATOM   1971  HD1 ARG A 147      25.735   0.175 -25.356  1.00120.25           H  
ATOM   1972  HD2 ARG A 147      27.489  -0.012 -25.489  1.00120.25           H  
ATOM   1973  HE  ARG A 147      26.578   1.661 -27.614  1.00133.61           H  
ATOM   1974 1HH1 ARG A 147      26.874   3.908 -27.486  1.00145.66           H  
ATOM   1975 2HH1 ARG A 147      27.137   4.660 -25.948  1.00145.66           H  
ATOM   1976 1HH2 ARG A 147      26.974   1.688 -24.126  1.00140.02           H  
ATOM   1977 2HH2 ARG A 147      27.194   3.404 -24.047  1.00140.02           H  
ATOM   1978  N   GLY A 148      28.373  -3.957 -28.549  1.00 99.04           N  
ATOM   1979  CA  GLY A 148      29.318  -4.106 -29.653  1.00 99.80           C  
ATOM   1980  C   GLY A 148      28.920  -5.199 -30.622  1.00100.77           C  
ATOM   1981  O   GLY A 148      28.841  -4.953 -31.828  1.00100.99           O  
ATOM   1982  H   GLY A 148      28.746  -4.262 -27.673  1.00 99.04           H  
ATOM   1983  HA1 GLY A 148      29.395  -3.152 -30.195  1.00 99.80           H  
ATOM   1984  HA2 GLY A 148      30.316  -4.327 -29.248  1.00 99.80           H  
ATOM   1985  N   ARG A 149      28.621  -6.401 -30.094  1.00 94.74           N  
ATOM   1986  CA  ARG A 149      28.183  -7.574 -30.861  1.00 92.43           C  
ATOM   1987  C   ARG A 149      26.896  -7.299 -31.635  1.00 91.59           C  
ATOM   1988  O   ARG A 149      26.742  -7.825 -32.737  1.00 91.37           O  
ATOM   1989  CB  ARG A 149      28.013  -8.806 -29.955  1.00 92.66           C  
ATOM   1990  CG  ARG A 149      29.319  -9.292 -29.336  1.00105.16           C  
ATOM   1991  CD  ARG A 149      29.123 -10.535 -28.508  1.00112.66           C  
ATOM   1992  NE  ARG A 149      30.383 -10.995 -27.922  1.00126.78           N  
ATOM   1993  CZ  ARG A 149      30.472 -11.889 -26.943  1.00143.96           C  
ATOM   1994  NH1 ARG A 149      31.659 -12.250 -26.474  1.00136.80           N  
ATOM   1995  NH2 ARG A 149      29.373 -12.424 -26.420  1.00126.66           N  
ATOM   1996  H   ARG A 149      28.679  -6.581 -29.112  1.00 94.74           H  
ATOM   1997  HA  ARG A 149      28.976  -7.790 -31.592  1.00 92.43           H  
ATOM   1998  HB1 ARG A 149      27.303  -8.564 -29.150  1.00 92.66           H  
ATOM   1999  HB2 ARG A 149      27.568  -9.624 -30.541  1.00 92.66           H  
ATOM   2000  HG1 ARG A 149      30.049  -9.495 -30.134  1.00105.16           H  
ATOM   2001  HG2 ARG A 149      29.744  -8.496 -28.706  1.00105.16           H  
ATOM   2002  HD1 ARG A 149      28.397 -10.333 -27.707  1.00112.66           H  
ATOM   2003  HD2 ARG A 149      28.696 -11.332 -29.135  1.00112.66           H  
ATOM   2004  HE  ARG A 149      31.233 -10.611 -28.282  1.00126.78           H  
ATOM   2005 1HH1 ARG A 149      32.491 -11.849 -26.857  1.00136.80           H  
ATOM   2006 2HH1 ARG A 149      31.722 -12.923 -25.737  1.00136.80           H  
ATOM   2007 1HH2 ARG A 149      28.473 -12.154 -26.763  1.00126.66           H  
ATOM   2008 2HH2 ARG A 149      29.446 -13.096 -25.683  1.00126.66           H  
ATOM   2009  N   ALA A 150      25.984  -6.466 -31.073  1.00 84.15           N  
ATOM   2010  CA  ALA A 150      24.726  -6.083 -31.721  1.00 79.80           C  
ATOM   2011  C   ALA A 150      25.022  -5.202 -32.929  1.00 82.81           C  
ATOM   2012  O   ALA A 150      24.468  -5.451 -33.998  1.00 81.37           O  
ATOM   2013  CB  ALA A 150      23.813  -5.351 -30.741  1.00 78.69           C  
ATOM   2014  H   ALA A 150      26.109  -6.053 -30.171  1.00 84.15           H  
ATOM   2015  HA  ALA A 150      24.207  -6.994 -32.054  1.00 79.80           H  
ATOM   2016  HB1 ALA A 150      22.877  -5.074 -31.248  1.00 78.69           H  
ATOM   2017  HB2 ALA A 150      23.587  -6.009 -29.889  1.00 78.69           H  
ATOM   2018  HB3 ALA A 150      24.316  -4.442 -30.379  1.00 78.69           H  
ATOM   2019  N   LEU A 151      25.929  -4.211 -32.774  1.00 81.00           N  
ATOM   2020  CA  LEU A 151      26.323  -3.288 -33.846  1.00 81.90           C  
ATOM   2021  C   LEU A 151      26.988  -4.002 -35.047  1.00 88.25           C  
ATOM   2022  O   LEU A 151      26.766  -3.601 -36.195  1.00 85.75           O  
ATOM   2023  CB  LEU A 151      27.193  -2.130 -33.314  1.00 84.05           C  
ATOM   2024  CG  LEU A 151      26.485  -1.106 -32.407  1.00 87.40           C  
ATOM   2025  CD1 LEU A 151      27.478  -0.348 -31.557  1.00 90.06           C  
ATOM   2026  CD2 LEU A 151      25.618  -0.136 -33.201  1.00 87.79           C  
ATOM   2027  H   LEU A 151      26.399  -4.037 -31.909  1.00 81.00           H  
ATOM   2028  HA  LEU A 151      25.390  -2.851 -34.230  1.00 81.90           H  
ATOM   2029  HB1 LEU A 151      28.037  -2.561 -32.755  1.00 84.05           H  
ATOM   2030  HB2 LEU A 151      27.618  -1.593 -34.175  1.00 84.05           H  
ATOM   2031  HG  LEU A 151      25.821  -1.680 -31.744  1.00 87.40           H  
ATOM   2032 1HD1 LEU A 151      26.943   0.373 -30.922  1.00 90.06           H  
ATOM   2033 2HD1 LEU A 151      28.032  -1.054 -30.921  1.00 90.06           H  
ATOM   2034 3HD1 LEU A 151      28.183   0.190 -32.208  1.00 90.06           H  
ATOM   2035 1HD2 LEU A 151      25.135   0.573 -32.512  1.00 87.79           H  
ATOM   2036 2HD2 LEU A 151      26.246   0.417 -33.915  1.00 87.79           H  
ATOM   2037 3HD2 LEU A 151      24.847  -0.697 -33.749  1.00 87.79           H  
ATOM   2038  N   VAL A 152      27.755  -5.087 -34.774  1.00 88.45           N  
ATOM   2039  CA  VAL A 152      28.406  -5.922 -35.790  1.00 90.36           C  
ATOM   2040  C   VAL A 152      27.330  -6.721 -36.554  1.00 92.98           C  
ATOM   2041  O   VAL A 152      27.366  -6.767 -37.786  1.00 92.01           O  
ATOM   2042  CB  VAL A 152      29.508  -6.837 -35.186  1.00 97.79           C  
ATOM   2043  CG1 VAL A 152      30.191  -7.679 -36.265  1.00 99.52           C  
ATOM   2044  CG2 VAL A 152      30.548  -6.023 -34.421  1.00100.41           C  
ATOM   2045  H   VAL A 152      27.932  -5.398 -33.840  1.00 88.45           H  
ATOM   2046  HA  VAL A 152      28.931  -5.269 -36.502  1.00 90.36           H  
ATOM   2047  HB  VAL A 152      29.009  -7.517 -34.480  1.00 97.79           H  
ATOM   2048 1HG1 VAL A 152      30.963  -8.312 -35.803  1.00 99.52           H  
ATOM   2049 2HG1 VAL A 152      29.444  -8.316 -36.762  1.00 99.52           H  
ATOM   2050 3HG1 VAL A 152      30.658  -7.015 -37.008  1.00 99.52           H  
ATOM   2051 1HG2 VAL A 152      31.311  -6.698 -34.007  1.00100.41           H  
ATOM   2052 2HG2 VAL A 152      31.026  -5.304 -35.103  1.00100.41           H  
ATOM   2053 3HG2 VAL A 152      30.057  -5.479 -33.601  1.00100.41           H  
ATOM   2054  N   LEU A 153      26.355  -7.308 -35.820  1.00 89.39           N  
ATOM   2055  CA  LEU A 153      25.247  -8.073 -36.407  1.00 87.89           C  
ATOM   2056  C   LEU A 153      24.349  -7.212 -37.283  1.00 92.14           C  
ATOM   2057  O   LEU A 153      23.896  -7.670 -38.334  1.00 92.17           O  
ATOM   2058  CB  LEU A 153      24.437  -8.812 -35.343  1.00 86.65           C  
ATOM   2059  CG  LEU A 153      25.055 -10.116 -34.850  1.00 93.39           C  
ATOM   2060  CD1 LEU A 153      24.398 -10.580 -33.543  1.00 92.65           C  
ATOM   2061  CD2 LEU A 153      25.019 -11.207 -35.938  1.00 95.65           C  
ATOM   2062  H   LEU A 153      26.322  -7.261 -34.822  1.00 89.39           H  
ATOM   2063  HA  LEU A 153      25.706  -8.830 -37.060  1.00 87.89           H  
ATOM   2064  HB1 LEU A 153      24.296  -8.143 -34.482  1.00 86.65           H  
ATOM   2065  HB2 LEU A 153      23.438  -9.028 -35.750  1.00 86.65           H  
ATOM   2066  HG  LEU A 153      26.116  -9.924 -34.630  1.00 93.39           H  
ATOM   2067 1HD1 LEU A 153      24.863 -11.520 -33.212  1.00 92.65           H  
ATOM   2068 2HD1 LEU A 153      24.537  -9.811 -32.769  1.00 92.65           H  
ATOM   2069 3HD1 LEU A 153      23.323 -10.742 -33.710  1.00 92.65           H  
ATOM   2070 1HD2 LEU A 153      25.472 -12.130 -35.547  1.00 95.65           H  
ATOM   2071 2HD2 LEU A 153      23.976 -11.404 -36.226  1.00 95.65           H  
ATOM   2072 3HD2 LEU A 153      25.584 -10.866 -36.818  1.00 95.65           H  
ATOM   2073  N   LEU A 154      24.153  -5.943 -36.882  1.00 87.91           N  
ATOM   2074  CA  LEU A 154      23.397  -4.943 -37.630  1.00 85.92           C  
ATOM   2075  C   LEU A 154      24.190  -4.531 -38.895  1.00 90.95           C  
ATOM   2076  O   LEU A 154      23.585  -4.135 -39.893  1.00 89.02           O  
ATOM   2077  CB  LEU A 154      23.154  -3.736 -36.714  1.00 85.74           C  
ATOM   2078  CG  LEU A 154      21.792  -3.023 -36.754  1.00 88.73           C  
ATOM   2079  CD1 LEU A 154      20.604  -4.004 -36.779  1.00 86.91           C  
ATOM   2080  CD2 LEU A 154      21.651  -2.101 -35.553  1.00 91.86           C  
ATOM   2081  H   LEU A 154      24.522  -5.590 -36.022  1.00 87.91           H  
ATOM   2082  HA  LEU A 154      22.429  -5.351 -37.955  1.00 85.92           H  
ATOM   2083  HB1 LEU A 154      23.323  -4.067 -35.679  1.00 85.74           H  
ATOM   2084  HB2 LEU A 154      23.926  -2.987 -36.943  1.00 85.74           H  
ATOM   2085  HG  LEU A 154      21.766  -2.445 -37.690  1.00 88.73           H  
ATOM   2086 1HD1 LEU A 154      19.661  -3.438 -36.807  1.00 86.91           H  
ATOM   2087 2HD1 LEU A 154      20.674  -4.643 -37.672  1.00 86.91           H  
ATOM   2088 3HD1 LEU A 154      20.627  -4.632 -35.876  1.00 86.91           H  
ATOM   2089 1HD2 LEU A 154      20.675  -1.596 -35.590  1.00 91.86           H  
ATOM   2090 2HD2 LEU A 154      21.723  -2.690 -34.627  1.00 91.86           H  
ATOM   2091 3HD2 LEU A 154      22.453  -1.349 -35.571  1.00 91.86           H  
ATOM   2092  N   GLY A 155      25.524  -4.670 -38.836  1.00 90.11           N  
ATOM   2093  CA  GLY A 155      26.451  -4.372 -39.924  1.00 91.26           C  
ATOM   2094  C   GLY A 155      26.369  -5.357 -41.077  1.00 94.34           C  
ATOM   2095  O   GLY A 155      26.382  -4.942 -42.237  1.00 92.75           O  
ATOM   2096  H   GLY A 155      25.988  -4.999 -38.013  1.00 90.11           H  
ATOM   2097  HA1 GLY A 155      26.247  -3.359 -40.302  1.00 91.26           H  
ATOM   2098  HA2 GLY A 155      27.478  -4.367 -39.529  1.00 91.26           H  
ATOM   2099  N   ILE A 156      26.283  -6.675 -40.763  1.00 92.00           N  
ATOM   2100  CA  ILE A 156      26.179  -7.790 -41.731  1.00 92.21           C  
ATOM   2101  C   ILE A 156      24.843  -7.701 -42.490  1.00 93.99           C  
ATOM   2102  O   ILE A 156      24.805  -7.885 -43.712  1.00 93.77           O  
ATOM   2103  CB  ILE A 156      26.338  -9.191 -41.039  1.00 96.27           C  
ATOM   2104  CG1 ILE A 156      27.522  -9.234 -40.040  1.00 98.99           C  
ATOM   2105  CG2 ILE A 156      26.434 -10.330 -42.079  1.00 97.89           C  
ATOM   2106  CD1 ILE A 156      27.344 -10.191 -38.880  1.00102.91           C  
ATOM   2107  H   ILE A 156      26.284  -6.992 -39.815  1.00 92.00           H  
ATOM   2108  HA  ILE A 156      27.008  -7.694 -42.447  1.00 92.21           H  
ATOM   2109  HB  ILE A 156      25.424  -9.351 -40.448  1.00 96.27           H  
ATOM   2110 1HG1 ILE A 156      28.435  -9.511 -40.588  1.00 98.99           H  
ATOM   2111 2HG1 ILE A 156      27.682  -8.222 -39.640  1.00 98.99           H  
ATOM   2112 1HG2 ILE A 156      26.544 -11.293 -41.559  1.00 97.89           H  
ATOM   2113 2HG2 ILE A 156      25.520 -10.346 -42.691  1.00 97.89           H  
ATOM   2114 3HG2 ILE A 156      27.306 -10.162 -42.728  1.00 97.89           H  
ATOM   2115 1HD1 ILE A 156      28.231 -10.150 -38.231  1.00102.91           H  
ATOM   2116 2HD1 ILE A 156      26.453  -9.905 -38.301  1.00102.91           H  
ATOM   2117 3HD1 ILE A 156      27.218 -11.214 -39.264  1.00102.91           H  
ATOM   2118  N   MET A 157      23.751  -7.429 -41.745  1.00 88.52           N  
ATOM   2119  CA  MET A 157      22.396  -7.302 -42.263  1.00 85.89           C  
ATOM   2120  C   MET A 157      22.308  -6.198 -43.329  1.00 89.39           C  
ATOM   2121  O   MET A 157      21.906  -6.494 -44.453  1.00 88.81           O  
ATOM   2122  CB  MET A 157      21.423  -7.084 -41.101  1.00 86.38           C  
ATOM   2123  CG  MET A 157      19.972  -7.194 -41.485  1.00 88.03           C  
ATOM   2124  SD  MET A 157      19.321  -5.600 -42.019  1.00 91.38           S  
ATOM   2125  CE  MET A 157      19.352  -4.685 -40.475  1.00 87.66           C  
ATOM   2126  H   MET A 157      23.802  -7.292 -40.756  1.00 88.52           H  
ATOM   2127  HA  MET A 157      22.109  -8.235 -42.771  1.00 85.89           H  
ATOM   2128  HB1 MET A 157      21.639  -7.820 -40.313  1.00 86.38           H  
ATOM   2129  HB2 MET A 157      21.602  -6.088 -40.669  1.00 86.38           H  
ATOM   2130  HG1 MET A 157      19.858  -7.931 -42.294  1.00 88.03           H  
ATOM   2131  HG2 MET A 157      19.389  -7.564 -40.629  1.00 88.03           H  
ATOM   2132  HE1 MET A 157      18.641  -3.848 -40.530  1.00 87.66           H  
ATOM   2133  HE2 MET A 157      19.069  -5.352 -39.647  1.00 87.66           H  
ATOM   2134  HE3 MET A 157      20.365  -4.294 -40.300  1.00 87.66           H  
ATOM   2135  N   TRP A 158      22.727  -4.955 -42.995  1.00 86.64           N  
ATOM   2136  CA  TRP A 158      22.738  -3.806 -43.913  1.00 87.05           C  
ATOM   2137  C   TRP A 158      23.534  -4.088 -45.195  1.00 92.80           C  
ATOM   2138  O   TRP A 158      23.105  -3.681 -46.279  1.00 91.89           O  
ATOM   2139  CB  TRP A 158      23.256  -2.536 -43.217  1.00 87.09           C  
ATOM   2140  CG  TRP A 158      22.193  -1.784 -42.469  1.00 86.96           C  
ATOM   2141  CD1 TRP A 158      21.895  -1.885 -41.139  1.00 89.29           C  
ATOM   2142  CD2 TRP A 158      21.253  -0.850 -43.023  1.00 85.91           C  
ATOM   2143  NE1 TRP A 158      20.828  -1.069 -40.829  1.00 87.41           N  
ATOM   2144  CE2 TRP A 158      20.416  -0.420 -41.967  1.00 88.65           C  
ATOM   2145  CE3 TRP A 158      21.040  -0.326 -44.310  1.00 87.26           C  
ATOM   2146  CZ2 TRP A 158      19.392   0.518 -42.159  1.00 87.07           C  
ATOM   2147  CZ3 TRP A 158      20.018   0.594 -44.498  1.00 87.66           C  
ATOM   2148  CH2 TRP A 158      19.210   1.009 -43.432  1.00 87.24           C  
ATOM   2149  H   TRP A 158      23.065  -4.730 -42.081  1.00 86.64           H  
ATOM   2150  HA  TRP A 158      21.693  -3.634 -44.211  1.00 87.05           H  
ATOM   2151  HB1 TRP A 158      24.058  -2.813 -42.517  1.00 87.09           H  
ATOM   2152  HB2 TRP A 158      23.702  -1.871 -43.971  1.00 87.09           H  
ATOM   2153  HD1 TRP A 158      22.429  -2.524 -40.420  1.00 89.29           H  
ATOM   2154  HE1 TRP A 158      20.420  -0.966 -39.922  1.00 87.41           H  
ATOM   2155  HE3 TRP A 158      21.672  -0.640 -45.154  1.00 87.26           H  
ATOM   2156  HZ2 TRP A 158      18.758   0.849 -41.324  1.00 87.07           H  
ATOM   2157  HZ3 TRP A 158      19.839   1.005 -45.503  1.00 87.66           H  
ATOM   2158  HH2 TRP A 158      18.412   1.744 -43.616  1.00 87.24           H  
ATOM   2159  N   VAL A 159      24.665  -4.823 -45.068  1.00 91.17           N  
ATOM   2160  CA  VAL A 159      25.535  -5.221 -46.177  1.00 92.80           C  
ATOM   2161  C   VAL A 159      24.814  -6.254 -47.067  1.00 98.13           C  
ATOM   2162  O   VAL A 159      24.712  -6.021 -48.275  1.00 97.78           O  
ATOM   2163  CB  VAL A 159      26.949  -5.654 -45.688  1.00 98.39           C  
ATOM   2164  CG1 VAL A 159      27.674  -6.534 -46.704  1.00100.27           C  
ATOM   2165  CG2 VAL A 159      27.791  -4.433 -45.349  1.00 99.35           C  
ATOM   2166  H   VAL A 159      24.991  -5.152 -44.182  1.00 91.17           H  
ATOM   2167  HA  VAL A 159      25.734  -4.348 -46.815  1.00 92.80           H  
ATOM   2168  HB  VAL A 159      26.805  -6.259 -44.781  1.00 98.39           H  
ATOM   2169 1HG1 VAL A 159      28.663  -6.810 -46.311  1.00100.27           H  
ATOM   2170 2HG1 VAL A 159      27.085  -7.445 -46.887  1.00100.27           H  
ATOM   2171 3HG1 VAL A 159      27.796  -5.981 -47.647  1.00100.27           H  
ATOM   2172 1HG2 VAL A 159      28.785  -4.756 -45.006  1.00 99.35           H  
ATOM   2173 2HG2 VAL A 159      27.900  -3.802 -46.243  1.00 99.35           H  
ATOM   2174 3HG2 VAL A 159      27.298  -3.857 -44.552  1.00 99.35           H  
ATOM   2175  N   LEU A 160      24.249  -7.339 -46.469  1.00 95.36           N  
ATOM   2176  CA  LEU A 160      23.484  -8.365 -47.204  1.00 94.95           C  
ATOM   2177  C   LEU A 160      22.323  -7.737 -47.954  1.00 96.59           C  
ATOM   2178  O   LEU A 160      22.088  -8.100 -49.111  1.00 96.89           O  
ATOM   2179  CB  LEU A 160      22.962  -9.476 -46.284  1.00 94.81           C  
ATOM   2180  CG  LEU A 160      23.991 -10.502 -45.814  1.00102.90           C  
ATOM   2181  CD1 LEU A 160      23.546 -11.161 -44.511  1.00102.49           C  
ATOM   2182  CD2 LEU A 160      24.284 -11.542 -46.894  1.00107.30           C  
ATOM   2183  H   LEU A 160      24.314  -7.516 -45.487  1.00 95.36           H  
ATOM   2184  HA  LEU A 160      24.181  -8.822 -47.922  1.00 94.95           H  
ATOM   2185  HB1 LEU A 160      22.512  -9.007 -45.397  1.00 94.81           H  
ATOM   2186  HB2 LEU A 160      22.157 -10.010 -46.810  1.00 94.81           H  
ATOM   2187  HG  LEU A 160      24.931  -9.966 -45.618  1.00102.90           H  
ATOM   2188 1HD1 LEU A 160      24.302 -11.894 -44.194  1.00102.49           H  
ATOM   2189 2HD1 LEU A 160      23.431 -10.393 -43.732  1.00102.49           H  
ATOM   2190 3HD1 LEU A 160      22.584 -11.671 -44.667  1.00102.49           H  
ATOM   2191 1HD2 LEU A 160      25.027 -12.261 -46.519  1.00107.30           H  
ATOM   2192 2HD2 LEU A 160      23.357 -12.075 -47.152  1.00107.30           H  
ATOM   2193 3HD2 LEU A 160      24.679 -11.040 -47.789  1.00107.30           H  
ATOM   2194  N   SER A 161      21.631  -6.761 -47.307  1.00 90.67           N  
ATOM   2195  CA  SER A 161      20.518  -6.001 -47.886  1.00 88.58           C  
ATOM   2196  C   SER A 161      20.963  -5.269 -49.163  1.00 92.83           C  
ATOM   2197  O   SER A 161      20.260  -5.320 -50.170  1.00 92.16           O  
ATOM   2198  CB  SER A 161      19.963  -5.004 -46.873  1.00 90.80           C  
ATOM   2199  OG  SER A 161      19.110  -5.631 -45.928  1.00 99.45           O  
ATOM   2200  H   SER A 161      21.841  -6.489 -46.368  1.00 90.67           H  
ATOM   2201  HA  SER A 161      19.722  -6.712 -48.151  1.00 88.58           H  
ATOM   2202  HB1 SER A 161      19.408  -4.215 -47.401  1.00 90.80           H  
ATOM   2203  HB2 SER A 161      20.796  -4.514 -46.347  1.00 90.80           H  
ATOM   2204  HG  SER A 161      19.030  -5.053 -45.116  1.00 99.45           H  
ATOM   2205  N   ALA A 162      22.161  -4.651 -49.137  1.00 89.79           N  
ATOM   2206  CA  ALA A 162      22.722  -3.948 -50.282  1.00 90.12           C  
ATOM   2207  C   ALA A 162      23.173  -4.914 -51.382  1.00 96.24           C  
ATOM   2208  O   ALA A 162      23.145  -4.541 -52.554  1.00 96.77           O  
ATOM   2209  CB  ALA A 162      23.871  -3.062 -49.843  1.00 92.15           C  
ATOM   2210  H   ALA A 162      22.749  -4.632 -48.328  1.00 89.79           H  
ATOM   2211  HA  ALA A 162      21.927  -3.318 -50.708  1.00 90.12           H  
ATOM   2212  HB1 ALA A 162      24.285  -2.538 -50.717  1.00 92.15           H  
ATOM   2213  HB2 ALA A 162      23.508  -2.325 -49.112  1.00 92.15           H  
ATOM   2214  HB3 ALA A 162      24.655  -3.680 -49.381  1.00 92.15           H  
ATOM   2215  N   LEU A 163      23.562  -6.156 -51.019  1.00 93.77           N  
ATOM   2216  CA  LEU A 163      24.011  -7.171 -51.987  1.00 95.47           C  
ATOM   2217  C   LEU A 163      22.844  -7.700 -52.830  1.00 98.74           C  
ATOM   2218  O   LEU A 163      22.988  -7.871 -54.043  1.00100.17           O  
ATOM   2219  CB  LEU A 163      24.737  -8.333 -51.275  1.00 96.96           C  
ATOM   2220  CG  LEU A 163      25.479  -9.335 -52.165  1.00103.98           C  
ATOM   2221  CD1 LEU A 163      26.931  -8.937 -52.338  1.00107.30           C  
ATOM   2222  CD2 LEU A 163      25.400 -10.734 -51.590  1.00106.25           C  
ATOM   2223  H   LEU A 163      23.572  -6.472 -50.070  1.00 93.77           H  
ATOM   2224  HA  LEU A 163      24.724  -6.682 -52.668  1.00 95.47           H  
ATOM   2225  HB1 LEU A 163      25.461  -7.902 -50.567  1.00 96.96           H  
ATOM   2226  HB2 LEU A 163      23.996  -8.887 -50.680  1.00 96.96           H  
ATOM   2227  HG  LEU A 163      24.989  -9.327 -53.150  1.00103.98           H  
ATOM   2228 1HD1 LEU A 163      27.439  -9.672 -52.980  1.00107.30           H  
ATOM   2229 2HD1 LEU A 163      26.986  -7.943 -52.805  1.00107.30           H  
ATOM   2230 3HD1 LEU A 163      27.423  -8.907 -51.355  1.00107.30           H  
ATOM   2231 1HD2 LEU A 163      25.940 -11.432 -52.247  1.00106.25           H  
ATOM   2232 2HD2 LEU A 163      25.856 -10.746 -50.589  1.00106.25           H  
ATOM   2233 3HD2 LEU A 163      24.346 -11.041 -51.516  1.00106.25           H  
ATOM   2234  N   VAL A 164      21.699  -7.951 -52.180  1.00 92.82           N  
ATOM   2235  CA  VAL A 164      20.477  -8.467 -52.796  1.00 91.80           C  
ATOM   2236  C   VAL A 164      19.809  -7.400 -53.685  1.00 94.74           C  
ATOM   2237  O   VAL A 164      19.455  -7.691 -54.832  1.00 94.54           O  
ATOM   2238  CB  VAL A 164      19.529  -9.032 -51.691  1.00 94.47           C  
ATOM   2239  CG1 VAL A 164      18.081  -9.162 -52.169  1.00 93.22           C  
ATOM   2240  CG2 VAL A 164      20.048 -10.364 -51.150  1.00 95.74           C  
ATOM   2241  H   VAL A 164      21.601  -7.797 -51.197  1.00 92.82           H  
ATOM   2242  HA  VAL A 164      20.727  -9.300 -53.469  1.00 91.80           H  
ATOM   2243  HB  VAL A 164      19.528  -8.299 -50.870  1.00 94.47           H  
ATOM   2244 1HG1 VAL A 164      17.460  -9.563 -51.354  1.00 93.22           H  
ATOM   2245 2HG1 VAL A 164      17.702  -8.173 -52.466  1.00 93.22           H  
ATOM   2246 3HG1 VAL A 164      18.039  -9.844 -53.031  1.00 93.22           H  
ATOM   2247 1HG2 VAL A 164      19.362 -10.738 -50.375  1.00 95.74           H  
ATOM   2248 2HG2 VAL A 164      20.108 -11.095 -51.970  1.00 95.74           H  
ATOM   2249 3HG2 VAL A 164      21.048 -10.219 -50.715  1.00 95.74           H  
ATOM   2250  N   SER A 165      19.659  -6.170 -53.148  1.00 89.98           N  
ATOM   2251  CA  SER A 165      19.009  -5.022 -53.792  1.00 88.59           C  
ATOM   2252  C   SER A 165      19.754  -4.408 -54.990  1.00 93.28           C  
ATOM   2253  O   SER A 165      19.092  -3.975 -55.937  1.00 92.48           O  
ATOM   2254  CB  SER A 165      18.725  -3.935 -52.762  1.00 89.96           C  
ATOM   2255  OG  SER A 165      18.141  -4.480 -51.591  1.00 92.00           O  
ATOM   2256  H   SER A 165      19.997  -5.951 -52.233  1.00 89.98           H  
ATOM   2257  HA  SER A 165      18.081  -5.436 -54.213  1.00 88.59           H  
ATOM   2258  HB1 SER A 165      18.051  -3.182 -53.195  1.00 89.96           H  
ATOM   2259  HB2 SER A 165      19.661  -3.418 -52.502  1.00 89.96           H  
ATOM   2260  HG  SER A 165      18.823  -4.510 -50.861  1.00 92.00           H  
ATOM   2261  N   TYR A 166      21.112  -4.327 -54.935  1.00 91.14           N  
ATOM   2262  CA  TYR A 166      21.922  -3.723 -56.007  1.00 92.33           C  
ATOM   2263  C   TYR A 166      22.382  -4.720 -57.089  1.00 98.13           C  
ATOM   2264  O   TYR A 166      23.197  -4.362 -57.942  1.00 99.05           O  
ATOM   2265  CB  TYR A 166      23.107  -2.927 -55.438  1.00 94.55           C  
ATOM   2266  CG  TYR A 166      22.695  -1.671 -54.700  1.00 95.42           C  
ATOM   2267  CD1 TYR A 166      22.253  -0.544 -55.390  1.00 97.89           C  
ATOM   2268  CD2 TYR A 166      22.767  -1.600 -53.310  1.00 94.80           C  
ATOM   2269  CE1 TYR A 166      21.863   0.613 -54.712  1.00 98.60           C  
ATOM   2270  CE2 TYR A 166      22.383  -0.449 -52.623  1.00 94.70           C  
ATOM   2271  CZ  TYR A 166      21.936   0.657 -53.327  1.00102.00           C  
ATOM   2272  OH  TYR A 166      21.559   1.792 -52.650  1.00101.33           O  
ATOM   2273  H   TYR A 166      21.652  -4.670 -54.166  1.00 91.14           H  
ATOM   2274  HA  TYR A 166      21.247  -3.023 -56.521  1.00 92.33           H  
ATOM   2275  HB1 TYR A 166      23.678  -3.573 -54.755  1.00 94.55           H  
ATOM   2276  HB2 TYR A 166      23.783  -2.653 -56.261  1.00 94.55           H  
ATOM   2277  HD1 TYR A 166      22.210  -0.566 -56.489  1.00 97.89           H  
ATOM   2278  HD2 TYR A 166      23.134  -2.469 -52.744  1.00 94.80           H  
ATOM   2279  HE1 TYR A 166      21.499   1.486 -55.274  1.00 98.60           H  
ATOM   2280  HE2 TYR A 166      22.435  -0.419 -51.525  1.00 94.70           H  
ATOM   2281  HH  TYR A 166      20.964   2.346 -53.232  1.00101.33           H  
ATOM   2282  N   LEU A 167      21.804  -5.938 -57.094  1.00 95.42           N  
ATOM   2283  CA  LEU A 167      22.065  -6.988 -58.082  1.00 97.62           C  
ATOM   2284  C   LEU A 167      21.744  -6.555 -59.538  1.00103.68           C  
ATOM   2285  O   LEU A 167      22.585  -6.827 -60.399  1.00105.83           O  
ATOM   2286  CB  LEU A 167      21.347  -8.294 -57.698  1.00 97.27           C  
ATOM   2287  CG  LEU A 167      22.183  -9.586 -57.666  1.00104.60           C  
ATOM   2288  CD1 LEU A 167      23.564  -9.372 -57.051  1.00106.32           C  
ATOM   2289  CD2 LEU A 167      21.470 -10.664 -56.880  1.00106.86           C  
ATOM   2290  H   LEU A 167      21.138  -6.214 -56.402  1.00 95.42           H  
ATOM   2291  HA  LEU A 167      23.149  -7.175 -58.064  1.00 97.62           H  
ATOM   2292  HB1 LEU A 167      20.900  -8.155 -56.702  1.00 97.27           H  
ATOM   2293  HB2 LEU A 167      20.517  -8.445 -58.404  1.00 97.27           H  
ATOM   2294  HG  LEU A 167      22.311  -9.896 -58.714  1.00104.60           H  
ATOM   2295 1HD1 LEU A 167      24.118 -10.322 -57.052  1.00106.32           H  
ATOM   2296 2HD1 LEU A 167      24.117  -8.625 -57.640  1.00106.32           H  
ATOM   2297 3HD1 LEU A 167      23.454  -9.014 -56.017  1.00106.32           H  
ATOM   2298 1HD2 LEU A 167      22.083 -11.577 -56.869  1.00106.86           H  
ATOM   2299 2HD2 LEU A 167      21.308 -10.320 -55.848  1.00106.86           H  
ATOM   2300 3HD2 LEU A 167      20.499 -10.880 -57.350  1.00106.86           H  
ATOM   2301  N   PRO A 168      20.624  -5.833 -59.862  1.00 99.34           N  
ATOM   2302  CA  PRO A 168      20.423  -5.394 -61.256  1.00100.05           C  
ATOM   2303  C   PRO A 168      21.481  -4.383 -61.714  1.00106.52           C  
ATOM   2304  O   PRO A 168      21.822  -4.365 -62.898  1.00108.51           O  
ATOM   2305  CB  PRO A 168      19.027  -4.766 -61.236  1.00 99.68           C  
ATOM   2306  CG  PRO A 168      18.381  -5.289 -60.020  1.00102.63           C  
ATOM   2307  CD  PRO A 168      19.486  -5.398 -59.025  1.00 98.53           C  
ATOM   2308  HA  PRO A 168      20.515  -6.227 -61.968  1.00100.05           H  
ATOM   2309  HB1 PRO A 168      19.086  -3.668 -61.213  1.00 99.68           H  
ATOM   2310  HB2 PRO A 168      18.457  -5.038 -62.136  1.00 99.68           H  
ATOM   2311  HG1 PRO A 168      17.589  -4.613 -59.666  1.00102.63           H  
ATOM   2312  HG2 PRO A 168      17.911  -6.266 -60.205  1.00102.63           H  
ATOM   2313  HD1 PRO A 168      19.686  -4.437 -58.528  1.00 98.53           H  
ATOM   2314  HD2 PRO A 168      19.256  -6.128 -58.235  1.00 98.53           H  
ATOM   2315  N   LEU A 169      22.021  -3.565 -60.775  1.00102.65           N  
ATOM   2316  CA  LEU A 169      23.081  -2.580 -61.038  1.00104.28           C  
ATOM   2317  C   LEU A 169      24.417  -3.279 -61.383  1.00111.76           C  
ATOM   2318  O   LEU A 169      25.253  -2.688 -62.067  1.00113.36           O  
ATOM   2319  CB  LEU A 169      23.233  -1.605 -59.837  1.00103.11           C  
ATOM   2320  CG  LEU A 169      24.288  -0.482 -59.924  1.00109.27           C  
ATOM   2321  CD1 LEU A 169      23.909   0.577 -60.946  1.00110.11           C  
ATOM   2322  CD2 LEU A 169      24.485   0.174 -58.592  1.00110.27           C  
ATOM   2323  H   LEU A 169      21.727  -3.578 -59.819  1.00102.65           H  
ATOM   2324  HA  LEU A 169      22.791  -1.984 -61.916  1.00104.28           H  
ATOM   2325  HB1 LEU A 169      22.255  -1.132 -59.666  1.00103.11           H  
ATOM   2326  HB2 LEU A 169      23.459  -2.207 -58.945  1.00103.11           H  
ATOM   2327  HG  LEU A 169      25.226  -0.959 -60.244  1.00109.27           H  
ATOM   2328 1HD1 LEU A 169      24.686   1.355 -60.974  1.00110.11           H  
ATOM   2329 2HD1 LEU A 169      23.819   0.113 -61.939  1.00110.11           H  
ATOM   2330 3HD1 LEU A 169      22.947   1.031 -60.665  1.00110.11           H  
ATOM   2331 1HD2 LEU A 169      25.240   0.969 -58.682  1.00110.27           H  
ATOM   2332 2HD2 LEU A 169      23.534   0.610 -58.253  1.00110.27           H  
ATOM   2333 3HD2 LEU A 169      24.826  -0.574 -57.861  1.00110.27           H  
ATOM   2334  N   MET A 170      24.589  -4.546 -60.944  1.00109.54           N  
ATOM   2335  CA  MET A 170      25.774  -5.369 -61.201  1.00112.72           C  
ATOM   2336  C   MET A 170      25.723  -6.059 -62.577  1.00119.59           C  
ATOM   2337  O   MET A 170      26.707  -6.684 -62.986  1.00122.57           O  
ATOM   2338  CB  MET A 170      26.000  -6.403 -60.077  1.00115.02           C  
ATOM   2339  CG  MET A 170      26.129  -5.799 -58.687  1.00117.78           C  
ATOM   2340  SD  MET A 170      27.384  -4.504 -58.538  1.00124.64           S  
ATOM   2341  CE  MET A 170      26.575  -3.432 -57.374  1.00118.72           C  
ATOM   2342  H   MET A 170      23.898  -5.020 -60.398  1.00109.54           H  
ATOM   2343  HA  MET A 170      26.633  -4.682 -61.213  1.00112.72           H  
ATOM   2344  HB1 MET A 170      25.163  -7.116 -60.078  1.00115.02           H  
ATOM   2345  HB2 MET A 170      26.912  -6.977 -60.301  1.00115.02           H  
ATOM   2346  HG1 MET A 170      25.155  -5.382 -58.392  1.00117.78           H  
ATOM   2347  HG2 MET A 170      26.365  -6.602 -57.974  1.00117.78           H  
ATOM   2348  HE1 MET A 170      27.219  -2.565 -57.164  1.00118.72           H  
ATOM   2349  HE2 MET A 170      25.620  -3.085 -57.796  1.00118.72           H  
ATOM   2350  HE3 MET A 170      26.384  -3.981 -56.440  1.00118.72           H  
ATOM   2351  N   GLY A 171      24.590  -5.929 -63.273  1.00114.49           N  
ATOM   2352  CA  GLY A 171      24.391  -6.496 -64.602  1.00115.59           C  
ATOM   2353  C   GLY A 171      23.216  -7.443 -64.747  1.00117.95           C  
ATOM   2354  O   GLY A 171      23.080  -8.079 -65.795  1.00119.41           O  
ATOM   2355  H   GLY A 171      23.794  -5.431 -62.929  1.00114.49           H  
ATOM   2356  HA1 GLY A 171      24.262  -5.670 -65.317  1.00115.59           H  
ATOM   2357  HA2 GLY A 171      25.307  -7.032 -64.892  1.00115.59           H  
ATOM   2358  N   TRP A 172      22.354  -7.553 -63.712  1.00111.39           N  
ATOM   2359  CA  TRP A 172      21.187  -8.434 -63.773  1.00109.67           C  
ATOM   2360  C   TRP A 172      19.924  -7.656 -64.183  1.00111.47           C  
ATOM   2361  O   TRP A 172      18.944  -7.580 -63.439  1.00108.77           O  
ATOM   2362  CB  TRP A 172      21.009  -9.261 -62.478  1.00106.97           C  
ATOM   2363  CG  TRP A 172      20.073 -10.441 -62.596  1.00107.96           C  
ATOM   2364  CD1 TRP A 172      19.442 -10.887 -63.722  1.00111.91           C  
ATOM   2365  CD2 TRP A 172      19.669 -11.320 -61.537  1.00107.15           C  
ATOM   2366  NE1 TRP A 172      18.655 -11.975 -63.426  1.00111.39           N  
ATOM   2367  CE2 TRP A 172      18.781 -12.269 -62.094  1.00111.93           C  
ATOM   2368  CE3 TRP A 172      19.971 -11.401 -60.165  1.00107.23           C  
ATOM   2369  CZ2 TRP A 172      18.183 -13.278 -61.325  1.00111.23           C  
ATOM   2370  CZ3 TRP A 172      19.375 -12.397 -59.404  1.00108.35           C  
ATOM   2371  CH2 TRP A 172      18.493 -13.321 -59.982  1.00109.95           C  
ATOM   2372  H   TRP A 172      22.449  -7.053 -62.851  1.00111.39           H  
ATOM   2373  HA  TRP A 172      21.366  -9.175 -64.566  1.00109.67           H  
ATOM   2374  HB1 TRP A 172      21.995  -9.626 -62.156  1.00106.97           H  
ATOM   2375  HB2 TRP A 172      20.637  -8.596 -61.685  1.00106.97           H  
ATOM   2376  HD1 TRP A 172      19.548 -10.440 -64.722  1.00111.91           H  
ATOM   2377  HE1 TRP A 172      18.083 -12.472 -64.078  1.00111.39           H  
ATOM   2378  HE3 TRP A 172      20.668 -10.686 -59.703  1.00107.23           H  
ATOM   2379  HZ2 TRP A 172      17.493 -14.007 -61.776  1.00111.23           H  
ATOM   2380  HZ3 TRP A 172      19.598 -12.463 -58.329  1.00108.35           H  
ATOM   2381  HH2 TRP A 172      18.038 -14.098 -59.350  1.00109.95           H  
ATOM   2382  N   THR A 173      19.970  -7.085 -65.395  1.00109.42           N  
ATOM   2383  CA  THR A 173      18.870  -6.348 -66.025  1.00108.42           C  
ATOM   2384  C   THR A 173      18.258  -7.220 -67.125  1.00114.54           C  
ATOM   2385  O   THR A 173      18.876  -8.206 -67.531  1.00115.66           O  
ATOM   2386  CB  THR A 173      19.350  -4.996 -66.566  1.00114.69           C  
ATOM   2387  OG1 THR A 173      20.520  -5.196 -67.359  1.00115.97           O  
ATOM   2388  CG2 THR A 173      19.618  -3.984 -65.462  1.00111.44           C  
ATOM   2389  H   THR A 173      20.787  -7.125 -65.970  1.00109.42           H  
ATOM   2390  HA  THR A 173      18.095  -6.126 -65.276  1.00108.42           H  
ATOM   2391  HB  THR A 173      18.543  -4.575 -67.184  1.00114.69           H  
ATOM   2392  HG1 THR A 173      20.274  -5.671 -68.204  1.00115.97           H  
ATOM   2393 1HG2 THR A 173      19.958  -3.037 -65.907  1.00111.44           H  
ATOM   2394 2HG2 THR A 173      18.694  -3.810 -64.892  1.00111.44           H  
ATOM   2395 3HG2 THR A 173      20.396  -4.373 -64.789  1.00111.44           H  
ATOM   2396  N   CYS A 174      17.052  -6.873 -67.602  1.00112.27           N  
ATOM   2397  CA  CYS A 174      16.387  -7.659 -68.640  1.00114.91           C  
ATOM   2398  C   CYS A 174      16.878  -7.332 -70.069  1.00122.78           C  
ATOM   2399  O   CYS A 174      16.145  -6.730 -70.856  1.00122.49           O  
ATOM   2400  CB  CYS A 174      14.867  -7.572 -68.520  1.00114.24           C  
ATOM   2401  SG  CYS A 174      14.190  -5.892 -68.576  1.00116.87           S  
ATOM   2402  H   CYS A 174      16.536  -6.075 -67.291  1.00112.27           H  
ATOM   2403  HA  CYS A 174      16.676  -8.706 -68.464  1.00114.91           H  
ATOM   2404  HB1 CYS A 174      14.416  -8.160 -69.333  1.00114.24           H  
ATOM   2405  HB2 CYS A 174      14.561  -8.043 -67.574  1.00114.24           H  
ATOM   2406  N   CYS A 175      18.115  -7.754 -70.409  1.00123.13           N  
ATOM   2407  CA  CYS A 175      18.655  -7.527 -71.758  1.00126.80           C  
ATOM   2408  C   CYS A 175      17.972  -8.536 -72.745  1.00132.77           C  
ATOM   2409  O   CYS A 175      17.010  -8.112 -73.397  1.00132.12           O  
ATOM   2410  CB  CYS A 175      20.185  -7.595 -71.788  1.00129.22           C  
ATOM   2411  SG  CYS A 175      21.002  -6.685 -70.447  1.00131.35           S  
ATOM   2412  H   CYS A 175      18.734  -8.236 -69.789  1.00123.13           H  
ATOM   2413  HA  CYS A 175      18.417  -6.504 -72.084  1.00126.80           H  
ATOM   2414  HB1 CYS A 175      20.494  -8.650 -71.740  1.00129.22           H  
ATOM   2415  HB2 CYS A 175      20.539  -7.199 -72.752  1.00129.22           H  
ATOM   2416  HG  CYS A 175      22.291  -6.808 -70.562  1.00131.35           H  
ATOM   2417  N   PRO A 176      18.302  -9.864 -72.787  1.00130.90           N  
ATOM   2418  CA  PRO A 176      17.512 -10.778 -73.632  1.00132.25           C  
ATOM   2419  C   PRO A 176      16.312 -11.379 -72.867  1.00133.64           C  
ATOM   2420  O   PRO A 176      15.314 -11.748 -73.491  1.00134.40           O  
ATOM   2421  CB  PRO A 176      18.525 -11.857 -74.026  1.00137.07           C  
ATOM   2422  CG  PRO A 176      19.635 -11.772 -72.997  1.00140.84           C  
ATOM   2423  CD  PRO A 176      19.367 -10.610 -72.079  1.00133.17           C  
ATOM   2424  HA  PRO A 176      17.063 -10.272 -74.499  1.00132.25           H  
ATOM   2425  HB1 PRO A 176      18.061 -12.854 -74.025  1.00137.07           H  
ATOM   2426  HB2 PRO A 176      18.913 -11.684 -75.041  1.00137.07           H  
ATOM   2427  HG1 PRO A 176      19.690 -12.707 -72.420  1.00140.84           H  
ATOM   2428  HG2 PRO A 176      20.607 -11.645 -73.497  1.00140.84           H  
ATOM   2429  HD1 PRO A 176      19.037 -10.945 -71.084  1.00133.17           H  
ATOM   2430  HD2 PRO A 176      20.266  -9.993 -71.930  1.00133.17           H  
ATOM   2431  N   ARG A 177      16.420 -11.474 -71.514  1.00126.83           N  
ATOM   2432  CA  ARG A 177      15.420 -12.017 -70.585  1.00124.74           C  
ATOM   2433  C   ARG A 177      14.145 -11.155 -70.531  1.00125.33           C  
ATOM   2434  O   ARG A 177      14.257  -9.936 -70.663  1.00123.88           O  
ATOM   2435  CB  ARG A 177      16.022 -12.164 -69.181  1.00123.54           C  
ATOM   2436  CG  ARG A 177      16.939 -13.368 -69.026  1.00137.05           C  
ATOM   2437  CD  ARG A 177      17.306 -13.583 -67.568  1.00145.96           C  
ATOM   2438  NE  ARG A 177      18.745 -13.449 -67.327  1.00153.01           N  
ATOM   2439  CZ  ARG A 177      19.362 -12.302 -67.056  1.00163.74           C  
ATOM   2440  NH1 ARG A 177      18.675 -11.167 -67.002  1.00149.28           N  
ATOM   2441  NH2 ARG A 177      20.670 -12.280 -66.845  1.00150.18           N  
ATOM   2442  H   ARG A 177      17.240 -11.160 -71.036  1.00126.83           H  
ATOM   2443  HA  ARG A 177      15.129 -13.008 -70.963  1.00124.74           H  
ATOM   2444  HB1 ARG A 177      16.587 -11.252 -68.938  1.00123.54           H  
ATOM   2445  HB2 ARG A 177      15.205 -12.241 -68.449  1.00123.54           H  
ATOM   2446  HG1 ARG A 177      16.442 -14.267 -69.420  1.00137.05           H  
ATOM   2447  HG2 ARG A 177      17.852 -13.218 -69.621  1.00137.05           H  
ATOM   2448  HD1 ARG A 177      16.764 -12.856 -66.946  1.00145.96           H  
ATOM   2449  HD2 ARG A 177      16.976 -14.584 -67.254  1.00145.96           H  
ATOM   2450  HE  ARG A 177      19.303 -14.278 -67.369  1.00153.01           H  
ATOM   2451 1HH1 ARG A 177      17.688 -11.171 -67.165  1.00149.28           H  
ATOM   2452 2HH1 ARG A 177      19.144 -10.308 -66.798  1.00149.28           H  
ATOM   2453 1HH2 ARG A 177      21.198 -13.128 -66.889  1.00150.18           H  
ATOM   2454 2HH2 ARG A 177      21.129 -11.415 -66.642  1.00150.18           H  
ATOM   2455  N   PRO A 178      12.934 -11.746 -70.336  1.00120.72           N  
ATOM   2456  CA  PRO A 178      11.705 -10.925 -70.323  1.00118.85           C  
ATOM   2457  C   PRO A 178      11.619  -9.895 -69.198  1.00118.89           C  
ATOM   2458  O   PRO A 178      11.890 -10.220 -68.040  1.00117.04           O  
ATOM   2459  CB  PRO A 178      10.578 -11.962 -70.247  1.00121.73           C  
ATOM   2460  CG  PRO A 178      11.207 -13.172 -69.671  1.00127.04           C  
ATOM   2461  CD  PRO A 178      12.614 -13.182 -70.185  1.00123.73           C  
ATOM   2462  HA  PRO A 178      11.659 -10.284 -71.216  1.00118.85           H  
ATOM   2463  HB1 PRO A 178       9.750 -11.605 -69.616  1.00121.73           H  
ATOM   2464  HB2 PRO A 178      10.158 -12.167 -71.243  1.00121.73           H  
ATOM   2465  HG1 PRO A 178      11.188 -13.142 -68.572  1.00127.04           H  
ATOM   2466  HG2 PRO A 178      10.668 -14.081 -69.977  1.00127.04           H  
ATOM   2467  HD1 PRO A 178      13.299 -13.678 -69.482  1.00123.73           H  
ATOM   2468  HD2 PRO A 178      12.692 -13.718 -71.143  1.00123.73           H  
ATOM   2469  N   CYS A 179      11.243  -8.650 -69.558  1.00114.20           N  
ATOM   2470  CA  CYS A 179      11.105  -7.509 -68.644  1.00111.66           C  
ATOM   2471  C   CYS A 179       9.808  -7.531 -67.836  1.00111.48           C  
ATOM   2472  O   CYS A 179       8.795  -8.040 -68.320  1.00112.15           O  
ATOM   2473  CB  CYS A 179      11.262  -6.194 -69.400  1.00112.82           C  
ATOM   2474  SG  CYS A 179      12.894  -5.959 -70.147  1.00118.67           S  
ATOM   2475  H   CYS A 179      11.026  -8.414 -70.505  1.00114.20           H  
ATOM   2476  HA  CYS A 179      11.918  -7.597 -67.909  1.00111.66           H  
ATOM   2477  HB1 CYS A 179      10.499  -6.145 -70.191  1.00112.82           H  
ATOM   2478  HB2 CYS A 179      11.064  -5.361 -68.709  1.00112.82           H  
ATOM   2479  N   SER A 180       9.832  -6.948 -66.619  1.00103.68           N  
ATOM   2480  CA  SER A 180       8.646  -6.884 -65.762  1.00101.57           C  
ATOM   2481  C   SER A 180       7.631  -5.828 -66.240  1.00103.88           C  
ATOM   2482  O   SER A 180       7.971  -4.949 -67.038  1.00103.16           O  
ATOM   2483  CB  SER A 180       9.027  -6.681 -64.296  1.00102.21           C  
ATOM   2484  OG  SER A 180       9.661  -5.436 -64.059  1.00107.46           O  
ATOM   2485  H   SER A 180      10.647  -6.525 -66.222  1.00103.68           H  
ATOM   2486  HA  SER A 180       8.142  -7.859 -65.842  1.00101.57           H  
ATOM   2487  HB1 SER A 180       9.697  -7.494 -63.981  1.00102.21           H  
ATOM   2488  HB2 SER A 180       8.122  -6.750 -63.674  1.00102.21           H  
ATOM   2489  HG  SER A 180      10.621  -5.493 -64.332  1.00107.46           H  
ATOM   2490  N   GLU A 181       6.382  -5.939 -65.756  1.00 99.64           N  
ATOM   2491  CA  GLU A 181       5.277  -5.047 -66.098  1.00 99.71           C  
ATOM   2492  C   GLU A 181       5.336  -3.707 -65.362  1.00 99.95           C  
ATOM   2493  O   GLU A 181       5.170  -2.655 -65.988  1.00 99.69           O  
ATOM   2494  CB  GLU A 181       3.936  -5.742 -65.795  1.00102.21           C  
ATOM   2495  CG  GLU A 181       3.436  -6.641 -66.908  1.00117.08           C  
ATOM   2496  CD  GLU A 181       2.738  -5.886 -68.017  1.00145.55           C  
ATOM   2497  OE1 GLU A 181       1.495  -5.761 -67.950  1.00146.23           O  
ATOM   2498  OE2 GLU A 181       3.431  -5.408 -68.944  1.00145.14           O  
ATOM   2499  H   GLU A 181       6.119  -6.658 -65.113  1.00 99.64           H  
ATOM   2500  HA  GLU A 181       5.366  -4.828 -67.172  1.00 99.71           H  
ATOM   2501  HB1 GLU A 181       4.045  -6.339 -64.878  1.00102.21           H  
ATOM   2502  HB2 GLU A 181       3.176  -4.974 -65.590  1.00102.21           H  
ATOM   2503  HG1 GLU A 181       4.286  -7.197 -67.331  1.00117.08           H  
ATOM   2504  HG2 GLU A 181       2.743  -7.384 -66.487  1.00117.08           H  
ATOM   2505  N   LEU A 182       5.557  -3.758 -64.029  1.00 93.51           N  
ATOM   2506  CA  LEU A 182       5.557  -2.609 -63.120  1.00 91.45           C  
ATOM   2507  C   LEU A 182       6.888  -1.853 -62.974  1.00 91.74           C  
ATOM   2508  O   LEU A 182       6.858  -0.640 -62.743  1.00 91.09           O  
ATOM   2509  CB  LEU A 182       5.066  -3.037 -61.714  1.00 90.48           C  
ATOM   2510  CG  LEU A 182       3.699  -3.732 -61.598  1.00 96.37           C  
ATOM   2511  CD1 LEU A 182       3.652  -4.628 -60.372  1.00 95.22           C  
ATOM   2512  CD2 LEU A 182       2.561  -2.723 -61.553  1.00100.11           C  
ATOM   2513  H   LEU A 182       5.743  -4.620 -63.557  1.00 93.51           H  
ATOM   2514  HA  LEU A 182       4.869  -1.896 -63.599  1.00 91.45           H  
ATOM   2515  HB1 LEU A 182       5.822  -3.711 -61.286  1.00 90.48           H  
ATOM   2516  HB2 LEU A 182       5.040  -2.138 -61.080  1.00 90.48           H  
ATOM   2517  HG  LEU A 182       3.569  -4.352 -62.497  1.00 96.37           H  
ATOM   2518 1HD1 LEU A 182       2.667  -5.114 -60.310  1.00 95.22           H  
ATOM   2519 2HD1 LEU A 182       4.435  -5.397 -60.449  1.00 95.22           H  
ATOM   2520 3HD1 LEU A 182       3.820  -4.023 -59.469  1.00 95.22           H  
ATOM   2521 1HD2 LEU A 182       1.602  -3.255 -61.470  1.00100.11           H  
ATOM   2522 2HD2 LEU A 182       2.690  -2.063 -60.683  1.00100.11           H  
ATOM   2523 3HD2 LEU A 182       2.568  -2.121 -62.474  1.00100.11           H  
ATOM   2524  N   PHE A 183       8.037  -2.553 -63.039  1.00 85.88           N  
ATOM   2525  CA  PHE A 183       9.333  -1.912 -62.811  1.00 84.56           C  
ATOM   2526  C   PHE A 183      10.251  -1.883 -64.035  1.00 90.47           C  
ATOM   2527  O   PHE A 183      10.638  -2.945 -64.530  1.00 90.73           O  
ATOM   2528  CB  PHE A 183      10.051  -2.545 -61.607  1.00 84.54           C  
ATOM   2529  CG  PHE A 183       9.262  -2.527 -60.318  1.00 84.16           C  
ATOM   2530  CD1 PHE A 183       9.293  -1.417 -59.479  1.00 86.38           C  
ATOM   2531  CD2 PHE A 183       8.507  -3.625 -59.932  1.00 85.54           C  
ATOM   2532  CE1 PHE A 183       8.565  -1.398 -58.290  1.00 86.05           C  
ATOM   2533  CE2 PHE A 183       7.767  -3.600 -58.748  1.00 87.51           C  
ATOM   2534  CZ  PHE A 183       7.808  -2.490 -57.929  1.00 84.85           C  
ATOM   2535  H   PHE A 183       8.087  -3.531 -63.241  1.00 85.88           H  
ATOM   2536  HA  PHE A 183       9.103  -0.859 -62.592  1.00 84.56           H  
ATOM   2537  HB1 PHE A 183      10.300  -3.588 -61.853  1.00 84.54           H  
ATOM   2538  HB2 PHE A 183      11.002  -2.016 -61.446  1.00 84.54           H  
ATOM   2539  HD1 PHE A 183       9.900  -0.543 -59.758  1.00 86.38           H  
ATOM   2540  HD2 PHE A 183       8.491  -4.524 -60.565  1.00 85.54           H  
ATOM   2541  HE1 PHE A 183       8.595  -0.511 -57.640  1.00 86.05           H  
ATOM   2542  HE2 PHE A 183       7.150  -4.467 -58.468  1.00 87.51           H  
ATOM   2543  HZ  PHE A 183       7.237  -2.478 -56.989  1.00 84.85           H  
ATOM   2544  N   PRO A 184      10.645  -0.672 -64.509  1.00 88.19           N  
ATOM   2545  CA  PRO A 184      11.538  -0.586 -65.684  1.00 89.49           C  
ATOM   2546  C   PRO A 184      12.948  -1.141 -65.461  1.00 93.49           C  
ATOM   2547  O   PRO A 184      13.547  -0.898 -64.415  1.00 91.98           O  
ATOM   2548  CB  PRO A 184      11.580   0.917 -66.001  1.00 92.05           C  
ATOM   2549  CG  PRO A 184      10.467   1.533 -65.214  1.00 95.63           C  
ATOM   2550  CD  PRO A 184      10.267   0.670 -64.022  1.00 89.48           C  
ATOM   2551  HA  PRO A 184      11.154  -1.209 -66.505  1.00 89.49           H  
ATOM   2552  HB1 PRO A 184      12.550   1.352 -65.719  1.00 92.05           H  
ATOM   2553  HB2 PRO A 184      11.448   1.097 -67.078  1.00 92.05           H  
ATOM   2554  HG1 PRO A 184      10.721   2.561 -64.915  1.00 95.63           H  
ATOM   2555  HG2 PRO A 184       9.547   1.590 -65.815  1.00 95.63           H  
ATOM   2556  HD1 PRO A 184      10.898   0.989 -63.179  1.00 89.48           H  
ATOM   2557  HD2 PRO A 184       9.225   0.696 -63.672  1.00 89.48           H  
ATOM   2558  N   LEU A 185      13.461  -1.897 -66.469  1.00 92.01           N  
ATOM   2559  CA  LEU A 185      14.784  -2.551 -66.600  1.00 92.36           C  
ATOM   2560  C   LEU A 185      14.961  -3.857 -65.791  1.00 96.14           C  
ATOM   2561  O   LEU A 185      15.903  -4.600 -66.077  1.00 97.11           O  
ATOM   2562  CB  LEU A 185      15.968  -1.600 -66.314  1.00 92.53           C  
ATOM   2563  CG  LEU A 185      16.092  -0.339 -67.163  1.00 98.54           C  
ATOM   2564  CD1 LEU A 185      16.937   0.692 -66.459  1.00 98.67           C  
ATOM   2565  CD2 LEU A 185      16.658  -0.646 -68.547  1.00103.51           C  
ATOM   2566  H   LEU A 185      12.905  -2.077 -67.280  1.00 92.01           H  
ATOM   2567  HA  LEU A 185      14.800  -2.834 -67.663  1.00 92.36           H  
ATOM   2568  HB1 LEU A 185      15.907  -1.292 -65.260  1.00 92.53           H  
ATOM   2569  HB2 LEU A 185      16.898  -2.176 -66.427  1.00 92.53           H  
ATOM   2570  HG  LEU A 185      15.081   0.070 -67.302  1.00 98.54           H  
ATOM   2571 1HD1 LEU A 185      17.015   1.593 -67.086  1.00 98.67           H  
ATOM   2572 2HD1 LEU A 185      16.471   0.954 -65.497  1.00 98.67           H  
ATOM   2573 3HD1 LEU A 185      17.942   0.283 -66.280  1.00 98.67           H  
ATOM   2574 1HD2 LEU A 185      16.732   0.285 -69.128  1.00103.51           H  
ATOM   2575 2HD2 LEU A 185      17.657  -1.094 -68.444  1.00103.51           H  
ATOM   2576 3HD2 LEU A 185      15.993  -1.350 -69.068  1.00103.51           H  
ATOM   2577  N   ILE A 186      14.070  -4.151 -64.820  1.00 91.39           N  
ATOM   2578  CA  ILE A 186      14.149  -5.348 -63.973  1.00 90.71           C  
ATOM   2579  C   ILE A 186      13.422  -6.564 -64.624  1.00 96.11           C  
ATOM   2580  O   ILE A 186      12.285  -6.423 -65.081  1.00 95.98           O  
ATOM   2581  CB  ILE A 186      13.680  -5.016 -62.516  1.00 91.79           C  
ATOM   2582  CG1 ILE A 186      14.825  -4.307 -61.746  1.00 92.01           C  
ATOM   2583  CG2 ILE A 186      13.201  -6.254 -61.732  1.00 91.42           C  
ATOM   2584  CD1 ILE A 186      14.408  -3.207 -60.817  1.00100.51           C  
ATOM   2585  H   ILE A 186      13.286  -3.567 -64.609  1.00 91.39           H  
ATOM   2586  HA  ILE A 186      15.199  -5.665 -63.891  1.00 90.71           H  
ATOM   2587  HB  ILE A 186      12.810  -4.348 -62.605  1.00 91.79           H  
ATOM   2588 1HG1 ILE A 186      15.372  -5.063 -61.164  1.00 92.01           H  
ATOM   2589 2HG1 ILE A 186      15.532  -3.892 -62.480  1.00 92.01           H  
ATOM   2590 1HG2 ILE A 186      12.888  -5.951 -60.722  1.00 91.42           H  
ATOM   2591 2HG2 ILE A 186      12.351  -6.714 -62.256  1.00 91.42           H  
ATOM   2592 3HG2 ILE A 186      14.022  -6.982 -61.657  1.00 91.42           H  
ATOM   2593 1HD1 ILE A 186      15.297  -2.781 -60.330  1.00100.51           H  
ATOM   2594 2HD1 ILE A 186      13.891  -2.421 -61.387  1.00100.51           H  
ATOM   2595 3HD1 ILE A 186      13.729  -3.611 -60.051  1.00100.51           H  
ATOM   2596  N   PRO A 187      14.076  -7.754 -64.693  1.00 94.12           N  
ATOM   2597  CA  PRO A 187      13.415  -8.928 -65.297  1.00 95.69           C  
ATOM   2598  C   PRO A 187      12.574  -9.735 -64.312  1.00 99.85           C  
ATOM   2599  O   PRO A 187      12.814  -9.672 -63.102  1.00 97.71           O  
ATOM   2600  CB  PRO A 187      14.584  -9.769 -65.805  1.00 99.42           C  
ATOM   2601  CG  PRO A 187      15.762  -9.354 -64.973  1.00102.91           C  
ATOM   2602  CD  PRO A 187      15.436  -8.090 -64.226  1.00 96.13           C  
ATOM   2603  HA  PRO A 187      12.701  -8.621 -66.076  1.00 95.69           H  
ATOM   2604  HB1 PRO A 187      14.378 -10.844 -65.693  1.00 99.42           H  
ATOM   2605  HB2 PRO A 187      14.769  -9.587 -66.874  1.00 99.42           H  
ATOM   2606  HG1 PRO A 187      16.023 -10.154 -64.264  1.00102.91           H  
ATOM   2607  HG2 PRO A 187      16.640  -9.195 -65.616  1.00102.91           H  
ATOM   2608  HD1 PRO A 187      15.464  -8.244 -63.137  1.00 96.13           H  
ATOM   2609  HD2 PRO A 187      16.153  -7.288 -64.455  1.00 96.13           H  
ATOM   2610  N   ASN A 188      11.625 -10.538 -64.843  1.00 98.30           N  
ATOM   2611  CA  ASN A 188      10.723 -11.385 -64.056  1.00 98.04           C  
ATOM   2612  C   ASN A 188      11.435 -12.469 -63.232  1.00103.83           C  
ATOM   2613  O   ASN A 188      10.922 -12.834 -62.169  1.00102.94           O  
ATOM   2614  CB  ASN A 188       9.626 -11.991 -64.922  1.00 98.61           C  
ATOM   2615  CG  ASN A 188       8.640 -10.964 -65.404  1.00120.60           C  
ATOM   2616  OD1 ASN A 188       7.596 -10.750 -64.790  1.00119.96           O  
ATOM   2617  ND2 ASN A 188       8.938 -10.313 -66.522  1.00110.06           N  
ATOM   2618  H   ASN A 188      11.471 -10.610 -65.828  1.00 98.30           H  
ATOM   2619  HA  ASN A 188      10.261 -10.707 -63.323  1.00 98.04           H  
ATOM   2620  HB1 ASN A 188      10.082 -12.492 -65.789  1.00 98.61           H  
ATOM   2621  HB2 ASN A 188       9.094 -12.764 -64.347  1.00 98.61           H  
ATOM   2622 1HD2 ASN A 188       8.306  -9.628 -66.885  1.00110.06           H  
ATOM   2623 2HD2 ASN A 188       9.794 -10.507 -67.001  1.00110.06           H  
ATOM   2624  N   ASP A 189      12.613 -12.963 -63.688  1.00102.60           N  
ATOM   2625  CA  ASP A 189      13.369 -13.969 -62.934  1.00103.53           C  
ATOM   2626  C   ASP A 189      13.998 -13.355 -61.665  1.00104.93           C  
ATOM   2627  O   ASP A 189      14.131 -14.059 -60.661  1.00103.95           O  
ATOM   2628  CB  ASP A 189      14.382 -14.753 -63.805  1.00108.69           C  
ATOM   2629  CG  ASP A 189      15.585 -13.996 -64.344  1.00123.31           C  
ATOM   2630  OD1 ASP A 189      15.410 -12.853 -64.812  1.00123.23           O  
ATOM   2631  OD2 ASP A 189      16.697 -14.567 -64.337  1.00132.67           O  
ATOM   2632  H   ASP A 189      13.040 -12.684 -64.548  1.00102.60           H  
ATOM   2633  HA  ASP A 189      12.649 -14.730 -62.599  1.00103.53           H  
ATOM   2634  HB1 ASP A 189      14.754 -15.601 -63.211  1.00108.69           H  
ATOM   2635  HB2 ASP A 189      13.836 -15.175 -64.662  1.00108.69           H  
ATOM   2636  N   TYR A 190      14.293 -12.031 -61.684  1.00100.19           N  
ATOM   2637  CA  TYR A 190      14.809 -11.313 -60.513  1.00 98.25           C  
ATOM   2638  C   TYR A 190      13.671 -11.033 -59.532  1.00 99.44           C  
ATOM   2639  O   TYR A 190      13.864 -11.196 -58.327  1.00 97.84           O  
ATOM   2640  CB  TYR A 190      15.495  -9.983 -60.900  1.00 99.31           C  
ATOM   2641  CG  TYR A 190      15.991  -9.192 -59.700  1.00100.10           C  
ATOM   2642  CD1 TYR A 190      17.258  -9.414 -59.167  1.00103.04           C  
ATOM   2643  CD2 TYR A 190      15.180  -8.241 -59.079  1.00 98.45           C  
ATOM   2644  CE1 TYR A 190      17.711  -8.707 -58.053  1.00102.02           C  
ATOM   2645  CE2 TYR A 190      15.623  -7.529 -57.964  1.00 97.52           C  
ATOM   2646  CZ  TYR A 190      16.893  -7.759 -57.462  1.00105.00           C  
ATOM   2647  OH  TYR A 190      17.344  -7.058 -56.372  1.00106.22           O  
ATOM   2648  H   TYR A 190      14.180 -11.455 -62.493  1.00100.19           H  
ATOM   2649  HA  TYR A 190      15.566 -11.956 -60.041  1.00 98.25           H  
ATOM   2650  HB1 TYR A 190      16.344 -10.196 -61.566  1.00 99.31           H  
ATOM   2651  HB2 TYR A 190      14.786  -9.365 -61.470  1.00 99.31           H  
ATOM   2652  HD1 TYR A 190      17.915 -10.162 -59.634  1.00103.04           H  
ATOM   2653  HD2 TYR A 190      14.172  -8.049 -59.476  1.00 98.45           H  
ATOM   2654  HE1 TYR A 190      18.714  -8.902 -57.646  1.00102.02           H  
ATOM   2655  HE2 TYR A 190      14.966  -6.788 -57.485  1.00 97.52           H  
ATOM   2656  HH  TYR A 190      18.144  -7.518 -55.987  1.00106.22           H  
ATOM   2657  N   LEU A 191      12.523 -10.531 -60.053  1.00 95.43           N  
ATOM   2658  CA  LEU A 191      11.317 -10.167 -59.311  1.00 93.77           C  
ATOM   2659  C   LEU A 191      10.813 -11.352 -58.496  1.00 98.71           C  
ATOM   2660  O   LEU A 191      10.553 -11.193 -57.297  1.00 97.37           O  
ATOM   2661  CB  LEU A 191      10.226  -9.648 -60.272  1.00 94.40           C  
ATOM   2662  CG  LEU A 191       9.023  -8.925 -59.635  1.00 98.17           C  
ATOM   2663  CD1 LEU A 191       9.329  -7.457 -59.380  1.00 97.29           C  
ATOM   2664  CD2 LEU A 191       7.803  -9.013 -60.528  1.00101.74           C  
ATOM   2665  H   LEU A 191      12.423 -10.369 -61.035  1.00 95.43           H  
ATOM   2666  HA  LEU A 191      11.567  -9.356 -58.611  1.00 93.77           H  
ATOM   2667  HB1 LEU A 191      10.699  -8.960 -60.988  1.00 94.40           H  
ATOM   2668  HB2 LEU A 191       9.845 -10.502 -60.851  1.00 94.40           H  
ATOM   2669  HG  LEU A 191       8.821  -9.427 -58.677  1.00 98.17           H  
ATOM   2670 1HD1 LEU A 191       8.452  -6.973 -58.926  1.00 97.29           H  
ATOM   2671 2HD1 LEU A 191      10.187  -7.374 -58.697  1.00 97.29           H  
ATOM   2672 3HD1 LEU A 191       9.570  -6.961 -60.332  1.00 97.29           H  
ATOM   2673 1HD2 LEU A 191       6.961  -8.490 -60.051  1.00101.74           H  
ATOM   2674 2HD2 LEU A 191       8.023  -8.544 -61.498  1.00101.74           H  
ATOM   2675 3HD2 LEU A 191       7.538 -10.069 -60.684  1.00101.74           H  
ATOM   2676  N   LEU A 192      10.737 -12.548 -59.131  1.00 96.97           N  
ATOM   2677  CA  LEU A 192      10.323 -13.804 -58.499  1.00 97.66           C  
ATOM   2678  C   LEU A 192      11.331 -14.231 -57.419  1.00101.13           C  
ATOM   2679  O   LEU A 192      10.928 -14.755 -56.384  1.00100.11           O  
ATOM   2680  CB  LEU A 192      10.157 -14.903 -59.564  1.00100.66           C  
ATOM   2681  CG  LEU A 192       9.688 -16.284 -59.083  1.00106.87           C  
ATOM   2682  CD1 LEU A 192       8.187 -16.306 -58.813  1.00106.47           C  
ATOM   2683  CD2 LEU A 192      10.083 -17.363 -60.079  1.00112.22           C  
ATOM   2684  H   LEU A 192      10.965 -12.655 -60.099  1.00 96.97           H  
ATOM   2685  HA  LEU A 192       9.352 -13.646 -58.007  1.00 97.66           H  
ATOM   2686  HB1 LEU A 192       9.440 -14.543 -60.316  1.00100.66           H  
ATOM   2687  HB2 LEU A 192      11.123 -15.030 -60.075  1.00100.66           H  
ATOM   2688  HG  LEU A 192      10.193 -16.495 -58.129  1.00106.87           H  
ATOM   2689 1HD1 LEU A 192       7.890 -17.309 -58.471  1.00106.47           H  
ATOM   2690 2HD1 LEU A 192       7.943 -15.567 -58.036  1.00106.47           H  
ATOM   2691 3HD1 LEU A 192       7.644 -16.058 -59.737  1.00106.47           H  
ATOM   2692 1HD2 LEU A 192       9.738 -18.342 -59.716  1.00112.22           H  
ATOM   2693 2HD2 LEU A 192       9.620 -17.150 -61.054  1.00112.22           H  
ATOM   2694 3HD2 LEU A 192      11.177 -17.378 -60.189  1.00112.22           H  
ATOM   2695  N   SER A 193      12.633 -13.983 -57.657  1.00 98.46           N  
ATOM   2696  CA  SER A 193      13.713 -14.304 -56.717  1.00 98.03           C  
ATOM   2697  C   SER A 193      13.703 -13.407 -55.468  1.00100.08           C  
ATOM   2698  O   SER A 193      13.994 -13.896 -54.371  1.00 99.11           O  
ATOM   2699  CB  SER A 193      15.064 -14.263 -57.419  1.00100.77           C  
ATOM   2700  OG  SER A 193      15.103 -15.275 -58.410  1.00108.16           O  
ATOM   2701  H   SER A 193      12.957 -13.557 -58.502  1.00 98.46           H  
ATOM   2702  HA  SER A 193      13.534 -15.329 -56.359  1.00 98.03           H  
ATOM   2703  HB1 SER A 193      15.875 -14.414 -56.691  1.00100.77           H  
ATOM   2704  HB2 SER A 193      15.223 -13.276 -57.878  1.00100.77           H  
ATOM   2705  HG  SER A 193      14.640 -14.952 -59.235  1.00108.16           H  
ATOM   2706  N   TRP A 194      13.345 -12.111 -55.632  1.00 95.47           N  
ATOM   2707  CA  TRP A 194      13.260 -11.153 -54.525  1.00 93.16           C  
ATOM   2708  C   TRP A 194      12.013 -11.413 -53.660  1.00 94.09           C  
ATOM   2709  O   TRP A 194      12.088 -11.298 -52.437  1.00 92.04           O  
ATOM   2710  CB  TRP A 194      13.311  -9.694 -55.032  1.00 91.08           C  
ATOM   2711  CG  TRP A 194      13.323  -8.668 -53.928  1.00 90.38           C  
ATOM   2712  CD1 TRP A 194      14.402  -8.260 -53.198  1.00 93.02           C  
ATOM   2713  CD2 TRP A 194      12.192  -7.951 -53.409  1.00 88.81           C  
ATOM   2714  NE1 TRP A 194      14.014  -7.339 -52.252  1.00 90.91           N  
ATOM   2715  CE2 TRP A 194      12.665  -7.116 -52.371  1.00 91.63           C  
ATOM   2716  CE3 TRP A 194      10.822  -7.924 -53.727  1.00 89.95           C  
ATOM   2717  CZ2 TRP A 194      11.817  -6.267 -51.649  1.00 89.74           C  
ATOM   2718  CZ3 TRP A 194       9.985  -7.080 -53.015  1.00 90.35           C  
ATOM   2719  CH2 TRP A 194      10.482  -6.267 -51.986  1.00 89.98           C  
ATOM   2720  H   TRP A 194      13.113 -11.717 -56.521  1.00 95.47           H  
ATOM   2721  HA  TRP A 194      14.142 -11.303 -53.885  1.00 93.16           H  
ATOM   2722  HB1 TRP A 194      14.210  -9.562 -55.652  1.00 91.08           H  
ATOM   2723  HB2 TRP A 194      12.442  -9.510 -55.681  1.00 91.08           H  
ATOM   2724  HD1 TRP A 194      15.432  -8.616 -53.345  1.00 93.02           H  
ATOM   2725  HE1 TRP A 194      14.618  -6.902 -51.585  1.00 90.91           H  
ATOM   2726  HE3 TRP A 194      10.422  -8.563 -54.528  1.00 89.95           H  
ATOM   2727  HZ2 TRP A 194      12.203  -5.625 -50.844  1.00 89.74           H  
ATOM   2728  HZ3 TRP A 194       8.913  -7.047 -53.261  1.00 90.35           H  
ATOM   2729  HH2 TRP A 194       9.789  -5.614 -51.435  1.00 89.98           H  
ATOM   2730  N   LEU A 195      10.882 -11.772 -54.300  1.00 90.59           N  
ATOM   2731  CA  LEU A 195       9.616 -12.075 -53.623  1.00 89.76           C  
ATOM   2732  C   LEU A 195       9.714 -13.367 -52.812  1.00 94.19           C  
ATOM   2733  O   LEU A 195       9.180 -13.427 -51.701  1.00 92.66           O  
ATOM   2734  CB  LEU A 195       8.448 -12.147 -54.622  1.00 90.78           C  
ATOM   2735  CG  LEU A 195       7.864 -10.807 -55.080  1.00 94.43           C  
ATOM   2736  CD1 LEU A 195       7.293 -10.915 -56.474  1.00 96.30           C  
ATOM   2737  CD2 LEU A 195       6.792 -10.308 -54.125  1.00 94.64           C  
ATOM   2738  H   LEU A 195      10.828 -11.858 -55.295  1.00 90.59           H  
ATOM   2739  HA  LEU A 195       9.414 -11.250 -52.925  1.00 89.76           H  
ATOM   2740  HB1 LEU A 195       8.788 -12.698 -55.511  1.00 90.78           H  
ATOM   2741  HB2 LEU A 195       7.640 -12.738 -54.167  1.00 90.78           H  
ATOM   2742  HG  LEU A 195       8.690 -10.080 -55.085  1.00 94.43           H  
ATOM   2743 1HD1 LEU A 195       6.881  -9.942 -56.778  1.00 96.30           H  
ATOM   2744 2HD1 LEU A 195       8.088 -11.211 -57.174  1.00 96.30           H  
ATOM   2745 3HD1 LEU A 195       6.494 -11.671 -56.486  1.00 96.30           H  
ATOM   2746 1HD2 LEU A 195       6.397  -9.347 -54.486  1.00 94.64           H  
ATOM   2747 2HD2 LEU A 195       5.975 -11.043 -54.074  1.00 94.64           H  
ATOM   2748 3HD2 LEU A 195       7.226 -10.173 -53.124  1.00 94.64           H  
ATOM   2749  N   LEU A 196      10.413 -14.386 -53.359  1.00 92.60           N  
ATOM   2750  CA  LEU A 196      10.646 -15.669 -52.694  1.00 93.90           C  
ATOM   2751  C   LEU A 196      11.576 -15.486 -51.486  1.00 96.89           C  
ATOM   2752  O   LEU A 196      11.378 -16.147 -50.461  1.00 96.65           O  
ATOM   2753  CB  LEU A 196      11.233 -16.700 -53.683  1.00 96.71           C  
ATOM   2754  CG  LEU A 196      10.295 -17.788 -54.257  1.00103.98           C  
ATOM   2755  CD1 LEU A 196       9.792 -18.738 -53.180  1.00107.33           C  
ATOM   2756  CD2 LEU A 196       9.144 -17.201 -55.071  1.00104.11           C  
ATOM   2757  H   LEU A 196      10.825 -14.332 -54.269  1.00 92.60           H  
ATOM   2758  HA  LEU A 196       9.680 -16.053 -52.334  1.00 93.90           H  
ATOM   2759  HB1 LEU A 196      11.660 -16.145 -54.531  1.00 96.71           H  
ATOM   2760  HB2 LEU A 196      12.068 -17.209 -53.179  1.00 96.71           H  
ATOM   2761  HG  LEU A 196      10.906 -18.380 -54.954  1.00103.98           H  
ATOM   2762 1HD1 LEU A 196       9.131 -19.491 -53.634  1.00107.33           H  
ATOM   2763 2HD1 LEU A 196      10.647 -19.240 -52.705  1.00107.33           H  
ATOM   2764 3HD1 LEU A 196       9.233 -18.170 -52.421  1.00107.33           H  
ATOM   2765 1HD2 LEU A 196       8.512 -18.016 -55.453  1.00104.11           H  
ATOM   2766 2HD2 LEU A 196       8.542 -16.539 -54.431  1.00104.11           H  
ATOM   2767 3HD2 LEU A 196       9.548 -16.624 -55.916  1.00104.11           H  
ATOM   2768  N   PHE A 197      12.576 -14.573 -51.606  1.00 92.27           N  
ATOM   2769  CA  PHE A 197      13.524 -14.244 -50.537  1.00 90.89           C  
ATOM   2770  C   PHE A 197      12.802 -13.549 -49.374  1.00 91.63           C  
ATOM   2771  O   PHE A 197      13.043 -13.901 -48.214  1.00 91.14           O  
ATOM   2772  CB  PHE A 197      14.707 -13.394 -51.062  1.00 92.44           C  
ATOM   2773  CG  PHE A 197      15.580 -12.766 -49.991  1.00 93.10           C  
ATOM   2774  CD1 PHE A 197      16.350 -13.556 -49.143  1.00 97.38           C  
ATOM   2775  CD2 PHE A 197      15.618 -11.388 -49.822  1.00 93.73           C  
ATOM   2776  CE1 PHE A 197      17.139 -12.975 -48.143  1.00 97.62           C  
ATOM   2777  CE2 PHE A 197      16.413 -10.808 -48.826  1.00 95.91           C  
ATOM   2778  CZ  PHE A 197      17.173 -11.606 -47.999  1.00 94.97           C  
ATOM   2779  H   PHE A 197      12.735 -14.055 -52.447  1.00 92.27           H  
ATOM   2780  HA  PHE A 197      13.951 -15.185 -50.161  1.00 90.89           H  
ATOM   2781  HB1 PHE A 197      15.339 -14.029 -51.700  1.00 92.44           H  
ATOM   2782  HB2 PHE A 197      14.306 -12.593 -51.701  1.00 92.44           H  
ATOM   2783  HD1 PHE A 197      16.339 -14.650 -49.260  1.00 97.38           H  
ATOM   2784  HD2 PHE A 197      15.016 -10.744 -50.479  1.00 93.73           H  
ATOM   2785  HE1 PHE A 197      17.732 -13.613 -47.472  1.00 97.62           H  
ATOM   2786  HE2 PHE A 197      16.431  -9.715 -48.704  1.00 95.91           H  
ATOM   2787  HZ  PHE A 197      17.807 -11.150 -47.224  1.00 94.97           H  
ATOM   2788  N   ILE A 198      11.915 -12.577 -49.697  1.00 85.74           N  
ATOM   2789  CA  ILE A 198      11.112 -11.822 -48.730  1.00 83.98           C  
ATOM   2790  C   ILE A 198      10.088 -12.757 -48.025  1.00 90.00           C  
ATOM   2791  O   ILE A 198       9.863 -12.615 -46.820  1.00 88.50           O  
ATOM   2792  CB  ILE A 198      10.488 -10.548 -49.398  1.00 85.42           C  
ATOM   2793  CG1 ILE A 198      11.555  -9.435 -49.626  1.00 84.27           C  
ATOM   2794  CG2 ILE A 198       9.236 -10.005 -48.670  1.00 84.92           C  
ATOM   2795  CD1 ILE A 198      12.248  -8.788 -48.368  1.00 84.03           C  
ATOM   2796  H   ILE A 198      11.744 -12.302 -50.643  1.00 85.74           H  
ATOM   2797  HA  ILE A 198      11.758 -11.437 -47.927  1.00 83.98           H  
ATOM   2798  HB  ILE A 198      10.129 -10.880 -50.384  1.00 85.42           H  
ATOM   2799 1HG1 ILE A 198      12.346  -9.856 -50.264  1.00 84.27           H  
ATOM   2800 2HG1 ILE A 198      11.077  -8.626 -50.198  1.00 84.27           H  
ATOM   2801 1HG2 ILE A 198       8.861  -9.116 -49.198  1.00 84.92           H  
ATOM   2802 2HG2 ILE A 198       8.455 -10.779 -48.656  1.00 84.92           H  
ATOM   2803 3HG2 ILE A 198       9.501  -9.733 -47.638  1.00 84.92           H  
ATOM   2804 1HD1 ILE A 198      12.970  -8.026 -48.698  1.00 84.03           H  
ATOM   2805 2HD1 ILE A 198      11.485  -8.318 -47.730  1.00 84.03           H  
ATOM   2806 3HD1 ILE A 198      12.774  -9.567 -47.797  1.00 84.03           H  
ATOM   2807  N   ALA A 199       9.529 -13.741 -48.771  1.00 89.16           N  
ATOM   2808  CA  ALA A 199       8.589 -14.745 -48.258  1.00 90.21           C  
ATOM   2809  C   ALA A 199       9.270 -15.657 -47.234  1.00 94.70           C  
ATOM   2810  O   ALA A 199       8.626 -16.062 -46.264  1.00 94.30           O  
ATOM   2811  CB  ALA A 199       8.031 -15.574 -49.402  1.00 93.17           C  
ATOM   2812  H   ALA A 199       9.725 -13.851 -49.745  1.00 89.16           H  
ATOM   2813  HA  ALA A 199       7.763 -14.218 -47.759  1.00 90.21           H  
ATOM   2814  HB1 ALA A 199       7.329 -16.322 -49.005  1.00 93.17           H  
ATOM   2815  HB2 ALA A 199       7.504 -14.916 -50.109  1.00 93.17           H  
ATOM   2816  HB3 ALA A 199       8.855 -16.085 -49.921  1.00 93.17           H  
ATOM   2817  N   PHE A 200      10.570 -15.970 -47.457  1.00 92.41           N  
ATOM   2818  CA  PHE A 200      11.328 -16.814 -46.539  0.50 93.34           C  
ATOM   2819  C   PHE A 200      11.694 -16.072 -45.255  1.00 95.02           C  
ATOM   2820  O   PHE A 200      11.606 -16.675 -44.177  1.00 94.74           O  
ATOM   2821  CB  PHE A 200      12.538 -17.467 -47.219  0.50 97.14           C  
ATOM   2822  CG  PHE A 200      12.226 -18.864 -47.704  0.50101.78           C  
ATOM   2823  CD1 PHE A 200      12.481 -19.971 -46.901  0.50106.74           C  
ATOM   2824  CD2 PHE A 200      11.640 -19.073 -48.948  0.50105.37           C  
ATOM   2825  CE1 PHE A 200      12.177 -21.263 -47.343  0.50110.83           C  
ATOM   2826  CE2 PHE A 200      11.335 -20.365 -49.390  0.50111.24           C  
ATOM   2827  CZ  PHE A 200      11.606 -21.451 -48.584  0.50111.25           C  
ATOM   2828  H   PHE A 200      11.091 -15.652 -48.249  0.50 92.41           H  
ATOM   2829  HA  PHE A 200      10.668 -17.641 -46.239  0.50 93.22           H  
ATOM   2830  HB1 PHE A 200      12.859 -16.847 -48.069  0.50 96.52           H  
ATOM   2831  HB2 PHE A 200      13.380 -17.504 -46.512  0.50 96.52           H  
ATOM   2832  HD1 PHE A 200      12.927 -19.829 -45.906  0.50103.62           H  
ATOM   2833  HD2 PHE A 200      11.413 -18.211 -49.593  0.50 99.89           H  
ATOM   2834  HE1 PHE A 200      12.394 -22.129 -46.700  0.50105.33           H  
ATOM   2835  HE2 PHE A 200      10.879 -20.515 -50.380  0.50103.49           H  
ATOM   2836  HZ  PHE A 200      11.367 -22.467 -48.931  0.50103.37           H  
ATOM   2837  N   LEU A 201      12.034 -14.758 -45.350  1.00 88.79           N  
ATOM   2838  CA  LEU A 201      12.332 -13.894 -44.201  1.00 86.09           C  
ATOM   2839  C   LEU A 201      11.094 -13.762 -43.312  1.00 87.96           C  
ATOM   2840  O   LEU A 201      11.232 -13.810 -42.097  1.00 87.44           O  
ATOM   2841  CB  LEU A 201      12.786 -12.490 -44.641  1.00 84.57           C  
ATOM   2842  CG  LEU A 201      14.134 -12.330 -45.355  1.00 89.50           C  
ATOM   2843  CD1 LEU A 201      14.334 -10.889 -45.757  1.00 88.29           C  
ATOM   2844  CD2 LEU A 201      15.312 -12.771 -44.478  1.00 91.88           C  
ATOM   2845  H   LEU A 201      12.105 -14.283 -46.227  1.00 88.79           H  
ATOM   2846  HA  LEU A 201      13.155 -14.364 -43.642  1.00 86.09           H  
ATOM   2847  HB1 LEU A 201      12.009 -12.084 -45.305  1.00 84.57           H  
ATOM   2848  HB2 LEU A 201      12.808 -11.853 -43.745  1.00 84.57           H  
ATOM   2849  HG  LEU A 201      14.109 -12.978 -46.243  1.00 89.50           H  
ATOM   2850 1HD1 LEU A 201      15.302 -10.781 -46.268  1.00 88.29           H  
ATOM   2851 2HD1 LEU A 201      13.525 -10.582 -46.436  1.00 88.29           H  
ATOM   2852 3HD1 LEU A 201      14.321 -10.252 -44.860  1.00 88.29           H  
ATOM   2853 1HD2 LEU A 201      16.253 -12.638 -45.032  1.00 91.88           H  
ATOM   2854 2HD2 LEU A 201      15.337 -12.161 -43.563  1.00 91.88           H  
ATOM   2855 3HD2 LEU A 201      15.193 -13.831 -44.209  1.00 91.88           H  
ATOM   2856  N   PHE A 202       9.891 -13.615 -43.921  1.00 83.96           N  
ATOM   2857  CA  PHE A 202       8.602 -13.501 -43.228  1.00 83.01           C  
ATOM   2858  C   PHE A 202       8.258 -14.775 -42.447  1.00 89.01           C  
ATOM   2859  O   PHE A 202       7.793 -14.671 -41.311  1.00 88.89           O  
ATOM   2860  CB  PHE A 202       7.471 -13.144 -44.205  1.00 84.72           C  
ATOM   2861  CG  PHE A 202       7.265 -11.684 -44.566  1.00 84.92           C  
ATOM   2862  CD1 PHE A 202       8.062 -10.689 -44.008  1.00 86.92           C  
ATOM   2863  CD2 PHE A 202       6.269 -11.306 -45.461  1.00 87.29           C  
ATOM   2864  CE1 PHE A 202       7.873  -9.343 -44.352  1.00 87.09           C  
ATOM   2865  CE2 PHE A 202       6.075  -9.960 -45.795  1.00 89.14           C  
ATOM   2866  CZ  PHE A 202       6.879  -8.988 -45.241  1.00 86.11           C  
ATOM   2867  H   PHE A 202       9.800 -13.573 -44.916  1.00 83.96           H  
ATOM   2868  HA  PHE A 202       8.702 -12.681 -42.502  1.00 83.01           H  
ATOM   2869  HB1 PHE A 202       7.647 -13.699 -45.139  1.00 84.72           H  
ATOM   2870  HB2 PHE A 202       6.529 -13.520 -43.780  1.00 84.72           H  
ATOM   2871  HD1 PHE A 202       8.849 -10.961 -43.289  1.00 86.92           H  
ATOM   2872  HD2 PHE A 202       5.625 -12.075 -45.912  1.00 87.29           H  
ATOM   2873  HE1 PHE A 202       8.518  -8.568 -43.912  1.00 87.09           H  
ATOM   2874  HE2 PHE A 202       5.280  -9.678 -46.501  1.00 89.14           H  
ATOM   2875  HZ  PHE A 202       6.729  -7.931 -45.507  1.00 86.11           H  
ATOM   2876  N   SER A 203       8.518 -15.968 -43.034  1.00 87.05           N  
ATOM   2877  CA  SER A 203       8.295 -17.276 -42.399  1.00 88.53           C  
ATOM   2878  C   SER A 203       9.195 -17.432 -41.161  1.00 91.76           C  
ATOM   2879  O   SER A 203       8.738 -17.934 -40.132  1.00 91.74           O  
ATOM   2880  CB  SER A 203       8.574 -18.406 -43.384  1.00 94.65           C  
ATOM   2881  OG  SER A 203       7.870 -18.224 -44.600  1.00104.77           O  
ATOM   2882  H   SER A 203       8.888 -16.041 -43.960  1.00 87.05           H  
ATOM   2883  HA  SER A 203       7.242 -17.330 -42.086  1.00 88.53           H  
ATOM   2884  HB1 SER A 203       8.286 -19.367 -42.933  1.00 94.65           H  
ATOM   2885  HB2 SER A 203       9.654 -18.457 -43.588  1.00 94.65           H  
ATOM   2886  HG  SER A 203       8.289 -17.480 -45.120  1.00104.77           H  
ATOM   2887  N   GLY A 204      10.448 -16.971 -41.281  1.00 87.35           N  
ATOM   2888  CA  GLY A 204      11.446 -16.968 -40.216  1.00 86.70           C  
ATOM   2889  C   GLY A 204      11.027 -16.105 -39.042  1.00 87.68           C  
ATOM   2890  O   GLY A 204      11.199 -16.506 -37.890  1.00 87.63           O  
ATOM   2891  H   GLY A 204      10.794 -16.586 -42.137  1.00 87.35           H  
ATOM   2892  HA1 GLY A 204      11.614 -17.999 -39.870  1.00 86.70           H  
ATOM   2893  HA2 GLY A 204      12.404 -16.602 -40.614  1.00 86.70           H  
ATOM   2894  N   ILE A 205      10.445 -14.921 -39.333  1.00 82.08           N  
ATOM   2895  CA  ILE A 205       9.921 -13.986 -38.331  1.00 80.55           C  
ATOM   2896  C   ILE A 205       8.694 -14.625 -37.643  1.00 85.75           C  
ATOM   2897  O   ILE A 205       8.607 -14.591 -36.411  1.00 85.17           O  
ATOM   2898  CB  ILE A 205       9.610 -12.571 -38.929  1.00 82.00           C  
ATOM   2899  CG1 ILE A 205      10.875 -11.907 -39.513  1.00 81.31           C  
ATOM   2900  CG2 ILE A 205       8.961 -11.651 -37.882  1.00 82.36           C  
ATOM   2901  CD1 ILE A 205      10.642 -10.594 -40.247  1.00 82.97           C  
ATOM   2902  H   ILE A 205      10.330 -14.595 -40.271  1.00 82.08           H  
ATOM   2903  HA  ILE A 205      10.698 -13.805 -37.574  1.00 80.55           H  
ATOM   2904  HB  ILE A 205       8.894 -12.722 -39.751  1.00 82.00           H  
ATOM   2905 1HG1 ILE A 205      11.586 -11.728 -38.693  1.00 81.31           H  
ATOM   2906 2HG1 ILE A 205      11.354 -12.615 -40.206  1.00 81.31           H  
ATOM   2907 1HG2 ILE A 205       8.756 -10.669 -38.333  1.00 82.36           H  
ATOM   2908 2HG2 ILE A 205       8.018 -12.098 -37.534  1.00 82.36           H  
ATOM   2909 3HG2 ILE A 205       9.644 -11.527 -37.029  1.00 82.36           H  
ATOM   2910 1HD1 ILE A 205      11.601 -10.207 -40.621  1.00 82.97           H  
ATOM   2911 2HD1 ILE A 205       9.960 -10.762 -41.093  1.00 82.97           H  
ATOM   2912 3HD1 ILE A 205      10.196  -9.862 -39.557  1.00 82.97           H  
ATOM   2913  N   ILE A 206       7.771 -15.226 -38.440  1.00 83.34           N  
ATOM   2914  CA  ILE A 206       6.561 -15.896 -37.936  1.00 84.20           C  
ATOM   2915  C   ILE A 206       6.922 -17.062 -37.000  1.00 88.84           C  
ATOM   2916  O   ILE A 206       6.420 -17.096 -35.878  1.00 88.14           O  
ATOM   2917  CB  ILE A 206       5.573 -16.308 -39.080  1.00 88.63           C  
ATOM   2918  CG1 ILE A 206       4.992 -15.077 -39.843  1.00 88.03           C  
ATOM   2919  CG2 ILE A 206       4.450 -17.246 -38.589  1.00 90.79           C  
ATOM   2920  CD1 ILE A 206       4.242 -13.961 -38.989  1.00 97.41           C  
ATOM   2921  H   ILE A 206       7.853 -15.254 -39.436  1.00 83.34           H  
ATOM   2922  HA  ILE A 206       6.008 -15.161 -37.333  1.00 84.20           H  
ATOM   2923  HB  ILE A 206       6.177 -16.880 -39.800  1.00 88.63           H  
ATOM   2924 1HG1 ILE A 206       5.819 -14.592 -40.381  1.00 88.03           H  
ATOM   2925 2HG1 ILE A 206       4.289 -15.451 -40.602  1.00 88.03           H  
ATOM   2926 1HG2 ILE A 206       3.790 -17.501 -39.431  1.00 90.79           H  
ATOM   2927 2HG2 ILE A 206       4.893 -18.166 -38.179  1.00 90.79           H  
ATOM   2928 3HG2 ILE A 206       3.866 -16.741 -37.806  1.00 90.79           H  
ATOM   2929 1HD1 ILE A 206       3.890 -13.162 -39.658  1.00 97.41           H  
ATOM   2930 2HD1 ILE A 206       3.382 -14.411 -38.471  1.00 97.41           H  
ATOM   2931 3HD1 ILE A 206       4.936 -13.539 -38.247  1.00 97.41           H  
ATOM   2932  N   TYR A 207       7.817 -17.981 -37.444  1.00 86.71           N  
ATOM   2933  CA  TYR A 207       8.265 -19.132 -36.647  1.00 88.15           C  
ATOM   2934  C   TYR A 207       8.804 -18.702 -35.287  1.00 91.23           C  
ATOM   2935  O   TYR A 207       8.408 -19.279 -34.270  1.00 92.07           O  
ATOM   2936  CB  TYR A 207       9.310 -19.976 -37.402  1.00 90.71           C  
ATOM   2937  CG  TYR A 207       9.736 -21.223 -36.651  1.00 94.58           C  
ATOM   2938  CD1 TYR A 207       8.972 -22.386 -36.702  1.00 98.96           C  
ATOM   2939  CD2 TYR A 207      10.900 -21.240 -35.889  1.00 95.31           C  
ATOM   2940  CE1 TYR A 207       9.360 -23.537 -36.018  1.00101.94           C  
ATOM   2941  CE2 TYR A 207      11.296 -22.384 -35.199  1.00 98.69           C  
ATOM   2942  CZ  TYR A 207      10.524 -23.532 -35.268  1.00108.93           C  
ATOM   2943  OH  TYR A 207      10.908 -24.664 -34.588  1.00113.59           O  
ATOM   2944  H   TYR A 207       8.236 -17.937 -38.351  1.00 86.71           H  
ATOM   2945  HA  TYR A 207       7.380 -19.762 -36.476  1.00 88.15           H  
ATOM   2946  HB1 TYR A 207       8.897 -20.269 -38.379  1.00 90.71           H  
ATOM   2947  HB2 TYR A 207      10.197 -19.356 -37.600  1.00 90.71           H  
ATOM   2948  HD1 TYR A 207       8.045 -22.397 -37.293  1.00 98.96           H  
ATOM   2949  HD2 TYR A 207      11.520 -20.333 -35.830  1.00 95.31           H  
ATOM   2950  HE1 TYR A 207       8.743 -24.446 -36.074  1.00101.94           H  
ATOM   2951  HE2 TYR A 207      12.219 -22.375 -34.601  1.00 98.69           H  
ATOM   2952  HH  TYR A 207      11.765 -24.488 -34.104  1.00113.59           H  
ATOM   2953  N   THR A 208       9.690 -17.685 -35.271  1.00 85.80           N  
ATOM   2954  CA  THR A 208      10.270 -17.165 -34.035  1.00 84.82           C  
ATOM   2955  C   THR A 208       9.191 -16.501 -33.184  1.00 87.80           C  
ATOM   2956  O   THR A 208       9.064 -16.868 -32.014  1.00 88.12           O  
ATOM   2957  CB  THR A 208      11.497 -16.277 -34.302  1.00 89.63           C  
ATOM   2958  OG1 THR A 208      12.340 -16.913 -35.261  1.00 91.71           O  
ATOM   2959  CG2 THR A 208      12.305 -15.999 -33.041  1.00 86.00           C  
ATOM   2960  H   THR A 208      10.009 -17.219 -36.096  1.00 85.80           H  
ATOM   2961  HA  THR A 208      10.662 -18.006 -33.443  1.00 84.82           H  
ATOM   2962  HB  THR A 208      11.126 -15.313 -34.680  1.00 89.63           H  
ATOM   2963  HG1 THR A 208      11.960 -16.784 -36.177  1.00 91.71           H  
ATOM   2964 1HG2 THR A 208      13.167 -15.362 -33.290  1.00 86.00           H  
ATOM   2965 2HG2 THR A 208      11.670 -15.485 -32.304  1.00 86.00           H  
ATOM   2966 3HG2 THR A 208      12.662 -16.949 -32.617  1.00 86.00           H  
ATOM   2967  N   TYR A 209       8.360 -15.600 -33.783  1.00 83.11           N  
ATOM   2968  CA  TYR A 209       7.295 -14.905 -33.044  1.00 81.96           C  
ATOM   2969  C   TYR A 209       6.205 -15.860 -32.512  1.00 85.52           C  
ATOM   2970  O   TYR A 209       5.517 -15.514 -31.554  1.00 84.88           O  
ATOM   2971  CB  TYR A 209       6.685 -13.704 -33.805  1.00 82.23           C  
ATOM   2972  CG  TYR A 209       5.987 -12.765 -32.846  1.00 84.70           C  
ATOM   2973  CD1 TYR A 209       6.708 -12.035 -31.905  1.00 86.14           C  
ATOM   2974  CD2 TYR A 209       4.598 -12.726 -32.770  1.00 86.85           C  
ATOM   2975  CE1 TYR A 209       6.067 -11.257 -30.941  1.00 86.84           C  
ATOM   2976  CE2 TYR A 209       3.945 -11.947 -31.813  1.00 87.84           C  
ATOM   2977  CZ  TYR A 209       4.684 -11.227 -30.890  1.00 94.19           C  
ATOM   2978  OH  TYR A 209       4.041 -10.447 -29.954  1.00 94.55           O  
ATOM   2979  H   TYR A 209       8.415 -15.353 -34.750  1.00 83.11           H  
ATOM   2980  HA  TYR A 209       7.803 -14.480 -32.166  1.00 81.96           H  
ATOM   2981  HB1 TYR A 209       7.477 -13.164 -34.345  1.00 82.23           H  
ATOM   2982  HB2 TYR A 209       5.970 -14.065 -34.559  1.00 82.23           H  
ATOM   2983  HD1 TYR A 209       7.807 -12.073 -31.922  1.00 86.14           H  
ATOM   2984  HD2 TYR A 209       4.003 -13.321 -33.478  1.00 86.85           H  
ATOM   2985  HE1 TYR A 209       6.659 -10.669 -30.224  1.00 86.84           H  
ATOM   2986  HE2 TYR A 209       2.846 -11.905 -31.792  1.00 87.84           H  
ATOM   2987  HH  TYR A 209       4.698  -9.822 -29.533  1.00 94.55           H  
ATOM   2988  N   GLY A 210       6.120 -17.064 -33.077  1.00 83.31           N  
ATOM   2989  CA  GLY A 210       5.211 -18.107 -32.615  1.00 85.25           C  
ATOM   2990  C   GLY A 210       5.660 -18.642 -31.264  1.00 89.97           C  
ATOM   2991  O   GLY A 210       4.840 -18.845 -30.362  1.00 89.49           O  
ATOM   2992  H   GLY A 210       6.676 -17.338 -33.861  1.00 83.31           H  
ATOM   2993  HA1 GLY A 210       4.190 -17.705 -32.537  1.00 85.25           H  
ATOM   2994  HA2 GLY A 210       5.179 -18.926 -33.349  1.00 85.25           H  
ATOM   2995  N   HIS A 211       6.987 -18.832 -31.112  1.00 87.01           N  
ATOM   2996  CA  HIS A 211       7.614 -19.291 -29.870  1.00 87.61           C  
ATOM   2997  C   HIS A 211       7.743 -18.143 -28.858  1.00 90.26           C  
ATOM   2998  O   HIS A 211       7.618 -18.390 -27.657  1.00 90.09           O  
ATOM   2999  CB  HIS A 211       8.980 -19.942 -30.144  1.00 89.00           C  
ATOM   3000  CG  HIS A 211       8.892 -21.226 -30.909  1.00 94.47           C  
ATOM   3001  ND1 HIS A 211       8.432 -22.388 -30.319  1.00 98.66           N  
ATOM   3002  CD2 HIS A 211       9.223 -21.492 -32.193  1.00 96.63           C  
ATOM   3003  CE1 HIS A 211       8.486 -23.316 -31.260  1.00100.14           C  
ATOM   3004  NE2 HIS A 211       8.956 -22.824 -32.405  1.00 99.30           N  
ATOM   3005  H   HIS A 211       7.643 -18.670 -31.849  1.00 87.01           H  
ATOM   3006  HA  HIS A 211       6.960 -20.057 -29.429  1.00 87.61           H  
ATOM   3007  HB1 HIS A 211       9.608 -19.234 -30.705  1.00 89.00           H  
ATOM   3008  HB2 HIS A 211       9.485 -20.131 -29.185  1.00 89.00           H  
ATOM   3009  HD1 HIS A 211       8.122 -22.503 -29.375  1.00 98.66           H  
ATOM   3010  HD2 HIS A 211       9.628 -20.780 -32.927  1.00 96.63           H  
ATOM   3011  HE1 HIS A 211       8.181 -24.363 -31.115  1.00100.14           H  
ATOM   3012  N   VAL A 212       7.973 -16.892 -29.347  1.00 85.38           N  
ATOM   3013  CA  VAL A 212       8.099 -15.673 -28.532  1.00 83.93           C  
ATOM   3014  C   VAL A 212       6.827 -15.442 -27.695  1.00 88.54           C  
ATOM   3015  O   VAL A 212       6.937 -15.202 -26.494  1.00 87.64           O  
ATOM   3016  CB  VAL A 212       8.528 -14.432 -29.373  1.00 86.00           C  
ATOM   3017  CG1 VAL A 212       8.320 -13.123 -28.612  1.00 84.79           C  
ATOM   3018  CG2 VAL A 212       9.981 -14.551 -29.811  1.00 85.89           C  
ATOM   3019  H   VAL A 212       8.075 -16.714 -30.326  1.00 85.38           H  
ATOM   3020  HA  VAL A 212       8.923 -15.825 -27.820  1.00 83.93           H  
ATOM   3021  HB  VAL A 212       7.883 -14.411 -30.263  1.00 86.00           H  
ATOM   3022 1HG1 VAL A 212       8.635 -12.278 -29.242  1.00 84.79           H  
ATOM   3023 2HG1 VAL A 212       7.256 -13.012 -28.356  1.00 84.79           H  
ATOM   3024 3HG1 VAL A 212       8.919 -13.135 -27.690  1.00 84.79           H  
ATOM   3025 1HG2 VAL A 212      10.260 -13.666 -30.402  1.00 85.89           H  
ATOM   3026 2HG2 VAL A 212      10.628 -14.618 -28.924  1.00 85.89           H  
ATOM   3027 3HG2 VAL A 212      10.107 -15.455 -30.425  1.00 85.89           H  
ATOM   3028  N   LEU A 213       5.636 -15.572 -28.323  1.00 86.81           N  
ATOM   3029  CA  LEU A 213       4.324 -15.425 -27.682  1.00 87.97           C  
ATOM   3030  C   LEU A 213       4.148 -16.430 -26.533  1.00 94.60           C  
ATOM   3031  O   LEU A 213       3.808 -16.031 -25.419  1.00 94.01           O  
ATOM   3032  CB  LEU A 213       3.208 -15.637 -28.718  1.00 88.92           C  
ATOM   3033  CG  LEU A 213       2.612 -14.402 -29.383  1.00 92.95           C  
ATOM   3034  CD1 LEU A 213       2.022 -14.760 -30.736  1.00 94.21           C  
ATOM   3035  CD2 LEU A 213       1.534 -13.759 -28.510  1.00 95.27           C  
ATOM   3036  H   LEU A 213       5.569 -15.784 -29.298  1.00 86.81           H  
ATOM   3037  HA  LEU A 213       4.263 -14.408 -27.268  1.00 87.97           H  
ATOM   3038  HB1 LEU A 213       3.602 -16.291 -29.510  1.00 88.92           H  
ATOM   3039  HB2 LEU A 213       2.390 -16.184 -28.227  1.00 88.92           H  
ATOM   3040  HG  LEU A 213       3.427 -13.676 -29.518  1.00 92.95           H  
ATOM   3041 1HD1 LEU A 213       1.597 -13.858 -31.201  1.00 94.21           H  
ATOM   3042 2HD1 LEU A 213       2.811 -15.169 -31.384  1.00 94.21           H  
ATOM   3043 3HD1 LEU A 213       1.230 -15.512 -30.604  1.00 94.21           H  
ATOM   3044 1HD2 LEU A 213       1.128 -12.873 -29.021  1.00 95.27           H  
ATOM   3045 2HD2 LEU A 213       0.725 -14.483 -28.333  1.00 95.27           H  
ATOM   3046 3HD2 LEU A 213       1.973 -13.458 -27.547  1.00 95.27           H  
ATOM   3047  N   TRP A 214       4.399 -17.728 -26.827  1.00 94.16           N  
ATOM   3048  CA  TRP A 214       4.335 -18.903 -25.949  1.00 96.98           C  
ATOM   3049  C   TRP A 214       5.134 -18.657 -24.657  1.00 99.78           C  
ATOM   3050  O   TRP A 214       4.608 -18.875 -23.563  1.00 99.94           O  
ATOM   3051  CB  TRP A 214       4.896 -20.112 -26.727  1.00 98.16           C  
ATOM   3052  CG  TRP A 214       4.703 -21.494 -26.155  1.00102.78           C  
ATOM   3053  CD1 TRP A 214       4.540 -21.841 -24.842  1.00107.02           C  
ATOM   3054  CD2 TRP A 214       4.828 -22.727 -26.882  1.00105.30           C  
ATOM   3055  NE1 TRP A 214       4.491 -23.212 -24.716  1.00109.64           N  
ATOM   3056  CE2 TRP A 214       4.670 -23.781 -25.953  1.00112.10           C  
ATOM   3057  CE3 TRP A 214       5.053 -23.044 -28.239  1.00106.91           C  
ATOM   3058  CZ2 TRP A 214       4.706 -25.131 -26.340  1.00114.65           C  
ATOM   3059  CZ3 TRP A 214       5.084 -24.378 -28.620  1.00111.49           C  
ATOM   3060  CH2 TRP A 214       4.912 -25.404 -27.679  1.00115.00           C  
ATOM   3061  H   TRP A 214       4.670 -17.989 -27.753  1.00 94.16           H  
ATOM   3062  HA  TRP A 214       3.294 -19.102 -25.654  1.00 96.98           H  
ATOM   3063  HB1 TRP A 214       4.446 -20.101 -27.731  1.00 98.16           H  
ATOM   3064  HB2 TRP A 214       5.977 -19.953 -26.857  1.00 98.16           H  
ATOM   3065  HD1 TRP A 214       4.460 -21.129 -24.008  1.00107.02           H  
ATOM   3066  HE1 TRP A 214       4.348 -23.712 -23.862  1.00109.64           H  
ATOM   3067  HE3 TRP A 214       5.201 -22.247 -28.982  1.00106.91           H  
ATOM   3068  HZ2 TRP A 214       4.575 -25.939 -25.606  1.00114.65           H  
ATOM   3069  HZ3 TRP A 214       5.246 -24.635 -29.677  1.00111.49           H  
ATOM   3070  HH2 TRP A 214       4.942 -26.451 -28.015  1.00115.00           H  
ATOM   3071  N   LYS A 215       6.383 -18.170 -24.788  1.00 95.03           N  
ATOM   3072  CA  LYS A 215       7.231 -17.864 -23.643  1.00 94.70           C  
ATOM   3073  C   LYS A 215       6.765 -16.603 -22.915  1.00 98.43           C  
ATOM   3074  O   LYS A 215       6.566 -16.666 -21.697  1.00 99.67           O  
ATOM   3075  CB  LYS A 215       8.720 -17.816 -24.020  1.00 96.24           C  
ATOM   3076  CG  LYS A 215       9.319 -19.194 -24.324  1.00109.10           C  
ATOM   3077  CD  LYS A 215       9.490 -20.077 -23.077  1.00118.27           C  
ATOM   3078  CE  LYS A 215       9.733 -21.532 -23.408  1.00128.85           C  
ATOM   3079  NZ  LYS A 215       8.510 -22.207 -23.926  1.00137.26           N1+
ATOM   3080  H   LYS A 215       6.813 -17.986 -25.672  1.00 95.03           H  
ATOM   3081  HA  LYS A 215       7.125 -18.695 -22.930  1.00 94.70           H  
ATOM   3082  HB1 LYS A 215       8.846 -17.168 -24.900  1.00 96.24           H  
ATOM   3083  HB2 LYS A 215       9.284 -17.354 -23.196  1.00 96.24           H  
ATOM   3084  HG1 LYS A 215       8.673 -19.715 -25.046  1.00109.10           H  
ATOM   3085  HG2 LYS A 215      10.299 -19.061 -24.806  1.00109.10           H  
ATOM   3086  HD1 LYS A 215      10.332 -19.698 -22.480  1.00118.27           H  
ATOM   3087  HD2 LYS A 215       8.589 -19.995 -22.451  1.00118.27           H  
ATOM   3088  HE1 LYS A 215      10.535 -21.606 -24.157  1.00128.85           H  
ATOM   3089  HE2 LYS A 215      10.085 -22.057 -22.507  1.00128.85           H  
ATOM   3090  HZ1 LYS A 215       8.685 -23.187 -24.023  1.00137.26           H  
ATOM   3091  HZ2 LYS A 215       7.754 -22.065 -23.287  1.00137.26           H  
ATOM   3092  HZ3 LYS A 215       8.269 -21.823 -24.817  1.00137.26           H  
ATOM   3093  N   ALA A 216       6.510 -15.492 -23.658  1.00 92.78           N  
ATOM   3094  CA  ALA A 216       6.015 -14.220 -23.103  1.00 91.33           C  
ATOM   3095  C   ALA A 216       4.768 -14.411 -22.235  1.00 95.87           C  
ATOM   3096  O   ALA A 216       4.600 -13.697 -21.246  1.00 95.48           O  
ATOM   3097  CB  ALA A 216       5.728 -13.227 -24.216  1.00 90.47           C  
ATOM   3098  H   ALA A 216       6.644 -15.464 -24.649  1.00 92.78           H  
ATOM   3099  HA  ALA A 216       6.811 -13.822 -22.456  1.00 91.33           H  
ATOM   3100  HB1 ALA A 216       5.360 -12.285 -23.782  1.00 90.47           H  
ATOM   3101  HB2 ALA A 216       6.651 -13.033 -24.782  1.00 90.47           H  
ATOM   3102  HB3 ALA A 216       4.965 -13.642 -24.891  1.00 90.47           H  
ATOM   3103  N   HIS A 217       3.934 -15.409 -22.585  1.00 93.76           N  
ATOM   3104  CA  HIS A 217       2.712 -15.785 -21.868  1.00 95.69           C  
ATOM   3105  C   HIS A 217       3.035 -16.463 -20.525  1.00 99.09           C  
ATOM   3106  O   HIS A 217       2.379 -16.179 -19.526  1.00 99.20           O  
ATOM   3107  CB  HIS A 217       1.846 -16.708 -22.750  1.00 98.57           C  
ATOM   3108  CG  HIS A 217       0.573 -17.167 -22.104  1.00104.80           C  
ATOM   3109  ND1 HIS A 217       0.522 -18.331 -21.350  1.00109.04           N  
ATOM   3110  CD2 HIS A 217      -0.661 -16.612 -22.134  1.00107.52           C  
ATOM   3111  CE1 HIS A 217      -0.731 -18.436 -20.937  1.00110.37           C  
ATOM   3112  NE2 HIS A 217      -1.482 -17.429 -21.388  1.00109.88           N  
ATOM   3113  H   HIS A 217       4.100 -15.981 -23.388  1.00 93.76           H  
ATOM   3114  HA  HIS A 217       2.147 -14.868 -21.647  1.00 95.69           H  
ATOM   3115  HB1 HIS A 217       1.599 -16.178 -23.682  1.00 98.57           H  
ATOM   3116  HB2 HIS A 217       2.440 -17.591 -23.029  1.00 98.57           H  
ATOM   3117  HD2 HIS A 217      -0.952 -15.687 -22.654  1.00107.52           H  
ATOM   3118  HE1 HIS A 217      -1.107 -19.251 -20.301  1.00110.37           H  
ATOM   3119  HE2 HIS A 217      -2.458 -17.293 -21.217  1.00109.88           H  
ATOM   3120  N   GLN A 218       4.037 -17.357 -20.506  1.00 95.05           N  
ATOM   3121  CA  GLN A 218       4.463 -18.101 -19.313  1.00 95.69           C  
ATOM   3122  C   GLN A 218       5.090 -17.205 -18.217  1.00 96.70           C  
ATOM   3123  O   GLN A 218       5.291 -17.665 -17.086  1.00 96.78           O  
ATOM   3124  CB  GLN A 218       5.428 -19.232 -19.714  1.00 98.11           C  
ATOM   3125  CG  GLN A 218       4.774 -20.349 -20.537  1.00107.43           C  
ATOM   3126  CD  GLN A 218       5.730 -21.449 -20.947  1.00118.94           C  
ATOM   3127  OE1 GLN A 218       6.960 -21.298 -20.931  1.00112.10           O  
ATOM   3128  NE2 GLN A 218       5.178 -22.591 -21.333  1.00109.73           N  
ATOM   3129  H   GLN A 218       4.572 -17.582 -21.320  1.00 95.05           H  
ATOM   3130  HA  GLN A 218       3.554 -18.531 -18.866  1.00 95.69           H  
ATOM   3131  HB1 GLN A 218       6.259 -18.803 -20.293  1.00 98.11           H  
ATOM   3132  HB2 GLN A 218       5.863 -19.669 -18.803  1.00 98.11           H  
ATOM   3133  HG1 GLN A 218       3.953 -20.789 -19.952  1.00107.43           H  
ATOM   3134  HG2 GLN A 218       4.326 -19.911 -21.441  1.00107.43           H  
ATOM   3135 1HE2 GLN A 218       5.757 -23.354 -21.620  1.00109.73           H  
ATOM   3136 2HE2 GLN A 218       4.183 -22.689 -21.337  1.00109.73           H  
ATOM   3137  N   HIS A 219       5.382 -15.930 -18.558  1.00 90.43           N  
ATOM   3138  CA  HIS A 219       5.985 -14.944 -17.663  1.00 89.25           C  
ATOM   3139  C   HIS A 219       4.976 -14.205 -16.779  1.00 91.21           C  
ATOM   3140  O   HIS A 219       5.292 -13.933 -15.619  1.00 91.49           O  
ATOM   3141  CB  HIS A 219       6.852 -13.966 -18.459  1.00 88.52           C  
ATOM   3142  CG  HIS A 219       8.235 -14.482 -18.723  1.00 92.02           C  
ATOM   3143  ND1 HIS A 219       9.317 -14.056 -17.975  1.00 93.99           N  
ATOM   3144  CD2 HIS A 219       8.660 -15.403 -19.619  1.00 93.81           C  
ATOM   3145  CE1 HIS A 219      10.362 -14.716 -18.446  1.00 93.73           C  
ATOM   3146  NE2 HIS A 219      10.015 -15.539 -19.434  1.00 94.06           N  
ATOM   3147  H   HIS A 219       5.200 -15.566 -19.471  1.00 90.43           H  
ATOM   3148  HA  HIS A 219       6.621 -15.507 -16.964  1.00 89.25           H  
ATOM   3149  HB1 HIS A 219       6.360 -13.747 -19.418  1.00 88.52           H  
ATOM   3150  HB2 HIS A 219       6.921 -13.016 -17.909  1.00 88.52           H  
ATOM   3151  HD2 HIS A 219       8.041 -15.939 -20.353  1.00 93.81           H  
ATOM   3152  HE1 HIS A 219      11.389 -14.600 -18.069  1.00 93.73           H  
ATOM   3153  HE2 HIS A 219      10.626 -16.143 -19.946  1.00 94.06           H  
ATOM   3154  N   VAL A 220       3.771 -13.888 -17.313  1.00 85.75           N  
ATOM   3155  CA  VAL A 220       2.695 -13.209 -16.566  1.00 84.81           C  
ATOM   3156  C   VAL A 220       1.983 -14.153 -15.592  1.00 87.97           C  
ATOM   3157  O   VAL A 220       1.736 -15.321 -15.915  1.00 88.08           O  
ATOM   3158  CB  VAL A 220       1.669 -12.435 -17.439  1.00 88.01           C  
ATOM   3159  CG1 VAL A 220       2.161 -11.041 -17.786  1.00 86.05           C  
ATOM   3160  CG2 VAL A 220       1.290 -13.205 -18.697  1.00 88.32           C  
ATOM   3161  H   VAL A 220       3.527 -14.095 -18.260  1.00 85.75           H  
ATOM   3162  HA  VAL A 220       3.224 -12.437 -15.988  1.00 84.81           H  
ATOM   3163  HB  VAL A 220       0.759 -12.329 -16.830  1.00 88.01           H  
ATOM   3164 1HG1 VAL A 220       1.408 -10.529 -18.403  1.00 86.05           H  
ATOM   3165 2HG1 VAL A 220       2.327 -10.469 -16.861  1.00 86.05           H  
ATOM   3166 3HG1 VAL A 220       3.105 -11.114 -18.346  1.00 86.05           H  
ATOM   3167 1HG2 VAL A 220       0.564 -12.620 -19.281  1.00 88.32           H  
ATOM   3168 2HG2 VAL A 220       2.190 -13.383 -19.304  1.00 88.32           H  
ATOM   3169 3HG2 VAL A 220       0.841 -14.169 -18.416  1.00 88.32           H  
ATOM   3170  N   ALA A 221       1.637 -13.619 -14.406  1.00 83.45           N  
ATOM   3171  CA  ALA A 221       0.929 -14.322 -13.347  1.00 84.39           C  
ATOM   3172  C   ALA A 221      -0.515 -14.633 -13.766  1.00 88.03           C  
ATOM   3173  O   ALA A 221      -1.100 -13.893 -14.556  1.00 85.71           O  
ATOM   3174  CB  ALA A 221       0.939 -13.475 -12.088  1.00 85.69           C  
ATOM   3175  H   ALA A 221       1.851 -12.672 -14.166  1.00 83.45           H  
ATOM   3176  HA  ALA A 221       1.438 -15.277 -13.152  1.00 84.39           H  
ATOM   3177  HB1 ALA A 221       0.404 -14.004 -11.285  1.00 85.69           H  
ATOM   3178  HB2 ALA A 221       1.978 -13.292 -11.777  1.00 85.69           H  
ATOM   3179  HB3 ALA A 221       0.442 -12.514 -12.288  1.00 85.69           H  
ATOM   3180  N   SER A 222      -1.081 -15.734 -13.244  1.00 87.29           N  
ATOM   3181  CA  SER A 222      -2.456 -16.170 -13.527  1.00 89.00           C  
ATOM   3182  C   SER A 222      -3.119 -16.728 -12.253  1.00 96.66           C  
ATOM   3183  O   SER A 222      -4.179 -17.359 -12.322  1.00 98.62           O  
ATOM   3184  CB  SER A 222      -2.454 -17.225 -14.631  1.00 91.74           C  
ATOM   3185  OG  SER A 222      -1.760 -18.395 -14.227  1.00 98.81           O  
ATOM   3186  H   SER A 222      -0.596 -16.343 -12.616  1.00 87.29           H  
ATOM   3187  HA  SER A 222      -3.038 -15.301 -13.868  1.00 89.00           H  
ATOM   3188  HB1 SER A 222      -1.984 -16.811 -15.536  1.00 91.74           H  
ATOM   3189  HB2 SER A 222      -3.490 -17.484 -14.896  1.00 91.74           H  
ATOM   3190  HG  SER A 222      -1.777 -19.066 -14.968  1.00 98.81           H  
ATOM   3191  N   ASN A1001      -2.490 -16.463 -11.094  1.00 61.05           N  
ATOM   3192  CA  ASN A1001      -2.868 -16.945  -9.764  1.00 60.84           C  
ATOM   3193  C   ASN A1001      -2.704 -15.879  -8.718  1.00 67.43           C  
ATOM   3194  O   ASN A1001      -1.963 -14.922  -8.932  1.00 69.59           O  
ATOM   3195  CB  ASN A1001      -1.881 -18.049  -9.355  1.00 60.68           C  
ATOM   3196  CG  ASN A1001      -2.269 -19.434  -9.747  1.00 82.83           C  
ATOM   3197  OD1 ASN A1001      -3.429 -19.715 -10.018  1.00 76.08           O  
ATOM   3198  ND2 ASN A1001      -1.300 -20.336  -9.763  1.00 76.35           N  
ATOM   3199  H   ASN A1001      -1.675 -15.885 -11.065  1.00 61.05           H  
ATOM   3200  HA  ASN A1001      -3.915 -17.277  -9.820  1.00 60.84           H  
ATOM   3201  HB1 ASN A1001      -0.900 -17.822  -9.799  1.00 60.68           H  
ATOM   3202  HB2 ASN A1001      -1.755 -18.018  -8.263  1.00 60.68           H  
ATOM   3203 1HD2 ASN A1001      -1.504 -21.285 -10.003  1.00 76.35           H  
ATOM   3204 2HD2 ASN A1001      -0.364 -20.068  -9.536  1.00 76.35           H  
ATOM   3205  N   ILE A1002      -3.273 -16.129  -7.529  1.00 63.04           N  
ATOM   3206  CA  ILE A1002      -3.116 -15.312  -6.329  1.00 62.57           C  
ATOM   3207  C   ILE A1002      -1.735 -15.662  -5.745  1.00 68.40           C  
ATOM   3208  O   ILE A1002      -1.042 -14.766  -5.264  1.00 70.03           O  
ATOM   3209  CB  ILE A1002      -4.300 -15.520  -5.330  1.00 65.13           C  
ATOM   3210  CG1 ILE A1002      -4.125 -14.696  -4.046  1.00 65.92           C  
ATOM   3211  CG2 ILE A1002      -4.571 -17.002  -5.019  1.00 65.01           C  
ATOM   3212  CD1 ILE A1002      -5.360 -14.168  -3.483  1.00 73.32           C  
ATOM   3213  H   ILE A1002      -3.865 -16.921  -7.380  1.00 63.04           H  
ATOM   3214  HA  ILE A1002      -3.153 -14.237  -6.559  1.00 62.57           H  
ATOM   3215  HB  ILE A1002      -5.196 -15.142  -5.844  1.00 65.13           H  
ATOM   3216 1HG1 ILE A1002      -3.633 -15.324  -3.289  1.00 65.92           H  
ATOM   3217 2HG1 ILE A1002      -3.447 -13.856  -4.257  1.00 65.92           H  
ATOM   3218 1HG2 ILE A1002      -5.411 -17.081  -4.314  1.00 65.01           H  
ATOM   3219 2HG2 ILE A1002      -4.822 -17.532  -5.949  1.00 65.01           H  
ATOM   3220 3HG2 ILE A1002      -3.673 -17.453  -4.571  1.00 65.01           H  
ATOM   3221 1HD1 ILE A1002      -5.133 -13.596  -2.571  1.00 73.32           H  
ATOM   3222 2HD1 ILE A1002      -5.846 -13.509  -4.217  1.00 73.32           H  
ATOM   3223 3HD1 ILE A1002      -6.035 -15.000  -3.235  1.00 73.32           H  
ATOM   3224  N   PHE A1003      -1.321 -16.961  -5.837  1.00 64.10           N  
ATOM   3225  CA  PHE A1003      -0.017 -17.491  -5.389  1.00 62.99           C  
ATOM   3226  C   PHE A1003       1.108 -16.803  -6.161  1.00 66.70           C  
ATOM   3227  O   PHE A1003       2.088 -16.382  -5.554  1.00 66.46           O  
ATOM   3228  CB  PHE A1003       0.044 -19.025  -5.585  1.00 64.06           C  
ATOM   3229  CG  PHE A1003       1.311 -19.711  -5.124  1.00 65.73           C  
ATOM   3230  CD1 PHE A1003       1.456 -20.130  -3.803  1.00 68.49           C  
ATOM   3231  CD2 PHE A1003       2.352 -19.958  -6.012  1.00 67.93           C  
ATOM   3232  CE1 PHE A1003       2.625 -20.770  -3.375  1.00 68.76           C  
ATOM   3233  CE2 PHE A1003       3.528 -20.590  -5.579  1.00 70.39           C  
ATOM   3234  CZ  PHE A1003       3.649 -20.997  -4.265  1.00 68.00           C  
ATOM   3235  H   PHE A1003      -1.903 -17.671  -6.233  1.00 64.10           H  
ATOM   3236  HA  PHE A1003       0.106 -17.282  -4.316  1.00 62.99           H  
ATOM   3237  HB1 PHE A1003      -0.806 -19.475  -5.051  1.00 64.06           H  
ATOM   3238  HB2 PHE A1003      -0.096 -19.242  -6.654  1.00 64.06           H  
ATOM   3239  HD1 PHE A1003       0.640 -19.955  -3.086  1.00 68.49           H  
ATOM   3240  HD2 PHE A1003       2.253 -19.655  -7.065  1.00 67.93           H  
ATOM   3241  HE1 PHE A1003       2.725 -21.091  -2.328  1.00 68.76           H  
ATOM   3242  HE2 PHE A1003       4.353 -20.761  -6.286  1.00 70.39           H  
ATOM   3243  HZ  PHE A1003       4.566 -21.504  -3.929  1.00 68.00           H  
ATOM   3244  N   GLU A1004       0.945 -16.669  -7.498  1.00 63.27           N  
ATOM   3245  CA  GLU A1004       1.909 -16.007  -8.380  1.00 63.07           C  
ATOM   3246  C   GLU A1004       1.935 -14.473  -8.184  1.00 68.73           C  
ATOM   3247  O   GLU A1004       3.015 -13.883  -8.230  1.00 69.49           O  
ATOM   3248  CB  GLU A1004       1.681 -16.409  -9.841  1.00 63.75           C  
ATOM   3249  CG  GLU A1004       1.934 -17.890 -10.088  1.00 66.24           C  
ATOM   3250  CD  GLU A1004       1.607 -18.415 -11.472  1.00 80.10           C  
ATOM   3251  OE1 GLU A1004       1.163 -17.619 -12.331  1.00 74.38           O  
ATOM   3252  OE2 GLU A1004       1.796 -19.632 -11.699  1.00 69.69           O  
ATOM   3253  H   GLU A1004       0.143 -17.018  -7.982  1.00 63.27           H  
ATOM   3254  HA  GLU A1004       2.911 -16.359  -8.095  1.00 63.07           H  
ATOM   3255  HB1 GLU A1004       0.647 -16.165 -10.127  1.00 63.75           H  
ATOM   3256  HB2 GLU A1004       2.343 -15.815 -10.488  1.00 63.75           H  
ATOM   3257  HG1 GLU A1004       2.995 -18.096  -9.885  1.00 66.24           H  
ATOM   3258  HG2 GLU A1004       1.349 -18.465  -9.355  1.00 66.24           H  
ATOM   3259  N   MET A1005       0.754 -13.842  -7.925  1.00 64.65           N  
ATOM   3260  CA  MET A1005       0.590 -12.403  -7.636  1.00 64.31           C  
ATOM   3261  C   MET A1005       1.289 -12.067  -6.302  1.00 69.10           C  
ATOM   3262  O   MET A1005       2.105 -11.145  -6.253  1.00 70.00           O  
ATOM   3263  CB  MET A1005      -0.913 -12.036  -7.557  1.00 65.94           C  
ATOM   3264  CG  MET A1005      -1.201 -10.560  -7.295  1.00 69.63           C  
ATOM   3265  SD  MET A1005      -2.792 -10.281  -6.453  1.00 72.32           S  
ATOM   3266  CE  MET A1005      -3.618  -9.315  -7.656  1.00 70.29           C  
ATOM   3267  H   MET A1005      -0.116 -14.335  -7.914  1.00 64.65           H  
ATOM   3268  HA  MET A1005       1.048 -11.817  -8.447  1.00 64.31           H  
ATOM   3269  HB1 MET A1005      -1.397 -12.327  -8.501  1.00 65.94           H  
ATOM   3270  HB2 MET A1005      -1.380 -12.633  -6.759  1.00 65.94           H  
ATOM   3271  HG1 MET A1005      -0.390 -10.137  -6.683  1.00 69.63           H  
ATOM   3272  HG2 MET A1005      -1.199 -10.017  -8.252  1.00 69.63           H  
ATOM   3273  HE1 MET A1005      -4.676  -9.206  -7.376  1.00 70.29           H  
ATOM   3274  HE2 MET A1005      -3.150  -8.321  -7.714  1.00 70.29           H  
ATOM   3275  HE3 MET A1005      -3.548  -9.810  -8.636  1.00 70.29           H  
ATOM   3276  N   LEU A1006       0.977 -12.829  -5.238  1.00 65.07           N  
ATOM   3277  CA  LEU A1006       1.533 -12.624  -3.903  1.00 65.60           C  
ATOM   3278  C   LEU A1006       3.009 -13.056  -3.776  1.00 69.14           C  
ATOM   3279  O   LEU A1006       3.652 -12.712  -2.784  1.00 68.86           O  
ATOM   3280  CB  LEU A1006       0.648 -13.279  -2.825  1.00 65.34           C  
ATOM   3281  CG  LEU A1006      -0.601 -12.497  -2.418  1.00 70.83           C  
ATOM   3282  CD1 LEU A1006      -1.533 -13.356  -1.613  1.00 70.39           C  
ATOM   3283  CD2 LEU A1006      -0.240 -11.269  -1.592  1.00 75.16           C  
ATOM   3284  H   LEU A1006       0.337 -13.596  -5.288  1.00 65.07           H  
ATOM   3285  HA  LEU A1006       1.531 -11.537  -3.733  1.00 65.60           H  
ATOM   3286  HB1 LEU A1006       0.334 -14.269  -3.188  1.00 65.34           H  
ATOM   3287  HB2 LEU A1006       1.261 -13.445  -1.927  1.00 65.34           H  
ATOM   3288  HG  LEU A1006      -1.097 -12.180  -3.347  1.00 70.83           H  
ATOM   3289 1HD1 LEU A1006      -2.422 -12.771  -1.333  1.00 70.39           H  
ATOM   3290 2HD1 LEU A1006      -1.841 -14.226  -2.212  1.00 70.39           H  
ATOM   3291 3HD1 LEU A1006      -1.020 -13.701  -0.703  1.00 70.39           H  
ATOM   3292 1HD2 LEU A1006      -1.158 -10.729  -1.316  1.00 75.16           H  
ATOM   3293 2HD2 LEU A1006       0.289 -11.583  -0.680  1.00 75.16           H  
ATOM   3294 3HD2 LEU A1006       0.410 -10.607  -2.183  1.00 75.16           H  
ATOM   3295  N   ARG A1007       3.548 -13.777  -4.781  1.00 65.52           N  
ATOM   3296  CA  ARG A1007       4.964 -14.162  -4.826  1.00 65.24           C  
ATOM   3297  C   ARG A1007       5.773 -12.899  -5.178  1.00 70.26           C  
ATOM   3298  O   ARG A1007       6.780 -12.632  -4.532  1.00 71.45           O  
ATOM   3299  CB  ARG A1007       5.218 -15.289  -5.842  1.00 63.98           C  
ATOM   3300  CG  ARG A1007       6.622 -15.858  -5.767  1.00 71.95           C  
ATOM   3301  CD  ARG A1007       6.762 -17.171  -6.504  1.00 82.43           C  
ATOM   3302  NE  ARG A1007       8.168 -17.579  -6.575  1.00 89.14           N  
ATOM   3303  CZ  ARG A1007       8.585 -18.812  -6.843  1.00101.88           C  
ATOM   3304  NH1 ARG A1007       9.881 -19.085  -6.886  1.00 87.55           N  
ATOM   3305  NH2 ARG A1007       7.708 -19.787  -7.053  1.00 91.68           N  
ATOM   3306  H   ARG A1007       3.020 -14.100  -5.566  1.00 65.52           H  
ATOM   3307  HA  ARG A1007       5.276 -14.560  -3.849  1.00 65.24           H  
ATOM   3308  HB1 ARG A1007       4.492 -16.098  -5.671  1.00 63.98           H  
ATOM   3309  HB2 ARG A1007       5.039 -14.905  -6.857  1.00 63.98           H  
ATOM   3310  HG1 ARG A1007       7.331 -15.129  -6.187  1.00 71.95           H  
ATOM   3311  HG2 ARG A1007       6.898 -16.004  -4.712  1.00 71.95           H  
ATOM   3312  HD1 ARG A1007       6.175 -17.948  -5.993  1.00 82.43           H  
ATOM   3313  HD2 ARG A1007       6.352 -17.073  -7.520  1.00 82.43           H  
ATOM   3314  HE  ARG A1007       8.863 -16.879  -6.410  1.00 89.14           H  
ATOM   3315 1HH1 ARG A1007      10.550 -18.362  -6.716  1.00 87.55           H  
ATOM   3316 2HH1 ARG A1007      10.190 -20.014  -7.088  1.00 87.55           H  
ATOM   3317 1HH2 ARG A1007       6.727 -19.595  -7.010  1.00 91.68           H  
ATOM   3318 2HH2 ARG A1007       8.028 -20.713  -7.254  1.00 91.68           H  
ATOM   3319  N   ILE A1008       5.300 -12.108  -6.170  1.00 65.66           N  
ATOM   3320  CA  ILE A1008       5.880 -10.829  -6.589  1.00 65.89           C  
ATOM   3321  C   ILE A1008       5.853  -9.781  -5.426  1.00 74.28           C  
ATOM   3322  O   ILE A1008       6.872  -9.134  -5.177  1.00 76.02           O  
ATOM   3323  CB  ILE A1008       5.163 -10.340  -7.878  1.00 68.14           C  
ATOM   3324  CG1 ILE A1008       5.629 -11.176  -9.099  1.00 67.59           C  
ATOM   3325  CG2 ILE A1008       5.342  -8.826  -8.106  1.00 69.51           C  
ATOM   3326  CD1 ILE A1008       4.813 -11.112 -10.358  1.00 66.77           C  
ATOM   3327  H   ILE A1008       4.491 -12.355  -6.703  1.00 65.66           H  
ATOM   3328  HA  ILE A1008       6.944 -10.964  -6.831  1.00 65.89           H  
ATOM   3329  HB  ILE A1008       4.082 -10.498  -7.748  1.00 68.14           H  
ATOM   3330 1HG1 ILE A1008       6.654 -10.865  -9.347  1.00 67.59           H  
ATOM   3331 2HG1 ILE A1008       5.680 -12.229  -8.785  1.00 67.59           H  
ATOM   3332 1HG2 ILE A1008       4.819  -8.529  -9.027  1.00 69.51           H  
ATOM   3333 2HG2 ILE A1008       4.923  -8.274  -7.252  1.00 69.51           H  
ATOM   3334 3HG2 ILE A1008       6.413  -8.593  -8.202  1.00 69.51           H  
ATOM   3335 1HD1 ILE A1008       5.270 -11.755 -11.125  1.00 66.77           H  
ATOM   3336 2HD1 ILE A1008       3.790 -11.460 -10.151  1.00 66.77           H  
ATOM   3337 3HD1 ILE A1008       4.780 -10.074 -10.722  1.00 66.77           H  
ATOM   3338  N   ASP A1009       4.715  -9.651  -4.703  1.00 72.02           N  
ATOM   3339  CA  ASP A1009       4.534  -8.670  -3.618  1.00 73.67           C  
ATOM   3340  C   ASP A1009       5.240  -9.035  -2.277  1.00 79.35           C  
ATOM   3341  O   ASP A1009       6.061  -8.244  -1.799  1.00 80.00           O  
ATOM   3342  CB  ASP A1009       3.034  -8.363  -3.387  1.00 74.99           C  
ATOM   3343  CG  ASP A1009       2.367  -7.491  -4.449  1.00 78.20           C  
ATOM   3344  OD1 ASP A1009       3.089  -6.792  -5.190  1.00 77.93           O  
ATOM   3345  OD2 ASP A1009       1.127  -7.488  -4.515  1.00 80.95           O  
ATOM   3346  H   ASP A1009       3.908 -10.221  -4.859  1.00 72.02           H  
ATOM   3347  HA  ASP A1009       5.043  -7.761  -3.972  1.00 73.67           H  
ATOM   3348  HB1 ASP A1009       2.489  -9.316  -3.326  1.00 74.99           H  
ATOM   3349  HB2 ASP A1009       2.926  -7.867  -2.411  1.00 74.99           H  
ATOM   3350  N   GLU A1010       4.911 -10.208  -1.675  1.00 75.20           N  
ATOM   3351  CA  GLU A1010       5.497 -10.694  -0.411  1.00 74.67           C  
ATOM   3352  C   GLU A1010       6.917 -11.290  -0.599  1.00 78.07           C  
ATOM   3353  O   GLU A1010       7.821 -10.962   0.167  1.00 78.87           O  
ATOM   3354  CB  GLU A1010       4.575 -11.730   0.267  1.00 74.95           C  
ATOM   3355  CG  GLU A1010       3.170 -11.240   0.597  1.00 85.71           C  
ATOM   3356  CD  GLU A1010       2.997 -10.376   1.834  1.00106.06           C  
ATOM   3357  OE1 GLU A1010       3.791 -10.520   2.793  1.00100.64           O  
ATOM   3358  OE2 GLU A1010       2.042  -9.568   1.852  1.00102.35           O  
ATOM   3359  H   GLU A1010       4.233 -10.835  -2.058  1.00 75.20           H  
ATOM   3360  HA  GLU A1010       5.593  -9.814   0.242  1.00 74.67           H  
ATOM   3361  HB1 GLU A1010       4.493 -12.608  -0.391  1.00 74.95           H  
ATOM   3362  HB2 GLU A1010       5.054 -12.068   1.197  1.00 74.95           H  
ATOM   3363  HG1 GLU A1010       2.798 -10.671  -0.268  1.00 85.71           H  
ATOM   3364  HG2 GLU A1010       2.521 -12.121   0.706  1.00 85.71           H  
ATOM   3365  N   GLY A1011       7.083 -12.158  -1.599  1.00 73.01           N  
ATOM   3366  CA  GLY A1011       8.344 -12.826  -1.900  1.00 72.54           C  
ATOM   3367  C   GLY A1011       8.414 -14.203  -1.280  1.00 76.17           C  
ATOM   3368  O   GLY A1011       8.504 -14.318  -0.047  1.00 77.84           O  
ATOM   3369  H   GLY A1011       6.343 -12.414  -2.220  1.00 73.01           H  
ATOM   3370  HA1 GLY A1011       8.464 -12.909  -2.990  1.00 72.54           H  
ATOM   3371  HA2 GLY A1011       9.180 -12.215  -1.530  1.00 72.54           H  
ATOM   3372  N   LEU A1012       8.371 -15.262  -2.123  1.00 69.84           N  
ATOM   3373  CA  LEU A1012       8.439 -16.649  -1.651  1.00 68.81           C  
ATOM   3374  C   LEU A1012       9.832 -17.027  -1.162  1.00 73.73           C  
ATOM   3375  O   LEU A1012      10.772 -17.076  -1.962  1.00 75.74           O  
ATOM   3376  CB  LEU A1012       7.934 -17.661  -2.703  1.00 67.93           C  
ATOM   3377  CG  LEU A1012       8.095 -19.170  -2.379  1.00 72.21           C  
ATOM   3378  CD1 LEU A1012       7.298 -19.577  -1.136  1.00 72.81           C  
ATOM   3379  CD2 LEU A1012       7.664 -20.027  -3.549  1.00 72.97           C  
ATOM   3380  H   LEU A1012       8.291 -15.174  -3.116  1.00 69.84           H  
ATOM   3381  HA  LEU A1012       7.756 -16.703  -0.790  1.00 68.81           H  
ATOM   3382  HB1 LEU A1012       6.866 -17.463  -2.879  1.00 67.93           H  
ATOM   3383  HB2 LEU A1012       8.459 -17.459  -3.648  1.00 67.93           H  
ATOM   3384  HG  LEU A1012       9.164 -19.335  -2.178  1.00 72.21           H  
ATOM   3385 1HD1 LEU A1012       7.440 -20.651  -0.944  1.00 72.81           H  
ATOM   3386 2HD1 LEU A1012       7.651 -19.000  -0.269  1.00 72.81           H  
ATOM   3387 3HD1 LEU A1012       6.230 -19.373  -1.302  1.00 72.81           H  
ATOM   3388 1HD2 LEU A1012       7.789 -21.089  -3.292  1.00 72.97           H  
ATOM   3389 2HD2 LEU A1012       6.607 -19.828  -3.780  1.00 72.97           H  
ATOM   3390 3HD2 LEU A1012       8.282 -19.788  -4.427  1.00 72.97           H  
ATOM   3391  N   ARG A1013       9.957 -17.303   0.152  1.00 67.76           N  
ATOM   3392  CA  ARG A1013      11.206 -17.721   0.791  1.00 66.96           C  
ATOM   3393  C   ARG A1013      10.907 -19.009   1.583  1.00 68.93           C  
ATOM   3394  O   ARG A1013       9.884 -19.076   2.264  1.00 67.89           O  
ATOM   3395  CB  ARG A1013      11.734 -16.595   1.698  1.00 67.51           C  
ATOM   3396  CG  ARG A1013      13.255 -16.459   1.768  1.00 74.75           C  
ATOM   3397  CD  ARG A1013      13.839 -15.632   0.632  1.00 74.80           C  
ATOM   3398  NE  ARG A1013      14.459 -16.484  -0.384  1.00 76.86           N  
ATOM   3399  CZ  ARG A1013      14.839 -16.070  -1.588  1.00 86.85           C  
ATOM   3400  NH1 ARG A1013      15.370 -16.924  -2.451  1.00 70.88           N  
ATOM   3401  NH2 ARG A1013      14.686 -14.797  -1.941  1.00 71.45           N  
ATOM   3402  H   ARG A1013       9.190 -17.240   0.791  1.00 67.76           H  
ATOM   3403  HA  ARG A1013      11.991 -17.923   0.048  1.00 66.96           H  
ATOM   3404  HB1 ARG A1013      11.315 -15.640   1.348  1.00 67.51           H  
ATOM   3405  HB2 ARG A1013      11.352 -16.760   2.716  1.00 67.51           H  
ATOM   3406  HG1 ARG A1013      13.531 -15.997   2.728  1.00 74.75           H  
ATOM   3407  HG2 ARG A1013      13.707 -17.462   1.752  1.00 74.75           H  
ATOM   3408  HD1 ARG A1013      13.045 -15.026   0.171  1.00 74.80           H  
ATOM   3409  HD2 ARG A1013      14.587 -14.932   1.032  1.00 74.80           H  
ATOM   3410  HE  ARG A1013      14.607 -17.446  -0.156  1.00 76.86           H  
ATOM   3411 1HH1 ARG A1013      15.486 -17.884  -2.197  1.00 70.88           H  
ATOM   3412 2HH1 ARG A1013      15.655 -16.608  -3.356  1.00 70.88           H  
ATOM   3413 1HH2 ARG A1013      14.283 -14.145  -1.299  1.00 71.45           H  
ATOM   3414 2HH2 ARG A1013      14.974 -14.492  -2.849  1.00 71.45           H  
ATOM   3415  N   LEU A1014      11.758 -20.049   1.441  1.00 64.45           N  
ATOM   3416  CA  LEU A1014      11.552 -21.361   2.086  1.00 62.91           C  
ATOM   3417  C   LEU A1014      12.309 -21.538   3.439  1.00 66.13           C  
ATOM   3418  O   LEU A1014      12.204 -22.602   4.054  1.00 66.38           O  
ATOM   3419  CB  LEU A1014      11.866 -22.521   1.100  1.00 62.15           C  
ATOM   3420  CG  LEU A1014      11.164 -22.495  -0.287  1.00 65.44           C  
ATOM   3421  CD1 LEU A1014      11.788 -23.498  -1.233  1.00 65.68           C  
ATOM   3422  CD2 LEU A1014       9.665 -22.773  -0.192  1.00 65.69           C  
ATOM   3423  H   LEU A1014      12.589 -20.002   0.887  1.00 64.45           H  
ATOM   3424  HA  LEU A1014      10.485 -21.398   2.350  1.00 62.91           H  
ATOM   3425  HB1 LEU A1014      12.953 -22.537   0.930  1.00 62.15           H  
ATOM   3426  HB2 LEU A1014      11.604 -23.468   1.595  1.00 62.15           H  
ATOM   3427  HG  LEU A1014      11.303 -21.476  -0.677  1.00 65.44           H  
ATOM   3428 1HD1 LEU A1014      11.272 -23.457  -2.204  1.00 65.68           H  
ATOM   3429 2HD1 LEU A1014      12.852 -23.258  -1.373  1.00 65.68           H  
ATOM   3430 3HD1 LEU A1014      11.694 -24.509  -0.810  1.00 65.68           H  
ATOM   3431 1HD2 LEU A1014       9.221 -22.742  -1.198  1.00 65.69           H  
ATOM   3432 2HD2 LEU A1014       9.503 -23.767   0.249  1.00 65.69           H  
ATOM   3433 3HD2 LEU A1014       9.189 -22.010   0.441  1.00 65.69           H  
ATOM   3434  N   LYS A1015      13.055 -20.498   3.892  1.00 61.53           N  
ATOM   3435  CA  LYS A1015      13.773 -20.431   5.186  1.00 61.13           C  
ATOM   3436  C   LYS A1015      13.239 -19.212   5.961  1.00 62.50           C  
ATOM   3437  O   LYS A1015      12.914 -18.199   5.338  1.00 61.87           O  
ATOM   3438  CB  LYS A1015      15.282 -20.219   4.980  1.00 64.65           C  
ATOM   3439  CG  LYS A1015      16.054 -21.397   4.397  1.00 76.31           C  
ATOM   3440  CD  LYS A1015      17.542 -21.055   4.187  1.00 76.36           C  
ATOM   3441  CE  LYS A1015      17.858 -20.540   2.795  1.00 86.12           C  
ATOM   3442  NZ  LYS A1015      17.825 -21.613   1.755  1.00 87.81           N1+
ATOM   3443  H   LYS A1015      13.174 -19.665   3.351  1.00 61.53           H  
ATOM   3444  HA  LYS A1015      13.613 -21.376   5.725  1.00 61.13           H  
ATOM   3445  HB1 LYS A1015      15.422 -19.352   4.318  1.00 64.65           H  
ATOM   3446  HB2 LYS A1015      15.730 -19.958   5.950  1.00 64.65           H  
ATOM   3447  HG1 LYS A1015      15.968 -22.262   5.071  1.00 76.31           H  
ATOM   3448  HG2 LYS A1015      15.606 -21.691   3.437  1.00 76.31           H  
ATOM   3449  HD1 LYS A1015      17.843 -20.298   4.926  1.00 76.36           H  
ATOM   3450  HD2 LYS A1015      18.147 -21.953   4.382  1.00 76.36           H  
ATOM   3451  HE1 LYS A1015      17.135 -19.755   2.527  1.00 86.12           H  
ATOM   3452  HE2 LYS A1015      18.854 -20.072   2.800  1.00 86.12           H  
ATOM   3453  HZ1 LYS A1015      18.040 -21.219   0.861  1.00 87.81           H  
ATOM   3454  HZ2 LYS A1015      18.500 -22.316   1.979  1.00 87.81           H  
ATOM   3455  HZ3 LYS A1015      16.913 -22.023   1.727  1.00 87.81           H  
ATOM   3456  N   ILE A1016      13.186 -19.285   7.299  1.00 58.29           N  
ATOM   3457  CA  ILE A1016      12.731 -18.190   8.170  1.00 58.83           C  
ATOM   3458  C   ILE A1016      13.371 -16.837   7.753  1.00 63.65           C  
ATOM   3459  O   ILE A1016      14.568 -16.793   7.486  1.00 64.85           O  
ATOM   3460  CB  ILE A1016      13.008 -18.564   9.677  1.00 63.67           C  
ATOM   3461  CG1 ILE A1016      12.119 -19.755  10.155  1.00 63.77           C  
ATOM   3462  CG2 ILE A1016      12.895 -17.350  10.652  1.00 65.27           C  
ATOM   3463  CD1 ILE A1016      12.489 -20.382  11.594  1.00 67.49           C  
ATOM   3464  H   ILE A1016      13.457 -20.104   7.805  1.00 58.29           H  
ATOM   3465  HA  ILE A1016      11.645 -18.056   8.055  1.00 58.83           H  
ATOM   3466  HB  ILE A1016      14.059 -18.888   9.709  1.00 63.67           H  
ATOM   3467 1HG1 ILE A1016      11.073 -19.417  10.183  1.00 63.77           H  
ATOM   3468 2HG1 ILE A1016      12.178 -20.555   9.403  1.00 63.77           H  
ATOM   3469 1HG2 ILE A1016      13.100 -17.684  11.680  1.00 65.27           H  
ATOM   3470 2HG2 ILE A1016      13.626 -16.579  10.365  1.00 65.27           H  
ATOM   3471 3HG2 ILE A1016      11.880 -16.930  10.599  1.00 65.27           H  
ATOM   3472 1HD1 ILE A1016      11.800 -21.208  11.823  1.00 67.49           H  
ATOM   3473 2HD1 ILE A1016      13.521 -20.761  11.575  1.00 67.49           H  
ATOM   3474 3HD1 ILE A1016      12.399 -19.605  12.367  1.00 67.49           H  
ATOM   3475  N   TYR A1017      12.572 -15.762   7.668  1.00 60.67           N  
ATOM   3476  CA  TYR A1017      13.026 -14.403   7.352  1.00 62.21           C  
ATOM   3477  C   TYR A1017      12.375 -13.333   8.270  1.00 69.38           C  
ATOM   3478  O   TYR A1017      11.522 -13.670   9.092  1.00 68.85           O  
ATOM   3479  CB  TYR A1017      12.830 -14.083   5.866  1.00 63.36           C  
ATOM   3480  CG  TYR A1017      11.393 -13.933   5.391  1.00 66.59           C  
ATOM   3481  CD1 TYR A1017      10.689 -15.020   4.874  1.00 67.61           C  
ATOM   3482  CD2 TYR A1017      10.786 -12.680   5.329  1.00 68.25           C  
ATOM   3483  CE1 TYR A1017       9.388 -14.877   4.383  1.00 67.50           C  
ATOM   3484  CE2 TYR A1017       9.493 -12.522   4.819  1.00 68.25           C  
ATOM   3485  CZ  TYR A1017       8.798 -13.623   4.347  1.00 73.64           C  
ATOM   3486  OH  TYR A1017       7.529 -13.459   3.841  1.00 73.54           O  
ATOM   3487  H   TYR A1017      11.585 -15.817   7.819  1.00 60.67           H  
ATOM   3488  HA  TYR A1017      14.106 -14.367   7.558  1.00 62.21           H  
ATOM   3489  HB1 TYR A1017      13.367 -13.150   5.640  1.00 63.36           H  
ATOM   3490  HB2 TYR A1017      13.307 -14.879   5.276  1.00 63.36           H  
ATOM   3491  HD1 TYR A1017      11.167 -16.010   4.852  1.00 67.61           H  
ATOM   3492  HD2 TYR A1017      11.335 -11.797   5.688  1.00 68.25           H  
ATOM   3493  HE1 TYR A1017       8.834 -15.757   4.026  1.00 67.50           H  
ATOM   3494  HE2 TYR A1017       9.029 -11.525   4.793  1.00 68.25           H  
ATOM   3495  HH  TYR A1017       7.269 -12.495   3.897  1.00 73.54           H  
ATOM   3496  N   LYS A1018      12.792 -12.056   8.145  1.00 67.55           N  
ATOM   3497  CA  LYS A1018      12.221 -10.935   8.898  1.00 67.71           C  
ATOM   3498  C   LYS A1018      11.512  -9.959   7.936  1.00 73.53           C  
ATOM   3499  O   LYS A1018      12.029  -9.675   6.844  1.00 72.72           O  
ATOM   3500  CB  LYS A1018      13.300 -10.193   9.690  1.00 71.07           C  
ATOM   3501  CG  LYS A1018      13.725 -10.864  11.000  1.00 77.20           C  
ATOM   3502  CD  LYS A1018      14.106  -9.818  12.063  1.00 73.19           C  
ATOM   3503  CE  LYS A1018      15.078 -10.322  13.100  1.00 69.80           C  
ATOM   3504  NZ  LYS A1018      15.546  -9.226  14.001  1.00 68.25           N1+
ATOM   3505  H   LYS A1018      13.527 -11.784   7.524  1.00 67.55           H  
ATOM   3506  HA  LYS A1018      11.489 -11.342   9.612  1.00 67.71           H  
ATOM   3507  HB1 LYS A1018      14.188 -10.078   9.051  1.00 71.07           H  
ATOM   3508  HB2 LYS A1018      12.934  -9.181   9.917  1.00 71.07           H  
ATOM   3509  HG1 LYS A1018      12.904 -11.492  11.377  1.00 77.20           H  
ATOM   3510  HG2 LYS A1018      14.580 -11.530  10.814  1.00 77.20           H  
ATOM   3511  HD1 LYS A1018      14.543  -8.943  11.561  1.00 73.19           H  
ATOM   3512  HD2 LYS A1018      13.191  -9.475  12.569  1.00 73.19           H  
ATOM   3513  HE1 LYS A1018      14.599 -11.110  13.699  1.00 69.80           H  
ATOM   3514  HE2 LYS A1018      15.944 -10.780  12.599  1.00 69.80           H  
ATOM   3515  HZ1 LYS A1018      16.187  -9.597  14.673  1.00 68.25           H  
ATOM   3516  HZ2 LYS A1018      16.003  -8.521  13.459  1.00 68.25           H  
ATOM   3517  HZ3 LYS A1018      14.762  -8.826  14.475  1.00 68.25           H  
ATOM   3518  N   ASP A1019      10.316  -9.462   8.335  1.00 71.55           N  
ATOM   3519  CA  ASP A1019       9.541  -8.500   7.538  1.00 71.28           C  
ATOM   3520  C   ASP A1019       9.981  -7.043   7.857  1.00 77.14           C  
ATOM   3521  O   ASP A1019      10.882  -6.866   8.676  1.00 77.68           O  
ATOM   3522  CB  ASP A1019       8.015  -8.741   7.664  1.00 71.87           C  
ATOM   3523  CG  ASP A1019       7.352  -8.369   8.989  1.00 85.27           C  
ATOM   3524  OD1 ASP A1019       8.083  -8.080   9.961  1.00 89.85           O  
ATOM   3525  OD2 ASP A1019       6.093  -8.372   9.051  1.00 84.29           O  
ATOM   3526  H   ASP A1019       9.878  -9.715   9.198  1.00 71.55           H  
ATOM   3527  HA  ASP A1019       9.765  -8.663   6.474  1.00 71.28           H  
ATOM   3528  HB1 ASP A1019       7.514  -8.177   6.863  1.00 71.87           H  
ATOM   3529  HB2 ASP A1019       7.822  -9.807   7.475  1.00 71.87           H  
ATOM   3530  N   THR A1020       9.364  -6.020   7.205  1.00 74.31           N  
ATOM   3531  CA  THR A1020       9.673  -4.579   7.331  1.00 75.80           C  
ATOM   3532  C   THR A1020       9.598  -4.078   8.791  1.00 80.05           C  
ATOM   3533  O   THR A1020      10.342  -3.162   9.160  1.00 80.23           O  
ATOM   3534  CB  THR A1020       8.786  -3.766   6.350  1.00 86.59           C  
ATOM   3535  OG1 THR A1020       9.077  -4.199   5.019  1.00 89.49           O  
ATOM   3536  CG2 THR A1020       9.026  -2.259   6.417  1.00 86.98           C  
ATOM   3537  H   THR A1020       8.618  -6.188   6.561  1.00 74.31           H  
ATOM   3538  HA  THR A1020      10.722  -4.419   7.043  1.00 75.80           H  
ATOM   3539  HB  THR A1020       7.739  -3.946   6.637  1.00 86.59           H  
ATOM   3540  HG1 THR A1020       8.513  -3.687   4.371  1.00 89.49           H  
ATOM   3541 1HG2 THR A1020       8.367  -1.750   5.699  1.00 86.98           H  
ATOM   3542 2HG2 THR A1020       8.809  -1.897   7.433  1.00 86.98           H  
ATOM   3543 3HG2 THR A1020      10.075  -2.043   6.168  1.00 86.98           H  
ATOM   3544  N   GLU A1021       8.716  -4.695   9.608  1.00 76.38           N  
ATOM   3545  CA  GLU A1021       8.509  -4.373  11.023  1.00 77.06           C  
ATOM   3546  C   GLU A1021       9.420  -5.211  11.943  1.00 80.10           C  
ATOM   3547  O   GLU A1021       9.557  -4.894  13.130  1.00 81.01           O  
ATOM   3548  CB  GLU A1021       7.024  -4.534  11.401  1.00 77.91           C  
ATOM   3549  CG  GLU A1021       6.078  -3.632  10.619  1.00 91.17           C  
ATOM   3550  CD  GLU A1021       5.586  -2.386  11.332  1.00121.40           C  
ATOM   3551  OE1 GLU A1021       6.421  -1.640  11.893  1.00123.12           O  
ATOM   3552  OE2 GLU A1021       4.357  -2.145  11.313  1.00119.76           O  
ATOM   3553  H   GLU A1021       8.126  -5.437   9.290  1.00 76.38           H  
ATOM   3554  HA  GLU A1021       8.790  -3.320  11.173  1.00 77.06           H  
ATOM   3555  HB1 GLU A1021       6.729  -5.582  11.242  1.00 77.91           H  
ATOM   3556  HB2 GLU A1021       6.906  -4.326  12.475  1.00 77.91           H  
ATOM   3557  HG1 GLU A1021       6.585  -3.321   9.693  1.00 91.17           H  
ATOM   3558  HG2 GLU A1021       5.202  -4.227  10.322  1.00 91.17           H  
ATOM   3559  N   GLY A1022      10.010  -6.272  11.389  1.00 75.10           N  
ATOM   3560  CA  GLY A1022      10.951  -7.145  12.087  1.00 75.14           C  
ATOM   3561  C   GLY A1022      10.451  -8.471  12.636  1.00 76.96           C  
ATOM   3562  O   GLY A1022      11.184  -9.136  13.370  1.00 77.77           O  
ATOM   3563  H   GLY A1022       9.846  -6.547  10.442  1.00 75.10           H  
ATOM   3564  HA1 GLY A1022      11.779  -7.362  11.396  1.00 75.14           H  
ATOM   3565  HA2 GLY A1022      11.374  -6.575  12.927  1.00 75.14           H  
ATOM   3566  N   TYR A1023       9.234  -8.884  12.296  1.00 70.51           N  
ATOM   3567  CA  TYR A1023       8.692 -10.153  12.782  1.00 69.25           C  
ATOM   3568  C   TYR A1023       9.215 -11.341  11.986  1.00 71.08           C  
ATOM   3569  O   TYR A1023       9.305 -11.256  10.762  1.00 69.11           O  
ATOM   3570  CB  TYR A1023       7.153 -10.159  12.721  1.00 69.62           C  
ATOM   3571  CG  TYR A1023       6.492  -9.060  13.514  1.00 72.42           C  
ATOM   3572  CD1 TYR A1023       6.439  -9.112  14.907  1.00 75.22           C  
ATOM   3573  CD2 TYR A1023       5.896  -7.977  12.875  1.00 73.44           C  
ATOM   3574  CE1 TYR A1023       5.813  -8.108  15.647  1.00 76.49           C  
ATOM   3575  CE2 TYR A1023       5.281  -6.959  13.605  1.00 75.94           C  
ATOM   3576  CZ  TYR A1023       5.238  -7.030  14.992  1.00 83.58           C  
ATOM   3577  OH  TYR A1023       4.610  -6.045  15.717  1.00 83.34           O  
ATOM   3578  H   TYR A1023       8.616  -8.372  11.699  1.00 70.51           H  
ATOM   3579  HA  TYR A1023       9.025 -10.250  13.826  1.00 69.25           H  
ATOM   3580  HB1 TYR A1023       6.840 -10.075  11.670  1.00 69.62           H  
ATOM   3581  HB2 TYR A1023       6.788 -11.129  13.088  1.00 69.62           H  
ATOM   3582  HD1 TYR A1023       6.900  -9.961  15.433  1.00 75.22           H  
ATOM   3583  HD2 TYR A1023       5.910  -7.922  11.776  1.00 73.44           H  
ATOM   3584  HE1 TYR A1023       5.776  -8.172  16.745  1.00 76.49           H  
ATOM   3585  HE2 TYR A1023       4.831  -6.102  13.083  1.00 75.94           H  
ATOM   3586  HH  TYR A1023       4.255  -5.347  15.095  1.00 83.34           H  
ATOM   3587  N   TYR A1024       9.491 -12.468  12.686  1.00 67.81           N  
ATOM   3588  CA  TYR A1024       9.926 -13.745  12.115  1.00 66.75           C  
ATOM   3589  C   TYR A1024       8.771 -14.326  11.284  1.00 69.80           C  
ATOM   3590  O   TYR A1024       7.666 -14.497  11.796  1.00 70.20           O  
ATOM   3591  CB  TYR A1024      10.392 -14.716  13.221  1.00 68.69           C  
ATOM   3592  CG  TYR A1024      11.806 -14.474  13.715  1.00 72.71           C  
ATOM   3593  CD1 TYR A1024      12.888 -14.487  12.833  1.00 74.77           C  
ATOM   3594  CD2 TYR A1024      12.076 -14.313  15.073  1.00 74.97           C  
ATOM   3595  CE1 TYR A1024      14.194 -14.293  13.285  1.00 75.65           C  
ATOM   3596  CE2 TYR A1024      13.382 -14.131  15.536  1.00 77.02           C  
ATOM   3597  CZ  TYR A1024      14.437 -14.124  14.636  1.00 83.23           C  
ATOM   3598  OH  TYR A1024      15.725 -13.933  15.069  1.00 86.47           O  
ATOM   3599  H   TYR A1024       9.412 -12.502  13.682  1.00 67.81           H  
ATOM   3600  HA  TYR A1024      10.794 -13.588  11.458  1.00 66.75           H  
ATOM   3601  HB1 TYR A1024       9.701 -14.639  14.074  1.00 68.69           H  
ATOM   3602  HB2 TYR A1024      10.321 -15.746  12.841  1.00 68.69           H  
ATOM   3603  HD1 TYR A1024      12.708 -14.653  11.761  1.00 74.77           H  
ATOM   3604  HD2 TYR A1024      11.245 -14.330  15.794  1.00 74.97           H  
ATOM   3605  HE1 TYR A1024      15.028 -14.275  12.568  1.00 75.65           H  
ATOM   3606  HE2 TYR A1024      13.572 -13.994  16.611  1.00 77.02           H  
ATOM   3607  HH  TYR A1024      16.303 -13.675  14.295  1.00 86.47           H  
ATOM   3608  N   THR A1025       9.025 -14.562   9.990  1.00 65.37           N  
ATOM   3609  CA  THR A1025       8.063 -14.971   8.963  1.00 64.13           C  
ATOM   3610  C   THR A1025       8.659 -16.088   8.053  1.00 69.55           C  
ATOM   3611  O   THR A1025       9.880 -16.237   7.978  1.00 69.98           O  
ATOM   3612  CB  THR A1025       7.743 -13.688   8.127  1.00 70.27           C  
ATOM   3613  OG1 THR A1025       7.414 -12.601   8.992  1.00 68.66           O  
ATOM   3614  CG2 THR A1025       6.636 -13.874   7.116  1.00 67.58           C  
ATOM   3615  H   THR A1025       9.949 -14.468   9.618  1.00 65.37           H  
ATOM   3616  HA  THR A1025       7.153 -15.389   9.418  1.00 64.13           H  
ATOM   3617  HB  THR A1025       8.659 -13.469   7.558  1.00 70.27           H  
ATOM   3618  HG1 THR A1025       8.247 -12.253   9.422  1.00 68.66           H  
ATOM   3619 1HG2 THR A1025       6.473 -12.932   6.573  1.00 67.58           H  
ATOM   3620 2HG2 THR A1025       6.918 -14.663   6.404  1.00 67.58           H  
ATOM   3621 3HG2 THR A1025       5.710 -14.163   7.635  1.00 67.58           H  
ATOM   3622  N   ILE A1026       7.792 -16.840   7.338  1.00 65.57           N  
ATOM   3623  CA  ILE A1026       8.179 -17.898   6.389  1.00 64.33           C  
ATOM   3624  C   ILE A1026       7.155 -17.995   5.222  1.00 66.69           C  
ATOM   3625  O   ILE A1026       6.016 -17.546   5.380  1.00 65.39           O  
ATOM   3626  CB  ILE A1026       8.399 -19.256   7.127  1.00 67.13           C  
ATOM   3627  CG1 ILE A1026       9.316 -20.198   6.292  1.00 66.58           C  
ATOM   3628  CG2 ILE A1026       7.048 -19.910   7.548  1.00 66.84           C  
ATOM   3629  CD1 ILE A1026       9.835 -21.448   6.962  1.00 70.98           C  
ATOM   3630  H   ILE A1026       6.801 -16.724   7.408  1.00 65.57           H  
ATOM   3631  HA  ILE A1026       9.145 -17.633   5.935  1.00 64.33           H  
ATOM   3632  HB  ILE A1026       8.933 -19.059   8.069  1.00 67.13           H  
ATOM   3633 1HG1 ILE A1026       8.760 -20.502   5.393  1.00 66.58           H  
ATOM   3634 2HG1 ILE A1026      10.182 -19.612   5.951  1.00 66.58           H  
ATOM   3635 1HG2 ILE A1026       7.246 -20.862   8.063  1.00 66.84           H  
ATOM   3636 2HG2 ILE A1026       6.507 -19.232   8.225  1.00 66.84           H  
ATOM   3637 3HG2 ILE A1026       6.437 -20.098   6.653  1.00 66.84           H  
ATOM   3638 1HD1 ILE A1026      10.464 -22.009   6.255  1.00 70.98           H  
ATOM   3639 2HD1 ILE A1026      10.432 -21.171   7.843  1.00 70.98           H  
ATOM   3640 3HD1 ILE A1026       8.988 -22.075   7.276  1.00 70.98           H  
ATOM   3641  N   GLY A1027       7.579 -18.575   4.092  1.00 63.14           N  
ATOM   3642  CA  GLY A1027       6.762 -18.793   2.898  1.00 62.78           C  
ATOM   3643  C   GLY A1027       6.324 -17.523   2.194  1.00 68.16           C  
ATOM   3644  O   GLY A1027       7.163 -16.694   1.826  1.00 69.45           O  
ATOM   3645  H   GLY A1027       8.515 -18.910   3.985  1.00 63.14           H  
ATOM   3646  HA1 GLY A1027       7.330 -19.413   2.189  1.00 62.78           H  
ATOM   3647  HA2 GLY A1027       5.867 -19.367   3.181  1.00 62.78           H  
ATOM   3648  N   ILE A1028       5.002 -17.382   1.982  1.00 64.17           N  
ATOM   3649  CA  ILE A1028       4.386 -16.191   1.387  1.00 64.54           C  
ATOM   3650  C   ILE A1028       3.706 -15.442   2.538  1.00 69.71           C  
ATOM   3651  O   ILE A1028       2.523 -15.659   2.828  1.00 68.39           O  
ATOM   3652  CB  ILE A1028       3.448 -16.451   0.146  1.00 66.97           C  
ATOM   3653  CG1 ILE A1028       4.165 -17.281  -0.961  1.00 66.45           C  
ATOM   3654  CG2 ILE A1028       2.901 -15.114  -0.422  1.00 68.48           C  
ATOM   3655  CD1 ILE A1028       3.436 -17.421  -2.327  1.00 67.25           C  
ATOM   3656  H   ILE A1028       4.339 -18.092   2.220  1.00 64.17           H  
ATOM   3657  HA  ILE A1028       5.168 -15.574   0.920  1.00 64.54           H  
ATOM   3658  HB  ILE A1028       2.595 -17.050   0.497  1.00 66.97           H  
ATOM   3659 1HG1 ILE A1028       5.149 -16.826  -1.145  1.00 66.45           H  
ATOM   3660 2HG1 ILE A1028       4.346 -18.291  -0.566  1.00 66.45           H  
ATOM   3661 1HG2 ILE A1028       2.251 -15.320  -1.285  1.00 68.48           H  
ATOM   3662 2HG2 ILE A1028       2.323 -14.594   0.356  1.00 68.48           H  
ATOM   3663 3HG2 ILE A1028       3.741 -14.479  -0.740  1.00 68.48           H  
ATOM   3664 1HD1 ILE A1028       4.049 -18.027  -3.010  1.00 67.25           H  
ATOM   3665 2HD1 ILE A1028       2.463 -17.912  -2.175  1.00 67.25           H  
ATOM   3666 3HD1 ILE A1028       3.279 -16.424  -2.763  1.00 67.25           H  
ATOM   3667  N   GLY A1029       4.521 -14.653   3.241  1.00 68.55           N  
ATOM   3668  CA  GLY A1029       4.133 -13.822   4.380  1.00 69.24           C  
ATOM   3669  C   GLY A1029       3.466 -14.477   5.576  1.00 72.57           C  
ATOM   3670  O   GLY A1029       2.716 -13.798   6.275  1.00 72.68           O  
ATOM   3671  H   GLY A1029       5.494 -14.575   3.025  1.00 68.55           H  
ATOM   3672  HA1 GLY A1029       5.038 -13.312   4.742  1.00 69.24           H  
ATOM   3673  HA2 GLY A1029       3.453 -13.043   4.006  1.00 69.24           H  
ATOM   3674  N   HIS A1030       3.736 -15.774   5.853  1.00 69.14           N  
ATOM   3675  CA  HIS A1030       3.131 -16.474   7.000  1.00 69.35           C  
ATOM   3676  C   HIS A1030       3.848 -16.134   8.303  1.00 72.45           C  
ATOM   3677  O   HIS A1030       5.007 -16.510   8.473  1.00 72.98           O  
ATOM   3678  CB  HIS A1030       3.057 -18.002   6.776  1.00 70.20           C  
ATOM   3679  CG  HIS A1030       2.350 -18.738   7.877  1.00 74.77           C  
ATOM   3680  ND1 HIS A1030       1.023 -18.916   8.091  1.00 77.85           N  
ATOM   3681  CD2 HIS A1030       3.052 -19.359   8.901  1.00 77.26           C  
ATOM   3682  CE1 HIS A1030       0.900 -19.645   9.258  1.00 77.93           C  
ATOM   3683  NE2 HIS A1030       2.137 -19.884   9.705  1.00 77.92           N  
ATOM   3684  H   HIS A1030       4.355 -16.340   5.308  1.00 69.14           H  
ATOM   3685  HA  HIS A1030       2.096 -16.113   7.086  1.00 69.35           H  
ATOM   3686  HB1 HIS A1030       2.542 -18.200   5.825  1.00 70.20           H  
ATOM   3687  HB2 HIS A1030       4.078 -18.399   6.678  1.00 70.20           H  
ATOM   3688  HD1 HIS A1030       0.277 -18.583   7.515  1.00 77.85           H  
ATOM   3689  HD2 HIS A1030       4.144 -19.406   9.021  1.00 77.26           H  
ATOM   3690  HE1 HIS A1030      -0.039 -19.968   9.731  1.00 77.93           H  
ATOM   3691  N   LEU A1031       3.159 -15.432   9.223  1.00 68.39           N  
ATOM   3692  CA  LEU A1031       3.713 -15.027  10.518  1.00 69.29           C  
ATOM   3693  C   LEU A1031       3.862 -16.226  11.466  1.00 73.66           C  
ATOM   3694  O   LEU A1031       2.887 -16.953  11.689  1.00 73.55           O  
ATOM   3695  CB  LEU A1031       2.849 -13.922  11.163  1.00 69.91           C  
ATOM   3696  CG  LEU A1031       3.576 -12.964  12.117  1.00 75.93           C  
ATOM   3697  CD1 LEU A1031       3.036 -11.558  11.995  1.00 76.60           C  
ATOM   3698  CD2 LEU A1031       3.469 -13.426  13.547  1.00 79.42           C  
ATOM   3699  H   LEU A1031       2.214 -15.136   9.085  1.00 68.39           H  
ATOM   3700  HA  LEU A1031       4.718 -14.619  10.337  1.00 69.29           H  
ATOM   3701  HB1 LEU A1031       2.391 -13.328  10.359  1.00 69.91           H  
ATOM   3702  HB2 LEU A1031       2.028 -14.403  11.715  1.00 69.91           H  
ATOM   3703  HG  LEU A1031       4.637 -12.964  11.827  1.00 75.93           H  
ATOM   3704 1HD1 LEU A1031       3.575 -10.896  12.689  1.00 76.60           H  
ATOM   3705 2HD1 LEU A1031       3.175 -11.199  10.964  1.00 76.60           H  
ATOM   3706 3HD1 LEU A1031       1.964 -11.553  12.243  1.00 76.60           H  
ATOM   3707 1HD2 LEU A1031       3.999 -12.719  14.202  1.00 79.42           H  
ATOM   3708 2HD2 LEU A1031       2.410 -13.472  13.840  1.00 79.42           H  
ATOM   3709 3HD2 LEU A1031       3.920 -14.425  13.645  1.00 79.42           H  
ATOM   3710  N   LEU A1032       5.078 -16.410  12.040  1.00 69.73           N  
ATOM   3711  CA  LEU A1032       5.375 -17.502  12.974  1.00 69.74           C  
ATOM   3712  C   LEU A1032       5.156 -17.128  14.450  1.00 76.53           C  
ATOM   3713  O   LEU A1032       4.524 -17.889  15.180  1.00 76.42           O  
ATOM   3714  CB  LEU A1032       6.795 -18.047  12.769  1.00 69.63           C  
ATOM   3715  CG  LEU A1032       7.106 -18.736  11.444  1.00 72.53           C  
ATOM   3716  CD1 LEU A1032       8.598 -18.807  11.223  1.00 72.72           C  
ATOM   3717  CD2 LEU A1032       6.485 -20.129  11.370  1.00 73.66           C  
ATOM   3718  H   LEU A1032       5.859 -15.811  11.865  1.00 69.73           H  
ATOM   3719  HA  LEU A1032       4.649 -18.293  12.737  1.00 69.74           H  
ATOM   3720  HB1 LEU A1032       7.499 -17.210  12.889  1.00 69.63           H  
ATOM   3721  HB2 LEU A1032       7.003 -18.761  13.579  1.00 69.63           H  
ATOM   3722  HG  LEU A1032       6.657 -18.132  10.642  1.00 72.53           H  
ATOM   3723 1HD1 LEU A1032       8.804 -19.306  10.265  1.00 72.72           H  
ATOM   3724 2HD1 LEU A1032       9.015 -17.789  11.203  1.00 72.72           H  
ATOM   3725 3HD1 LEU A1032       9.063 -19.377  12.040  1.00 72.72           H  
ATOM   3726 1HD2 LEU A1032       6.732 -20.590  10.402  1.00 73.66           H  
ATOM   3727 2HD2 LEU A1032       6.883 -20.752  12.185  1.00 73.66           H  
ATOM   3728 3HD2 LEU A1032       5.392 -20.050  11.470  1.00 73.66           H  
ATOM   3729  N   THR A1033       5.712 -15.977  14.894  1.00 74.79           N  
ATOM   3730  CA  THR A1033       5.619 -15.480  16.272  1.00 75.73           C  
ATOM   3731  C   THR A1033       5.766 -13.951  16.352  1.00 80.36           C  
ATOM   3732  O   THR A1033       6.276 -13.328  15.418  1.00 79.68           O  
ATOM   3733  CB  THR A1033       6.613 -16.224  17.197  1.00 87.46           C  
ATOM   3734  OG1 THR A1033       6.302 -15.910  18.556  1.00 93.85           O  
ATOM   3735  CG2 THR A1033       8.091 -15.894  16.903  1.00 85.32           C  
ATOM   3736  H   THR A1033       6.238 -15.372  14.296  1.00 74.79           H  
ATOM   3737  HA  THR A1033       4.606 -15.701  16.638  1.00 75.73           H  
ATOM   3738  HB  THR A1033       6.497 -17.301  17.005  1.00 87.46           H  
ATOM   3739  HG1 THR A1033       7.144 -15.691  19.049  1.00 93.85           H  
ATOM   3740 1HG2 THR A1033       8.737 -16.455  17.594  1.00 85.32           H  
ATOM   3741 2HG2 THR A1033       8.331 -16.176  15.867  1.00 85.32           H  
ATOM   3742 3HG2 THR A1033       8.260 -14.815  17.038  1.00 85.32           H  
ATOM   3743  N   LYS A1034       5.336 -13.365  17.485  1.00 78.74           N  
ATOM   3744  CA  LYS A1034       5.420 -11.932  17.812  1.00 79.82           C  
ATOM   3745  C   LYS A1034       6.608 -11.640  18.787  1.00 85.05           C  
ATOM   3746  O   LYS A1034       6.800 -10.486  19.201  1.00 85.52           O  
ATOM   3747  CB  LYS A1034       4.090 -11.457  18.439  1.00 82.83           C  
ATOM   3748  CG  LYS A1034       2.969 -11.188  17.445  1.00 98.06           C  
ATOM   3749  CD  LYS A1034       1.704 -10.718  18.160  1.00109.11           C  
ATOM   3750  CE  LYS A1034       0.712 -10.049  17.234  1.00124.11           C  
ATOM   3751  NZ  LYS A1034      -0.046 -11.027  16.404  1.00134.33           N1+
ATOM   3752  H   LYS A1034       4.908 -13.895  18.218  1.00 78.74           H  
ATOM   3753  HA  LYS A1034       5.603 -11.378  16.879  1.00 79.82           H  
ATOM   3754  HB1 LYS A1034       3.748 -12.218  19.156  1.00 82.83           H  
ATOM   3755  HB2 LYS A1034       4.280 -10.537  19.012  1.00 82.83           H  
ATOM   3756  HG1 LYS A1034       3.291 -10.425  16.721  1.00 98.06           H  
ATOM   3757  HG2 LYS A1034       2.753 -12.103  16.873  1.00 98.06           H  
ATOM   3758  HD1 LYS A1034       1.221 -11.580  18.643  1.00109.11           H  
ATOM   3759  HD2 LYS A1034       1.982 -10.015  18.959  1.00109.11           H  
ATOM   3760  HE1 LYS A1034       0.005  -9.453  17.829  1.00124.11           H  
ATOM   3761  HE2 LYS A1034       1.246  -9.350  16.574  1.00124.11           H  
ATOM   3762  HZ1 LYS A1034      -0.686 -10.537  15.812  1.00134.33           H  
ATOM   3763  HZ2 LYS A1034       0.592 -11.553  15.842  1.00134.33           H  
ATOM   3764  HZ3 LYS A1034      -0.554 -11.648  17.001  1.00134.33           H  
ATOM   3765  N   SER A1035       7.384 -12.695  19.154  1.00 81.54           N  
ATOM   3766  CA  SER A1035       8.526 -12.623  20.076  1.00 83.10           C  
ATOM   3767  C   SER A1035       9.885 -12.541  19.331  1.00 86.91           C  
ATOM   3768  O   SER A1035       9.959 -12.994  18.178  1.00 86.00           O  
ATOM   3769  CB  SER A1035       8.502 -13.793  21.062  1.00 87.07           C  
ATOM   3770  OG  SER A1035       8.899 -15.020  20.471  1.00 95.27           O  
ATOM   3771  H   SER A1035       7.223 -13.620  18.809  1.00 81.54           H  
ATOM   3772  HA  SER A1035       8.424 -11.687  20.646  1.00 83.10           H  
ATOM   3773  HB1 SER A1035       7.487 -13.900  21.471  1.00 87.07           H  
ATOM   3774  HB2 SER A1035       9.168 -13.567  21.908  1.00 87.07           H  
ATOM   3775  HG  SER A1035       8.867 -15.747  21.157  1.00 95.27           H  
ATOM   3776  N   PRO A1036      10.964 -11.985  19.957  1.00 83.73           N  
ATOM   3777  CA  PRO A1036      12.257 -11.867  19.236  1.00 83.18           C  
ATOM   3778  C   PRO A1036      13.117 -13.136  19.139  1.00 86.31           C  
ATOM   3779  O   PRO A1036      14.199 -13.084  18.548  1.00 87.34           O  
ATOM   3780  CB  PRO A1036      12.990 -10.759  19.999  1.00 86.78           C  
ATOM   3781  CG  PRO A1036      12.446 -10.831  21.379  1.00 92.69           C  
ATOM   3782  CD  PRO A1036      11.040 -11.370  21.302  1.00 86.85           C  
ATOM   3783  HA  PRO A1036      12.063 -11.657  18.174  1.00 83.18           H  
ATOM   3784  HB1 PRO A1036      14.078 -10.919  19.989  1.00 86.78           H  
ATOM   3785  HB2 PRO A1036      12.806  -9.773  19.547  1.00 86.78           H  
ATOM   3786  HG1 PRO A1036      13.073 -11.482  22.005  1.00 92.69           H  
ATOM   3787  HG2 PRO A1036      12.450  -9.835  21.846  1.00 92.69           H  
ATOM   3788  HD1 PRO A1036      10.848 -12.109  22.094  1.00 86.85           H  
ATOM   3789  HD2 PRO A1036      10.295 -10.570  21.421  1.00 86.85           H  
ATOM   3790  N   SER A1037      12.640 -14.268  19.687  1.00 81.33           N  
ATOM   3791  CA  SER A1037      13.357 -15.544  19.692  1.00 80.47           C  
ATOM   3792  C   SER A1037      13.207 -16.361  18.407  1.00 79.74           C  
ATOM   3793  O   SER A1037      12.109 -16.492  17.872  1.00 76.73           O  
ATOM   3794  CB  SER A1037      12.931 -16.385  20.889  1.00 85.76           C  
ATOM   3795  OG  SER A1037      13.429 -17.710  20.803  1.00 97.51           O  
ATOM   3796  H   SER A1037      11.748 -14.316  20.136  1.00 81.33           H  
ATOM   3797  HA  SER A1037      14.423 -15.281  19.763  1.00 80.47           H  
ATOM   3798  HB1 SER A1037      11.833 -16.409  20.949  1.00 85.76           H  
ATOM   3799  HB2 SER A1037      13.294 -15.916  21.815  1.00 85.76           H  
ATOM   3800  HG  SER A1037      13.132 -18.231  21.603  1.00 97.51           H  
ATOM   3801  N   LEU A1038      14.314 -16.963  17.959  1.00 76.07           N  
ATOM   3802  CA  LEU A1038      14.334 -17.824  16.785  1.00 74.52           C  
ATOM   3803  C   LEU A1038      13.788 -19.209  17.143  1.00 79.71           C  
ATOM   3804  O   LEU A1038      13.104 -19.831  16.326  1.00 77.82           O  
ATOM   3805  CB  LEU A1038      15.756 -17.916  16.209  1.00 74.58           C  
ATOM   3806  CG  LEU A1038      15.957 -18.683  14.894  1.00 76.93           C  
ATOM   3807  CD1 LEU A1038      15.075 -18.142  13.790  1.00 75.88           C  
ATOM   3808  CD2 LEU A1038      17.394 -18.614  14.460  1.00 78.48           C  
ATOM   3809  H   LEU A1038      15.206 -16.864  18.399  1.00 76.07           H  
ATOM   3810  HA  LEU A1038      13.687 -17.389  16.009  1.00 74.52           H  
ATOM   3811  HB1 LEU A1038      16.125 -16.891  16.060  1.00 74.58           H  
ATOM   3812  HB2 LEU A1038      16.398 -18.382  16.971  1.00 74.58           H  
ATOM   3813  HG  LEU A1038      15.676 -19.730  15.082  1.00 76.93           H  
ATOM   3814 1HD1 LEU A1038      15.248 -18.716  12.868  1.00 75.88           H  
ATOM   3815 2HD1 LEU A1038      14.019 -18.233  14.086  1.00 75.88           H  
ATOM   3816 3HD1 LEU A1038      15.316 -17.083  13.613  1.00 75.88           H  
ATOM   3817 1HD2 LEU A1038      17.520 -19.168  13.518  1.00 78.48           H  
ATOM   3818 2HD2 LEU A1038      17.682 -17.563  14.308  1.00 78.48           H  
ATOM   3819 3HD2 LEU A1038      18.034 -19.061  15.236  1.00 78.48           H  
ATOM   3820  N   ASN A1039      14.076 -19.673  18.375  1.00 78.21           N  
ATOM   3821  CA  ASN A1039      13.628 -20.967  18.895  1.00 78.47           C  
ATOM   3822  C   ASN A1039      12.100 -21.007  19.017  1.00 81.71           C  
ATOM   3823  O   ASN A1039      11.479 -22.028  18.691  1.00 80.52           O  
ATOM   3824  CB  ASN A1039      14.310 -21.264  20.223  1.00 81.70           C  
ATOM   3825  CG  ASN A1039      15.810 -21.050  20.194  1.00111.50           C  
ATOM   3826  OD1 ASN A1039      16.516 -21.520  19.288  1.00112.80           O  
ATOM   3827  ND2 ASN A1039      16.328 -20.331  21.182  1.00 99.83           N  
ATOM   3828  H   ASN A1039      14.626 -19.155  19.030  1.00 78.21           H  
ATOM   3829  HA  ASN A1039      13.917 -21.755  18.184  1.00 78.47           H  
ATOM   3830  HB1 ASN A1039      13.871 -20.624  21.002  1.00 81.70           H  
ATOM   3831  HB2 ASN A1039      14.102 -22.306  20.508  1.00 81.70           H  
ATOM   3832 1HD2 ASN A1039      17.312 -20.155  21.210  1.00 99.83           H  
ATOM   3833 2HD2 ASN A1039      15.734 -19.965  21.899  1.00 99.83           H  
ATOM   3834  N   ALA A1040      11.495 -19.870  19.438  1.00 77.91           N  
ATOM   3835  CA  ALA A1040      10.044 -19.697  19.535  1.00 76.05           C  
ATOM   3836  C   ALA A1040       9.447 -19.789  18.125  1.00 77.16           C  
ATOM   3837  O   ALA A1040       8.444 -20.473  17.951  1.00 76.24           O  
ATOM   3838  CB  ALA A1040       9.711 -18.351  20.163  1.00 77.09           C  
ATOM   3839  H   ALA A1040      12.008 -19.058  19.716  1.00 77.91           H  
ATOM   3840  HA  ALA A1040       9.617 -20.484  20.174  1.00 76.05           H  
ATOM   3841  HB1 ALA A1040       8.619 -18.237  20.229  1.00 77.09           H  
ATOM   3842  HB2 ALA A1040      10.146 -18.299  21.172  1.00 77.09           H  
ATOM   3843  HB3 ALA A1040      10.127 -17.543  19.543  1.00 77.09           H  
ATOM   3844  N   ALA A1041      10.101 -19.160  17.114  1.00 72.24           N  
ATOM   3845  CA  ALA A1041       9.661 -19.194  15.711  1.00 69.95           C  
ATOM   3846  C   ALA A1041       9.797 -20.603  15.123  1.00 72.90           C  
ATOM   3847  O   ALA A1041       8.909 -21.039  14.402  1.00 70.59           O  
ATOM   3848  CB  ALA A1041      10.447 -18.188  14.881  1.00 70.29           C  
ATOM   3849  H   ALA A1041      10.934 -18.626  17.256  1.00 72.24           H  
ATOM   3850  HA  ALA A1041       8.597 -18.917  15.681  1.00 69.95           H  
ATOM   3851  HB1 ALA A1041      10.105 -18.227  13.836  1.00 70.29           H  
ATOM   3852  HB2 ALA A1041      10.286 -17.176  15.281  1.00 70.29           H  
ATOM   3853  HB3 ALA A1041      11.518 -18.433  14.925  1.00 70.29           H  
ATOM   3854  N   LYS A1042      10.888 -21.321  15.473  1.00 71.43           N  
ATOM   3855  CA  LYS A1042      11.182 -22.695  15.047  1.00 71.23           C  
ATOM   3856  C   LYS A1042      10.161 -23.690  15.611  1.00 75.73           C  
ATOM   3857  O   LYS A1042       9.772 -24.622  14.911  1.00 75.32           O  
ATOM   3858  CB  LYS A1042      12.601 -23.106  15.481  1.00 74.94           C  
ATOM   3859  CG  LYS A1042      13.716 -22.565  14.600  1.00 83.71           C  
ATOM   3860  CD  LYS A1042      15.088 -22.951  15.137  1.00 87.13           C  
ATOM   3861  CE  LYS A1042      16.211 -22.470  14.246  1.00 86.42           C  
ATOM   3862  NZ  LYS A1042      17.518 -23.068  14.627  1.00 90.24           N1+
ATOM   3863  H   LYS A1042      11.597 -20.946  16.071  1.00 71.43           H  
ATOM   3864  HA  LYS A1042      11.117 -22.718  13.949  1.00 71.23           H  
ATOM   3865  HB1 LYS A1042      12.768 -22.763  16.513  1.00 74.94           H  
ATOM   3866  HB2 LYS A1042      12.662 -24.204  15.494  1.00 74.94           H  
ATOM   3867  HG1 LYS A1042      13.598 -22.953  13.577  1.00 83.71           H  
ATOM   3868  HG2 LYS A1042      13.639 -21.469  14.540  1.00 83.71           H  
ATOM   3869  HD1 LYS A1042      15.217 -22.529  16.145  1.00 87.13           H  
ATOM   3870  HD2 LYS A1042      15.145 -24.045  15.237  1.00 87.13           H  
ATOM   3871  HE1 LYS A1042      15.983 -22.724  13.200  1.00 86.42           H  
ATOM   3872  HE2 LYS A1042      16.280 -21.374  14.303  1.00 86.42           H  
ATOM   3873  HZ1 LYS A1042      18.232 -22.726  14.016  1.00 90.24           H  
ATOM   3874  HZ2 LYS A1042      17.738 -22.817  15.570  1.00 90.24           H  
ATOM   3875  HZ3 LYS A1042      17.464 -24.064  14.552  1.00 90.24           H  
ATOM   3876  N   SER A1043       9.737 -23.500  16.869  1.00 73.36           N  
ATOM   3877  CA  SER A1043       8.748 -24.365  17.512  1.00 73.99           C  
ATOM   3878  C   SER A1043       7.351 -24.171  16.897  1.00 77.77           C  
ATOM   3879  O   SER A1043       6.619 -25.150  16.721  1.00 77.32           O  
ATOM   3880  CB  SER A1043       8.724 -24.133  19.021  1.00 78.41           C  
ATOM   3881  OG  SER A1043       7.647 -24.842  19.610  1.00 86.43           O  
ATOM   3882  H   SER A1043      10.065 -22.758  17.453  1.00 73.36           H  
ATOM   3883  HA  SER A1043       9.045 -25.409  17.333  1.00 73.99           H  
ATOM   3884  HB1 SER A1043       8.624 -23.058  19.233  1.00 78.41           H  
ATOM   3885  HB2 SER A1043       9.675 -24.461  19.465  1.00 78.41           H  
ATOM   3886  HG  SER A1043       7.643 -24.683  20.597  1.00 86.43           H  
ATOM   3887  N   GLU A1044       6.995 -22.915  16.556  1.00 74.06           N  
ATOM   3888  CA  GLU A1044       5.718 -22.585  15.916  1.00 72.93           C  
ATOM   3889  C   GLU A1044       5.650 -23.177  14.493  1.00 75.57           C  
ATOM   3890  O   GLU A1044       4.585 -23.598  14.054  1.00 75.13           O  
ATOM   3891  CB  GLU A1044       5.473 -21.061  15.903  1.00 74.10           C  
ATOM   3892  CG  GLU A1044       5.295 -20.421  17.278  1.00 82.54           C  
ATOM   3893  CD  GLU A1044       4.000 -20.638  18.047  1.00109.03           C  
ATOM   3894  OE1 GLU A1044       3.836 -19.986  19.104  1.00110.43           O  
ATOM   3895  OE2 GLU A1044       3.152 -21.451  17.607  1.00102.00           O  
ATOM   3896  H   GLU A1044       7.579 -22.120  16.717  1.00 74.06           H  
ATOM   3897  HA  GLU A1044       4.913 -23.041  16.511  1.00 72.93           H  
ATOM   3898  HB1 GLU A1044       6.319 -20.574  15.396  1.00 74.10           H  
ATOM   3899  HB2 GLU A1044       4.576 -20.855  15.301  1.00 74.10           H  
ATOM   3900  HG1 GLU A1044       6.119 -20.775  17.915  1.00 82.54           H  
ATOM   3901  HG2 GLU A1044       5.427 -19.336  17.155  1.00 82.54           H  
ATOM   3902  N   LEU A1045       6.800 -23.251  13.808  1.00 72.20           N  
ATOM   3903  CA  LEU A1045       6.952 -23.816  12.466  1.00 70.97           C  
ATOM   3904  C   LEU A1045       6.716 -25.340  12.464  1.00 75.25           C  
ATOM   3905  O   LEU A1045       5.940 -25.828  11.647  1.00 74.09           O  
ATOM   3906  CB  LEU A1045       8.343 -23.447  11.891  1.00 71.13           C  
ATOM   3907  CG  LEU A1045       8.704 -23.959  10.480  1.00 75.10           C  
ATOM   3908  CD1 LEU A1045       7.671 -23.528   9.435  1.00 74.31           C  
ATOM   3909  CD2 LEU A1045      10.100 -23.527  10.088  1.00 75.87           C  
ATOM   3910  H   LEU A1045       7.663 -22.912  14.183  1.00 72.20           H  
ATOM   3911  HA  LEU A1045       6.183 -23.379  11.812  1.00 70.97           H  
ATOM   3912  HB1 LEU A1045       8.423 -22.350  11.882  1.00 71.13           H  
ATOM   3913  HB2 LEU A1045       9.106 -23.820  12.590  1.00 71.13           H  
ATOM   3914  HG  LEU A1045       8.687 -25.058  10.514  1.00 75.10           H  
ATOM   3915 1HD1 LEU A1045       7.965 -23.912   8.447  1.00 74.31           H  
ATOM   3916 2HD1 LEU A1045       6.684 -23.932   9.706  1.00 74.31           H  
ATOM   3917 3HD1 LEU A1045       7.620 -22.430   9.400  1.00 74.31           H  
ATOM   3918 1HD2 LEU A1045      10.332 -23.904   9.081  1.00 75.87           H  
ATOM   3919 2HD2 LEU A1045      10.159 -22.429  10.090  1.00 75.87           H  
ATOM   3920 3HD2 LEU A1045      10.826 -23.934  10.807  1.00 75.87           H  
ATOM   3921  N   ASP A1046       7.363 -26.075  13.387  1.00 73.71           N  
ATOM   3922  CA  ASP A1046       7.231 -27.530  13.532  1.00 74.59           C  
ATOM   3923  C   ASP A1046       5.797 -27.960  13.914  1.00 79.74           C  
ATOM   3924  O   ASP A1046       5.364 -29.055  13.544  1.00 80.02           O  
ATOM   3925  CB  ASP A1046       8.286 -28.079  14.514  1.00 78.09           C  
ATOM   3926  CG  ASP A1046       9.750 -27.922  14.079  1.00 90.30           C  
ATOM   3927  OD1 ASP A1046      10.030 -27.082  13.182  1.00 89.40           O  
ATOM   3928  OD2 ASP A1046      10.613 -28.630  14.638  1.00 99.26           O  
ATOM   3929  H   ASP A1046       7.992 -25.671  14.051  1.00 73.71           H  
ATOM   3930  HA  ASP A1046       7.425 -27.978  12.546  1.00 74.59           H  
ATOM   3931  HB1 ASP A1046       8.155 -27.574  15.483  1.00 78.09           H  
ATOM   3932  HB2 ASP A1046       8.085 -29.148  14.678  1.00 78.09           H  
ATOM   3933  N   LYS A1047       5.050 -27.081  14.610  1.00 76.08           N  
ATOM   3934  CA  LYS A1047       3.653 -27.329  14.964  1.00 75.94           C  
ATOM   3935  C   LYS A1047       2.743 -27.079  13.743  1.00 78.75           C  
ATOM   3936  O   LYS A1047       1.784 -27.823  13.535  1.00 78.58           O  
ATOM   3937  CB  LYS A1047       3.225 -26.462  16.159  1.00 79.07           C  
ATOM   3938  H   LYS A1047       5.397 -26.200  14.932  1.00 76.08           H  
ATOM   3939  HA  LYS A1047       3.550 -28.382  15.265  1.00 75.94           H  
ATOM   3940  N   ALA A1048       3.064 -26.049  12.927  1.00 74.29           N  
ATOM   3941  CA  ALA A1048       2.318 -25.674  11.715  1.00 72.80           C  
ATOM   3942  C   ALA A1048       2.426 -26.698  10.578  1.00 76.66           C  
ATOM   3943  O   ALA A1048       1.487 -26.830   9.790  1.00 75.80           O  
ATOM   3944  CB  ALA A1048       2.765 -24.300  11.222  1.00 72.71           C  
ATOM   3945  H   ALA A1048       3.852 -25.457  13.098  1.00 74.29           H  
ATOM   3946  HA  ALA A1048       1.258 -25.647  12.008  1.00 72.80           H  
ATOM   3947  HB1 ALA A1048       2.200 -24.033  10.317  1.00 72.71           H  
ATOM   3948  HB2 ALA A1048       2.578 -23.550  12.005  1.00 72.71           H  
ATOM   3949  HB3 ALA A1048       3.840 -24.325  10.989  1.00 72.71           H  
ATOM   3950  N   ILE A1049       3.576 -27.390  10.476  1.00 73.88           N  
ATOM   3951  CA  ILE A1049       3.859 -28.377   9.427  1.00 73.44           C  
ATOM   3952  C   ILE A1049       3.516 -29.818   9.876  1.00 77.60           C  
ATOM   3953  O   ILE A1049       3.052 -30.621   9.063  1.00 76.60           O  
ATOM   3954  CB  ILE A1049       5.330 -28.229   8.913  1.00 76.75           C  
ATOM   3955  CG1 ILE A1049       5.688 -26.752   8.524  1.00 76.52           C  
ATOM   3956  CG2 ILE A1049       5.667 -29.215   7.782  1.00 77.32           C  
ATOM   3957  CD1 ILE A1049       5.007 -26.120   7.247  1.00 85.38           C  
ATOM   3958  H   ILE A1049       4.331 -27.276  11.122  1.00 73.88           H  
ATOM   3959  HA  ILE A1049       3.196 -28.170   8.574  1.00 73.44           H  
ATOM   3960  HB  ILE A1049       5.971 -28.497   9.766  1.00 76.75           H  
ATOM   3961 1HG1 ILE A1049       5.444 -26.112   9.384  1.00 76.52           H  
ATOM   3962 2HG1 ILE A1049       6.778 -26.699   8.382  1.00 76.52           H  
ATOM   3963 1HG2 ILE A1049       6.709 -29.065   7.463  1.00 77.32           H  
ATOM   3964 2HG2 ILE A1049       5.539 -30.246   8.144  1.00 77.32           H  
ATOM   3965 3HG2 ILE A1049       4.994 -29.040   6.930  1.00 77.32           H  
ATOM   3966 1HD1 ILE A1049       5.362 -25.087   7.115  1.00 85.38           H  
ATOM   3967 2HD1 ILE A1049       5.269 -26.714   6.359  1.00 85.38           H  
ATOM   3968 3HD1 ILE A1049       3.915 -26.118   7.377  1.00 85.38           H  
ATOM   3969  N   GLY A1050       3.774 -30.129  11.143  1.00 74.85           N  
ATOM   3970  CA  GLY A1050       3.504 -31.446  11.708  1.00 75.59           C  
ATOM   3971  C   GLY A1050       4.691 -32.386  11.772  1.00 80.01           C  
ATOM   3972  O   GLY A1050       4.506 -33.584  12.003  1.00 80.91           O  
ATOM   3973  H   GLY A1050       4.170 -29.484  11.796  1.00 74.85           H  
ATOM   3974  HA1 GLY A1050       3.108 -31.314  12.726  1.00 75.59           H  
ATOM   3975  HA2 GLY A1050       2.712 -31.925  11.114  1.00 75.59           H  
ATOM   3976  N   ARG A1051       5.921 -31.851  11.578  1.00 75.64           N  
ATOM   3977  CA  ARG A1051       7.194 -32.593  11.630  1.00 76.02           C  
ATOM   3978  C   ARG A1051       8.375 -31.677  12.038  1.00 80.20           C  
ATOM   3979  O   ARG A1051       8.232 -30.453  11.993  1.00 79.43           O  
ATOM   3980  CB  ARG A1051       7.474 -33.308  10.288  1.00 74.98           C  
ATOM   3981  CG  ARG A1051       7.568 -32.395   9.063  1.00 77.92           C  
ATOM   3982  CD  ARG A1051       7.868 -33.187   7.805  1.00 78.33           C  
ATOM   3983  NE  ARG A1051       8.469 -32.352   6.761  1.00 76.02           N  
ATOM   3984  CZ  ARG A1051       9.773 -32.119   6.649  1.00 83.39           C  
ATOM   3985  NH1 ARG A1051      10.627 -32.654   7.515  1.00 68.23           N  
ATOM   3986  NH2 ARG A1051      10.234 -31.346   5.673  1.00 63.83           N  
ATOM   3987  H   ARG A1051       6.051 -30.880  11.379  1.00 75.64           H  
ATOM   3988  HA  ARG A1051       7.097 -33.363  12.410  1.00 76.02           H  
ATOM   3989  HB1 ARG A1051       8.417 -33.867  10.380  1.00 74.98           H  
ATOM   3990  HB2 ARG A1051       6.678 -34.047  10.113  1.00 74.98           H  
ATOM   3991  HG1 ARG A1051       6.622 -31.848   8.937  1.00 77.92           H  
ATOM   3992  HG2 ARG A1051       8.356 -31.644   9.222  1.00 77.92           H  
ATOM   3993  HD1 ARG A1051       8.549 -34.016   8.048  1.00 78.33           H  
ATOM   3994  HD2 ARG A1051       6.938 -33.636   7.425  1.00 78.33           H  
ATOM   3995  HE  ARG A1051       7.859 -31.931   6.090  1.00 76.02           H  
ATOM   3996 1HH1 ARG A1051      10.290 -33.235   8.256  1.00 68.23           H  
ATOM   3997 2HH1 ARG A1051      11.607 -32.475   7.426  1.00 68.23           H  
ATOM   3998 1HH2 ARG A1051       9.599 -30.936   5.018  1.00 63.83           H  
ATOM   3999 2HH2 ARG A1051      11.216 -31.174   5.593  1.00 63.83           H  
ATOM   4000  N   ASN A1052       9.538 -32.262  12.408  1.00 77.37           N  
ATOM   4001  CA  ASN A1052      10.724 -31.485  12.793  1.00 77.38           C  
ATOM   4002  C   ASN A1052      11.407 -30.892  11.543  1.00 79.29           C  
ATOM   4003  O   ASN A1052      12.354 -31.485  11.044  1.00 78.98           O  
ATOM   4004  CB  ASN A1052      11.716 -32.342  13.623  1.00 79.33           C  
ATOM   4005  CG  ASN A1052      11.127 -33.042  14.839  1.00 95.03           C  
ATOM   4006  OD1 ASN A1052      10.243 -32.526  15.539  1.00 84.72           O  
ATOM   4007  ND2 ASN A1052      11.621 -34.241  15.131  1.00 84.64           N  
ATOM   4008  H   ASN A1052       9.671 -33.252  12.445  1.00 77.37           H  
ATOM   4009  HA  ASN A1052      10.396 -30.653  13.434  1.00 77.38           H  
ATOM   4010  HB1 ASN A1052      12.156 -33.104  12.962  1.00 79.33           H  
ATOM   4011  HB2 ASN A1052      12.539 -31.694  13.959  1.00 79.33           H  
ATOM   4012 1HD2 ASN A1052      11.280 -34.742  15.926  1.00 84.64           H  
ATOM   4013 2HD2 ASN A1052      12.334 -34.642  14.555  1.00 84.64           H  
ATOM   4014  N   THR A1053      10.930 -29.726  11.044  1.00 74.64           N  
ATOM   4015  CA  THR A1053      11.455 -29.068   9.823  1.00 73.75           C  
ATOM   4016  C   THR A1053      12.924 -28.604   9.907  1.00 77.53           C  
ATOM   4017  O   THR A1053      13.671 -28.696   8.924  1.00 75.95           O  
ATOM   4018  CB  THR A1053      10.562 -27.890   9.388  1.00 82.01           C  
ATOM   4019  OG1 THR A1053      10.517 -26.911  10.429  1.00 82.26           O  
ATOM   4020  CG2 THR A1053       9.161 -28.326   8.985  1.00 79.72           C  
ATOM   4021  H   THR A1053      10.180 -29.222  11.472  1.00 74.64           H  
ATOM   4022  HA  THR A1053      11.431 -29.862   9.062  1.00 73.75           H  
ATOM   4023  HB  THR A1053      11.012 -27.447   8.487  1.00 82.01           H  
ATOM   4024  HG1 THR A1053      10.167 -27.330  11.267  1.00 82.26           H  
ATOM   4025 1HG2 THR A1053       8.574 -27.445   8.686  1.00 79.72           H  
ATOM   4026 2HG2 THR A1053       9.224 -29.028   8.141  1.00 79.72           H  
ATOM   4027 3HG2 THR A1053       8.671 -28.821   9.837  1.00 79.72           H  
ATOM   4028  N   ASN A1054      13.305 -28.080  11.079  1.00 75.51           N  
ATOM   4029  CA  ASN A1054      14.616 -27.520  11.422  1.00 76.04           C  
ATOM   4030  C   ASN A1054      14.862 -26.171  10.698  1.00 78.71           C  
ATOM   4031  O   ASN A1054      16.004 -25.798  10.433  1.00 79.57           O  
ATOM   4032  CB  ASN A1054      15.756 -28.540  11.242  1.00 75.50           C  
ATOM   4033  CG  ASN A1054      16.940 -28.275  12.122  1.00105.07           C  
ATOM   4034  OD1 ASN A1054      18.059 -28.083  11.638  1.00101.97           O  
ATOM   4035  ND2 ASN A1054      16.723 -28.256  13.435  1.00101.32           N  
ATOM   4036  H   ASN A1054      12.672 -28.034  11.851  1.00 75.51           H  
ATOM   4037  HA  ASN A1054      14.610 -27.291  12.498  1.00 76.04           H  
ATOM   4038  HB1 ASN A1054      15.371 -29.549  11.453  1.00 75.50           H  
ATOM   4039  HB2 ASN A1054      16.081 -28.533  10.191  1.00 75.50           H  
ATOM   4040 1HD2 ASN A1054      17.480 -28.082  14.064  1.00101.32           H  
ATOM   4041 2HD2 ASN A1054      15.803 -28.416  13.792  1.00101.32           H  
ATOM   4042  N   GLY A1055      13.775 -25.434  10.456  1.00 73.42           N  
ATOM   4043  CA  GLY A1055      13.796 -24.109   9.848  1.00 72.23           C  
ATOM   4044  C   GLY A1055      13.713 -24.062   8.340  1.00 74.62           C  
ATOM   4045  O   GLY A1055      13.734 -22.969   7.769  1.00 74.31           O  
ATOM   4046  H   GLY A1055      12.852 -25.748  10.680  1.00 73.42           H  
ATOM   4047  HA1 GLY A1055      12.957 -23.528  10.258  1.00 72.23           H  
ATOM   4048  HA2 GLY A1055      14.721 -23.601  10.159  1.00 72.23           H  
ATOM   4049  N   VAL A1056      13.633 -25.241   7.683  1.00 70.10           N  
ATOM   4050  CA  VAL A1056      13.561 -25.357   6.222  1.00 68.49           C  
ATOM   4051  C   VAL A1056      12.348 -26.189   5.780  1.00 72.19           C  
ATOM   4052  O   VAL A1056      12.137 -27.294   6.285  1.00 72.51           O  
ATOM   4053  CB  VAL A1056      14.874 -25.885   5.573  1.00 72.00           C  
ATOM   4054  CG1 VAL A1056      14.833 -25.736   4.055  1.00 70.43           C  
ATOM   4055  CG2 VAL A1056      16.100 -25.178   6.133  1.00 72.94           C  
ATOM   4056  H   VAL A1056      13.617 -26.124   8.153  1.00 70.10           H  
ATOM   4057  HA  VAL A1056      13.430 -24.330   5.849  1.00 68.49           H  
ATOM   4058  HB  VAL A1056      14.951 -26.954   5.822  1.00 72.00           H  
ATOM   4059 1HG1 VAL A1056      15.771 -26.116   3.623  1.00 70.43           H  
ATOM   4060 2HG1 VAL A1056      13.986 -26.310   3.652  1.00 70.43           H  
ATOM   4061 3HG1 VAL A1056      14.713 -24.674   3.793  1.00 70.43           H  
ATOM   4062 1HG2 VAL A1056      17.005 -25.577   5.652  1.00 72.94           H  
ATOM   4063 2HG2 VAL A1056      16.024 -24.099   5.934  1.00 72.94           H  
ATOM   4064 3HG2 VAL A1056      16.157 -25.347   7.218  1.00 72.94           H  
ATOM   4065  N   ILE A1057      11.579 -25.660   4.808  1.00 67.11           N  
ATOM   4066  CA  ILE A1057      10.414 -26.330   4.247  1.00 66.01           C  
ATOM   4067  C   ILE A1057      10.541 -26.504   2.730  1.00 70.27           C  
ATOM   4068  O   ILE A1057      11.362 -25.854   2.062  1.00 70.83           O  
ATOM   4069  CB  ILE A1057       9.057 -25.687   4.654  1.00 68.61           C  
ATOM   4070  CG1 ILE A1057       8.858 -24.286   4.008  1.00 68.60           C  
ATOM   4071  CG2 ILE A1057       8.873 -25.667   6.177  1.00 70.43           C  
ATOM   4072  CD1 ILE A1057       7.479 -23.587   4.280  1.00 73.72           C  
ATOM   4073  H   ILE A1057      11.757 -24.764   4.402  1.00 67.11           H  
ATOM   4074  HA  ILE A1057      10.400 -27.332   4.700  1.00 66.01           H  
ATOM   4075  HB  ILE A1057       8.259 -26.327   4.250  1.00 68.61           H  
ATOM   4076 1HG1 ILE A1057       9.659 -23.623   4.367  1.00 68.60           H  
ATOM   4077 2HG1 ILE A1057       8.987 -24.385   2.920  1.00 68.60           H  
ATOM   4078 1HG2 ILE A1057       7.905 -25.206   6.424  1.00 70.43           H  
ATOM   4079 2HG2 ILE A1057       8.898 -26.697   6.563  1.00 70.43           H  
ATOM   4080 3HG2 ILE A1057       9.684 -25.084   6.637  1.00 70.43           H  
ATOM   4081 1HD1 ILE A1057       7.457 -22.610   3.775  1.00 73.72           H  
ATOM   4082 2HD1 ILE A1057       6.665 -24.218   3.893  1.00 73.72           H  
ATOM   4083 3HD1 ILE A1057       7.348 -23.443   5.363  1.00 73.72           H  
ATOM   4084  N   THR A1058       9.692 -27.400   2.213  1.00 64.07           N  
ATOM   4085  CA  THR A1058       9.510 -27.827   0.837  1.00 61.51           C  
ATOM   4086  C   THR A1058       8.556 -26.809   0.171  1.00 65.04           C  
ATOM   4087  O   THR A1058       7.779 -26.167   0.890  1.00 64.52           O  
ATOM   4088  CB  THR A1058       8.957 -29.269   0.966  1.00 62.21           C  
ATOM   4089  OG1 THR A1058       9.937 -30.231   0.613  1.00 57.53           O  
ATOM   4090  CG2 THR A1058       7.675 -29.515   0.231  1.00 60.15           C  
ATOM   4091  H   THR A1058       9.058 -27.885   2.815  1.00 64.07           H  
ATOM   4092  HA  THR A1058      10.408 -27.850   0.202  1.00 61.51           H  
ATOM   4093  HB  THR A1058       8.708 -29.383   2.031  1.00 62.21           H  
ATOM   4094  HG1 THR A1058       9.553 -31.149   0.708  1.00 57.53           H  
ATOM   4095 1HG2 THR A1058       7.361 -30.559   0.379  1.00 60.15           H  
ATOM   4096 2HG2 THR A1058       6.896 -28.840   0.615  1.00 60.15           H  
ATOM   4097 3HG2 THR A1058       7.825 -29.327  -0.842  1.00 60.15           H  
ATOM   4098  N   LYS A1059       8.596 -26.664  -1.187  1.00 62.05           N  
ATOM   4099  CA  LYS A1059       7.689 -25.754  -1.922  1.00 60.62           C  
ATOM   4100  C   LYS A1059       6.232 -26.194  -1.762  1.00 64.30           C  
ATOM   4101  O   LYS A1059       5.356 -25.347  -1.534  1.00 64.48           O  
ATOM   4102  CB  LYS A1059       8.060 -25.643  -3.406  1.00 62.18           C  
ATOM   4103  CG  LYS A1059       7.291 -24.550  -4.159  1.00 64.39           C  
ATOM   4104  CD  LYS A1059       7.771 -24.412  -5.586  1.00 70.82           C  
ATOM   4105  CE  LYS A1059       6.785 -23.674  -6.445  1.00 82.53           C  
ATOM   4106  NZ  LYS A1059       6.802 -24.184  -7.841  1.00 93.91           N1+
ATOM   4107  H   LYS A1059       9.236 -27.159  -1.774  1.00 62.05           H  
ATOM   4108  HA  LYS A1059       7.806 -24.753  -1.480  1.00 60.62           H  
ATOM   4109  HB1 LYS A1059       9.138 -25.443  -3.490  1.00 62.18           H  
ATOM   4110  HB2 LYS A1059       7.873 -26.611  -3.894  1.00 62.18           H  
ATOM   4111  HG1 LYS A1059       6.217 -24.787  -4.154  1.00 64.39           H  
ATOM   4112  HG2 LYS A1059       7.411 -23.590  -3.636  1.00 64.39           H  
ATOM   4113  HD1 LYS A1059       8.735 -23.882  -5.598  1.00 70.82           H  
ATOM   4114  HD2 LYS A1059       7.949 -25.411  -6.010  1.00 70.82           H  
ATOM   4115  HE1 LYS A1059       5.774 -23.782  -6.024  1.00 82.53           H  
ATOM   4116  HE2 LYS A1059       7.022 -22.600  -6.441  1.00 82.53           H  
ATOM   4117  HZ1 LYS A1059       6.250 -23.585  -8.422  1.00 93.91           H  
ATOM   4118  HZ2 LYS A1059       7.743 -24.201  -8.179  1.00 93.91           H  
ATOM   4119  HZ3 LYS A1059       6.424 -25.110  -7.863  1.00 93.91           H  
ATOM   4120  N   ASP A1060       5.976 -27.518  -1.852  1.00 59.88           N  
ATOM   4121  CA  ASP A1060       4.636 -28.074  -1.656  1.00 58.69           C  
ATOM   4122  C   ASP A1060       4.112 -27.800  -0.253  1.00 61.94           C  
ATOM   4123  O   ASP A1060       2.945 -27.442  -0.123  1.00 61.31           O  
ATOM   4124  CB  ASP A1060       4.563 -29.562  -2.039  1.00 60.75           C  
ATOM   4125  CG  ASP A1060       4.399 -29.805  -3.542  1.00 68.88           C  
ATOM   4126  OD1 ASP A1060       4.151 -28.819  -4.287  1.00 68.47           O  
ATOM   4127  OD2 ASP A1060       4.508 -30.977  -3.971  1.00 73.31           O  
ATOM   4128  H   ASP A1060       6.675 -28.203  -2.056  1.00 59.88           H  
ATOM   4129  HA  ASP A1060       3.962 -27.549  -2.349  1.00 58.69           H  
ATOM   4130  HB1 ASP A1060       5.478 -30.065  -1.693  1.00 60.75           H  
ATOM   4131  HB2 ASP A1060       3.720 -30.027  -1.508  1.00 60.75           H  
ATOM   4132  N   GLU A1061       4.990 -27.868   0.781  1.00 59.98           N  
ATOM   4133  CA  GLU A1061       4.655 -27.552   2.183  1.00 60.13           C  
ATOM   4134  C   GLU A1061       4.336 -26.054   2.359  1.00 63.46           C  
ATOM   4135  O   GLU A1061       3.435 -25.724   3.124  1.00 62.95           O  
ATOM   4136  CB  GLU A1061       5.773 -27.979   3.135  1.00 62.28           C  
ATOM   4137  CG  GLU A1061       5.692 -29.439   3.550  1.00 72.35           C  
ATOM   4138  CD  GLU A1061       6.859 -30.014   4.341  1.00 88.36           C  
ATOM   4139  OE1 GLU A1061       7.871 -29.303   4.556  1.00 73.06           O  
ATOM   4140  OE2 GLU A1061       6.757 -31.198   4.736  1.00 78.96           O  
ATOM   4141  H   GLU A1061       5.944 -28.143   0.659  1.00 59.98           H  
ATOM   4142  HA  GLU A1061       3.753 -28.127   2.439  1.00 60.13           H  
ATOM   4143  HB1 GLU A1061       6.744 -27.797   2.652  1.00 62.28           H  
ATOM   4144  HB2 GLU A1061       5.738 -27.348   4.035  1.00 62.28           H  
ATOM   4145  HG1 GLU A1061       4.779 -29.571   4.149  1.00 72.35           H  
ATOM   4146  HG2 GLU A1061       5.569 -30.044   2.639  1.00 72.35           H  
ATOM   4147  N   ALA A1062       5.062 -25.162   1.638  1.00 59.53           N  
ATOM   4148  CA  ALA A1062       4.852 -23.709   1.638  1.00 58.80           C  
ATOM   4149  C   ALA A1062       3.495 -23.339   1.008  1.00 62.54           C  
ATOM   4150  O   ALA A1062       2.807 -22.462   1.538  1.00 62.62           O  
ATOM   4151  CB  ALA A1062       5.990 -23.013   0.893  1.00 59.55           C  
ATOM   4152  H   ALA A1062       5.812 -25.445   1.040  1.00 59.53           H  
ATOM   4153  HA  ALA A1062       4.843 -23.366   2.683  1.00 58.80           H  
ATOM   4154  HB1 ALA A1062       5.822 -21.926   0.899  1.00 59.55           H  
ATOM   4155  HB2 ALA A1062       6.946 -23.239   1.389  1.00 59.55           H  
ATOM   4156  HB3 ALA A1062       6.023 -23.372  -0.146  1.00 59.55           H  
ATOM   4157  N   GLU A1063       3.113 -24.004  -0.118  1.00 58.06           N  
ATOM   4158  CA  GLU A1063       1.827 -23.788  -0.799  1.00 57.25           C  
ATOM   4159  C   GLU A1063       0.643 -24.266   0.049  1.00 59.96           C  
ATOM   4160  O   GLU A1063      -0.419 -23.652  -0.021  1.00 60.38           O  
ATOM   4161  CB  GLU A1063       1.802 -24.499  -2.151  1.00 58.41           C  
ATOM   4162  CG  GLU A1063       0.745 -23.974  -3.103  1.00 66.25           C  
ATOM   4163  CD  GLU A1063       0.893 -24.410  -4.548  1.00 84.93           C  
ATOM   4164  OE1 GLU A1063       2.019 -24.787  -4.951  1.00 85.46           O  
ATOM   4165  OE2 GLU A1063      -0.121 -24.362  -5.283  1.00 74.57           O  
ATOM   4166  H   GLU A1063       3.687 -24.691  -0.563  1.00 58.06           H  
ATOM   4167  HA  GLU A1063       1.727 -22.703  -0.953  1.00 57.25           H  
ATOM   4168  HB1 GLU A1063       2.790 -24.399  -2.625  1.00 58.41           H  
ATOM   4169  HB2 GLU A1063       1.631 -25.573  -1.986  1.00 58.41           H  
ATOM   4170  HG1 GLU A1063      -0.242 -24.296  -2.741  1.00 66.25           H  
ATOM   4171  HG2 GLU A1063       0.758 -22.875  -3.067  1.00 66.25           H  
ATOM   4172  N   LYS A1064       0.822 -25.360   0.832  1.00 54.83           N  
ATOM   4173  CA  LYS A1064      -0.201 -25.939   1.718  1.00 53.76           C  
ATOM   4174  C   LYS A1064      -0.540 -24.972   2.849  1.00 58.43           C  
ATOM   4175  O   LYS A1064      -1.707 -24.841   3.221  1.00 57.44           O  
ATOM   4176  CB  LYS A1064       0.250 -27.304   2.269  1.00 54.88           C  
ATOM   4177  CG  LYS A1064      -0.895 -28.177   2.754  1.00 56.90           C  
ATOM   4178  CD  LYS A1064      -0.392 -29.494   3.323  1.00 67.99           C  
ATOM   4179  CE  LYS A1064      -1.263 -30.047   4.430  1.00 71.92           C  
ATOM   4180  NZ  LYS A1064      -1.901 -31.335   4.049  1.00 80.50           N1+
ATOM   4181  H   LYS A1064       1.687 -25.860   0.860  1.00 54.83           H  
ATOM   4182  HA  LYS A1064      -1.113 -26.106   1.126  1.00 53.76           H  
ATOM   4183  HB1 LYS A1064       0.802 -27.842   1.484  1.00 54.88           H  
ATOM   4184  HB2 LYS A1064       0.951 -27.140   3.100  1.00 54.88           H  
ATOM   4185  HG1 LYS A1064      -1.468 -27.639   3.524  1.00 56.90           H  
ATOM   4186  HG2 LYS A1064      -1.585 -28.376   1.920  1.00 56.90           H  
ATOM   4187  HD1 LYS A1064      -0.330 -30.234   2.512  1.00 67.99           H  
ATOM   4188  HD2 LYS A1064       0.629 -29.352   3.707  1.00 67.99           H  
ATOM   4189  HE1 LYS A1064      -0.655 -30.194   5.335  1.00 71.92           H  
ATOM   4190  HE2 LYS A1064      -2.043 -29.313   4.682  1.00 71.92           H  
ATOM   4191  HZ1 LYS A1064      -2.466 -31.665   4.806  1.00 80.50           H  
ATOM   4192  HZ2 LYS A1064      -2.474 -31.197   3.241  1.00 80.50           H  
ATOM   4193  HZ3 LYS A1064      -1.193 -32.010   3.843  1.00 80.50           H  
ATOM   4194  N   LEU A1065       0.482 -24.269   3.357  1.00 56.71           N  
ATOM   4195  CA  LEU A1065       0.385 -23.258   4.408  1.00 57.80           C  
ATOM   4196  C   LEU A1065      -0.317 -22.005   3.853  1.00 61.86           C  
ATOM   4197  O   LEU A1065      -1.217 -21.465   4.513  1.00 60.19           O  
ATOM   4198  CB  LEU A1065       1.802 -22.929   4.872  1.00 58.83           C  
ATOM   4199  CG  LEU A1065       1.976 -22.186   6.170  1.00 65.69           C  
ATOM   4200  CD1 LEU A1065       1.555 -23.054   7.382  1.00 67.28           C  
ATOM   4201  CD2 LEU A1065       3.422 -21.755   6.323  1.00 68.35           C  
ATOM   4202  H   LEU A1065       1.420 -24.396   3.035  1.00 56.71           H  
ATOM   4203  HA  LEU A1065      -0.206 -23.628   5.259  1.00 57.80           H  
ATOM   4204  HB1 LEU A1065       2.357 -23.875   4.951  1.00 58.83           H  
ATOM   4205  HB2 LEU A1065       2.285 -22.338   4.080  1.00 58.83           H  
ATOM   4206  HG  LEU A1065       1.324 -21.300   6.146  1.00 65.69           H  
ATOM   4207 1HD1 LEU A1065       1.695 -22.481   8.310  1.00 67.28           H  
ATOM   4208 2HD1 LEU A1065       0.496 -23.336   7.282  1.00 67.28           H  
ATOM   4209 3HD1 LEU A1065       2.174 -23.963   7.416  1.00 67.28           H  
ATOM   4210 1HD2 LEU A1065       3.545 -21.213   7.272  1.00 68.35           H  
ATOM   4211 2HD2 LEU A1065       4.072 -22.643   6.321  1.00 68.35           H  
ATOM   4212 3HD2 LEU A1065       3.699 -21.097   5.487  1.00 68.35           H  
ATOM   4213  N   PHE A1066       0.051 -21.596   2.602  1.00 58.70           N  
ATOM   4214  CA  PHE A1066      -0.541 -20.455   1.894  1.00 58.80           C  
ATOM   4215  C   PHE A1066      -2.048 -20.647   1.672  1.00 63.66           C  
ATOM   4216  O   PHE A1066      -2.810 -19.693   1.876  1.00 64.89           O  
ATOM   4217  CB  PHE A1066       0.184 -20.207   0.565  1.00 60.58           C  
ATOM   4218  CG  PHE A1066      -0.398 -19.128  -0.319  1.00 61.97           C  
ATOM   4219  CD1 PHE A1066      -0.201 -17.783  -0.026  1.00 65.59           C  
ATOM   4220  CD2 PHE A1066      -1.108 -19.456  -1.466  1.00 63.99           C  
ATOM   4221  CE1 PHE A1066      -0.718 -16.787  -0.856  1.00 67.01           C  
ATOM   4222  CE2 PHE A1066      -1.643 -18.458  -2.289  1.00 67.30           C  
ATOM   4223  CZ  PHE A1066      -1.440 -17.130  -1.983  1.00 66.12           C  
ATOM   4224  H   PHE A1066       0.764 -22.057   2.074  1.00 58.70           H  
ATOM   4225  HA  PHE A1066      -0.414 -19.565   2.529  1.00 58.80           H  
ATOM   4226  HB1 PHE A1066       1.230 -19.948   0.785  1.00 60.58           H  
ATOM   4227  HB2 PHE A1066       0.198 -21.149  -0.003  1.00 60.58           H  
ATOM   4228  HD1 PHE A1066       0.369 -17.500   0.871  1.00 65.59           H  
ATOM   4229  HD2 PHE A1066      -1.252 -20.514  -1.732  1.00 63.99           H  
ATOM   4230  HE1 PHE A1066      -0.550 -15.727  -0.613  1.00 67.01           H  
ATOM   4231  HE2 PHE A1066      -2.226 -18.734  -3.180  1.00 67.30           H  
ATOM   4232  HZ  PHE A1066      -1.852 -16.345  -2.634  1.00 66.12           H  
ATOM   4233  N   ASN A1067      -2.477 -21.883   1.283  1.00 58.44           N  
ATOM   4234  CA  ASN A1067      -3.890 -22.249   1.068  1.00 56.94           C  
ATOM   4235  C   ASN A1067      -4.694 -22.184   2.363  1.00 60.61           C  
ATOM   4236  O   ASN A1067      -5.885 -21.937   2.303  1.00 60.25           O  
ATOM   4237  CB  ASN A1067      -4.016 -23.639   0.457  1.00 54.70           C  
ATOM   4238  CG  ASN A1067      -3.679 -23.771  -1.012  1.00 68.00           C  
ATOM   4239  OD1 ASN A1067      -3.593 -22.799  -1.794  1.00 53.12           O  
ATOM   4240  ND2 ASN A1067      -3.500 -25.014  -1.420  1.00 61.23           N  
ATOM   4241  H   ASN A1067      -1.847 -22.641   1.114  1.00 58.44           H  
ATOM   4242  HA  ASN A1067      -4.303 -21.512   0.364  1.00 56.94           H  
ATOM   4243  HB1 ASN A1067      -3.364 -24.322   1.021  1.00 54.70           H  
ATOM   4244  HB2 ASN A1067      -5.049 -23.986   0.604  1.00 54.70           H  
ATOM   4245 1HD2 ASN A1067      -3.289 -25.200  -2.380  1.00 61.23           H  
ATOM   4246 2HD2 ASN A1067      -3.576 -25.770  -0.769  1.00 61.23           H  
ATOM   4247  N   GLN A1068      -4.054 -22.407   3.529  1.00 58.11           N  
ATOM   4248  CA  GLN A1068      -4.713 -22.286   4.831  1.00 58.64           C  
ATOM   4249  C   GLN A1068      -4.878 -20.803   5.176  1.00 64.30           C  
ATOM   4250  O   GLN A1068      -5.890 -20.435   5.770  1.00 64.78           O  
ATOM   4251  CB  GLN A1068      -3.922 -23.005   5.936  1.00 60.39           C  
ATOM   4252  CG  GLN A1068      -4.033 -24.534   5.906  1.00 67.84           C  
ATOM   4253  CD  GLN A1068      -2.814 -25.235   6.470  1.00 81.66           C  
ATOM   4254  OE1 GLN A1068      -1.744 -24.646   6.662  1.00 80.05           O  
ATOM   4255  NE2 GLN A1068      -2.937 -26.526   6.726  1.00 68.15           N  
ATOM   4256  H   GLN A1068      -3.091 -22.669   3.586  1.00 58.11           H  
ATOM   4257  HA  GLN A1068      -5.700 -22.768   4.768  1.00 58.64           H  
ATOM   4258  HB1 GLN A1068      -2.862 -22.725   5.851  1.00 60.39           H  
ATOM   4259  HB2 GLN A1068      -4.272 -22.644   6.914  1.00 60.39           H  
ATOM   4260  HG1 GLN A1068      -4.921 -24.841   6.478  1.00 67.84           H  
ATOM   4261  HG2 GLN A1068      -4.189 -24.863   4.868  1.00 67.84           H  
ATOM   4262 1HE2 GLN A1068      -2.157 -27.042   7.081  1.00 68.15           H  
ATOM   4263 2HE2 GLN A1068      -3.810 -26.987   6.565  1.00 68.15           H  
ATOM   4264  N   ASP A1069      -3.890 -19.956   4.792  1.00 62.02           N  
ATOM   4265  CA  ASP A1069      -3.902 -18.503   5.013  1.00 62.61           C  
ATOM   4266  C   ASP A1069      -5.001 -17.797   4.205  1.00 65.30           C  
ATOM   4267  O   ASP A1069      -5.700 -16.955   4.770  1.00 65.78           O  
ATOM   4268  CB  ASP A1069      -2.526 -17.872   4.716  1.00 65.25           C  
ATOM   4269  CG  ASP A1069      -1.415 -18.090   5.748  1.00 80.10           C  
ATOM   4270  OD1 ASP A1069      -1.738 -18.315   6.945  1.00 81.13           O  
ATOM   4271  OD2 ASP A1069      -0.224 -18.008   5.363  1.00 88.08           O  
ATOM   4272  H   ASP A1069      -3.067 -20.272   4.321  1.00 62.02           H  
ATOM   4273  HA  ASP A1069      -4.129 -18.356   6.079  1.00 62.61           H  
ATOM   4274  HB1 ASP A1069      -2.174 -18.262   3.750  1.00 65.25           H  
ATOM   4275  HB2 ASP A1069      -2.668 -16.788   4.593  1.00 65.25           H  
ATOM   4276  N   VAL A1070      -5.162 -18.146   2.903  1.00 59.92           N  
ATOM   4277  CA  VAL A1070      -6.191 -17.599   1.996  1.00 59.25           C  
ATOM   4278  C   VAL A1070      -7.619 -17.894   2.532  1.00 64.37           C  
ATOM   4279  O   VAL A1070      -8.471 -16.999   2.548  1.00 64.91           O  
ATOM   4280  CB  VAL A1070      -6.001 -18.087   0.530  1.00 61.92           C  
ATOM   4281  CG1 VAL A1070      -7.104 -17.561  -0.374  1.00 61.52           C  
ATOM   4282  CG2 VAL A1070      -4.635 -17.683  -0.023  1.00 61.53           C  
ATOM   4283  H   VAL A1070      -4.573 -18.820   2.457  1.00 59.92           H  
ATOM   4284  HA  VAL A1070      -6.066 -16.506   1.974  1.00 59.25           H  
ATOM   4285  HB  VAL A1070      -6.056 -19.185   0.548  1.00 61.92           H  
ATOM   4286 1HG1 VAL A1070      -6.941 -17.923  -1.400  1.00 61.52           H  
ATOM   4287 2HG1 VAL A1070      -8.079 -17.918  -0.010  1.00 61.52           H  
ATOM   4288 3HG1 VAL A1070      -7.091 -16.461  -0.367  1.00 61.52           H  
ATOM   4289 1HG2 VAL A1070      -4.536 -18.044  -1.058  1.00 61.53           H  
ATOM   4290 2HG2 VAL A1070      -4.542 -16.587  -0.007  1.00 61.53           H  
ATOM   4291 3HG2 VAL A1070      -3.842 -18.127   0.597  1.00 61.53           H  
ATOM   4292  N   ASP A1071      -7.864 -19.137   2.987  1.00 60.98           N  
ATOM   4293  CA  ASP A1071      -9.142 -19.539   3.576  1.00 61.55           C  
ATOM   4294  C   ASP A1071      -9.495 -18.645   4.765  1.00 67.84           C  
ATOM   4295  O   ASP A1071     -10.626 -18.151   4.826  1.00 68.70           O  
ATOM   4296  CB  ASP A1071      -9.121 -21.023   3.985  1.00 63.14           C  
ATOM   4297  CG  ASP A1071      -9.020 -21.970   2.811  1.00 72.32           C  
ATOM   4298  OD1 ASP A1071      -8.732 -21.499   1.697  1.00 73.92           O  
ATOM   4299  OD2 ASP A1071      -9.231 -23.186   3.007  1.00 76.20           O  
ATOM   4300  H   ASP A1071      -7.188 -19.874   2.954  1.00 60.98           H  
ATOM   4301  HA  ASP A1071      -9.924 -19.414   2.812  1.00 61.55           H  
ATOM   4302  HB1 ASP A1071      -8.270 -21.197   4.661  1.00 63.14           H  
ATOM   4303  HB2 ASP A1071     -10.035 -21.252   4.553  1.00 63.14           H  
ATOM   4304  N   ALA A1072      -8.514 -18.398   5.676  1.00 64.12           N  
ATOM   4305  CA  ALA A1072      -8.690 -17.529   6.838  1.00 64.58           C  
ATOM   4306  C   ALA A1072      -8.921 -16.062   6.437  1.00 68.64           C  
ATOM   4307  O   ALA A1072      -9.695 -15.376   7.096  1.00 69.34           O  
ATOM   4308  CB  ALA A1072      -7.501 -17.645   7.768  1.00 65.57           C  
ATOM   4309  H   ALA A1072      -7.599 -18.797   5.612  1.00 64.12           H  
ATOM   4310  HA  ALA A1072      -9.594 -17.867   7.366  1.00 64.58           H  
ATOM   4311  HB1 ALA A1072      -7.648 -16.986   8.636  1.00 65.57           H  
ATOM   4312  HB2 ALA A1072      -7.403 -18.686   8.111  1.00 65.57           H  
ATOM   4313  HB3 ALA A1072      -6.587 -17.348   7.234  1.00 65.57           H  
ATOM   4314  N   ALA A1073      -8.289 -15.593   5.346  1.00 64.89           N  
ATOM   4315  CA  ALA A1073      -8.481 -14.221   4.856  1.00 65.04           C  
ATOM   4316  C   ALA A1073      -9.933 -14.025   4.391  1.00 69.86           C  
ATOM   4317  O   ALA A1073     -10.604 -13.116   4.890  1.00 71.24           O  
ATOM   4318  CB  ALA A1073      -7.505 -13.907   3.727  1.00 64.98           C  
ATOM   4319  H   ALA A1073      -7.653 -16.137   4.799  1.00 64.89           H  
ATOM   4320  HA  ALA A1073      -8.279 -13.523   5.681  1.00 65.04           H  
ATOM   4321  HB1 ALA A1073      -7.667 -12.877   3.377  1.00 64.98           H  
ATOM   4322  HB2 ALA A1073      -6.473 -14.011   4.094  1.00 64.98           H  
ATOM   4323  HB3 ALA A1073      -7.669 -14.607   2.894  1.00 64.98           H  
ATOM   4324  N   VAL A1074     -10.430 -14.929   3.505  1.00 64.08           N  
ATOM   4325  CA  VAL A1074     -11.788 -14.932   2.941  1.00 63.09           C  
ATOM   4326  C   VAL A1074     -12.867 -15.041   4.035  1.00 65.88           C  
ATOM   4327  O   VAL A1074     -13.777 -14.211   4.045  1.00 66.42           O  
ATOM   4328  CB  VAL A1074     -11.924 -16.002   1.829  1.00 65.65           C  
ATOM   4329  CG1 VAL A1074     -13.380 -16.371   1.553  1.00 65.42           C  
ATOM   4330  CG2 VAL A1074     -11.218 -15.546   0.554  1.00 64.86           C  
ATOM   4331  H   VAL A1074      -9.876 -15.688   3.163  1.00 64.08           H  
ATOM   4332  HA  VAL A1074     -11.961 -13.959   2.459  1.00 63.09           H  
ATOM   4333  HB  VAL A1074     -11.431 -16.916   2.193  1.00 65.65           H  
ATOM   4334 1HG1 VAL A1074     -13.422 -17.131   0.759  1.00 65.42           H  
ATOM   4335 2HG1 VAL A1074     -13.837 -16.773   2.469  1.00 65.42           H  
ATOM   4336 3HG1 VAL A1074     -13.931 -15.475   1.232  1.00 65.42           H  
ATOM   4337 1HG2 VAL A1074     -11.326 -16.318  -0.222  1.00 64.86           H  
ATOM   4338 2HG2 VAL A1074     -11.668 -14.607   0.201  1.00 64.86           H  
ATOM   4339 3HG2 VAL A1074     -10.150 -15.384   0.763  1.00 64.86           H  
ATOM   4340  N   ARG A1075     -12.741 -16.010   4.977  1.00 61.48           N  
ATOM   4341  CA  ARG A1075     -13.671 -16.165   6.113  1.00 61.36           C  
ATOM   4342  C   ARG A1075     -13.770 -14.873   6.930  1.00 66.70           C  
ATOM   4343  O   ARG A1075     -14.859 -14.527   7.361  1.00 68.17           O  
ATOM   4344  CB  ARG A1075     -13.280 -17.339   7.023  1.00 59.39           C  
ATOM   4345  CG  ARG A1075     -13.669 -18.702   6.469  1.00 65.50           C  
ATOM   4346  CD  ARG A1075     -13.060 -19.825   7.294  1.00 75.04           C  
ATOM   4347  NE  ARG A1075     -13.359 -21.143   6.728  1.00 83.22           N  
ATOM   4348  CZ  ARG A1075     -14.146 -22.051   7.300  1.00 97.19           C  
ATOM   4349  NH1 ARG A1075     -14.706 -21.807   8.478  1.00 86.97           N  
ATOM   4350  NH2 ARG A1075     -14.375 -23.212   6.701  1.00 81.36           N  
ATOM   4351  H   ARG A1075     -12.006 -16.688   4.966  1.00 61.48           H  
ATOM   4352  HA  ARG A1075     -14.659 -16.387   5.684  1.00 61.36           H  
ATOM   4353  HB1 ARG A1075     -12.192 -17.317   7.187  1.00 59.39           H  
ATOM   4354  HB2 ARG A1075     -13.756 -17.204   8.005  1.00 59.39           H  
ATOM   4355  HG1 ARG A1075     -14.765 -18.800   6.463  1.00 65.50           H  
ATOM   4356  HG2 ARG A1075     -13.333 -18.786   5.425  1.00 65.50           H  
ATOM   4357  HD1 ARG A1075     -11.970 -19.689   7.350  1.00 75.04           H  
ATOM   4358  HD2 ARG A1075     -13.444 -19.773   8.324  1.00 75.04           H  
ATOM   4359  HE  ARG A1075     -12.942 -21.377   5.850  1.00 83.22           H  
ATOM   4360 1HH1 ARG A1075     -14.538 -20.937   8.941  1.00 86.97           H  
ATOM   4361 2HH1 ARG A1075     -15.296 -22.493   8.903  1.00 86.97           H  
ATOM   4362 1HH2 ARG A1075     -13.955 -23.409   5.815  1.00 81.36           H  
ATOM   4363 2HH2 ARG A1075     -14.967 -23.891   7.136  1.00 81.36           H  
ATOM   4364  N   GLY A1076     -12.653 -14.152   7.078  1.00 63.24           N  
ATOM   4365  CA  GLY A1076     -12.593 -12.864   7.768  1.00 64.29           C  
ATOM   4366  C   GLY A1076     -13.399 -11.765   7.092  1.00 69.82           C  
ATOM   4367  O   GLY A1076     -14.155 -11.049   7.761  1.00 70.82           O  
ATOM   4368  H   GLY A1076     -11.768 -14.449   6.721  1.00 63.24           H  
ATOM   4369  HA1 GLY A1076     -12.959 -12.993   8.797  1.00 64.29           H  
ATOM   4370  HA2 GLY A1076     -11.543 -12.545   7.838  1.00 64.29           H  
ATOM   4371  N   ILE A1077     -13.248 -11.646   5.748  1.00 65.86           N  
ATOM   4372  CA  ILE A1077     -13.948 -10.721   4.847  1.00 66.09           C  
ATOM   4373  C   ILE A1077     -15.465 -10.965   4.935  1.00 71.73           C  
ATOM   4374  O   ILE A1077     -16.227  -9.995   5.006  1.00 73.64           O  
ATOM   4375  CB  ILE A1077     -13.417 -10.868   3.385  1.00 68.27           C  
ATOM   4376  CG1 ILE A1077     -11.930 -10.438   3.258  1.00 67.89           C  
ATOM   4377  CG2 ILE A1077     -14.301 -10.122   2.366  1.00 70.06           C  
ATOM   4378  CD1 ILE A1077     -11.167 -11.141   2.178  1.00 67.05           C  
ATOM   4379  H   ILE A1077     -12.602 -12.225   5.251  1.00 65.86           H  
ATOM   4380  HA  ILE A1077     -13.749  -9.685   5.158  1.00 66.09           H  
ATOM   4381  HB  ILE A1077     -13.472 -11.940   3.143  1.00 68.27           H  
ATOM   4382 1HG1 ILE A1077     -11.890  -9.355   3.071  1.00 67.89           H  
ATOM   4383 2HG1 ILE A1077     -11.427 -10.617   4.220  1.00 67.89           H  
ATOM   4384 1HG2 ILE A1077     -13.888 -10.255   1.355  1.00 70.06           H  
ATOM   4385 2HG2 ILE A1077     -15.323 -10.528   2.400  1.00 70.06           H  
ATOM   4386 3HG2 ILE A1077     -14.324  -9.051   2.615  1.00 70.06           H  
ATOM   4387 1HD1 ILE A1077     -10.130 -10.774   2.163  1.00 67.05           H  
ATOM   4388 2HD1 ILE A1077     -11.170 -12.224   2.372  1.00 67.05           H  
ATOM   4389 3HD1 ILE A1077     -11.640 -10.942   1.205  1.00 67.05           H  
ATOM   4390  N   LEU A1078     -15.902 -12.255   4.946  1.00 66.88           N  
ATOM   4391  CA  LEU A1078     -17.328 -12.631   5.063  1.00 66.55           C  
ATOM   4392  C   LEU A1078     -17.919 -12.209   6.414  1.00 70.28           C  
ATOM   4393  O   LEU A1078     -19.100 -11.861   6.489  1.00 71.77           O  
ATOM   4394  CB  LEU A1078     -17.550 -14.148   4.884  1.00 65.46           C  
ATOM   4395  CG  LEU A1078     -17.134 -14.816   3.571  1.00 68.09           C  
ATOM   4396  CD1 LEU A1078     -17.610 -16.266   3.535  1.00 66.94           C  
ATOM   4397  CD2 LEU A1078     -17.631 -14.043   2.354  1.00 70.55           C  
ATOM   4398  H   LEU A1078     -15.286 -13.040   4.875  1.00 66.88           H  
ATOM   4399  HA  LEU A1078     -17.842 -12.095   4.252  1.00 66.55           H  
ATOM   4400  HB1 LEU A1078     -17.016 -14.659   5.699  1.00 65.46           H  
ATOM   4401  HB2 LEU A1078     -18.622 -14.345   5.030  1.00 65.46           H  
ATOM   4402  HG  LEU A1078     -16.035 -14.808   3.527  1.00 68.09           H  
ATOM   4403 1HD1 LEU A1078     -17.303 -16.730   2.586  1.00 66.94           H  
ATOM   4404 2HD1 LEU A1078     -17.164 -16.820   4.374  1.00 66.94           H  
ATOM   4405 3HD1 LEU A1078     -18.706 -16.295   3.619  1.00 66.94           H  
ATOM   4406 1HD2 LEU A1078     -17.310 -14.557   1.436  1.00 70.55           H  
ATOM   4407 2HD2 LEU A1078     -18.729 -13.987   2.378  1.00 70.55           H  
ATOM   4408 3HD2 LEU A1078     -17.213 -13.026   2.369  1.00 70.55           H  
ATOM   4409  N   ARG A1079     -17.098 -12.246   7.474  1.00 64.61           N  
ATOM   4410  CA  ARG A1079     -17.521 -11.873   8.818  1.00 64.64           C  
ATOM   4411  C   ARG A1079     -17.256 -10.369   9.132  1.00 69.94           C  
ATOM   4412  O   ARG A1079     -17.378  -9.956  10.282  1.00 71.01           O  
ATOM   4413  CB  ARG A1079     -16.923 -12.837   9.860  1.00 61.00           C  
ATOM   4414  CG  ARG A1079     -17.650 -14.183   9.851  1.00 64.96           C  
ATOM   4415  CD  ARG A1079     -16.904 -15.311  10.527  1.00 76.78           C  
ATOM   4416  NE  ARG A1079     -17.157 -16.588   9.849  1.00 88.65           N  
ATOM   4417  CZ  ARG A1079     -16.573 -17.745  10.157  1.00 96.66           C  
ATOM   4418  NH1 ARG A1079     -16.865 -18.846   9.472  1.00 80.14           N  
ATOM   4419  NH2 ARG A1079     -15.686 -17.810  11.147  1.00 74.32           N  
ATOM   4420  H   ARG A1079     -16.141 -12.531   7.417  1.00 64.61           H  
ATOM   4421  HA  ARG A1079     -18.614 -11.980   8.875  1.00 64.64           H  
ATOM   4422  HB1 ARG A1079     -15.855 -12.993   9.649  1.00 61.00           H  
ATOM   4423  HB2 ARG A1079     -16.991 -12.387  10.861  1.00 61.00           H  
ATOM   4424  HG1 ARG A1079     -18.626 -14.060  10.344  1.00 64.96           H  
ATOM   4425  HG2 ARG A1079     -17.851 -14.468   8.808  1.00 64.96           H  
ATOM   4426  HD1 ARG A1079     -15.825 -15.097  10.523  1.00 76.78           H  
ATOM   4427  HD2 ARG A1079     -17.214 -15.382  11.580  1.00 76.78           H  
ATOM   4428  HE  ARG A1079     -17.818 -16.590   9.099  1.00 88.65           H  
ATOM   4429 1HH1 ARG A1079     -17.525 -18.808   8.722  1.00 80.14           H  
ATOM   4430 2HH1 ARG A1079     -16.424 -19.712   9.707  1.00 80.14           H  
ATOM   4431 1HH2 ARG A1079     -15.454 -16.987  11.665  1.00 74.32           H  
ATOM   4432 2HH2 ARG A1079     -15.252 -18.682  11.373  1.00 74.32           H  
ATOM   4433  N   ASN A1080     -16.982  -9.546   8.094  1.00 66.20           N  
ATOM   4434  CA  ASN A1080     -16.797  -8.095   8.212  1.00 66.73           C  
ATOM   4435  C   ASN A1080     -17.950  -7.402   7.476  1.00 71.50           C  
ATOM   4436  O   ASN A1080     -18.141  -7.637   6.282  1.00 69.93           O  
ATOM   4437  CB  ASN A1080     -15.449  -7.662   7.642  1.00 65.99           C  
ATOM   4438  CG  ASN A1080     -14.988  -6.323   8.161  1.00 80.78           C  
ATOM   4439  OD1 ASN A1080     -15.466  -5.263   7.748  1.00 76.57           O  
ATOM   4440  ND2 ASN A1080     -14.045  -6.343   9.084  1.00 68.75           N  
ATOM   4441  H   ASN A1080     -16.885  -9.878   7.156  1.00 66.20           H  
ATOM   4442  HA  ASN A1080     -16.803  -7.807   9.274  1.00 66.73           H  
ATOM   4443  HB1 ASN A1080     -14.693  -8.423   7.887  1.00 65.99           H  
ATOM   4444  HB2 ASN A1080     -15.519  -7.619   6.545  1.00 65.99           H  
ATOM   4445 1HD2 ASN A1080     -13.701  -5.485   9.466  1.00 68.75           H  
ATOM   4446 2HD2 ASN A1080     -13.675  -7.216   9.401  1.00 68.75           H  
ATOM   4447  N   ALA A1081     -18.739  -6.583   8.204  1.00 70.73           N  
ATOM   4448  CA  ALA A1081     -19.934  -5.876   7.708  1.00 72.18           C  
ATOM   4449  C   ALA A1081     -19.706  -4.998   6.477  1.00 78.79           C  
ATOM   4450  O   ALA A1081     -20.606  -4.905   5.628  1.00 79.56           O  
ATOM   4451  CB  ALA A1081     -20.567  -5.057   8.821  1.00 74.19           C  
ATOM   4452  H   ALA A1081     -18.556  -6.394   9.169  1.00 70.73           H  
ATOM   4453  HA  ALA A1081     -20.617  -6.672   7.377  1.00 72.18           H  
ATOM   4454  HB1 ALA A1081     -21.456  -4.537   8.434  1.00 74.19           H  
ATOM   4455  HB2 ALA A1081     -20.862  -5.723   9.645  1.00 74.19           H  
ATOM   4456  HB3 ALA A1081     -19.842  -4.317   9.191  1.00 74.19           H  
ATOM   4457  N   LYS A1082     -18.512  -4.361   6.384  1.00 75.57           N  
ATOM   4458  CA  LYS A1082     -18.123  -3.466   5.287  1.00 75.88           C  
ATOM   4459  C   LYS A1082     -17.557  -4.208   4.087  1.00 78.50           C  
ATOM   4460  O   LYS A1082     -17.856  -3.843   2.948  1.00 79.69           O  
ATOM   4461  CB  LYS A1082     -17.092  -2.432   5.769  1.00 79.25           C  
ATOM   4462  CG  LYS A1082     -17.682  -1.211   6.452  1.00 94.16           C  
ATOM   4463  CD  LYS A1082     -16.573  -0.274   6.897  1.00103.47           C  
ATOM   4464  CE  LYS A1082     -17.102   1.022   7.451  1.00116.90           C  
ATOM   4465  NZ  LYS A1082     -16.041   1.780   8.163  1.00127.17           N1+
ATOM   4466  H   LYS A1082     -17.797  -4.462   7.076  1.00 75.57           H  
ATOM   4467  HA  LYS A1082     -19.046  -2.961   4.965  1.00 75.88           H  
ATOM   4468  HB1 LYS A1082     -16.399  -2.925   6.467  1.00 79.25           H  
ATOM   4469  HB2 LYS A1082     -16.497  -2.099   4.906  1.00 79.25           H  
ATOM   4470  HG1 LYS A1082     -18.361  -0.687   5.763  1.00 94.16           H  
ATOM   4471  HG2 LYS A1082     -18.282  -1.521   7.321  1.00 94.16           H  
ATOM   4472  HD1 LYS A1082     -15.960  -0.773   7.662  1.00103.47           H  
ATOM   4473  HD2 LYS A1082     -15.912  -0.062   6.044  1.00103.47           H  
ATOM   4474  HE1 LYS A1082     -17.507   1.635   6.632  1.00116.90           H  
ATOM   4475  HE2 LYS A1082     -17.934   0.816   8.141  1.00116.90           H  
ATOM   4476  HZ1 LYS A1082     -16.251   2.757   8.132  1.00127.17           H  
ATOM   4477  HZ2 LYS A1082     -15.997   1.479   9.115  1.00127.17           H  
ATOM   4478  HZ3 LYS A1082     -15.159   1.615   7.721  1.00127.17           H  
ATOM   4479  N   LEU A1083     -16.721  -5.227   4.339  1.00 72.35           N  
ATOM   4480  CA  LEU A1083     -16.043  -5.982   3.292  1.00 70.23           C  
ATOM   4481  C   LEU A1083     -16.928  -7.009   2.568  1.00 74.19           C  
ATOM   4482  O   LEU A1083     -16.704  -7.234   1.371  1.00 74.15           O  
ATOM   4483  CB  LEU A1083     -14.755  -6.639   3.827  1.00 68.64           C  
ATOM   4484  CG  LEU A1083     -13.665  -5.705   4.386  1.00 73.06           C  
ATOM   4485  CD1 LEU A1083     -12.463  -6.495   4.844  1.00 71.92           C  
ATOM   4486  CD2 LEU A1083     -13.229  -4.657   3.368  1.00 75.08           C  
ATOM   4487  H   LEU A1083     -16.504  -5.540   5.264  1.00 72.35           H  
ATOM   4488  HA  LEU A1083     -15.778  -5.238   2.526  1.00 70.23           H  
ATOM   4489  HB1 LEU A1083     -15.038  -7.346   4.621  1.00 68.64           H  
ATOM   4490  HB2 LEU A1083     -14.311  -7.231   3.013  1.00 68.64           H  
ATOM   4491  HG  LEU A1083     -14.108  -5.182   5.246  1.00 73.06           H  
ATOM   4492 1HD1 LEU A1083     -11.700  -5.807   5.238  1.00 71.92           H  
ATOM   4493 2HD1 LEU A1083     -12.765  -7.198   5.634  1.00 71.92           H  
ATOM   4494 3HD1 LEU A1083     -12.047  -7.056   3.994  1.00 71.92           H  
ATOM   4495 1HD2 LEU A1083     -12.453  -4.016   3.811  1.00 75.08           H  
ATOM   4496 2HD2 LEU A1083     -12.826  -5.158   2.475  1.00 75.08           H  
ATOM   4497 3HD2 LEU A1083     -14.094  -4.040   3.082  1.00 75.08           H  
ATOM   4498  N   LYS A1084     -17.926  -7.611   3.259  1.00 70.43           N  
ATOM   4499  CA  LYS A1084     -18.817  -8.617   2.666  1.00 70.20           C  
ATOM   4500  C   LYS A1084     -19.536  -8.126   1.364  1.00 77.80           C  
ATOM   4501  O   LYS A1084     -19.337  -8.788   0.335  1.00 77.35           O  
ATOM   4502  CB  LYS A1084     -19.823  -9.196   3.689  1.00 71.77           C  
ATOM   4503  CG  LYS A1084     -20.349 -10.590   3.319  1.00 71.88           C  
ATOM   4504  CD  LYS A1084     -21.673 -10.537   2.566  1.00 76.10           C  
ATOM   4505  CE  LYS A1084     -22.167 -11.887   2.095  1.00 77.47           C  
ATOM   4506  NZ  LYS A1084     -23.599 -11.835   1.648  1.00 73.49           N1+
ATOM   4507  H   LYS A1084     -18.125  -7.413   4.219  1.00 70.43           H  
ATOM   4508  HA  LYS A1084     -18.155  -9.439   2.358  1.00 70.20           H  
ATOM   4509  HB1 LYS A1084     -19.340  -9.247   4.676  1.00 71.77           H  
ATOM   4510  HB2 LYS A1084     -20.675  -8.506   3.783  1.00 71.77           H  
ATOM   4511  HG1 LYS A1084     -19.601 -11.108   2.701  1.00 71.88           H  
ATOM   4512  HG2 LYS A1084     -20.476 -11.185   4.236  1.00 71.88           H  
ATOM   4513  HD1 LYS A1084     -22.436 -10.086   3.218  1.00 76.10           H  
ATOM   4514  HD2 LYS A1084     -21.561  -9.875   1.695  1.00 76.10           H  
ATOM   4515  HE1 LYS A1084     -21.537 -12.238   1.265  1.00 77.47           H  
ATOM   4516  HE2 LYS A1084     -22.064 -12.619   2.909  1.00 77.47           H  
ATOM   4517  HZ1 LYS A1084     -24.004 -12.746   1.719  1.00 73.49           H  
ATOM   4518  HZ2 LYS A1084     -24.107 -11.198   2.228  1.00 73.49           H  
ATOM   4519  HZ3 LYS A1084     -23.641 -11.526   0.698  1.00 73.49           H  
ATOM   4520  N   PRO A1085     -20.326  -7.004   1.345  1.00 75.95           N  
ATOM   4521  CA  PRO A1085     -20.993  -6.591   0.084  1.00 75.81           C  
ATOM   4522  C   PRO A1085     -20.070  -6.237  -1.093  1.00 78.58           C  
ATOM   4523  O   PRO A1085     -20.498  -6.351  -2.244  1.00 77.56           O  
ATOM   4524  CB  PRO A1085     -21.848  -5.393   0.504  1.00 79.47           C  
ATOM   4525  CG  PRO A1085     -21.216  -4.884   1.750  1.00 84.74           C  
ATOM   4526  CD  PRO A1085     -20.685  -6.091   2.454  1.00 78.73           C  
ATOM   4527  HA  PRO A1085     -21.559  -7.439  -0.329  1.00 75.81           H  
ATOM   4528  HB1 PRO A1085     -21.862  -4.621  -0.279  1.00 79.47           H  
ATOM   4529  HB2 PRO A1085     -22.892  -5.692   0.681  1.00 79.47           H  
ATOM   4530  HG1 PRO A1085     -20.409  -4.172   1.522  1.00 84.74           H  
ATOM   4531  HG2 PRO A1085     -21.947  -4.351   2.375  1.00 84.74           H  
ATOM   4532  HD1 PRO A1085     -19.812  -5.846   3.077  1.00 78.73           H  
ATOM   4533  HD2 PRO A1085     -21.439  -6.537   3.119  1.00 78.73           H  
ATOM   4534  N   VAL A1086     -18.810  -5.830  -0.808  1.00 75.69           N  
ATOM   4535  CA  VAL A1086     -17.779  -5.480  -1.809  1.00 75.16           C  
ATOM   4536  C   VAL A1086     -17.203  -6.754  -2.451  1.00 75.47           C  
ATOM   4537  O   VAL A1086     -17.051  -6.786  -3.671  1.00 74.89           O  
ATOM   4538  CB  VAL A1086     -16.653  -4.549  -1.267  1.00 79.74           C  
ATOM   4539  CG1 VAL A1086     -15.866  -3.917  -2.408  1.00 79.92           C  
ATOM   4540  CG2 VAL A1086     -17.208  -3.458  -0.360  1.00 81.48           C  
ATOM   4541  H   VAL A1086     -18.482  -5.736   0.132  1.00 75.69           H  
ATOM   4542  HA  VAL A1086     -18.288  -4.885  -2.582  1.00 75.16           H  
ATOM   4543  HB  VAL A1086     -15.977  -5.181  -0.673  1.00 79.74           H  
ATOM   4544 1HG1 VAL A1086     -15.080  -3.267  -1.996  1.00 79.92           H  
ATOM   4545 2HG1 VAL A1086     -15.405  -4.708  -3.018  1.00 79.92           H  
ATOM   4546 3HG1 VAL A1086     -16.544  -3.320  -3.035  1.00 79.92           H  
ATOM   4547 1HG2 VAL A1086     -16.383  -2.825  -0.000  1.00 81.48           H  
ATOM   4548 2HG2 VAL A1086     -17.924  -2.841  -0.923  1.00 81.48           H  
ATOM   4549 3HG2 VAL A1086     -17.718  -3.919   0.499  1.00 81.48           H  
ATOM   4550  N   TYR A1087     -16.906  -7.802  -1.637  1.00 69.35           N  
ATOM   4551  CA  TYR A1087     -16.394  -9.102  -2.107  1.00 67.12           C  
ATOM   4552  C   TYR A1087     -17.403  -9.777  -3.056  1.00 73.39           C  
ATOM   4553  O   TYR A1087     -16.996 -10.373  -4.056  1.00 72.52           O  
ATOM   4554  CB  TYR A1087     -16.073 -10.022  -0.909  1.00 66.16           C  
ATOM   4555  CG  TYR A1087     -15.377 -11.325  -1.261  1.00 64.17           C  
ATOM   4556  CD1 TYR A1087     -14.009 -11.363  -1.522  1.00 64.70           C  
ATOM   4557  CD2 TYR A1087     -16.078 -12.527  -1.286  1.00 63.92           C  
ATOM   4558  CE1 TYR A1087     -13.363 -12.561  -1.833  1.00 62.77           C  
ATOM   4559  CE2 TYR A1087     -15.442 -13.732  -1.587  1.00 63.28           C  
ATOM   4560  CZ  TYR A1087     -14.085 -13.745  -1.861  1.00 68.85           C  
ATOM   4561  OH  TYR A1087     -13.471 -14.936  -2.173  1.00 69.15           O  
ATOM   4562  H   TYR A1087     -17.017  -7.760  -0.644  1.00 69.35           H  
ATOM   4563  HA  TYR A1087     -15.464  -8.924  -2.667  1.00 67.12           H  
ATOM   4564  HB1 TYR A1087     -15.440  -9.467  -0.201  1.00 66.16           H  
ATOM   4565  HB2 TYR A1087     -17.012 -10.256  -0.386  1.00 66.16           H  
ATOM   4566  HD1 TYR A1087     -13.426 -10.431  -1.482  1.00 64.70           H  
ATOM   4567  HD2 TYR A1087     -17.155 -12.527  -1.064  1.00 63.92           H  
ATOM   4568  HE1 TYR A1087     -12.286 -12.566  -2.055  1.00 62.77           H  
ATOM   4569  HE2 TYR A1087     -16.017 -14.669  -1.607  1.00 63.28           H  
ATOM   4570  HH  TYR A1087     -14.143 -15.676  -2.142  1.00 69.15           H  
ATOM   4571  N   ASP A1088     -18.718  -9.629  -2.757  1.00 71.80           N  
ATOM   4572  CA  ASP A1088     -19.846 -10.154  -3.526  1.00 72.60           C  
ATOM   4573  C   ASP A1088     -19.976  -9.543  -4.926  1.00 80.20           C  
ATOM   4574  O   ASP A1088     -20.401 -10.243  -5.852  1.00 80.85           O  
ATOM   4575  CB  ASP A1088     -21.155  -9.922  -2.756  1.00 75.68           C  
ATOM   4576  CG  ASP A1088     -21.442 -10.902  -1.636  1.00 86.43           C  
ATOM   4577  OD1 ASP A1088     -20.559 -11.737  -1.325  1.00 86.37           O  
ATOM   4578  OD2 ASP A1088     -22.548 -10.843  -1.077  1.00 92.51           O  
ATOM   4579  H   ASP A1088     -19.016  -9.124  -1.947  1.00 71.80           H  
ATOM   4580  HA  ASP A1088     -19.650 -11.228  -3.660  1.00 72.60           H  
ATOM   4581  HB1 ASP A1088     -21.135  -8.907  -2.333  1.00 75.68           H  
ATOM   4582  HB2 ASP A1088     -21.990  -9.956  -3.471  1.00 75.68           H  
ATOM   4583  N   SER A1089     -19.658  -8.239  -5.076  1.00 78.18           N  
ATOM   4584  CA  SER A1089     -19.759  -7.513  -6.348  1.00 78.93           C  
ATOM   4585  C   SER A1089     -18.547  -7.702  -7.265  1.00 82.78           C  
ATOM   4586  O   SER A1089     -18.709  -7.716  -8.487  1.00 83.13           O  
ATOM   4587  CB  SER A1089     -20.004  -6.028  -6.098  1.00 84.00           C  
ATOM   4588  OG  SER A1089     -18.875  -5.412  -5.502  1.00 93.70           O  
ATOM   4589  H   SER A1089     -19.328  -7.672  -4.321  1.00 78.18           H  
ATOM   4590  HA  SER A1089     -20.618  -7.950  -6.878  1.00 78.93           H  
ATOM   4591  HB1 SER A1089     -20.880  -5.903  -5.445  1.00 84.00           H  
ATOM   4592  HB2 SER A1089     -20.238  -5.527  -7.049  1.00 84.00           H  
ATOM   4593  HG  SER A1089     -18.359  -6.093  -4.981  1.00 93.70           H  
ATOM   4594  N   LEU A1090     -17.338  -7.817  -6.680  1.00 78.90           N  
ATOM   4595  CA  LEU A1090     -16.072  -7.978  -7.406  1.00 78.04           C  
ATOM   4596  C   LEU A1090     -15.954  -9.332  -8.110  1.00 80.54           C  
ATOM   4597  O   LEU A1090     -16.462 -10.338  -7.605  1.00 79.72           O  
ATOM   4598  CB  LEU A1090     -14.866  -7.791  -6.455  1.00 77.37           C  
ATOM   4599  CG  LEU A1090     -14.622  -6.412  -5.826  1.00 83.38           C  
ATOM   4600  CD1 LEU A1090     -13.526  -6.488  -4.790  1.00 83.26           C  
ATOM   4601  CD2 LEU A1090     -14.244  -5.368  -6.858  1.00 87.04           C  
ATOM   4602  H   LEU A1090     -17.219  -7.800  -5.687  1.00 78.90           H  
ATOM   4603  HA  LEU A1090     -16.065  -7.197  -8.181  1.00 78.04           H  
ATOM   4604  HB1 LEU A1090     -14.974  -8.516  -5.635  1.00 77.37           H  
ATOM   4605  HB2 LEU A1090     -13.958  -8.068  -7.011  1.00 77.37           H  
ATOM   4606  HG  LEU A1090     -15.570  -6.110  -5.356  1.00 83.38           H  
ATOM   4607 1HD1 LEU A1090     -13.366  -5.492  -4.351  1.00 83.26           H  
ATOM   4608 2HD1 LEU A1090     -13.817  -7.194  -3.999  1.00 83.26           H  
ATOM   4609 3HD1 LEU A1090     -12.596  -6.833  -5.264  1.00 83.26           H  
ATOM   4610 1HD2 LEU A1090     -14.080  -4.401  -6.359  1.00 87.04           H  
ATOM   4611 2HD2 LEU A1090     -13.321  -5.676  -7.371  1.00 87.04           H  
ATOM   4612 3HD2 LEU A1090     -15.056  -5.268  -7.593  1.00 87.04           H  
ATOM   4613  N   ASP A1091     -15.257  -9.352  -9.264  1.00 76.46           N  
ATOM   4614  CA  ASP A1091     -14.978 -10.563 -10.057  1.00 74.85           C  
ATOM   4615  C   ASP A1091     -13.781 -11.333  -9.461  1.00 76.37           C  
ATOM   4616  O   ASP A1091     -13.162 -10.833  -8.515  1.00 76.10           O  
ATOM   4617  CB  ASP A1091     -14.765 -10.232 -11.547  1.00 77.11           C  
ATOM   4618  CG  ASP A1091     -13.755  -9.135 -11.803  1.00 87.58           C  
ATOM   4619  OD1 ASP A1091     -14.134  -7.952 -11.744  1.00 87.03           O  
ATOM   4620  OD2 ASP A1091     -12.585  -9.456 -12.060  1.00 97.03           O  
ATOM   4621  H   ASP A1091     -14.872  -8.523  -9.670  1.00 76.46           H  
ATOM   4622  HA  ASP A1091     -15.861 -11.217 -10.005  1.00 74.85           H  
ATOM   4623  HB1 ASP A1091     -14.439 -11.143 -12.070  1.00 77.11           H  
ATOM   4624  HB2 ASP A1091     -15.729  -9.936 -11.986  1.00 77.11           H  
ATOM   4625  N   ALA A1092     -13.466 -12.543  -9.990  1.00 69.99           N  
ATOM   4626  CA  ALA A1092     -12.401 -13.400  -9.455  1.00 67.86           C  
ATOM   4627  C   ALA A1092     -11.004 -12.742  -9.398  1.00 71.83           C  
ATOM   4628  O   ALA A1092     -10.337 -12.881  -8.372  1.00 70.42           O  
ATOM   4629  CB  ALA A1092     -12.347 -14.720 -10.196  1.00 67.57           C  
ATOM   4630  H   ALA A1092     -13.937 -12.934 -10.780  1.00 69.99           H  
ATOM   4631  HA  ALA A1092     -12.676 -13.578  -8.405  1.00 67.86           H  
ATOM   4632  HB1 ALA A1092     -11.543 -15.343  -9.778  1.00 67.57           H  
ATOM   4633  HB2 ALA A1092     -13.309 -15.242 -10.087  1.00 67.57           H  
ATOM   4634  HB3 ALA A1092     -12.150 -14.535 -11.262  1.00 67.57           H  
ATOM   4635  N   VAL A1093     -10.585 -11.999 -10.462  1.00 69.22           N  
ATOM   4636  CA  VAL A1093      -9.286 -11.289 -10.528  1.00 68.29           C  
ATOM   4637  C   VAL A1093      -9.234 -10.167  -9.477  1.00 73.10           C  
ATOM   4638  O   VAL A1093      -8.289 -10.113  -8.686  1.00 72.45           O  
ATOM   4639  CB  VAL A1093      -8.950 -10.789 -11.965  1.00 71.67           C  
ATOM   4640  CG1 VAL A1093      -7.901  -9.677 -11.960  1.00 71.95           C  
ATOM   4641  CG2 VAL A1093      -8.498 -11.942 -12.846  1.00 70.42           C  
ATOM   4642  H   VAL A1093     -11.138 -11.881 -11.287  1.00 69.22           H  
ATOM   4643  HA  VAL A1093      -8.493 -12.011 -10.282  1.00 68.29           H  
ATOM   4644  HB  VAL A1093      -9.875 -10.365 -12.382  1.00 71.67           H  
ATOM   4645 1HG1 VAL A1093      -7.698  -9.359 -12.993  1.00 71.95           H  
ATOM   4646 2HG1 VAL A1093      -8.276  -8.821 -11.380  1.00 71.95           H  
ATOM   4647 3HG1 VAL A1093      -6.973 -10.050 -11.503  1.00 71.95           H  
ATOM   4648 1HG2 VAL A1093      -8.267 -11.566 -13.853  1.00 70.42           H  
ATOM   4649 2HG2 VAL A1093      -7.599 -12.405 -12.413  1.00 70.42           H  
ATOM   4650 3HG2 VAL A1093      -9.301 -12.691 -12.910  1.00 70.42           H  
ATOM   4651  N   ARG A1094     -10.270  -9.302  -9.455  1.00 70.58           N  
ATOM   4652  CA  ARG A1094     -10.396  -8.186  -8.516  1.00 70.99           C  
ATOM   4653  C   ARG A1094     -10.468  -8.632  -7.054  1.00 73.75           C  
ATOM   4654  O   ARG A1094     -10.017  -7.885  -6.180  1.00 74.53           O  
ATOM   4655  CB  ARG A1094     -11.593  -7.299  -8.873  1.00 72.41           C  
ATOM   4656  CG  ARG A1094     -11.332  -6.385 -10.055  1.00 79.88           C  
ATOM   4657  CD  ARG A1094     -12.416  -5.337 -10.185  1.00 84.14           C  
ATOM   4658  NE  ARG A1094     -12.103  -4.358 -11.225  1.00 90.11           N  
ATOM   4659  CZ  ARG A1094     -12.451  -4.480 -12.503  1.00 99.10           C  
ATOM   4660  NH1 ARG A1094     -13.132  -5.543 -12.915  1.00 83.16           N  
ATOM   4661  NH2 ARG A1094     -12.120  -3.541 -13.379  1.00 82.69           N  
ATOM   4662  H   ARG A1094     -11.038  -9.367 -10.092  1.00 70.58           H  
ATOM   4663  HA  ARG A1094      -9.473  -7.596  -8.617  1.00 70.99           H  
ATOM   4664  HB1 ARG A1094     -12.460  -7.938  -9.097  1.00 72.41           H  
ATOM   4665  HB2 ARG A1094     -11.861  -6.688  -7.998  1.00 72.41           H  
ATOM   4666  HG1 ARG A1094     -10.355  -5.894  -9.934  1.00 79.88           H  
ATOM   4667  HG2 ARG A1094     -11.280  -6.980 -10.979  1.00 79.88           H  
ATOM   4668  HD1 ARG A1094     -13.373  -5.826 -10.418  1.00 84.14           H  
ATOM   4669  HD2 ARG A1094     -12.545  -4.821  -9.222  1.00 84.14           H  
ATOM   4670  HE  ARG A1094     -11.592  -3.541 -10.957  1.00 90.11           H  
ATOM   4671 1HH1 ARG A1094     -13.386  -6.257 -12.263  1.00 83.16           H  
ATOM   4672 2HH1 ARG A1094     -13.391  -5.629 -13.877  1.00 83.16           H  
ATOM   4673 1HH2 ARG A1094     -11.607  -2.737 -13.080  1.00 82.69           H  
ATOM   4674 2HH2 ARG A1094     -12.384  -3.637 -14.339  1.00 82.69           H  
ATOM   4675  N   ARG A1095     -11.015  -9.845  -6.783  1.00 67.86           N  
ATOM   4676  CA  ARG A1095     -11.106 -10.376  -5.412  1.00 65.82           C  
ATOM   4677  C   ARG A1095      -9.724 -10.723  -4.887  1.00 65.56           C  
ATOM   4678  O   ARG A1095      -9.414 -10.407  -3.739  1.00 64.79           O  
ATOM   4679  CB  ARG A1095     -12.100 -11.546  -5.294  1.00 64.43           C  
ATOM   4680  CG  ARG A1095     -13.540 -11.110  -5.535  1.00 68.68           C  
ATOM   4681  CD  ARG A1095     -14.581 -12.103  -5.088  1.00 77.50           C  
ATOM   4682  NE  ARG A1095     -14.477 -13.412  -5.729  1.00 90.74           N  
ATOM   4683  CZ  ARG A1095     -15.513 -14.219  -5.941  1.00113.26           C  
ATOM   4684  NH1 ARG A1095     -15.333 -15.397  -6.522  1.00110.03           N  
ATOM   4685  NH2 ARG A1095     -16.741 -13.846  -5.588  1.00 93.39           N  
ATOM   4686  H   ARG A1095     -11.389 -10.454  -7.483  1.00 67.86           H  
ATOM   4687  HA  ARG A1095     -11.518  -9.583  -4.770  1.00 65.82           H  
ATOM   4688  HB1 ARG A1095     -11.830 -12.328  -6.019  1.00 64.43           H  
ATOM   4689  HB2 ARG A1095     -12.018 -11.994  -4.293  1.00 64.43           H  
ATOM   4690  HG1 ARG A1095     -13.713 -10.158  -5.012  1.00 68.68           H  
ATOM   4691  HG2 ARG A1095     -13.675 -10.916  -6.609  1.00 68.68           H  
ATOM   4692  HD1 ARG A1095     -14.502 -12.234  -3.999  1.00 77.50           H  
ATOM   4693  HD2 ARG A1095     -15.579 -11.687  -5.291  1.00 77.50           H  
ATOM   4694  HE  ARG A1095     -13.573 -13.720  -6.026  1.00 90.74           H  
ATOM   4695 1HH1 ARG A1095     -14.416 -15.681  -6.802  1.00110.03           H  
ATOM   4696 2HH1 ARG A1095     -16.114 -16.001  -6.680  1.00110.03           H  
ATOM   4697 1HH2 ARG A1095     -16.889 -12.954  -5.161  1.00 93.39           H  
ATOM   4698 2HH2 ARG A1095     -17.515 -14.458  -5.750  1.00 93.39           H  
ATOM   4699  N   ALA A1096      -8.865 -11.272  -5.763  1.00 60.47           N  
ATOM   4700  CA  ALA A1096      -7.462 -11.582  -5.471  1.00 59.55           C  
ATOM   4701  C   ALA A1096      -6.689 -10.300  -5.089  1.00 64.54           C  
ATOM   4702  O   ALA A1096      -5.820 -10.367  -4.224  1.00 63.14           O  
ATOM   4703  CB  ALA A1096      -6.813 -12.256  -6.670  1.00 59.62           C  
ATOM   4704  H   ALA A1096      -9.132 -11.512  -6.696  1.00 60.47           H  
ATOM   4705  HA  ALA A1096      -7.428 -12.273  -4.616  1.00 59.55           H  
ATOM   4706  HB1 ALA A1096      -5.762 -12.483  -6.439  1.00 59.62           H  
ATOM   4707  HB2 ALA A1096      -7.347 -13.189  -6.900  1.00 59.62           H  
ATOM   4708  HB3 ALA A1096      -6.860 -11.583  -7.539  1.00 59.62           H  
ATOM   4709  N   ALA A1097      -7.047  -9.133  -5.695  1.00 63.10           N  
ATOM   4710  CA  ALA A1097      -6.453  -7.821  -5.399  1.00 64.16           C  
ATOM   4711  C   ALA A1097      -6.882  -7.261  -4.028  1.00 68.98           C  
ATOM   4712  O   ALA A1097      -6.102  -6.552  -3.396  1.00 68.87           O  
ATOM   4713  CB  ALA A1097      -6.770  -6.827  -6.504  1.00 66.12           C  
ATOM   4714  H   ALA A1097      -7.756  -9.091  -6.399  1.00 63.10           H  
ATOM   4715  HA  ALA A1097      -5.365  -7.974  -5.351  1.00 64.16           H  
ATOM   4716  HB1 ALA A1097      -6.317  -5.854  -6.263  1.00 66.12           H  
ATOM   4717  HB2 ALA A1097      -6.362  -7.195  -7.457  1.00 66.12           H  
ATOM   4718  HB3 ALA A1097      -7.860  -6.712  -6.592  1.00 66.12           H  
ATOM   4719  N   LEU A1098      -8.106  -7.581  -3.568  1.00 66.44           N  
ATOM   4720  CA  LEU A1098      -8.599  -7.146  -2.252  1.00 67.32           C  
ATOM   4721  C   LEU A1098      -8.006  -8.024  -1.134  1.00 70.97           C  
ATOM   4722  O   LEU A1098      -7.681  -7.509  -0.061  1.00 70.90           O  
ATOM   4723  CB  LEU A1098     -10.140  -7.140  -2.213  1.00 67.75           C  
ATOM   4724  CG  LEU A1098     -10.839  -6.488  -1.001  1.00 72.84           C  
ATOM   4725  CD1 LEU A1098     -10.714  -4.963  -1.022  1.00 74.27           C  
ATOM   4726  CD2 LEU A1098     -12.309  -6.847  -0.993  1.00 75.47           C  
ATOM   4727  H   LEU A1098      -8.761  -8.133  -4.084  1.00 66.44           H  
ATOM   4728  HA  LEU A1098      -8.264  -6.113  -2.080  1.00 67.32           H  
ATOM   4729  HB1 LEU A1098     -10.497  -6.630  -3.120  1.00 67.75           H  
ATOM   4730  HB2 LEU A1098     -10.481  -8.184  -2.276  1.00 67.75           H  
ATOM   4731  HG  LEU A1098     -10.342  -6.871  -0.098  1.00 72.84           H  
ATOM   4732 1HD1 LEU A1098     -11.224  -4.541  -0.144  1.00 74.27           H  
ATOM   4733 2HD1 LEU A1098      -9.651  -4.681  -0.999  1.00 74.27           H  
ATOM   4734 3HD1 LEU A1098     -11.177  -4.569  -1.939  1.00 74.27           H  
ATOM   4735 1HD2 LEU A1098     -12.797  -6.378  -0.126  1.00 75.47           H  
ATOM   4736 2HD2 LEU A1098     -12.780  -6.485  -1.919  1.00 75.47           H  
ATOM   4737 3HD2 LEU A1098     -12.420  -7.939  -0.928  1.00 75.47           H  
ATOM   4738  N   ILE A1099      -7.840  -9.344  -1.402  1.00 66.94           N  
ATOM   4739  CA  ILE A1099      -7.216 -10.312  -0.481  1.00 65.65           C  
ATOM   4740  C   ILE A1099      -5.764  -9.852  -0.250  1.00 70.96           C  
ATOM   4741  O   ILE A1099      -5.299  -9.836   0.897  1.00 72.26           O  
ATOM   4742  CB  ILE A1099      -7.293 -11.776  -1.027  1.00 66.80           C  
ATOM   4743  CG1 ILE A1099      -8.752 -12.260  -1.178  1.00 66.00           C  
ATOM   4744  CG2 ILE A1099      -6.484 -12.760  -0.164  1.00 66.16           C  
ATOM   4745  CD1 ILE A1099      -8.932 -13.328  -2.260  1.00 64.42           C  
ATOM   4746  H   ILE A1099      -8.137  -9.758  -2.262  1.00 66.94           H  
ATOM   4747  HA  ILE A1099      -7.761 -10.334   0.474  1.00 65.65           H  
ATOM   4748  HB  ILE A1099      -6.837 -11.755  -2.028  1.00 66.80           H  
ATOM   4749 1HG1 ILE A1099      -9.098 -12.663  -0.215  1.00 66.00           H  
ATOM   4750 2HG1 ILE A1099      -9.393 -11.398  -1.414  1.00 66.00           H  
ATOM   4751 1HG2 ILE A1099      -6.568 -13.773  -0.585  1.00 66.16           H  
ATOM   4752 2HG2 ILE A1099      -5.427 -12.455  -0.152  1.00 66.16           H  
ATOM   4753 3HG2 ILE A1099      -6.878 -12.757   0.863  1.00 66.16           H  
ATOM   4754 1HD1 ILE A1099      -9.990 -13.624  -2.311  1.00 64.42           H  
ATOM   4755 2HD1 ILE A1099      -8.618 -12.922  -3.233  1.00 64.42           H  
ATOM   4756 3HD1 ILE A1099      -8.318 -14.207  -2.014  1.00 64.42           H  
ATOM   4757  N   ASN A1100      -5.085  -9.419  -1.338  1.00 66.70           N  
ATOM   4758  CA  ASN A1100      -3.715  -8.879  -1.340  1.00 66.88           C  
ATOM   4759  C   ASN A1100      -3.568  -7.691  -0.348  1.00 72.52           C  
ATOM   4760  O   ASN A1100      -2.580  -7.636   0.392  1.00 72.14           O  
ATOM   4761  CB  ASN A1100      -3.328  -8.456  -2.761  1.00 65.45           C  
ATOM   4762  CG  ASN A1100      -1.876  -8.120  -2.962  1.00 86.74           C  
ATOM   4763  OD1 ASN A1100      -1.331  -7.173  -2.383  1.00 80.74           O  
ATOM   4764  ND2 ASN A1100      -1.226  -8.873  -3.825  1.00 82.09           N  
ATOM   4765  H   ASN A1100      -5.488  -9.439  -2.253  1.00 66.70           H  
ATOM   4766  HA  ASN A1100      -3.030  -9.670  -1.002  1.00 66.88           H  
ATOM   4767  HB1 ASN A1100      -3.598  -9.267  -3.453  1.00 65.45           H  
ATOM   4768  HB2 ASN A1100      -3.931  -7.580  -3.041  1.00 65.45           H  
ATOM   4769 1HD2 ASN A1100      -0.265  -8.686  -4.028  1.00 82.09           H  
ATOM   4770 2HD2 ASN A1100      -1.694  -9.632  -4.278  1.00 82.09           H  
ATOM   4771  N   MET A1101      -4.563  -6.764  -0.329  1.00 69.95           N  
ATOM   4772  CA  MET A1101      -4.608  -5.607   0.575  1.00 70.78           C  
ATOM   4773  C   MET A1101      -4.756  -6.053   2.045  1.00 74.19           C  
ATOM   4774  O   MET A1101      -4.212  -5.396   2.932  1.00 73.68           O  
ATOM   4775  CB  MET A1101      -5.765  -4.670   0.203  1.00 73.96           C  
ATOM   4776  CG  MET A1101      -5.489  -3.780  -0.990  1.00 77.86           C  
ATOM   4777  SD  MET A1101      -6.823  -2.569  -1.224  1.00 82.80           S  
ATOM   4778  CE  MET A1101      -6.304  -1.310  -0.094  1.00 81.00           C  
ATOM   4779  H   MET A1101      -5.350  -6.810  -0.945  1.00 69.95           H  
ATOM   4780  HA  MET A1101      -3.657  -5.066   0.465  1.00 70.78           H  
ATOM   4781  HB1 MET A1101      -6.659  -5.276  -0.006  1.00 73.96           H  
ATOM   4782  HB2 MET A1101      -6.001  -4.037   1.071  1.00 73.96           H  
ATOM   4783  HG1 MET A1101      -4.533  -3.255  -0.847  1.00 77.86           H  
ATOM   4784  HG2 MET A1101      -5.385  -4.396  -1.895  1.00 77.86           H  
ATOM   4785  HE1 MET A1101      -7.021  -1.244   0.737  1.00 81.00           H  
ATOM   4786  HE2 MET A1101      -5.308  -1.559   0.301  1.00 81.00           H  
ATOM   4787  HE3 MET A1101      -6.260  -0.343  -0.617  1.00 81.00           H  
ATOM   4788  N   VAL A1102      -5.492  -7.166   2.289  1.00 70.45           N  
ATOM   4789  CA  VAL A1102      -5.723  -7.749   3.620  1.00 70.40           C  
ATOM   4790  C   VAL A1102      -4.405  -8.316   4.196  1.00 76.08           C  
ATOM   4791  O   VAL A1102      -4.098  -8.080   5.369  1.00 76.92           O  
ATOM   4792  CB  VAL A1102      -6.908  -8.766   3.600  1.00 72.76           C  
ATOM   4793  CG1 VAL A1102      -6.854  -9.758   4.756  1.00 71.64           C  
ATOM   4794  CG2 VAL A1102      -8.254  -8.041   3.572  1.00 73.29           C  
ATOM   4795  H   VAL A1102      -5.940  -7.680   1.557  1.00 70.45           H  
ATOM   4796  HA  VAL A1102      -6.042  -6.957   4.314  1.00 70.40           H  
ATOM   4797  HB  VAL A1102      -6.802  -9.350   2.674  1.00 72.76           H  
ATOM   4798 1HG1 VAL A1102      -7.710 -10.446   4.690  1.00 71.64           H  
ATOM   4799 2HG1 VAL A1102      -5.917 -10.333   4.703  1.00 71.64           H  
ATOM   4800 3HG1 VAL A1102      -6.896  -9.212   5.710  1.00 71.64           H  
ATOM   4801 1HG2 VAL A1102      -9.069  -8.780   3.558  1.00 73.29           H  
ATOM   4802 2HG2 VAL A1102      -8.349  -7.408   4.467  1.00 73.29           H  
ATOM   4803 3HG2 VAL A1102      -8.314  -7.413   2.671  1.00 73.29           H  
ATOM   4804  N   PHE A1103      -3.613  -9.019   3.358  1.00 72.24           N  
ATOM   4805  CA  PHE A1103      -2.311  -9.585   3.733  1.00 71.75           C  
ATOM   4806  C   PHE A1103      -1.330  -8.478   4.178  1.00 77.35           C  
ATOM   4807  O   PHE A1103      -0.560  -8.690   5.122  1.00 77.64           O  
ATOM   4808  CB  PHE A1103      -1.719 -10.391   2.554  1.00 72.53           C  
ATOM   4809  CG  PHE A1103      -2.088 -11.861   2.504  1.00 72.76           C  
ATOM   4810  CD1 PHE A1103      -3.401 -12.262   2.266  1.00 74.92           C  
ATOM   4811  CD2 PHE A1103      -1.114 -12.845   2.647  1.00 74.02           C  
ATOM   4812  CE1 PHE A1103      -3.740 -13.622   2.219  1.00 74.64           C  
ATOM   4813  CE2 PHE A1103      -1.452 -14.206   2.592  1.00 75.77           C  
ATOM   4814  CZ  PHE A1103      -2.764 -14.584   2.379  1.00 73.35           C  
ATOM   4815  H   PHE A1103      -3.864  -9.205   2.408  1.00 72.24           H  
ATOM   4816  HA  PHE A1103      -2.464 -10.263   4.585  1.00 71.75           H  
ATOM   4817  HB1 PHE A1103      -2.043  -9.920   1.614  1.00 72.53           H  
ATOM   4818  HB2 PHE A1103      -0.623 -10.310   2.594  1.00 72.53           H  
ATOM   4819  HD1 PHE A1103      -4.182 -11.502   2.113  1.00 74.92           H  
ATOM   4820  HD2 PHE A1103      -0.066 -12.552   2.805  1.00 74.02           H  
ATOM   4821  HE1 PHE A1103      -4.785 -13.922   2.054  1.00 74.64           H  
ATOM   4822  HE2 PHE A1103      -0.673 -14.972   2.718  1.00 75.77           H  
ATOM   4823  HZ  PHE A1103      -3.030 -15.651   2.337  1.00 73.35           H  
ATOM   4824  N   GLN A1104      -1.401  -7.288   3.520  1.00 73.76           N  
ATOM   4825  CA  GLN A1104      -0.559  -6.111   3.779  1.00 74.00           C  
ATOM   4826  C   GLN A1104      -0.960  -5.260   5.009  1.00 77.09           C  
ATOM   4827  O   GLN A1104      -0.073  -4.779   5.714  1.00 75.84           O  
ATOM   4828  CB  GLN A1104      -0.495  -5.216   2.523  1.00 75.72           C  
ATOM   4829  CG  GLN A1104       0.596  -4.123   2.545  1.00 87.56           C  
ATOM   4830  CD  GLN A1104       0.426  -3.031   1.502  1.00106.91           C  
ATOM   4831  OE1 GLN A1104      -0.417  -3.099   0.594  1.00102.48           O  
ATOM   4832  NE2 GLN A1104       1.234  -1.985   1.609  1.00 99.45           N  
ATOM   4833  H   GLN A1104      -2.060  -7.131   2.785  1.00 73.76           H  
ATOM   4834  HA  GLN A1104       0.431  -6.523   4.024  1.00 74.00           H  
ATOM   4835  HB1 GLN A1104      -0.330  -5.857   1.645  1.00 75.72           H  
ATOM   4836  HB2 GLN A1104      -1.473  -4.731   2.389  1.00 75.72           H  
ATOM   4837  HG1 GLN A1104       0.610  -3.659   3.542  1.00 87.56           H  
ATOM   4838  HG2 GLN A1104       1.576  -4.600   2.399  1.00 87.56           H  
ATOM   4839 1HE2 GLN A1104       1.170  -1.234   0.952  1.00 99.45           H  
ATOM   4840 2HE2 GLN A1104       1.908  -1.947   2.347  1.00 99.45           H  
ATOM   4841  N   MET A1105      -2.265  -5.012   5.227  1.00 75.00           N  
ATOM   4842  CA  MET A1105      -2.680  -4.109   6.307  1.00 76.56           C  
ATOM   4843  C   MET A1105      -3.876  -4.579   7.183  1.00 80.40           C  
ATOM   4844  O   MET A1105      -4.401  -3.766   7.952  1.00 81.84           O  
ATOM   4845  CB  MET A1105      -2.944  -2.689   5.743  1.00 80.47           C  
ATOM   4846  CG  MET A1105      -4.008  -2.618   4.662  1.00 83.95           C  
ATOM   4847  SD  MET A1105      -3.772  -1.229   3.525  1.00 89.96           S  
ATOM   4848  CE  MET A1105      -4.494   0.082   4.475  1.00 88.71           C  
ATOM   4849  H   MET A1105      -3.014  -5.406   4.694  1.00 75.00           H  
ATOM   4850  HA  MET A1105      -1.828  -4.107   7.003  1.00 76.56           H  
ATOM   4851  HB1 MET A1105      -3.241  -2.030   6.573  1.00 80.47           H  
ATOM   4852  HB2 MET A1105      -2.002  -2.291   5.337  1.00 80.47           H  
ATOM   4853  HG1 MET A1105      -4.004  -3.557   4.090  1.00 83.95           H  
ATOM   4854  HG2 MET A1105      -4.998  -2.533   5.135  1.00 83.95           H  
ATOM   4855  HE1 MET A1105      -4.430   1.023   3.910  1.00 88.71           H  
ATOM   4856  HE2 MET A1105      -5.549  -0.151   4.680  1.00 88.71           H  
ATOM   4857  HE3 MET A1105      -3.951   0.188   5.426  1.00 88.71           H  
ATOM   4858  N   GLY A1106      -4.250  -5.862   7.106  1.00 75.03           N  
ATOM   4859  CA  GLY A1106      -5.340  -6.434   7.903  1.00 74.50           C  
ATOM   4860  C   GLY A1106      -6.735  -5.961   7.536  1.00 78.65           C  
ATOM   4861  O   GLY A1106      -6.885  -4.973   6.815  1.00 79.52           O  
ATOM   4862  H   GLY A1106      -3.810  -6.522   6.497  1.00 75.03           H  
ATOM   4863  HA1 GLY A1106      -5.306  -7.529   7.806  1.00 74.50           H  
ATOM   4864  HA2 GLY A1106      -5.159  -6.199   8.962  1.00 74.50           H  
ATOM   4865  N   GLU A1107      -7.771  -6.662   8.031  1.00 74.89           N  
ATOM   4866  CA  GLU A1107      -9.187  -6.349   7.752  1.00 75.77           C  
ATOM   4867  C   GLU A1107      -9.666  -4.977   8.265  1.00 81.82           C  
ATOM   4868  O   GLU A1107     -10.473  -4.319   7.599  1.00 81.98           O  
ATOM   4869  CB  GLU A1107     -10.109  -7.454   8.277  1.00 76.55           C  
ATOM   4870  CG  GLU A1107     -10.240  -8.632   7.331  1.00 86.70           C  
ATOM   4871  CD  GLU A1107     -10.435  -9.969   8.018  1.00115.78           C  
ATOM   4872  OE1 GLU A1107      -9.788 -10.950   7.587  1.00118.68           O  
ATOM   4873  OE2 GLU A1107     -11.226 -10.039   8.987  1.00113.32           O  
ATOM   4874  H   GLU A1107      -7.651  -7.454   8.630  1.00 74.89           H  
ATOM   4875  HA  GLU A1107      -9.246  -6.294   6.655  1.00 75.77           H  
ATOM   4876  HB1 GLU A1107      -9.726  -7.811   9.244  1.00 76.55           H  
ATOM   4877  HB2 GLU A1107     -11.107  -7.030   8.463  1.00 76.55           H  
ATOM   4878  HG1 GLU A1107     -11.091  -8.452   6.657  1.00 86.70           H  
ATOM   4879  HG2 GLU A1107      -9.338  -8.684   6.703  1.00 86.70           H  
ATOM   4880  N   THR A1108      -9.164  -4.557   9.439  1.00 79.11           N  
ATOM   4881  CA  THR A1108      -9.506  -3.287  10.092  1.00 80.56           C  
ATOM   4882  C   THR A1108      -8.983  -2.070   9.307  1.00 84.86           C  
ATOM   4883  O   THR A1108      -9.574  -0.991   9.388  1.00 86.08           O  
ATOM   4884  CB  THR A1108      -9.020  -3.289  11.555  1.00 88.25           C  
ATOM   4885  OG1 THR A1108      -8.954  -4.630  12.046  1.00 87.65           O  
ATOM   4886  CG2 THR A1108      -9.901  -2.450  12.464  1.00 86.89           C  
ATOM   4887  H   THR A1108      -8.505  -5.097   9.962  1.00 79.11           H  
ATOM   4888  HA  THR A1108     -10.602  -3.193  10.099  1.00 80.56           H  
ATOM   4889  HB  THR A1108      -8.018  -2.836  11.563  1.00 88.25           H  
ATOM   4890  HG1 THR A1108      -8.637  -4.623  12.994  1.00 87.65           H  
ATOM   4891 1HG2 THR A1108      -9.509  -2.487  13.491  1.00 86.89           H  
ATOM   4892 2HG2 THR A1108      -9.906  -1.408  12.111  1.00 86.89           H  
ATOM   4893 3HG2 THR A1108     -10.927  -2.846  12.449  1.00 86.89           H  
ATOM   4894  N   GLY A1109      -7.884  -2.262   8.579  1.00 80.52           N  
ATOM   4895  CA  GLY A1109      -7.246  -1.234   7.765  1.00 81.35           C  
ATOM   4896  C   GLY A1109      -7.927  -1.001   6.431  1.00 85.48           C  
ATOM   4897  O   GLY A1109      -8.088   0.153   6.024  1.00 86.38           O  
ATOM   4898  H   GLY A1109      -7.412  -3.143   8.540  1.00 80.52           H  
ATOM   4899  HA1 GLY A1109      -7.232  -0.290   8.329  1.00 81.35           H  
ATOM   4900  HA2 GLY A1109      -6.198  -1.518   7.587  1.00 81.35           H  
ATOM   4901  N   VAL A1110      -8.319  -2.106   5.736  1.00 80.70           N  
ATOM   4902  CA  VAL A1110      -8.999  -2.106   4.422  1.00 80.30           C  
ATOM   4903  C   VAL A1110     -10.408  -1.489   4.550  1.00 84.68           C  
ATOM   4904  O   VAL A1110     -10.865  -0.784   3.644  1.00 84.82           O  
ATOM   4905  CB  VAL A1110      -9.021  -3.519   3.758  1.00 82.07           C  
ATOM   4906  CG1 VAL A1110      -9.637  -3.473   2.361  1.00 81.51           C  
ATOM   4907  CG2 VAL A1110      -7.620  -4.125   3.692  1.00 80.94           C  
ATOM   4908  H   VAL A1110      -8.165  -3.030   6.086  1.00 80.70           H  
ATOM   4909  HA  VAL A1110      -8.414  -1.473   3.739  1.00 80.30           H  
ATOM   4910  HB  VAL A1110      -9.650  -4.161   4.393  1.00 82.07           H  
ATOM   4911 1HG1 VAL A1110      -9.636  -4.483   1.926  1.00 81.51           H  
ATOM   4912 2HG1 VAL A1110     -10.671  -3.104   2.428  1.00 81.51           H  
ATOM   4913 3HG1 VAL A1110      -9.048  -2.798   1.722  1.00 81.51           H  
ATOM   4914 1HG2 VAL A1110      -7.671  -5.117   3.220  1.00 80.94           H  
ATOM   4915 2HG2 VAL A1110      -6.964  -3.471   3.099  1.00 80.94           H  
ATOM   4916 3HG2 VAL A1110      -7.214  -4.224   4.710  1.00 80.94           H  
ATOM   4917  N   ALA A1111     -11.057  -1.711   5.706  1.00 80.93           N  
ATOM   4918  CA  ALA A1111     -12.377  -1.173   6.019  1.00 81.78           C  
ATOM   4919  C   ALA A1111     -12.368   0.360   6.283  1.00 87.32           C  
ATOM   4920  O   ALA A1111     -13.433   0.960   6.439  1.00 88.62           O  
ATOM   4921  CB  ALA A1111     -12.970  -1.924   7.201  1.00 82.05           C  
ATOM   4922  H   ALA A1111     -10.674  -2.269   6.442  1.00 80.93           H  
ATOM   4923  HA  ALA A1111     -13.008  -1.322   5.131  1.00 81.78           H  
ATOM   4924  HB1 ALA A1111     -13.965  -1.516   7.434  1.00 82.05           H  
ATOM   4925  HB2 ALA A1111     -13.062  -2.991   6.949  1.00 82.05           H  
ATOM   4926  HB3 ALA A1111     -12.313  -1.809   8.076  1.00 82.05           H  
ATOM   4927  N   GLY A1112     -11.181   0.971   6.279  1.00 83.51           N  
ATOM   4928  CA  GLY A1112     -10.988   2.403   6.483  1.00 85.28           C  
ATOM   4929  C   GLY A1112     -11.150   3.275   5.249  1.00 90.62           C  
ATOM   4930  O   GLY A1112     -11.199   4.501   5.384  1.00 92.77           O  
ATOM   4931  H   GLY A1112     -10.324   0.477   6.133  1.00 83.51           H  
ATOM   4932  HA1 GLY A1112     -11.702   2.745   7.246  1.00 85.28           H  
ATOM   4933  HA2 GLY A1112      -9.979   2.563   6.892  1.00 85.28           H  
ATOM   4934  N   PHE A1113     -11.228   2.664   4.036  1.00 85.58           N  
ATOM   4935  CA  PHE A1113     -11.417   3.379   2.761  1.00 86.38           C
[truncated: 180,496 more chars]
